# Supplementary material for: C-COMPASS: a user-friendly neural network tool profiles cell compartments at protein and lipid levels
Source: Nat Methods. 2025 Dec 4;23(1):118–30. doi: 10.1038/s41592-025-02880-3 (PMC12791020; doi:10.1038/s41592-025-02880-3)
Supplement: Supplementary file 6 — Simulated datasets for tool validation. [file 41592_2025_2880_MOESM6_ESM.xlsx]

## Sheet: sim_04_06
ProteinName	GeneName	Con1_Rep1_Fr01	Con1_Rep1_Fr02	Con1_Rep1_Fr03	Con1_Rep1_Fr04	Con1_Rep1_Fr05	Con1_Rep1_Fr06	Con1_Rep2_Fr01	Con1_Rep2_Fr02	Con1_Rep2_Fr03	Con1_Rep2_Fr04	Con1_Rep2_Fr05	Con1_Rep2_Fr06	Con1_Rep3_Fr01	Con1_Rep3_Fr02	Con1_Rep3_Fr03	Con1_Rep3_Fr04	Con1_Rep3_Fr05	Con1_Rep3_Fr06	Amount_Con1_Compartment1	Amount_Con1_Compartment2	Amount_Con1_Compartment3	Amount_Con1_Compartment4	Marker
Prot1951	Gene1951	25809.8	8267.25	8474	3902.25	1132.5	1699	4340.25	3633.25	5389.25	4169.75	731.75	631.5	16105.8	7856.25	2647	3579.25	691	137.25	0.5	0.25	0.25	0
Prot456	Gene456	8439	8749	4632	937	497	0							6811	6387	1047	2578	85	247	1	0	0	0
Prot1090	Prot1090	20238	4064	1552.5	1264.75	556.25	3960.25	2381.5	9217.5	1143	3237.25	3379.5	2760	15263.8	4403.5	5747.5	1319.25	368	1134.25	0.75	0	0	0.25
Prot1804	Prot1804	9613.5	465	693	2978	925.5	4093	5143	3470.5	1808	5752.5	6051	4303.5	15913.5	2358	3330	2490.5	1979.5	5669	0.5	0	0	0.5
Prot1314	Prot1314	8348.5	1942.5	4213.5	10149.5	1068.5	6771	6013	3071	3310	3698	2691.5	1441	4797.5	3114.5	5884	5152	1894	1603.5	0	0.5	0	0.5
Prot468	Gene468	11617	8266	26	1236	92	0	4270	10568	5235	438	283	41	28728	7374	2713	1685	1169	0	1	0	0	0
Prot1569	Prot1569	7664.5	13640	3039	415	2103.5	2227.5	19271	10597	8273.5	2401	1907.5	1913.5	11867	11094.5	9209.5	2193	4846	1865	0.5	0	0.5	0
Prot39	Gene39	28223	8436	10783	581	586	192	32873	12992	2571	907	9	108	18680	5052	1696	2801	34	19	1	0	0	0	Compartment1
Prot1513	Prot1513	9457	5263.5	8612	5770.5	3306.5	3313.75	2224	4651.25	7929.75	12144.2	3270.25	5392.75	3512	6124.5	2431	9801.5	8288.75	3102	0	0	0.75	0.25
Prot410	Gene410	2660	6778	3676	340	494	0	55179	22783	5804	250	222	0	33507	8678	9843	2425	25	0	1	0	0	0
Prot1368	Prot1368							9867.5	8093.75	6483.5	2271.75	399.5	753	26576.2	3935.25	4444	2388.75	1018.25	106.25	0.25	0.75	0	0
Prot213	Gene213	6606	16346	9870	2142	1389	6833	5432	7021	2811	5382	7853	3835	8909	12918	1725	13623	2226	1379	0	0	1	0	Compartment3
Prot612	Gene612	8399	12021	7146	2449	191	0	2620	6784	4884	3345	2571	605	4818	6017	8861	3108	2143	0	0	1	0	0
Prot87	Gene87	4922	3675	15400	6576	31	306	12936	12973	9945	3055	1999	608	6347	965	1675	10814	2349	702	0	1	0	0	Compartment2
Prot349	Gene349	220	2963	814	11505	11424	15852	486	2285	2932	7331	3770	5491							0	0	0	1	Compartment4
Prot1219	Prot1219	8753.5	2583.5	4905.5	3936	3052.5	3851	3569.5	2494	3124.5	2976	2983	572.5	7844.5	3584	5332	2907.5	5122	6074.5	0.5	0	0	0.5
Prot1327	Prot1327	3036	11875	2468.5	3909.75	1808.5	1100.5	12355.5	12824.5	1612.75	5553.75	1028.25	1846	6091	10141.8	9893.5	1799.25	1073	884	0	0.75	0.25	0
Prot108	Gene108	6873	711	941	4289	63	424	7580	11653	3188	2942	679	139	3168	17164	2862	2750	2687	88	0	1	0	0	Compartment2
Prot942	Gene942	559	1995	3804	2030	7894	12186	44	1279	1526	7588	992	9561	418	1377	3572	11132	3758	8469	0	0	0	1
Prot623	Gene623	12866	4575	5198	2206	1511	1417	17565	5056	4136	1911	427	293	2522	4793	9082	3135	889	112	0	1	0	0
Prot1345	Prot1345	16575	6977.5	889	4550	587	7706	12887	2142	2587	654	3485	10994.5	4371.5	3591.5	3445.5	1181.5	1478	1837.5	0.5	0	0	0.5
Prot1374	Prot1374
Prot567	Gene567	1994	6761	9208	1318	432	1227	7395	8088	8633	1152	1365	0	3553	5416	3772	1870	769	341	0	1	0	0
Prot2014	Gene2014	8690.75	6241.75	8970.75	5996.75	2716.75	954.5	13956.5	6390.5	4693.25	3005.75	3375	737	7849.25	4627.75	8408.5	5131	2653.25	859	0.25	0.5	0.25	0
Prot1689	Prot1689	4192	1516	3221	4952	1805	2958.75	6457	3735	1964.75	219	6875.5	6427.5	3479	1567.75	1953.25	852.5	2375	4998.75	0.25	0	0	0.75
Prot1286	Prot1286	1688	4880.5	1921.5	4594.5	6648	5757.5	6537.5	1313.5	1751.5	10469.5	5192.5	2209.5	1009.5	2269.5	1719	3525	5303	5410	0	0.5	0	0.5
Prot540	Gene540	12755	1140	4197	2842	42	70							3051	7815	8881	5361	88	114	0	1	0	0
Prot856	Gene856
Prot650	Gene650
Prot1446	Prot1446	15872	7614.5	9313.5	4879.5	1913	3349.5	8654.5	7070	6845.5	3741.5	3255	413.5	26558	8953.5	4153.5	3474.5	3283	787	0.5	0	0.5	0
Prot739	Gene739	2545	5862	7933	5083	2460	6791	2075	13325	20212	9730	2144	2874	15340	5471	5030	4593	1976	2835	0	0	1	0
Prot1732	Prot1732	2135	2495.5	1759	1202	1333.5	6941	1572	3472.5	4705.5	5646	6176	1579	7988.5	997	1098	2336	2776	11265.5	0.5	0	0	0.5
Prot1524	Prot1524	2503.5	1659.5	10130.5	4161	707	2273.75	8187	6221.25	4233.25	6721.5	2146.75	3213	2638.25	2362	2436	3909.25	7235.75	2806	0	0	0.75	0.25
Prot757	Gene757	2742	336	11491	1064	8474	2747	6822	5896	8180	4460	1157	3023	4983	307	3252	17733	5485	3154	0	0	1	0
Prot116	Gene116	11244	9017	3329	2732	2072	11	8639	1609	6318	463	951	579	962	4546	9451	3751	2379	281	0	1	0	0	Compartment2
Prot608	Gene608							5406	6067	15771	2048	751	506	4104	9710	9994	1338	1667	444	0	1	0	0
Prot998	Gene998	102	541	1096	1186	8210	12110	115	1482	2841	2433	6475	3618	280	391	1659	5214	10790	6550	0	0	0	1
Prot174	Gene174	6995	13200	3500	10461	771	248	11651	2396	2151	1356	783	289	25185	2678	8941	9	2185	265	0	1	0	0	Compartment2
Prot758	Gene758	10858	9703	8593	10414	4688	6416	1513	1187	11226	8817	4414	1040	16410	3180	894	4301	225	4252	0	0	1	0
Prot186	Gene186	18879	854	10882	15103	4506	211	1784	5545	16759	2303	1015	4004	1399	2949	1638	13287	1257	6752	0	0	1	0	Compartment3
Prot1084	Prot1084	12459	6382.5	7947	3560	182	658.5	13643.5	7116.5	4271.5	2137	998	24	10680	7146.5	11895	4482	588	542	0.5	0.5	0	0
Prot635	Gene635	11364	10751	3254	2948	1399	19	22042	7449	11780	260	569	282	16856	2510	5822	76	5625	103	0	1	0	0
Prot653	Gene653	18011	11350	6855	6526	1590	200							4678	2125	7807	4700	569	458	0	1	0	0
Prot401	Gene401	22969	9189	3050	318	309	0	448	1225	3962	2188	631	0	24398	9188	5791	14	191	0	1	0	0	0
Prot1943	Gene1943	6537.25	2742.5	4106.5	5653.75	3302.5	4612	7616.5	4950	2894.5	4809	2408.25	4216.25	5909.5	5779	5505.75	7151.5	5928	2471.5	0	0.25	0.5	0.25
Prot901	Gene901	10696	6271	7303	1988	165	0	37530	7660	1924	1789	0	54	18060	2419	4163	376	565	0	1	0	0	0
Prot620	Gene620	19559	13710	4651	4293	525	552	14715	48	6132	382	1678	15	1750	5573	2204	1527	4485	655	0	1	0	0
Prot1661	Prot1661	3754.5	9206	5012	1220.5	1994	2056.5							7681	6588.5	3927.5	4507	5527.5	11531	0	0.5	0	0.5
Prot682	Gene682	3678	1706	6150	7597	13118	5861	6841	1243	7879	9326	2638	2849	7054	12957	8427	7115	8263	3654	0	0	1	0
Prot1150	Prot1150	12880.5	6971	7125.75	743	934.75	31.75	15600	9736.75	563.75	595	808	99.75							0.75	0.25	0	0
Prot1279	Prot1279	15689.2	8733.5	1397	1700.25	619.5	297.25	11545.2	11559	2480.75	411.75	410	140							0.75	0.25	0	0
Prot1541	Prot1541	9827.75	8915.25	1074.25	2680.75	2410.5	6852.5							6069.75	3536	16363.5	17522	3345.25	2933	0	0	0.75	0.25
Prot1669	Prot1669	1818	1195	8717.5	5778	4839.5	7897	6330.5	2226	5814	5059	4992	5395							0	0	0.5	0.5
Prot1140	Prot1140	13626.8	2461.25	250.5	2009.5	408.5	86.25	9953.75	11529.5	8534.5	1684.75	623.5	47	21120.8	5417.25	5583.25	498.5	273	19.25	0.75	0.25	0	0
Prot827	Gene827	9986	2371	16930	5223	5274	1562	12610	5014	6667	7687	6157	1496	5663	6607	4794	2329	1415	2914	0	0	1	0
Prot111	Gene111	876	11040	586	3931	926	172	15694	16402	5332	1405	613	140	5291	6513	8055	3220	1023	345	0	1	0	0	Compartment2
Prot1675	Prot1675	6798.75	5494.75	5499.25	10132	6696	8523.25	3608.5	746.5	2405.5	9153.5	6732.75	10142	497	1674	4744.75	1510.5	6392	1482	0.25	0	0	0.75
Prot1143	Prot1143	5509.25	8524	1938	541.75	295.75	201.75	25302.8	3383.75	3417	1273.75	219.75	170	13835.2	12094.2	5103.5	496.25	364.5	166	0.75	0.25	0	0
Prot1415	Prot1415	15763.2	2853.25	7449	2987.25	1421.75	141	3695.5	4076.5	6922.75	3066.25	1186	199.75	6783.25	10059	3744	376.25	462	235.5	0.25	0.75	0	0
Prot397	Gene397	15281	9609	2670	2535	53	192	12879	212	6012	386	170	0	14998	7783	2254	837	1308	0	1	0	0	0
Prot371	Gene371	714	887	2551	1445	9526	8581	485	742	9052	7775	7905	3856	299	519	3923	1512	8702	8985	0	0	0	1
Prot1611	Prot1611	1788.25	2519	5067.5	8724.75	5512.25	2559.75	2621.25	3134.75	5187.5	3344.25	5775.75	5649.25	2613.5	724.5	6069.5	6408.25	7598.25	12076.8	0	0	0.25	0.75
Prot1002	Gene1002	76	1564	731	2710	1350	13194	136	1566	3083	5411	7700	4109	33	1256	2585	566	5344	18139	0	0	0	1
Prot1459	Prot1459	7656.75	5981.75	2137.75	7230.5	4171.5	146.25	12590.2	12251	9064	11807.8	2370.75	1958.5	7398.25	2071.75	10032.2	6342.25	2587.5	205.5	0.25	0	0.75	0
Prot1960	Gene1960	8745	6349.25	8525.75	6262.5	235	9917.5	6062.5	4295.75	6102	3577.75	2036	7609.75	6626.75	6714.75	3945.25	4896.75	791	4429.5	0.25	0.25	0	0.5
Prot1892	Gene1892	8590.75	12206	6488.25	2702.25	3735	497	22740.8	10865.2	4865.75	1850.75	1312.5	2136.25	10666.5	8359	5293	7384.5	1971.25	1101	0.25	0.5	0.25	0
Prot656	Gene656	8717	1554	1037	2785	2863	985	8507	8988	3179	6196	4054	3277	1920	3303	6081	2900	1140	6414	0	0	1	0
Prot1195	Prot1195	21041.5	5975	664	1631.5	1429.5	360	4906.5	11976	2382.5	2696.5	393	436.5	12333	5628	3162.5	1468	1951.5	181.5	0.5	0.5	0	0
Prot1052	Prot1052	24240.8	5528.25	8908.25	3994.25	543.25	385.5	8615	3688.75	6331.25	436.5	735.75	45.25	14309.2	2901	3063	500.5	552.25	54	0.75	0.25	0	0
Prot1477	Prot1477	3744.5	4755.5	6945.5	4475	4674	2868	1039	2408	2079	3251	11649	790.5	4372	2265.5	10061	6718	3699	3729.5	0	0	0.5	0.5
Prot151	Gene151	10532	2243	5916	647	123	400	3950	2649	546	3623	3942	285	15015	1057	10107	2497	1850	322	0	1	0	0	Compartment2
Prot833	Gene833	8639	4428	3918	7723	4178	2653	7598	2654	4011	13237	10410	2580	687	7929	7852	6863	6369	3609	0	0	1	0
Prot1336	Prot1336							16172	3318	11561	4645	2132.25	753	10039	4530.25	8275.5	6497	2718.5	153.25	0	0.75	0.25	0
Prot413	Gene413	31024	3826	5048	1224	70	406	18321	1811	3809	1137	124	0	21135	2028	4255	1663	339	138	1	0	0	0
Prot1756	Prot1756	4647.5	2570.75	3214.5	4019.75	911.5	15093.8	772	2447.25	3203	4233.5	4388	9409.25	588.5	3141.75	4677.5	4497	1389	1423.75	0	0	0.25	0.75
Prot491	Gene491	20747	7688	2245	1177	415	0	21497	6898	2655	868	201	338	27180	1762	591	135	622	0	1	0	0	0
Prot1579	Prot1579	18623.5	6930	6134	3530.5	2188	2627.5	14797.5	6728.5	8038	2360	1015.5	1597.5	10426.5	7217.5	2990.5	8250.5	2554.5	1695.5	0.5	0	0.5	0
Prot1375	Prot1375	1432.25	7599.75	2887	1468.5	3323	370	11167.5	3387	3085	2659	5691.25	3078.75	249	7507.75	6793.75	1475.5	3529.25	1441.25	0	0.75	0	0.25
Prot765	Gene765	7537	3286	14006	4535	6221	4585	862	8080	6367	13803	4378	3122	11658	6184	12168	1047	5868	2783	0	0	1	0
Prot271	Gene271	553	3728	2327	5794	9100	2395	22	550	3513	113	647	12365	326	258	872	1667	2448	16652	0	0	0	1	Compartment4
Prot2005	Gene2005	5452.75	8943.5	1292.25	8512	4527.5	1703.25	11402.5	5167.5	4421.5	8157.25	4629.25	3404.25	6016.5	2535.25	584.75	4597.25	1812	3169.25	0	0.25	0.5	0.25
Prot1775	Prot1775	1655	2738.5	1586.5	3565.5	3841	8477.5	12250.5	5007	2973.5	2738.5	2067.5	1032.5	12034	757	6486.5	2030.5	3425.5	2549	0	0.5	0	0.5
Prot1333	Prot1333	3227	4071	2317	4446.5	3897.5	4289.75	7714.5	194	11886	10661.2	6656.75	2997.5	22266	3195.75	5970.75	11272.8	1928	1800.75	0	0	0.75	0.25
Prot1902	Gene1902	12103.2	9811.25	8691.75	2353	1082.5	594.75	6204.25	3186	6123	4923.5	695.5	653.5	12728.5	4434	3020.25	5198.75	1580	158.75	0.25	0.5	0.25	0
Prot742	Gene742	3771	14397	5316	10991	6122	6369	5385	3487	5158	8456	12352	1032	626	3070	5351	19221	1868	667	0	0	1	0
Prot1431	Prot1431	11870.5	7512	3552.5	2001	1404.5	526.5	8962.5	5831.5	1947.5	2455.5	280.5	101.5	22875	6003	2706	1217.5	957.5	34.5	0.5	0.5	0	0
Prot1527	Prot1527	5979	14217.5	4637.5	4286.5	7149.5	617.5	16493.5	9699.5	11918.5	4708	2247.5	2370.5	6871	8862.5	4773	5383.5	3756	2478.5	0	0.5	0.5	0
Prot1316	Prot1316	8525	2030	7707.5	5253	3190.5	4105.5	12921	8130	3596.5	6355	1284.5	1725.5	9143	3678	7013.5	3912.5	4997	898	0	0.5	0.5	0
Prot1089	Prot1089	4904	4559	3682.25	7196.5	8194.75	3417.75	12240.2	1557	2021	4388	1411.5	7611	3631	905	1801.25	3176.75	358.5	9949.5	0.25	0	0	0.75
Prot1324	Prot1324	4513.5	5915	3044	4192.5	1612.5	486	1329.5	12720	6641	3312	764.5	2404.5	1282.5	14767.5	3500.5	5358.5	1532	817	0	0.5	0.5	0
Prot407	Gene407	3166	1204	2369	570	643	0	35848	15690	3054	2197	400	254							1	0	0	0
Prot990	Gene990	1162	729	4923	149	7250	6474	757	711	2008	3416	1326	9918	192	439	133	3231	7904	9624	0	0	0	1
Prot1241	Prot1241	24160.2	4839.75	4564.5	3771.75	1749.25	1532.75	21094	2142.75	3124.5	2929.5	1465.5	1144.25	3396.75	3825	6504	2662.5	2031.25	156.25	0.75	0	0.25	0
Prot80	Gene80	1569	2652	13626	5401	1374	705	16492	7364	4075	4618	997	877	3869	2680	12360	1330	621	545	0	1	0	0	Compartment2
Prot693	Gene693	701	6279	5583	4480	3858	1635	10504	10579	5838	3638	8633	5572							0	0	1	0
Prot1814	Prot1814	1080	4017.5	2405.5	2878	5267.5	4841	7507	2713.5	552.5	643.5	3175	1733.5	5673.5	1071	2075	4819	1663	1788.5	0.5	0	0	0.5
Prot1055	Prot1055	1888	5805.25	2248.75	262.25	913	3849.75	5941.75	685	809.75	1446	2353.5	2656.25	15812	562.5	114.25	1295.75	1895	2624.25	0.75	0	0	0.25
Prot1213	Prot1213	12378.5	14397	4743.5	4004.5	322	1865	15160	6289.5	11325.5	2949.5	4032.5	2100.5	12386	5326	3964.5	7727	505	2255	0.5	0	0.5	0
Prot1445	Prot1445	2917.5	11443.5	7790.75	4632.75	3119.75	4781.25							2474.5	1552	1087.25	9202.25	3564.5	6640.25	0	0	0.75	0.25
Prot863	Gene863	10899	4229	11919	8106	6491	2563	15017	14950	2833	2016	9441	4507	5854	7537	1785	10421	3098	4529	0	0	1	0
Prot1051	Prot1051	14189.8	5079.25	3294.25	621	355.75	484.5	48392.8	3979.25	5287.5	600.25	193.75	0							0.75	0.25	0	0
Prot1320	Prot1320	6497.5	7333	7084	3983.5	6707	11713.5	4802.5	2873.5	3899.5	4177.5	2454	6862.5	11425.5	6965.5	2764.5	4217	4781.5	10094.5	0	0.5	0	0.5
Prot2037	Gene2037	5886	1733	3240	7219.5	2029.25	8746	5937	5662.5	7212.5	4217.25	3843	6611.25	8726	7036.5	3185	3525.25	15067.2	6763.75	0	0.25	0.25	0.5
Prot29	Gene29	5237	3439	3762	2614	366	421	31858	2433	5692	366	0	0	13516	13087	5099	1245	126	380	1	0	0	0	Compartment1
Prot178	Gene178	19075	5931	3294	2169	870	446	6072	9633	7199	1943	767	1020	12928	12276	4830	4438	726	53	0	1	0	0	Compartment2
Prot1706	Prot1706	2540	5109.5	8530	3819	2752.5	5844.5	2311.5	3839	5282	2001	1136.5	7367.5	6929.5	4984.5	851	1437.5	5611.5	7709	0	0.5	0	0.5
Prot1778	Prot1778	885	4362.5	2561	2713	2763	8684	2433	979	493.5	4354.5	4228	5131	1638.5	2673	188	5558	5174.5	7901	0	0	0.5	0.5
Prot534	Gene534	18407	4156	161	877	250	0	24945	4425	8450	410	137	0	7434	5797	2481	666	361	114	1	0	0	0
Prot1275	Prot1275	10629.5	8265.75	6424.5	3022.5	965.5	125.25	11394.5	10118.2	2806.5	3100.5	477.5	239.25	5551	5888.5	2339	4622.5	404.25	283.25	0.25	0.75	0	0
Prot1941	Gene1941	4442.75	2224.5	3430	3891.25	3307	2125.75	9287.5	8285.5	6703.75	2049.75	2587	1575	2883.25	2332	3852.75	5705.75	3076	3825.5	0.25	0	0.5	0.25
Prot601	Gene601	21363	5139	5212	8800	70	341	10228	1978	819	567	2567	130							0	1	0	0
Prot394	Gene394	16303	197	611	1670	0	0	30850	953	10884	1476	306	0	29657	4912	6351	405	308	0	1	0	0	0
Prot1170	Prot1170							5326.25	812.5	2412.25	1498.5	128	885	9077.75	2413.5	1600.75	2269.5	1761.5	1010.75	0.75	0	0	0.25
Prot960	Gene960	333	527	4568	3469	1525	3616	0	1091	4765	2861	1222	14027	70	274	2248	6065	10019	2737	0	0	0	1
Prot1819	Prot1819	4796	425	3026.75	8542.25	6581.25	2746.25	2021.75	4000.5	2613.25	2619.5	9656.5	12345.5	997.75	2324	1780	2661.75	6607.75	2530.5	0	0.25	0	0.75
Prot940	Gene940	917	710	4047	3098	13166	10012	364	336	930	7857	2932	3744	393	820	3368	564	3331	15103	0	0	0	1
Prot1455	Prot1455	11677	1795.75	2586.75	968.5	5767.25	2675.5	8592	2955	9731.25	2734	4758.75	5898.5	8916.5	2383.5	5795	2337	4978.75	6557	0	0	0.75	0.25
Prot506	Gene506	5590	7956	7475	2166	349	0	2713	1218	836	523	490	0	1880	4208	3636	274	1161	0	1	0	0	0
Prot1962	Gene1962	7255.5	9240.25	7893	5229.75	6195	1468.75	9141.5	12006	4348.5	4537.5	4197.5	6393.5	6189.5	3921.25	6680	7640.5	4880.25	522.25	0.25	0	0.5	0.25
Prot1769	Prot1769	2093.5	2602.5	4137.5	791	2848	3010							1287.5	810.5	6546	3530.5	2990.5	2689	0.5	0	0	0.5
Prot1253	Prot1253	14754.5	6456.25	2494	4212.5	1449.5	29	26024.5	1816.5	6678.25	2511.25	788	5.25	4444.75	5816.5	3482.75	1506.75	931	46	0.75	0.25	0	0
Prot1122	Prot1122	5157.75	5386	4754.5	4176.75	1224.75	2201.5	1410	5905.75	4594.5	3389	3077	465.5	2715.25	4263.75	578.5	4966.25	1162.25	3344.25	0.75	0	0	0.25
Prot1747	Prot1747	4755	2907.75	3406.5	3836.5	4443	2817.75	2861.5	3367.75	2882.25	3492.5	6548.5	2888.25	5593.25	2808	2402	3759	3607.5	3866.75	0.25	0	0	0.75
Prot1830	Gene1830
Prot1957	Gene1957	9043.25	7759	8798.5	5263	3310.75	3765	3920	3161.5	3779.5	7627.25	3183.5	1292.25	8501.5	9468.75	3436.5	9917.25	5156.75	2341	0	0.25	0.5	0.25
Prot72	Gene72	5959	2798	1279	703	664	99	29045	7718	1220	173	860	0	40278	17788	2562	0	259	0	1	0	0	0	Compartment1
Prot1903	Gene1903	9801.5	3084	5965.75	1794.5	3371	5307.5	9351.75	5166.5	4184.25	6596.75	3044	1486.25	3127	3752.25	3570.25	4308.75	4430.25	2517.5	0	0.5	0.25	0.25
Prot647	Gene647	6907	15599	10138	5141	1048	692	6145	5204	3722	2703	1038	102	19031	8514	4626	4663	135	1539	0	1	0	0
Prot299	Gene299	162	1645	1801	3790	8019	14908	502	1880	5171	685	5601	4110	348	1397	3610	4609	10719	3602	0	0	0	1	Compartment4
Prot149	Gene149	7292	941	83	2180	296	1098	126	16139	9661	4008	909	50	8989	1206	4482	657	1090	206	0	1	0	0	Compartment2
Prot1069	Prot1069	19857.5	5694.5	1506.5	6114.5	1705.5	557	5417	777	1754	3029.5	424.5	4815.5	898.5	2547.5	5451	3736.5	4521.5	4852	0.5	0	0	0.5
Prot2042	Gene2042	12053.2	2898.25	6911.75	2035	3549.75	1029.25	17295.5	6353	3394.5	4183.75	1854.75	636.75	8756.75	7427	6850	3481	1702	2319.75	0.25	0.5	0.25	0
Prot1530	Prot1530	7079.75	3471.5	2905	1715.75	5429.25	4012.5	426	4091.5	5422.25	8875.75	1936.25	6654.5	8891.75	2224.5	8444.5	5969.5	1963.75	6092.5	0	0	0.75	0.25
Prot167	Gene167	16517	4330	11818	3095	287	498	11004	1126	1054	1904	112	1393	15220	9215	11369	4326	229	60	0	1	0	0	Compartment2
Prot118	Gene118	9320	12273	4206	940	1310	998	1467	13735	5507	4793	276	191	6789	1610	7284	4415	1788	492	0	1	0	0	Compartment2
Prot1003	Gene1003	12	213	5030	1119	1996	6726							0	59	317	6166	892	20325	0	0	0	1
Prot176	Gene176	5175	1179	642	1080	1245	383	20534	11386	7381	1023	57	624	16119	14171	1432	3722	439	136	0	1	0	0	Compartment2
Prot240	Gene240	6108	2866	4347	7671	2869	3357	11420	1332	8176	10267	2360	4330	5306	4170	14087	876	5148	1715	0	0	1	0	Compartment3
Prot229	Gene229	5641	11081	7814	2298	2809	1248	7493	3913	15198	11568	3687	930	7632	4575	7299	2840	7231	1840	0	0	1	0	Compartment3
Prot1127	Prot1127	2958.25	2055.25	1796.25	1567.25	4829.5	3003.5	4127.5	6150	3584.75	6714.75	2155.5	11996.8	1592.25	1196	3241.5	553.25	4776.5	3991	0	0.25	0	0.75
Prot1729	Prot1729	1097	1694.25	3527.25	1709.5	5610	4534	5351.5	5667.5	1032.75	1765	4704.5	7837.75	8121.5	4501.25	2274.5	3214.75	7239.25	8124	0.25	0	0	0.75
Prot945	Gene945	13	1651	295	219	3937	5070	1313	216	2160	6271	10395	4287	306	1057	721	10700	3229	4255	0	0	0	1
Prot786	Gene786	4677	400	6964	4594	1714	566	14734	7453	726	3826	966	117	3035	10181	3815	1301	929	821	0	1	0	0
Prot13	Gene13	1444	11824	1611	698	87	0	5592	6521	2692	198	0	0	13635	15186	220	177	400	199	1	0	0	0	Compartment1
Prot78	Gene78													13761	1071	1768	1215	325	35	1	0	0	0	Compartment1
Prot216	Gene216							12662	64	8775	4876	1614	7643	7978	720	12837	4496	7491	2994	0	0	1	0	Compartment3
Prot136	Gene136	15546	4837	2932	3803	321	134	2495	8141	7971	3886	387	258	15434	9395	6490	382	184	665	0	1	0	0	Compartment2
Prot628	Gene628	5070	6542	9178	601	1879	0	2545	3790	4256	1268	1021	389	15596	14359	16233	1359	463	0	0	1	0	0
Prot1183	Prot1183	3345.5	1452	1359.5	4079.5	3285.5	5936	14076	1411	3814.5	2184	7048	3439	7237	3009	3531	2058.5	1438.5	4046.5	0.5	0	0	0.5
Prot1033	Prot1033	14911.5	5474	6239	5460	193.5	1710	17783.5	6291.5	4512.5	3328.5	1388.5	2938	27299	4829.5	3122.5	6178	1697.5	2000	0.5	0	0.5	0
Prot535	Gene535	14574	3880	5754	1332	156	111							3859	917	1285	648	0	60	1	0	0	0
Prot1476	Prot1476	2627	6491.5	4404.5	6260	6153.5	4535.5	5430.5	1349	5550.5	5341.5	4469	3958.5	4612.5	1804	4273.5	5183.5	6561	3032	0	0	0.5	0.5
Prot604	Gene604	2373	2868	1774	2242	934	1116	10336	3020	12063	2742	649	502	18736	4924	3069	3320	684	665	0	1	0	0
Prot25	Gene25	27819	9896	4129	2025	861	0	11249	8080	7939	1668	51	0	4747	1962	2370	3578	116	0	1	0	0	0	Compartment1
Prot197	Gene197																							Compartment3
Prot1835	Gene1835	3632.75	4638	8792.25	2908.25	2293.5	974.25	21378.8	5229	5687	2909.75	1251.5	582.75	11463.5	3995.25	5490.25	5302.75	947.75	1412.5	0.5	0.25	0.25	0
Prot768	Gene768	2089	5656	10601	3449	8391	3817	8850	4422	20107	750	2196	2983	7551	2407	6500	496	2330	1501	0	0	1	0
Prot1353	Prot1353	2887.5	2885.5	6060.75	2219.75	6701.5	10388.8	3012.5	2305.25	1357	1921.5	1297.75	8829.5	6248.25	1757	3067.25	1464.5	3289	8500.5	0	0.25	0	0.75
Prot1179	Prot1179	14391	5996	5912	8006.5	1893	1050	8300	4623	7748	4917	1262	1454	19648	4563	10215.5	4684	2226	1908	0.5	0	0.5	0
Prot888	Gene888	237	3202	2505	8956	3521	567	1170	2143	1222	9174	3686	9910	772	964	7825	4446	2775	2533	0	0	0	1
Prot1966	Gene1966	3050.5	6007	4159	3355.75	4379.5	5325.75	7106.5	6335	6479.25	1599.5	4446.25	3743.75	8349	6966.5	6095.75	2557	4993.75	5526.5	0.25	0	0.5	0.25
Prot2052	Gene2052	4754.5	7787.25	4352	2930.5	4286.25	4364.75	5403.75	3019.5	5294.25	3763.75	3884.75	4854.75	1164	3064	4193.75	5201.75	5889.25	1190.5	0.25	0	0.25	0.5
Prot1054	Prot1054	5929	4620.5	8693.5	8147	539.5	4149.5	11203	3444.5	3279	4622	1454	1271	6223	5831.5	1734	3554	2959	2345.5	0.5	0	0.5	0
Prot1480	Prot1480	2423.25	6338.75	3041	3806.75	10499.2	17928.5	3194.75	2174.75	6253	5196	2530.25	7188.5	1048.25	2355.5	1763.25	5352.25	4817.25	2029	0	0	0.25	0.75
Prot1325	Prot1325	5526	7054	3418.5	1488.5	1433	132	6762	4399.5	5062.75	2221.25	1881	54.75	12081.8	6953.25	6592.25	3223.75	526.75	0	0.25	0.75	0	0
Prot1543	Prot1543	6014	6486	13832	5266	3643.5	546	17795	6457	1838	2122.5	3323.5	1046	7168.5	6884	6133.5	8014	2111.5	652	0	0.5	0.5	0
Prot610	Gene610	5639	7038	4446	2577	2114	32	13309	1367	317	3795	1924	277	10178	1633	7076	2212	587	316	0	1	0	0
Prot1592	Prot1592	2593.75	4484.75	4701.25	6500.5	8715	2915	1130.25	3695.75	1654.25	5913.75	2596.25	1628.5	4198.5	2948.5	3283.25	7790	4623.5	10551.8	0	0	0.25	0.75
Prot659	Gene659	14535	11700	4297	2803	2866	17	20338	5098	4453	327	1767	508	14428	6042	12051	3965	303	631	0	1	0	0
Prot1686	Prot1686	8620	5431.5	4063.5	965	4397	5760	10477.5	4250.5	1251.5	3740.5	2602.5	5128.5	562	2201.5	2665	2006	1336	408	0.5	0	0	0.5
Prot1695	Prot1695	2199.5	4342.25	3373.25	11119.8	2917.25	8272.75	4736.75	4888.75	4408.5	8514	3927.25	7803.25	2812.5	5292.5	1033.75	9061	1802.5	7373.25	0	0	0.25	0.75
Prot971	Gene971	132	1077	3765	7	289	6394	139	2264	1149	4442	9256	4439	347	869	2221	5935	3312	9495	0	0	0	1
Prot1135	Prot1135	2285.5	5899.75	1446.5	935	76.75	36.25	12491	1590.75	4165	2797	301.75	32.75	48126.5	5957.75	6459	2102.25	277	178	0.75	0.25	0	0
Prot473	Gene473	8001	4684	1916	1368	320	0	15647	1261	6250	147	523	0	22498	6904	5980	680	430	0	1	0	0	0
Prot1959	Gene1959	5752.25	3280.25	4004.75	6352	3506.75	3054.25							6321.5	5669	6959.75	790.25	4466.75	5642.5	0	0.25	0.5	0.25
Prot717	Gene717	3872	6847	1003	14174	4832	292	3396	3276	8136	1103	5127	3938	630	11011	5785	2416	15	2692	0	0	1	0
Prot1167	Prot1167	13716	5555	7069	246	337.5	1599.5	20529.5	8606.5	10516.5	6929	3413.5	2374							0.5	0	0.5	0
Prot980	Gene980	857	2742	968	4472	2839	623	65	898	3312	13859	7327	16387	260	5306	6859	10672	8159	14292	0	0	0	1
Prot486	Gene486	21466	1858	336	575	229	0	35045	2877	3064	387	174	0	7822	2082	1806	3357	821	0	1	0	0	0
Prot356	Gene356	339	1897	1993	5538	4130	11819	38	531	3831	2201	579	3713	733	740	2793	9206	3089	2670	0	0	0	1	Compartment4
Prot503	Gene503	28671	9905	4053	4481	1489	4484	3797	6686	6828	5512	3302	2777	9226	5520	971	3783	6551	2332	0	0	1	0
Prot2007	Gene2007	3548	5910.5	2995	2299.5	3077	1424	20532.5	10272	3827.75	2434.25	1238.75	1242.25	8411.75	6247.25	2956.5	7572.75	2108	1364.5	0.25	0.25	0.5	0
Prot1145	Prot1145	24724.8	10521.8	8195.25	601	1570	1548	4770.5	3528	5669.5	3685.75	763.75	138.75	7775.25	6176.25	3165.25	1517.75	2338.25	338.75	0.75	0	0.25	0
Prot573	Gene573	22240	4742	6941	983	1494	540	626	681	2485	555	3441	198	1076	3736	4927	5107	390	274	0	1	0	0
Prot36	Gene36	2256	1931	4808	225	0	0	15068	22139	3881	904	255	61	21986	6155	3849	2108	605	103	1	0	0	0	Compartment1
Prot1011	Gene1011	4	1196	1905	8414	8286	9955	98	787	810	10291	2751	13737	53	3891	542	968	900	17364	0	0	0	1
Prot242	Gene242	12957	12033	19777	8751	2049	1486	15409	2960	5097	6888	9227	2653	3401	6301	7926	9700	3411	5284	0	0	1	0	Compartment3
Prot1449	Prot1449	7054	5852	4510	5423.5	3813	750	8456.5	10939.5	2773.5	4538.5	2487	483	11138.5	7284	4930	3709.5	5357.5	1937	0	0.5	0.5	0
Prot1996	Gene1996	6990	1997.25	8443.25	6718	5011.5	3962.5	5855.5	6137	7001.75	3452.25	3332.5	8543.5	3774	5800	6784.5	8725.5	4291.25	7552.5	0	0.25	0.5	0.25
Prot1244	Prot1244	21792.8	8430.75	2576	1094.75	270.25	24.25	11715.5	12765.5	2934.5	2697.25	205.75	160.5	5655.75	13588	3967.5	978.5	235.5	77	0.75	0.25	0	0
Prot2048	Gene2048	11434	10250.5	6743.5	8254	2513	1607	16389.5	8282	1972.5	2844.25	3890.5	888	14599.2	7906.5	5317.25	7303.5	2514	4642.5	0.25	0.25	0.5	0
Prot157	Gene157	5555	1519	13175	2468	412	469	6020	6735	2821	4996	318	210	9806	17133	2765	1586	1907	382	0	1	0	0	Compartment2
Prot2030	Gene2030	1026.75	3049.5	3367.75	3768	7545.25	3853.75	3446	3709.25	4327.75	4556.75	1613.5	994	13561	3872.5	1369.5	2926.5	2132.25	3887.75	0.25	0.25	0	0.5
Prot1394	Prot1394	10544.5	11294.5	2482.5	4910	1520.5	7284	2753	3517.5	2214.5	4815	6205.5	6146	484.5	7254	5277	2899	3795	6772.5	0	0.5	0	0.5
Prot891	Gene891	81	161	421	2507	81	6799	239	985	1887	1387	6707	17861	510	2964	2350	1706	5079	214	0	0	0	1
Prot1074	Prot1074	36526.2	4996.5	1456.5	1038.25	609.5	21.5	24342.2	3750.25	5782	2382.25	1773.5	1419.75	14749.5	5515.5	2239	999.75	1450.25	452.25	0.75	0	0.25	0
Prot44	Gene44	32393	7135	4900	191	1093	52	43242	3788	237	1318	578	0	24595	5017	645	1906	169	0	1	0	0	0	Compartment1
Prot302	Gene302	1046	651	757	5248	4709	4035	5	553	908	8911	6675	4852	321	1740	4866	3872	7473	13299	0	0	0	1	Compartment4
Prot266	Gene266	5460	6282	4030	8434	4426	3541	8904	2634	10044	8417	2986	2159	2871	6062	18911	2238	2735	6075	0	0	1	0	Compartment3
Prot1332	Prot1332	18000.8	1794.5	5965	3111.25	209	305.25	20606.2	6610.5	11457	1882.75	328	828.75	12405.8	4697	9780.75	2707.75	323.75	134.5	0.25	0.75	0	0
Prot1331	Prot1331	11638.8	3515.25	5376.75	1900.25	1031.25	234.75	22431.8	11714.2	2833.75	2871.75	928.25	140.25	14557.5	2876.25	3896.5	890.5	859	0	0.25	0.75	0	0
Prot416	Gene416	932	3133	4152	356	498	0	35463	2831	1588	97	79	0	33033	8895	2750	2115	347	0	1	0	0	0
Prot1489	Prot1489	7354.5	9163.5	7109	4771.5	2672	2476	6618	8897	8487	9727	981	1904	9097.5	13643	11720	1091.5	2392.5	972.5	0	0.5	0.5	0
Prot311	Gene311	252	645	3301	2202	8397	10594	265	1282	1053	7188	8847	1608	396	403	1871	3045	6328	13876	0	0	0	1	Compartment4
Prot751	Gene751	6629	506	6468	6083	76	1907	10488	15285	5590	6716	3882	1494							0	0	1	0
Prot1276	Prot1276	5800.75	3536	3244.5	3019	1327	1873.5	7934.75	7242.5	8951.5	3251.25	242.75	583.75	7800.5	9454.75	3643.75	6056.5	1816.5	1179	0	0.75	0.25	0
Prot1413	Prot1413	4582	4422.5	2583	3098	4513.5	5432.5	6187.5	5042.5	918.5	2766	970.5	7826.5	6164	6507.5	3153	2002	1685	3547	0	0.5	0	0.5
Prot1410	Prot1410	38829	5804	6756	3272	337	15	10861.5	2547	5984.5	1368	634	194	8889	11148.5	4472.5	2739	360.5	373.5	0.5	0.5	0	0
Prot1631	Prot1631							10054.5	4823	2335.5	2677	1406.5	10118.5	5109	7176.5	3904	369	3960.5	3351	0	0.5	0	0.5
Prot1307	Prot1307	1430.5	3423.25	10223.5	2102.25	1508.25	383.25	11361.5	16676	2528.5	1114.75	1438.5	550.5	10391.2	11754.8	2984	1829.5	1183.25	59.75	0.25	0.75	0	0
Prot658	Gene658	5321	2952	6758	98	763	1261	17974	4975	1293	1269	262	0	1080	1702	364	1500	1723	1398	0	1	0	0
Prot2024	Gene2024	16521.8	5040.75	2858.25	2281.5	4558.75	431.5	4412.75	4547.75	1130	3245.5	4830.25	3479.75	8173	3925.25	4573	3295.75	4090.5	108.75	0.25	0.25	0	0.5
Prot525	Gene525	18469	4763	3024	1355	233	0	5549	3941	272	2537	816	59	8083	7216	2166	1559	295	0	1	0	0	0
Prot363	Gene363	1319	351	4265	438	3160	27103	366	1272	1288	10469	4077	20027	670	1231	606	2004	2863	671	0	0	0	1	Compartment4
Prot283	Gene283	328	322	66	13869	8319	8380	0	1996	1549	3934	9830	14313	211	846	3414	2858	8736	446	0	0	0	1	Compartment4
Prot1398	Prot1398	14284	225	8758	5997	568	6864.5	7733.5	3994.5	2424	1557.5	3104	1264.5	742	1149.5	1963	2572.5	9023.5	3975.5	0	0.5	0	0.5
Prot1581	Prot1581							6760.5	2276.5	5812	5013	6074	6182.5	4906.5	4215	1421.5	2298	3559	3882	0	0	0.5	0.5
Prot421	Gene421	18542	4101	7734	340	653	0	13796	7721	5201	556	239	0	10398	2605	853	2682	177	0	1	0	0	0
Prot1265	Prot1265	15122	9188	5466.5	1891	594.5	23	10309.5	13153.5	4832	3584	863.5	367	20824.5	9495.5	3667.5	2259	989	81.5	0.5	0.5	0	0
Prot1983	Gene1983	4700.5	12704.5	10488	5104	892.25	778.75	13817.8	7450.25	4681	5460.5	1239.75	2525	5164.25	8252.75	6180.25	1439.75	2667.25	91.5	0.25	0.25	0.5	0
Prot1372	Prot1372	2353.5	3736.25	7376.75	646	2460.75	34.5	17703.2	13422	6128.75	2890.75	123.5	31.5	31088.5	6459.75	3135.5	3387.75	204.75	220.5	0.25	0.75	0	0
Prot1317	Prot1317	18761	5540	4001.5	1625	241.5	45	7515.5	5990	7589	2642.5	643	223	19835.5	6773.5	2926	1664	1300.5	645	0.5	0.5	0	0
Prot1142	Prot1142	14373.5	1644.5	3407.5	3849	3801.5	491.5	9481.5	2323.5	791	769	2925.5	1254	6343.5	1479	6549	3630	4024.5	5863	0.5	0	0	0.5
Prot2040	Gene2040	8353.25	4547.75	3871.25	4007.75	6543	5950.25	9440.25	3153.25	5402.5	5373	6335.25	6268.5							0.25	0	0.25	0.5
Prot1849	Gene1849	10152.2	4917.5	3747.25	1528	2561.75	3521.75	7552.75	8565	4927.25	1464	2251.75	2287.25	8108.25	5120	2411.25	2621	3093	4318.5	0.5	0	0.25	0.25
Prot1976	Gene1976	11365	6273.75	4129.25	2077	2185.5	917.75	3477.25	8035.25	4004.25	3715.25	611.5	1300.5	27415	3474.5	4908.5	2076	1081.75	535	0.5	0.25	0.25	0
Prot641	Gene641	9588	2019	9933	2146	1860	301	12700	8600	2992	4398	535	704	4358	1989	2325	1885	687	439	0	1	0	0
Prot1810	Prot1810	1393	813.5	5277.25	2071.25	4372.75	4916.25	2634.75	2716.75	4036.25	1864.25	740.75	2103	2566.5	3440.75	3421.25	6719.75	10182	5665.25	0	0.25	0	0.75
Prot1273	Prot1273	11056.5	14505.5	6056	2274.5	1651	81	20792	10428	9135.5	379.5	2159	120.5	11549.5	8660	3653	1902.5	691.5	203	0.5	0.5	0	0
Prot1894	Gene1894	6081.25	7100.75	6789.75	2629.25	1899.5	811.25	6378.25	5391	4938.25	1676	2105.75	180	10396.8	3302.5	12254.5	2767.25	2488	1785.25	0.25	0.5	0.25	0
Prot1985	Gene1985	12464.8	9783.75	7261.75	5928.25	3168.25	7249	6091	10611.8	5064.75	6457.25	763.5	1528	1578.75	10999	4523.75	5239.75	2165.75	1648.5	0.25	0.25	0.5	0
Prot1226	Prot1226	8436.5	874.5	3014	2826.5	3007	7156	1785.5	7332	5489	3902.5	1667	5629	4847	6008	1456.5	5380.5	3517	1935.5	0	0.5	0	0.5
Prot190	Gene190	3384	8381	8751	8023	2223	1693	11305	10584	12906	4128	1904	807	3315	3729	2858	10677	7633	2086	0	0	1	0	Compartment3
Prot1621	Prot1621	6415.5	1744.5	3706.5	4781.5	3497	8248	3643	3406	1408	4010.5	303	3950	2051.5	6377	4805	1762	2029	3162.5	0.5	0	0	0.5
Prot1128	Prot1128	17241.5	1691.5	2451.25	2844.75	2350.5	1778.75	25529.2	11510	2874.75	2925.5	1396.25	725.25	10228	1633.75	4167.5	2820.5	2289.5	3011.75	0.75	0	0	0.25
Prot355	Gene355	304	553	3681	5133	6572	7252	63	760	2383	429	2315	12369	281	245	3000	7866	408	8328	0	0	0	1	Compartment4
Prot346	Gene346	505	2042	1471	3537	7885	8420	502	649	1833	8960	1324	8457	16	458	5626	3143	4951	10247	0	0	0	1	Compartment4
Prot968	Gene968
Prot451	Gene451	1156	8919	5054	1236	236	0	13616	13862	1129	2144	115	69	17818	5820	10517	2559	179	0	1	0	0	0
Prot868	Gene868	143	1507	3037	9033	2677	2343	424	939	363	16279	3933	10666	170	657	3070	2042	10432	3134	0	0	0	1
Prot45	Gene45	19653	15555	26	1938	256	136	7565	6135	3613	5384	0	0	758	4297	7275	1829	351	0	1	0	0	0	Compartment1
Prot839	Gene839
Prot75	Gene75	5380	10169	7621	2115	324	0	14793	3270	5376	86	1136	0	4266	3652	2185	2150	568	0	1	0	0	0	Compartment1
Prot1105	Prot1105	10719.5	2905	1191	723.5	529	40	33296	13403	1781	1491.5	1295.5	189.5	28741.5	3370.5	1493.5	2727.5	369.5	225	0.5	0.5	0	0
Prot1136	Prot1136	22064.2	2872.75	2363.25	391	1046.25	38	13426.8	4092	5759.5	541.25	472.5	140	10329.5	3253.25	3498.25	1522.25	563.75	63.5	0.75	0.25	0	0
Prot1556	Prot1556	3807.5	5550.5	10703.5	7025.5	2506	4030	1030	2767	4508	6284.5	5454	3479	2671.5	2851	4456	4602	5343	1811	0	0	0.5	0.5
Prot855	Gene855	14923	1801	9452	4810	5579	2562	7816	6010	4106	8403	4528	2727	18223	1902	9662	8638	3097	1409	0	0	1	0
Prot1500	Prot1500	7370.5	3787.5	7041	5206.5	1310.5	2621	24391.5	4785.5	1997.5	6414	4484.5	3207	5083	6157	292	5564	3824.5	1309	0	0.5	0.5	0
Prot471	Gene471	35623	2377	1361	1916	466	0	10911	3334	4210	2317	265	323	15954	1629	2164	2802	579	0	1	0	0	0
Prot464	Gene464	46596	1085	2829	1517	0	207	24506	4172	7857	797	727	0	16633	3703	1074	1000	1177	173	1	0	0	0
Prot1548	Prot1548	4378.5	2506	6354.5	4370	7456	4011.5	294	7857	7144	7596.5	4752	4113	4513.5	1075	7771.5	3000	4385	5283	0	0	0.5	0.5
Prot725	Gene725	9505	599	2046	7482	3358	561	18696	6600	6345	4219	1411	2928	3958	13041	8012	1692	3995	8587	0	0	1	0
Prot1780	Prot1780	2297.5	1952.25	1006	5957.25	3385	6469.5	7125.25	4254.5	2147.75	4709.75	3301.25	5499	183	2368.5	4076	8873	3695.25	6997.5	0.25	0	0	0.75
Prot926	Gene926	162	1638	655	8113	42	13124	119	1352	4716	2309	734	14182	282	248	4274	3843	2503	5393	0	0	0	1
Prot909	Gene909	530	372	1676	11500	2584	29295	298	474	1730	2762	8693	15877	83	1026	648	3259	4750	523	0	0	0	1
Prot539	Gene539	2264	17930	7737	2109	3820	42	13378	14761	2386	2820	3023	39	8195	12467	1503	2037	1478	233	0	1	0	0
Prot439	Gene439	6600	6091	1468	380	446	292	8173	9274	5875	1368	0	0	20817	3290	185	338	0	0	1	0	0	0
Prot1771	Prot1771	7529	3720.5	3812	3835.5	2762	6067.5	13361.5	5388	2164	4800	3564	911	707	3751	7130	3894.5	3055	2508.5	0	0.5	0	0.5
Prot414	Gene414	8246	1890	217	105	40	390	855	6947	4956	1961	233	0	10516	12191	2136	620	613	0	1	0	0	0
Prot1169	Prot1169	6935.5	9344	8640.5	4783.5	1176	656	17741	5474.5	6058	3518.5	1251.5	278	3850	4272	2006	961	457	31	0.5	0.5	0	0
Prot1230	Prot1230	8702.5	3301	487.5	1785.5	1018	155	10509	1813.5	4396	1041.5	1019	18	20995	9052.5	6538.5	1112.5	1220.5	48.5	0.5	0.5	0	0
Prot1827	Gene1827							13201.8	4647.25	4011	2569.5	2332	2113.75	16095	7616	3317.25	1690.25	2730.75	615.75	0.5	0.25	0	0.25
Prot1078	Prot1078	24890.2	2896.75	8495	2302	279.75	176.5	23937.5	6779.75	3639	2220.5	919.5	228.75	28768.8	10448	5182.25	1060.5	317	40.25	0.75	0.25	0	0
Prot334	Gene334	849	1784	207	4615	949	10757	439	583	2656	2666	10472	10488	249	180	3494	204	4710	21021	0	0	0	1	Compartment4
Prot922	Gene922	210	669	5310	1689	3107	11985	277	1297	4243	150	5918	4647	186	2152	1315	2580	7437	11301	0	0	0	1
Prot1698	Prot1698	2761.75	1066.25	2375.75	4252.5	5559.5	6864.75	2424.5	3934.25	3064	2971.25	789.25	4755.25	2073.25	2316.25	5342.5	9704.5	3750	13782	0	0.25	0	0.75
Prot823	Gene823	13491	9672	11158	311	8024	3248	11334	12072	10699	13915	7150	334	11781	1298	5367	5807	1641	5231	0	0	1	0
Prot431	Gene431	2321	5992	7044	194	0	64	17495	7976	98	2033	303	0	19733	4449	2606	2644	97	58	1	0	0	0
Prot1566	Prot1566	7884	10711.5	6670.5	794	5158	1442.25	13018.8	5825.5	2519	13157.5	2297.25	3738.5	2795.75	7392.5	4757.5	7735.5	2922.5	5214.25	0	0	0.75	0.25
Prot107	Gene107	12757	8265	3713	1121	179	402	7807	11669	1352	2989	3581	438	36140	13772	12217	2359	2528	126	0	1	0	0	Compartment2
Prot2006	Gene2006	3526.25	8858.5	4907	3660.25	8110.75	2951.25							5419.75	5968.75	5562.75	4768.75	5390.25	4878.75	0	0.25	0.5	0.25
Prot792	Gene792	1867	6771	3486	4339	4427	1332	1679	3437	8471	9708	5873	9	5411	6700	428	6204	3374	328	0	0	1	0
Prot1870	Gene1870	20705	8072.5	7735.75	3758.25	2464.75	800	12893.2	3850	5100.25	4355.25	1561.25	1304.5	12677.2	5512.5	6934.5	3044	1127.75	1378.5	0.5	0.25	0.25	0
Prot1600	Prot1600	1749	1484	6247.5	341	1715.5	6880	3617	5799.5	3334	2708.5	4366.5	8686.5	22355.5	2725.5	3207	1635.5	6472.5	7755.5	0.5	0	0	0.5
Prot916	Gene916	643	81	599	5227	4008	4557	423	1029	3317	1396	120	4340	337	2118	4313	7285	2803	1587	0	0	0	1
Prot521	Gene521	3226	14916	2453	1153	946	196	13716	4427	3570	2605	293	181	38547	739	1563	81	354	0	1	0	0	0
Prot1602	Prot1602	8218	7208.5	3726	663.5	396	544.5	13243	7828.5	2407.5	2204.5	776.5	109.5	5211.5	5103	3214	2559	599.5	222	0.5	0.5	0	0
Prot138	Gene138	7270	7161	6991	5883	5148	398							5221	11333	4719	1582	535	327	0	1	0	0	Compartment2
Prot1177	Prot1177							8761.5	3034.5	2608.5	514	276.75	39.25	9638.25	6019.25	4565	773	368.5	5.25	0.75	0.25	0	0
Prot908	Gene908	238	1119	1742	1455	5424	15828	96	944	3535	724	3487	6088	649	1941	4820	2820	416	7395	0	0	0	1
Prot1774	Prot1774	15885.5	1862.5	2967.5	2658.5	1143.5	1654	18528.5	1420	3620	3203	941.5	4651	10904.5	1299.5	3509.5	4950.5	3668.5	2743	0.5	0	0	0.5
Prot1014	Prot1014	18560.5	3040	2877.75	1784.5	277.25	1452	22289.8	3010	2576.75	1699.75	3027.5	1008.75	13706	2076.25	4035.75	1282.75	2581.25	61.5	0.75	0	0.25	0
Prot820	Gene820	7635	5195	14238	11175	2537	279	3013	3122	7808	8720	6885	6572	12467	3838	5240	8234	1638	2074	0	0	1	0
Prot1954	Gene1954	3564.75	5828.75	8960	5639	5926.5	2249.25	6634	4174.75	4324	3203.25	6660	3305.5	751.5	5006.5	4198	6494	2535.5	6591.75	0	0.25	0.5	0.25
Prot1995	Gene1995	8042.5	10488	4880.25	3744.25	2334	4477.5	5194	1927.25	7764.5	3585.25	5020.75	4635	5404	7879.5	3724.75	2564	2629	6953.75	0	0.25	0.5	0.25
Prot1330	Prot1330	9225.5	4000.75	1525.5	5617.25	477.5	3390.25	4215.75	136.25	3518.25	2739.5	1801	3703.25	2247.75	4155.5	7942.75	1523.25	3041.5	1368	0	0.75	0	0.25
Prot1209	Prot1209	2082	2173	2888	234	480	7742	5017.5	4389.5	2804	45	1076.5	5493.5	5698	3367.5	1159.5	1406	1698.5	1870.5	0.5	0	0	0.5
Prot1024	Prot1024	4433.5	6941	1797.5	2828.5	203.5	232.5							22187	11873	8101	644.5	737.5	332.5	0.5	0.5	0	0
Prot1685	Prot1685	930.5	3242.5	3252.25	5860.5	3205.25	8838.75	2567.5	2221.25	1618.75	8958.5	1311	8299.75	2034	1781.5	5165.5	5890	6697.25	10685.8	0	0	0.25	0.75
Prot905	Gene905	72	2208	2463	4716	7036	6169	399	1345	962	7374	13904	15945	160	720	2154	508	2252	10352	0	0	0	1
Prot902	Gene902	1361	4116	4691	435	4435	8214	600	2521	3294	15809	2200	2589	18260	9	870	6364	6746	2981	0	0	1	0
Prot1221	Prot1221	13073.2	4339.75	5172.25	2301	2151.5	774.75	21215.2	6735.25	2901.75	2588.5	1483.25	1256.75	13987	1961.25	6922.75	2082.5	1240.75	1912.25	0.75	0	0.25	0
Prot1267	Prot1267	10131	4395.5	4777.5	2304.5	3324	4517	13200.5	2289	5151	4289.5	3559.5	4278.5	21462.5	2028.5	1716	3995.5	6481.5	4806.5	0.5	0	0	0.5
Prot1390	Prot1390	4811	5052	9923.5	2990.5	4201.5	9							7234	6859	5262.5	5324.5	3495.5	1168.5	0	0.5	0.5	0
Prot1371	Prot1371	9652.25	6761.75	10847	1894	1277.25	954.5	8849	1604	3336.25	6361.75	2288.25	578.5	1290.5	3088.25	4760.25	5933.25	1225.5	2202	0	0.75	0	0.25
Prot1900	Gene1900	12348.8	8143.25	7708.25	3318	1373	3417.75	14317	7210.25	3856.5	4214.75	2054.5	610.75	15103	6461	4107.25	1893	3114.75	3711.75	0.25	0.5	0	0.25
Prot1731	Prot1731	4295.5	4696	5626	8421	5113.5	6115.5	5846.5	619.5	4096.5	5105.5	6914.5	9179.5	7184	4841	11773.5	7884.5	7289	4780	0	0	0.5	0.5
Prot804	Gene804	12238	9319	9569	9899	5975	7071	2245	12842	7963	3341	4699	3213	2655	4432	18639	1594	13063	6610	0	0	1	0
Prot338	Gene338	340	162	3357	6248	4958	11733	498	450	3425	6458	159	5373							0	0	0	1	Compartment4
Prot1194	Prot1194	1734.75	1936.75	5767	1221.75	8831.75	4004	5536.75	2064.5	2252.75	2078	8496.75	702.75	2537	1255.5	3211.5	7088	1386.75	6553.75	0	0	0.25	0.75
Prot472	Gene472	18714	6010	5494	737	887	0	41860	4209	6963	419	1696	190							1	0	0	0
Prot1768	Prot1768	1357.5	3429	7741	5380	4252	8236	3932	3115	7575.5	6190.5	3543.5	3066	3622.5	816.5	8204	3265	6703.5	1642	0	0	0.5	0.5
Prot977	Gene977
Prot2028	Gene2028	2549.5	3714.75	9096.5	2413.25	700.5	1565.75	1771	5057.25	3692.5	3721.25	1296.75	12835	6679.25	690	1155	2791.25	2124	4956	0.25	0	0.25	0.5
Prot1116	Prot1116	9835	10167.5	14430	7664.5	1779	2040.5	7268.5	4871.5	9588	1332.5	2648.5	1738	10935	7301.5	5228	3190.5	256	1281	0.5	0	0.5	0
Prot1187	Prot1187	9187	14683.8	2554.5	1218.25	55.75	3.75	16162	2131.75	3965	2314	332.5	37	31813.2	1705.75	5699.75	1843.75	227.75	68.5	0.75	0.25	0	0
Prot499	Gene499	11509	11309	4798	1925	307	0	2715	3071	526	415	1599	0	30367	1129	7249	403	54	0	1	0	0	0
Prot1748	Prot1748	4259.25	2548.75	710	4395	7171.25	2656.5	1824.5	1961.5	2072	1859	2027.25	15495	7302.25	1532.75	4861.75	2946.75	12.75	4665.75	0.25	0	0	0.75
Prot1472	Prot1472	2802	1283.5	10369	3062	3006	2432	21189.5	2479.5	2370.5	4882	2652	2577.5	22267.5	12311.5	173	2809.5	344	1025.5	0.5	0	0.5	0
Prot1716	Prot1716							2609	6381	3726	3501.5	6116.5	7947.5	810.5	6316.5	2838	3116.5	3782.5	2057	0	0.5	0	0.5
Prot1636	Prot1636	7177	602.5	4846.5	4224.5	2829	4508.5	4614	1499.5	2431	4822.5	4794.5	6132.5	457	4825	2854	4985	3358	6096	0	0	0.5	0.5
Prot605	Gene605	3983	10375	7654	2014	179	1560							8984	7814	1057	5352	1476	0	0	1	0	0
Prot970	Gene970	207	392	4124	6904	4356	3077	451	728	2015	2718	1856	13497	471	1115	4780	10559	6490	5774	0	0	0	1
Prot474	Gene474	69	689	5099	1096	5295	15274	584	920	528	10251	13844	12749	392	42	1687	1403	6631	22504	0	0	0	1
Prot953	Gene953	68	1604	3384	4824	2620	20456	237	114	1146	8889	6147	15250	663	784	4894	2838	7584	8230	0	0	0	1
Prot201	Gene201	13621	3735	8293	1006	3171	1418	7040	6763	2580	6788	4167	2378	6195	1828	1899	6081	4573	3727	0	0	1	0	Compartment3
Prot1582	Prot1582	5912	4016	7003.5	4321.5	5828.5	1020	3479.5	464.5	4270.5	5433.5	8031.5	4036	575	2730.5	7342	8292.5	4259.5	2134	0	0	0.5	0.5
Prot465	Gene465	28278	3119	3319	623	194	252	7973	7892	529	537	68	0	2137	2097	6793	1759	612	0	1	0	0	0
Prot1901	Gene1901	14016	4423.25	5079.75	5888.75	3011.75	1549	7771.25	9100.5	6654.5	3130.75	1534.25	1607.5	14153.8	2404.25	4662	4890.25	1828	907.5	0.25	0.5	0.25	0
Prot294	Gene294	0	1218	1413	8169	5416	14147	630	316	567	5561	510	3826							0	0	0	1	Compartment4
Prot1618	Prot1618
Prot258	Gene258	3776	1170	2029	574	3050	1837	5654	9442	11008	6122	10561	1256							0	0	1	0	Compartment3
Prot1409	Prot1409							6759.25	5693.5	3863.5	2055.5	2625.75	684.25	6079.25	4500	3452.5	3113.25	481	376.25	0	0.75	0.25	0
Prot1252	Prot1252	3839.25	12166.5	3240.5	1765	356.75	132.5	6872.5	5819.25	7961	683.5	233	32.5	21727.2	8517	3283.5	1904.5	1076.25	165.25	0.75	0.25	0	0
Prot624	Gene624	10367	5089	4176	2048	946	0	1134	1579	9905	2380	2648	595	24888	11345	8433	1141	2473	154	0	1	0	0
Prot949	Gene949	285	1987	5529	1093	5107	2957	139	590	1197	8424	5036	9433	1173	164	796	8531	8802	16172	0	0	0	1
Prot83	Gene83	29031	5012	5598	7818	282	182	8473	8059	11453	1542	45	343							0	1	0	0	Compartment2
Prot1186	Prot1186	29610.5	8262.5	5306.5	5265	1330.5	1001.5	9736.5	7052	6838.5	3984.5	1830	3508	7369.5	5456.5	7982	6421.5	3183.5	1262	0.5	0	0.5	0
Prot426	Gene426	537	4509	1829	185	831	0	44272	6843	3686	133	0	0	20864	2675	1404	3086	0	403	1	0	0	0
Prot1340	Prot1340	12942.8	3784	4040.5	4453	2480.25	653.75	7111.75	4198.25	2211	2221.5	3968.25	4277.75	11509.2	3321.25	4512.75	588.25	1270	1712.5	0	0.75	0	0.25
Prot368	Gene368	231	890	5413	7990	9113	12627	304	1864	820	7453	2724	1599	182	3470	2204	3416	3564	5035	0	0	0	1	Compartment4
Prot142	Gene142	3256	1847	4903	1901	1408	94	15872	2421	4942	4902	527	217	1258	7563	753	6175	1162	567	0	1	0	0	Compartment2
Prot1833	Gene1833	4738.5	5778.25	6961.25	4210.5	2911	3625.5	8683.25	457.25	3098	1620	2976.5	2716.5	4772.75	9074.75	3976	3658.75	2584.5	2833.25	0.5	0	0.25	0.25
Prot1586	Prot1586	2784.75	3349.5	2109	3644.5	6487	1279.25	5883.75	1553.25	944.5	6606.25	4175.25	3673.75	1018	4545	6821.75	3726	6196.5	1521	0	0	0.75	0.25
Prot547	Gene547	7183	10041	11358	6215	3106	222	11733	2423	5763	799	2337	613	6090	7034	8722	1889	1537	75	0	1	0	0
Prot530	Gene530	9660	12748	6952	994	399	0	21639	3580	5926	1975	234	0	29221	7920	872	356	50	0	1	0	0	0
Prot743	Gene743	15352	11246	2928	3814	1649	1272	13341	1592	7066	3783	3572	1084	6973	10257	4531	10274	3758	738	0	0	1	0
Prot2038	Gene2038	5970	4768.5	3661.75	5406	3944.5	7560.25	4348.75	5191.5	8953	4888.25	6741	9225.25	1872.5	6374	3948.5	4322.75	2389.5	4631.5	0	0.25	0.25	0.5
Prot47	Gene47	40332	9852	1991	1406	528	0	10583	1707	3896	168	1	0	16801	7942	2317	1252	19	24	1	0	0	0	Compartment1
Prot381	Gene381
Prot237	Gene237																							Compartment3
Prot555	Gene555	3821	4548	4382	3550	105	25	5221	3572	8045	10470	1391	165	10662	6351	756	3536	2433	0	0	1	0	0
Prot231	Gene231	6926	10188	9549	4502	7792	2436	11433	1853	12539	4272	4801	1190	641	4514	8517	3511	6626	379	0	0	1	0	Compartment3
Prot1018	Prot1018	3183.25	2389	3151.5	797.5	561.75	2489	1001	3236.25	493.5	953.25	1059.75	427	23701	4520.5	1115.5	1347.25	1923.25	3334.5	0.75	0	0	0.25
Prot1955	Gene1955							12155.2	10424.8	4833.25	6296.75	6249.5	1358.25	6030.25	6727.25	7823.75	4445.75	1681.75	4665.75	0.25	0.25	0.5	0
Prot936	Gene936	491	1570	1361	11502	1989	5381	775	685	3498	6326	3423	15237	711	67	1808	7566	6174	6606	0	0	0	1
Prot1451	Prot1451	11648.8	4993.25	2676.25	285.75	487.25	71.25	10237.5	8668.75	5907.75	2768	481.25	39	13456	12318.8	8769	890.75	1914.25	758.25	0.25	0.75	0	0
Prot391	Gene391	8914	17496	3014	805	0	0	6754	10966	2146	3853	116	137	6987	6660	6148	3773	314	92	1	0	0	0
Prot780	Gene780
Prot840	Gene840	3863	9796	9090	1445	2649	3811	3751	11495	2803	3976	5678	1266	4837	7795	6734	7049	695	3407	0	0	1	0
Prot1809	Prot1809	4683.25	1445	2600.25	5362	6489	1581.75	1573.5	1270.5	3573.25	1334.5	182.25	3020.25	7329.75	1079.25	1554.75	875.5	1315.5	4217.25	0.25	0	0	0.75
Prot164	Gene164																							Compartment2
Prot444	Gene444	32697	2577	2553	216	25	107	11241	5201	6595	3514	243	0	24322	1838	2108	5287	684	42	1	0	0	0
Prot777	Gene777	5905	9099	3560	13145	4282	2667	6242	7124	10098	13432	9118	4335	4410	10186	2235	4907	10054	7318	0	0	1	0
Prot437	Gene437	32155	3841	88	838	735	8	18719	17656	1171	1397	38	126	6442	2788	5195	3999	254	0	1	0	0	0
Prot125	Gene125	16130	3026	8623	8639	1188	184	7222	5433	6905	8224	821	536	5630	12837	585	2495	341	182	0	1	0	0	Compartment2
Prot1188	Prot1188	8717.5	3104	840.25	4971.75	1541.75	1143.75	10475.2	4985.5	3606.25	5144.25	4088.75	1101	4136.75	11289.2	4626	3445.5	4082	1281.25	0	0.75	0.25	0
Prot845	Gene845	8357	10046	7452	8343	4729	5589	7702	9456	5352	3722	4487	5714	6629	6453	2720	7274	4008	2012	0	0	1	0
Prot1250	Prot1250	9453.5	6646.5	3167.5	2198.5	1288.5	79	14283	3533.5	5104.5	912	1593	150.5	13425	4723	4196.5	911	1069	110.5	0.5	0.5	0	0
Prot1767	Prot1767	5007.5	4632.5	1220.5	1788.75	1411.75	3667.25	2504	4216.75	3036.75	6045.5	4724.75	4398.75	6356.25	1264.75	2730.5	5817.75	5228.5	9210	0.25	0	0	0.75
Prot860	Gene860	9443	5327	9864	8267	4963	2453	7481	10713	6924	8918	4810	3764	9392	3531	154	3159	13159	2854	0	0	1	0
Prot1933	Gene1933	8357	7343.25	1717.5	4322	1801.5	4650.75	8724.25	3996.5	3355.5	2344	1718.75	2040.75							0.25	0.5	0	0.25
Prot1471	Prot1471	12605.2	6669.25	3699	12466.5	4349	2383.75							7122.25	13045.8	1169.75	2283.25	3682	1492.5	0	0.25	0.75	0
Prot56	Gene56	3818	1886	93	976	0	278	25819	10919	259	315	223	23	6030	3483	2878	126	534	0	1	0	0	0	Compartment1
Prot315	Gene315	124	1884	1610	3939	7068	9686	554	545	3904	4530	3011	7153	59	2443	4635	1709	632	8344	0	0	0	1	Compartment4
Prot1077	Prot1077	22875.8	2498.75	4959.5	982.75	2064	2365.5	17994.2	3773.25	5296.5	359	1652.25	1064.25	11873	240	1993.25	1549.25	2172	6080	0.75	0	0	0.25
Prot2032	Gene2032	6253.25	2490.5	1434	3822	1241	9650.25	7326	1687.25	2764.25	4515.25	3169.25	4120.75	4533.5	5114.25	5710.75	2748.5	1536.25	1411	0.25	0	0.25	0.5
Prot1848	Gene1848							20849.2	3891.5	2196.75	3087	1878.5	1353.5	6413.75	3563.75	2338.25	2280.25	1924.25	3235	0.5	0	0.25	0.25
Prot1168	Prot1168	25388	2976	1006	3072.75	1996	3067.75	16722.2	4535.25	909.75	3296.25	1266	1622	2016.5	2621.75	2155.75	1870.5	3409.25	456.75	0.75	0	0	0.25
Prot859	Gene859	11919	11096	12420	1862	3014	5604	7515	7529	21727	13713	5787	2691	2257	8526	1608	5441	5889	2406	0	0	1	0
Prot677	Gene677	34754	3375	3073	928	740	0	20368	4097	2097	1803	337	0	14937	14566	4347	5	0	0	1	0	0	0
Prot1350	Prot1350	11108.2	8262.5	1752.75	1294.5	504	207.5	11034	9053.5	5590.75	3311.25	1223	735.75	17457.5	5451.5	7169.75	1306.25	1196	266.5	0.25	0.75	0	0
Prot403	Gene403	33113	3534	193	3087	214	0	17137	7442	309	791	103	0	10759	13483	7674	2427	866	0	1	0	0	0
Prot477	Gene477	22219	9281	2392	1057	552	0	7842	4342	467	646	570	0	18132	14951	3508	1346	5	0	1	0	0	0
Prot141	Gene141	10142	2249	6505	1071	1592	130	14988	14044	7442	174	1099	274	4308	5155	6368	416	1328	114	0	1	0	0	Compartment2
Prot1026	Prot1026	1684.25	7401	4006.25	2318.25	1204	66.25	18763	4418.5	2647.25	2645	556.5	215.75	41841.2	10335	10033.2	1362.5	638.75	96.25	0.75	0.25	0	0
Prot1306	Prot1306	10250.5	5499.5	9526.5	9048.75	10603.2	322.25	17642.2	3643.25	5766.25	2320.5	6658.75	1596.75	5129.75	1385	9771	6420	6703.5	3417	0.25	0	0.75	0
Prot1868	Gene1868	12356	4864.75	6250.75	5473.25	1731.5	1339	8862.5	4666.5	4423	2237.5	403.75	655.75	6217.25	2997.25	1347	1799.75	1945.5	597	0.5	0.25	0.25	0
Prot1533	Prot1533	27472	8397	3060	6826.5	2760	1538.5	5420	3235.5	8172.5	1249.5	3334	1238.5	13875	8432	1758.5	2066	4976	445.5	0.5	0	0.5	0
Prot1795	Prot1795	3153.5	1823	2207	842.5	602	379.5	37263	5739.5	2444.5	4615.5	933	354	22808	5303	4527.5	855.5	177.5	115	0.5	0.5	0	0
Prot1025	Prot1025	31871	10050.8	5467.25	1743.25	362.25	132.75	20233.8	2757	11601	1542.25	1069.75	107	37527.2	7211.5	3511.75	5238.75	373.5	54.5	0.75	0.25	0	0
Prot1522	Prot1522	5191.5	4426.5	4938.5	520.5	3538.5	10521.5	1597.5	887.5	1532	5561	3206	3212.5	3854	5608.5	3877.5	7653.5	10128.5	3289.5	0	0	0.5	0.5
Prot1359	Prot1359	4705.5	2727	5579.75	4601	1821.25	1513.75	15283.5	5978.75	2323.25	427.75	3709	2649	4234.5	2744	15297	2756	2194.25	762.25	0	0.75	0	0.25
Prot887	Gene887							300	1534	1307	1103	9975	8877	185	571	2701	5106	11194	3964	0	0	0	1
Prot1280	Prot1280	10131.8	5582.25	11110.2	3051	1013.25	319.25	13093.2	1825.75	10143.2	2270.75	1832.5	420.75	15002.8	6168.5	8315.75	4560.25	4840	1134.5	0	0.75	0.25	0
Prot314	Gene314	171	795	2243	1162	12818	3471	120	195	1335	1598	3488	117	64	333	3378	12431	5937	1483	0	0	0	1	Compartment4
Prot484	Gene484	4648	5485	11547	2990	224	0	34753	9617	281	805	0	147	2696	3318	3265	495	83	6	1	0	0	0
Prot1721	Prot1721	1749	2683.5	2564.75	4726.25	1164.75	3631.75	3252.5	2683.25	1720.5	2945.75	135.75	61	3036.25	3804.5	2171.5	6313.5	538.75	5241.75	0.25	0	0	0.75
Prot169	Gene169							7422	7639	6470	1768	2204	115	21450	6807	5919	201	154	172	0	1	0	0	Compartment2
Prot766	Gene766	3771	11005	2238	4650	2880	877	15915	4706	4353	2756	7554	1506	7274	5008	6301	3001	2793	4440	0	0	1	0
Prot803	Gene803	11149	6148	3225	11123	5504	2805	1798	12004	4739	10749	4918	973	8285	682	10562	978	5332	2741	0	0	1	0
Prot1837	Gene1837	13678.8	5054.75	2511.75	4160.25	3146	4811.25	3568.25	2449.25	5441.5	3963.5	3087.25	308.75	10716.8	4714.5	3731.25	1988.5	3070.5	1207.75	0.5	0.25	0	0.25
Prot1503	Prot1503	3051	4747.5	1226	3297.5	3625	12462	2003	3889.5	1998	11892	7313	8483	3672.5	3625	4513	5053	5479	2184	0	0	0.5	0.5
Prot124	Gene124	24204	9128	8042	1796	2616	333	12754	11355	3741	2705	331	229							0	1	0	0	Compartment2
Prot843	Gene843	8482	11067	4703	17740	3541	4108	15999	7313	7778	5721	1594	2493	6258	896	9163	3596	12159	5308	0	0	1	0
Prot1483	Prot1483	7351.75	1372.5	6320	1125	3989.5	3333.75	7357.25	7294.75	11921.5	4295.5	4508.75	2122.5	5049	6176.5	9636.25	3202.75	6463.75	6313.5	0	0	0.75	0.25
Prot1719	Prot1719	838.5	1366.75	3953.75	5601.25	9030.5	4409	1557	3869	3749.5	4884.5	9639.5	11987.5	1274.25	3156.5	6736.75	5986	6825.5	4474.75	0	0.25	0	0.75
Prot1277	Prot1277
Prot74	Gene74	36267	506	8278	1313	294	372	5607	851	7941	1954	717	64	28450	3984	4845	7	292	0	1	0	0	0	Compartment1
Prot1798	Prot1798	4623	7040.5	2256.5	1407.5	1702.5	4596	17986.5	734.5	1928.5	4325.5	934.5	6495	5886.5	626	5060.5	1793	2298.5	9946	0.5	0	0	0.5
Prot674	Gene674	18901	19615	3691	2763	1191	85	6834	3273	6510	1598	920	905	723	13055	7571	1573	1526	319	0	1	0	0
Prot1454	Prot1454	14272.5	7726.5	7162.5	2873	1849.25	723.25	9779.5	5138	11976.8	459.5	2856	4254	13238.2	4018	6019.75	6244.25	3255	2586.75	0	0.25	0.75	0
Prot301	Gene301	387	386	64	8384	2354	2056	484	1160	2351	10199	6324	1390	2	301	2991	4015	3746	1099	0	0	0	1	Compartment4
Prot1	Gene1	13468	7130	6257	197	578	143	15062	7750	8003	1521	0	0	30993	5332	7679	1688	12	0	1	0	0	0	Compartment1
Prot400	Gene400	12453	4052	4800	1499	93	52	30727	670	704	184	66	0	12046	10827	670	3902	1094	0	1	0	0	0
Prot569	Gene569	16739	4864	1827	1170	2292	679	1500	8454	9551	207	510	613	22440	3655	1929	475	364	109	0	1	0	0
Prot587	Gene587	8293	1340	3021	3036	2604	551	6314	7854	6893	444	518	83	22022	7771	7724	123	499	12	0	1	0	0
Prot1591	Prot1591
Prot1942	Gene1942	7345.75	3402	6310	5704.5	3017.75	7120.5	4123	5069.25	1817.25	3986.75	2327	3061	7595.25	3163.75	3437.5	5563.75	1440.75	4660.25	0	0.25	0.5	0.25
Prot322	Gene322	120	360	4538	6619	8013	18404	150	565	3867	928	2610	3660	20	142	2524	7076	4520	9587	0	0	0	1	Compartment4
Prot1980	Gene1980	11300.5	9468.5	10579.2	4512.75	3059.75	683.75	17574.8	7006.75	6917.5	1556.5	7200.25	2320	17367.8	6878.75	2336.75	5868	5196	493.5	0.25	0.25	0.5	0
Prot3	Gene3	14996	17416	4379	805	183	237	23130	18297	4659	240	939	177	12108	798	706	266	38	0	1	0	0	0	Compartment1
Prot1184	Prot1184
Prot1043	Prot1043	17328	6289	1223.5	3366.5	191.5	0	21623	7956.5	4362	1672	607.5	91.5	13991	5194.5	4770.5	4338	932	0	0.5	0.5	0	0
Prot975	Gene975	6826	2811	548	2219	6162	1172	3615	5896	10029	4362	72	141	18647	3397	3530	10246	3988	2087	0	0	1	0
Prot985	Gene985	704	2948	1050	3068	334	11883	183	1254	5257	11192	1822	8739	217	1633	1829	1189	1863	4831	0	0	0	1
Prot1424	Prot1424	20534.5	534	2285.25	2306.75	1896	517.5	860.5	5031.25	672.75	1932.5	1693	2834	8265	2254.75	1601.25	6946.5	2302.5	3426.25	0	0.75	0	0.25
Prot1678	Prot1678	4690	1565	2052.75	2045.25	7162.5	2025.5	1151.25	2367	2004.75	382	3856.25	3907	9707.25	3469.75	1839.5	3847.75	4973.75	6141	0.25	0	0	0.75
Prot1387	Prot1387	10056	5439.5	6190.5	9719	104.5	701.5	13986.5	8717	4362	3085	5251	1225.5							0.5	0	0.5	0
Prot1016	Prot1016	4405	1504	4501	1206.5	3968	3040	9013	4981	1853	358.5	3157	2392.5	639	1976.5	3232.5	1895.5	6088.5	6376.5	0.5	0	0	0.5
Prot1630	Prot1630	15694	9451	7149.25	2733.25	1342	67.5	18324.5	5131	2585.5	2354	1076	0	19182.8	4196.25	3382	865	438.75	214.5	0.25	0.75	0	0
Prot1880	Gene1880	13941.2	5604.5	5584.5	3705	554.5	138.5	19415.2	4449.25	3992.25	2949	1846.25	1315.25	24938.5	4544.25	10287	1047	612	746.75	0.5	0.25	0.25	0
Prot225	Gene225	3542	3548	6638	9282	3303	2107	8541	1627	9560	8214	5886	3674	5064	13146	3534	7009	1672	3210	0	0	1	0	Compartment3
Prot1203	Prot1203							6544.5	6060	3707.25	1696	2045	1330.5	26944.5	7542.5	2070	2782.25	1987	2712.75	0.75	0	0	0.25
Prot120	Gene120	6374	10975	19028	2427	1099	48	4974	8757	529	465	3011	164	19725	4418	6553	4245	722	429	0	1	0	0	Compartment2
Prot864	Gene864	5562	8695	10925	3058	5649	4914	7902	9915	7850	1221	8423	5556	1836	3063	11160	3573	3232	2231	0	0	1	0
Prot681	Gene681							4443	1161	15559	13267	5591	873	3678	5307	29	6513	2024	4899	0	0	1	0
Prot1284	Prot1284	1123	4712	5067.25	2925.25	768.5	439.75	1329.75	3035.25	7809.25	3085.25	1113.25	625	4814.5	8219.25	4508.75	3967.25	2539	661.75	0	0.75	0.25	0
Prot455	Gene455	20613	10749	1911	2217	63	0	6699	9259	3688	262	121	0	8446	5068	4333	246	353	0	1	0	0	0
Prot1882	Gene1882	10236	7527.5	2207.75	2738.5	668.5	1113.5	17575.5	7872.5	6901.75	7788.25	2078.5	687.25	16669.5	8619.25	2607	2237	1419	1108.5	0.5	0.25	0.25	0
Prot1635	Prot1635	6531.5	6781.5	1724	758.5	2424.5	4261.5	522	991.5	3179.5	2711	2608.5	5010.5	8314	2723	2286	3827.5	747	2677	0.5	0	0	0.5
Prot1970	Gene1970	9505.5	6074	2902.5	3031.75	4779.5	3110	7211	6891.5	8928	2680	1325.5	4814.5	20009.2	12162.8	5842.5	2998.75	2140.25	3375.5	0.25	0	0.5	0.25
Prot705	Gene705	6691	9285	9549	7124	5721	2246							13178	2807	6452	12526	2329	5554	0	0	1	0
Prot182	Gene182	11910	4933	1901	1109	297	0	11375	14616	1256	1954	392	0	33439	1527	488	6178	2585	502	0	1	0	0	Compartment2
Prot123	Gene123	2446	6555	12500	1635	436	0	2336	13957	2610	1586	208	0	6740	5763	2200	700	375	40	0	1	0	0	Compartment2
Prot1201	Prot1201	11763.8	5573	1956.25	4758.75	3020.25	166.5	11647.5	8627.5	2798	4315.25	2712.25	1429.25	14919.2	2816	8621.75	1157.5	1336.75	482.5	0.75	0	0.25	0
Prot1858	Gene1858	14883.2	4453.75	1722.75	3851.5	2553.25	1597.75	4106.25	1898.75	3426.5	5800.75	3655.5	2939.5	2850.75	5982.5	2350.25	3163.5	3709.25	1696.25	0.5	0	0.25	0.25
Prot280	Gene280	281	1172	5128	858	7269	5815							1537	1766	573	4550	10354	16758	0	0	0	1	Compartment4
Prot263	Gene263	6072	7642	3721	9749	585	2205	12980	4491	21026	3018	7081	4410	1655	4487	4778	3457	5381	2839	0	0	1	0	Compartment3
Prot638	Gene638	2701	2614	5230	4951	2253	333	36659	3796	11255	3050	1157	0							0	1	0	0
Prot598	Gene598	452	7113	2537	4293	91	502	6646	11297	5372	1892	283	67	12047	2513	15	9550	603	227	0	1	0	0
Prot132	Gene132	15142	5473	6416	1058	1027	8	8607	19197	5205	2692	42	0	5569	349	10137	4105	582	166	0	1	0	0	Compartment2
Prot247	Gene247	12660	10312	10563	1265	3709	3692							6496	3651	4833	7854	2090	1506	0	0	1	0	Compartment3
Prot466	Gene466	7510	2955	171	359	673	0	26931	10886	870	2420	71	46	43024	6863	5141	550	86	0	1	0	0	0
Prot1910	Gene1910	12636	6506.25	2140.75	1581	3269.25	998.5	5427.5	8427.5	3976.5	3187.25	3180.5	5460.75	3647.5	9357.75	2471.75	2734.5	836.5	2129.25	0.25	0.5	0	0.25
Prot68	Gene68	5151	3973	1108	1003	945	153	22255	1937	1235	583	738	0	23348	365	4954	2894	0	0	1	0	0	0	Compartment1
Prot611	Gene611	23171	4456	11288	5047	353	3201	902	2197	872	7429	1938	6279	3706	11309	9308	7800	6116	2370	0	0	1	0
Prot1974	Gene1974	8639.5	7070.75	3784.25	9943.75	4198.5	3167.5	17686	4372	4367.75	8852	4892	5941.75	8070	3319	6705.5	5813.75	5966	1814.25	0.25	0	0.5	0.25
Prot1649	Prot1649	907.5	10339.5	1739.5	2554	500	8926	3336	2906	2999.5	2283.5	1204	4242	14909	8808	2269	2263.5	5770	3935.5	0.5	0	0	0.5
Prot771	Gene771	9219	1815	7536	8526	8307	3895	7913	10633	1245	2781	4815	7160	6919	5952	10020	11140	975	5211	0	0	1	0
Prot1190	Prot1190	10025	8585	4232.5	3883	625	95.5	22167	3119	1304	799	980.5	238	18153	6557	4387	3488	1020.5	226.5	0.5	0.5	0	0
Prot688	Gene688	6366	5809	4290	8602	2153	3799	1608	9471	8823	5881	5836	1570	12061	9174	7261	1631	4743	2307	0	0	1	0
Prot272	Gene272	172	60	269	5165	4417	17311	293	1055	1037	7084	2295	4105	88	20	1603	2452	10004	11059	0	0	0	1	Compartment4
Prot876	Gene876	633	1190	1519	2578	8898	12962	1384	1956	2434	4205	4844	1152	90	3593	640	4776	6982	7866	0	0	0	1
Prot1532	Prot1532	12980.8	9739	5259.75	2089.25	9177.75	1245.25	4866.5	9016	13100.2	11128.8	1861	1065	13811.5	5222.25	2957.5	10886.2	2812.5	3306	0.25	0	0.75	0
Prot861	Gene861	6968	4657	4320	6726	3322	129	6010	1991	12221	1495	3396	3514	8983	5681	17682	9821	408	3766	0	0	1	0
Prot560	Gene560	9334	11609	13483	1670	2077	294	5402	10558	5983	3551	893	296	4014	958	9697	6706	1030	309	0	1	0	0
Prot475	Gene475	21565	5913	732	648	301	197	36291	1265	3698	2885	14	0	25377	3642	6855	490	39	0	1	0	0	0
Prot1782	Prot1782
Prot387	Gene387	37630	10057	2867	48	16	0							21318	1051	4268	615	183	0	1	0	0	0
Prot1906	Gene1906	7061.75	2257.75	6054.25	3081.25	1111	2156	11240.8	5988.5	6926.25	4643.25	4581.75	2204.5	6556.25	5675.5	5197.25	2047.25	2427.5	1081.25	0.25	0.5	0	0.25
Prot793	Gene793	2865	7915	11115	2167	2404	2467							8618	12549	7946	6684	5058	858	0	0	1	0
Prot2001	Gene2001	3715.75	8043.5	5404.25	3571	5230.25	2593	8744.5	3075.5	2581	6594.25	4413.5	4936.25	4888.75	7223.25	4400	7946	5568	3651	0	0.25	0.5	0.25
Prot1432	Prot1432	11015.2	7914.25	7156.75	4691.25	2977	792.75	4462.75	3460.25	2077	4634.25	1316.5	1297.75	8587.25	6893	3810	1808	2863.5	2937.5	0	0.75	0	0.25
Prot127	Gene127	1873	5414	23702	2159	437	25	16558	7450	7585	3534	1291	574	20724	3901	2151	2009	840	174	0	1	0	0	Compartment2
Prot1823	Gene1823	13843	3537.5	3683.25	3897.25	2169	3270.5							11682.2	7803	3018.5	3091.25	2852.75	2351.25	0.5	0	0.25	0.25
Prot1677	Prot1677	1622.5	1889.75	4565.25	10867.8	3974	15094.8													0	0	0.25	0.75
Prot697	Gene697							14485	8064	4308	8732	6856	6839	13814	8691	4385	10157	1151	1846	0	0	1	0
Prot1583	Prot1583	4597	6663	5269.5	2570.5	455.5	135.5	11027	1123	4757	2688.5	350.5	120	20191.5	15479	5910.5	2705	596.5	100.5	0.5	0.5	0	0
Prot726	Gene726	6630	15122	3834	3201	2915	2324	5076	2620	7311	2516	4642	2361	5610	6181	10652	3103	8405	1322	0	0	1	0
Prot1494	Prot1494	907.75	5250.25	9777.25	9631.75	4475.5	1428.75	2525.75	5396.5	2758.25	4208.5	1007	2740	4741.5	5984.75	10255.8	18077	5555	2936.5	0	0.25	0.75	0
Prot2043	Gene2043	4856.5	4776.25	5008.5	4022	1188.5	1370.5	5637	5158.75	4479.75	3650.5	3684	2218	11171.2	4547.25	2951.75	5310.5	4429	4739.25	0	0.25	0.25	0.5
Prot626	Gene626	16150	2900	1593	2044	1603	391	2423	4636	3344	619	675	204	7926	21135	8097	2949	1239	116	0	1	0	0
Prot1862	Gene1862	13716.8	5102.5	2583.75	3350	1698.25	3504.75	20485.8	4188.75	5813.5	3251.25	3217.5	915.25	4431.75	7589	2437	1848	3093	1647.75	0.5	0.25	0	0.25
Prot1245	Prot1245	8848	16170.5	3896	6818.5	733	2013	30174.5	8700	4253	4884.5	743	860.5	5546	9759.5	472	3396.5	1739.5	1880.5	0.5	0	0.5	0
Prot493	Gene493	60	588	2705	3140	5134	10653	103	929	969	1114	393	7373	1034	630	3394	1848	4446	17612	0	0	0	1
Prot1704	Prot1704	9344	591.25	1790.25	3995.25	9548.75	3633.75	3513.75	1678.5	4062.5	709.25	2778.25	7742.25	5443	3958.5	1517.5	3690.25	152.5	9754.5	0.25	0	0	0.75
Prot1475	Prot1475	12968.2	7527.5	14419	6613	2074	4677.75	12227.5	6846.5	8979.25	4704	7350.25	2454	7325	8217.5	2912	5675.75	2157.75	3007.5	0.25	0	0.75	0
Prot257	Gene257	4361	11285	5256	2923	4453	383	3776	3943	11804	5244	9296	629							0	0	1	0	Compartment3
Prot1492	Prot1492	5340.5	6260.25	10616.8	1950.5	974.25	648	6640	10605.8	6411	7252.25	1074.25	963.75	4915	11545	4520.75	9686.75	3275.25	1501.5	0.25	0	0.75	0
Prot156	Gene156	13776	7051	15918	5094	1399	192	21637	6597	2782	6987	1226	737	9428	7890	15264	894	445	77	0	1	0	0	Compartment2
Prot1666	Prot1666	840	6158	3986.5	2654.5	2163	5331	4644.75	500.75	4803.5	4457.5	5397	6426							0	0	0.25	0.75
Prot1881	Gene1881	7603.5	2315.5	4681	1278.25	4229	499.75	16589.8	3724	4946.25	2416.25	3398.25	1053.5	12354.8	5378	1099.5	1028.25	348.5	660.5	0.5	0.25	0	0.25
Prot1519	Prot1519	14878.5	4095.5	8823	8650	2656.5	558	11060	8562.5	3606	4714.5	880.5	2888	3726.5	6535	7394.5	7420.5	1740.5	2008.5	0	0.5	0.5	0
Prot1106	Prot1106	16183.2	7966.75	778	1637.75	358.75	164	19230	1839.75	6283.5	988.75	1221.75	34.25	33225.8	4948.25	2659	1800.5	491.75	225.25	0.75	0.25	0	0
Prot1289	Prot1289	11857.5	9671.5	9245.5	5634.5	1112	1149.5	8440.5	6838.5	7133	5327.5	2659	1276.5							0	0.5	0.5	0
Prot796	Gene796	1479	740	3612	544	2664	11860	196	2628	432	4107	10063	5110	64	348	2004	1137	7150	19448	0	0	0	1
Prot537	Gene537	387	7257	925	1439	1792	278	13261	8469	6521	918	1574	116	6030	13111	9751	549	1289	227	0	1	0	0
Prot2004	Gene2004	4471.75	2666.5	4553.5	7539.75	4201.25	2752.5	10045.5	2596	5219.25	4571.5	1410.25	1661	4332.75	4683.5	3115.75	2089.5	2959.5	3535.25	0	0.25	0.5	0.25
Prot1193	Prot1193	11419.5	1130	3658.5	1081	1588	441.5	21145	2205	8001	666.5	346	348.5	14257.5	4163.5	2175.5	5116	1172	239	0.5	0.5	0	0
Prot1614	Prot1614	10607.5	1233	13626.5	4906.5	2554.5	1551.5	10320.5	3615.5	5924	7545.5	2623	616	6233.5	9157.5	6434.5	6239.5	2693.5	1992	0	0.5	0.5	0
Prot1301	Prot1301	2352.25	2046.5	10553.2	770.25	1456.75	3690.75	3602	4678.75	8783.5	8074	1910	3096.75	4933	5583.5	8570.75	3619.75	2044	394.5	0	0.75	0	0.25
Prot1406	Prot1406	11904.8	9517.5	4472.75	6301.25	1892.5	340.5	1308.5	7779	4999	1841.5	3683.5	774.75	9485.5	9242.75	4522.25	5470.25	126.25	822.75	0	0.75	0.25	0
Prot1458	Prot1458	11284.2	4545.25	5327	2816	1726.25	1977.75	6939.25	6447	7787.75	3979.25	4173.25	4765	17692.5	1686.5	4025	4121.75	2030.25	2852.75	0.25	0	0.75	0
Prot1305	Prot1305	3684	5356.5	1206	4514	4941	3244.5	5747	4998	5654	4962.5	5562.5	7622	1634.5	6384.5	7497	6057.5	995	7260	0	0	0.5	0.5
Prot1589	Prot1589	3747.5	2994	6901.5	6923.5	3369	3734.5							3967	2979	9015	7119	8167	4060	0	0	0.5	0.5
Prot159	Gene159	11275	4831	1815	1557	81	479	3939	6481	6336	1757	1284	541	9720	1184	2948	4728	1903	1457	0	1	0	0	Compartment2
Prot1326	Prot1326	1992	5377.5	1920.5	1355	3961	2748.5	8876.5	2363	3984.5	1793	4968.5	613.5	2654	3781.5	5414	3813.5	2247.5	1677.5	0.5	0	0	0.5
Prot1657	Prot1657	9162.5	1517	4874	2213.5	4313.5	433	6549.5	2883.5	3370	3193	8111.5	1588	428.5	5103	4646.5	3973.5	3303.5	3018.5	0	0.5	0	0.5
Prot1587	Prot1587	7850	11773.5	4520	1588.5	1003	1020	10693	3122.5	2012	1870	7510	1741	5401.5	2988.5	14600.5	4049.5	1865	3057.5	0	0.5	0.5	0
Prot1278	Prot1278	6276.5	3385.5	3827	3268	1541.5	5433.5	4003	3732.5	5036.5	8538	4629.5	1334	9114.5	1584.5	5912.5	3611.5	1631.5	6387	0	0.5	0	0.5
Prot1440	Prot1440	20863.5	8686.5	8355.5	859.5	2519.5	1489	5564.75	7633.25	3188.5	630	958.25	5786.75	33044.2	8264.25	4167.75	1360.75	295	761.75	0.75	0	0	0.25
Prot568	Gene568	14379	7412	14009	3674	913	31	761	5228	4976	695	907	154	3242	11446	9016	1703	994	311	0	1	0	0
Prot1988	Gene1988	1367.25	1285.75	1090.25	6616.5	2111.25	6073	9911.25	9426	3884.75	5731.5	4593.75	7134.75	8464.25	3173.25	12617.5	2580.5	1175.25	3566	0	0.25	0.5	0.25
Prot606	Gene606	15523	4125	3892	312	863	436	24061	8243	5125	6630	770	114	2720	8059	2266	6541	433	294	0	1	0	0
Prot1836	Gene1836	22486	6310.5	6694.5	1692.25	1363.5	107.75	12522.2	18804.8	2147	1833.5	1379.25	1157.75	23830.2	4156.25	6909.25	4064.25	1605.5	1416.5	0.5	0.25	0.25	0
Prot2022	Gene2022	13455.5	1631.75	8562.5	3829.25	623	1686	18223.5	5959.25	6724	3143	2137	701.25	9519.25	2126.75	7458	3635.25	829.75	1597.5	0.25	0.5	0.25	0
Prot1680	Prot1680	1524	5454	2762	4911.5	6304.5	9128	5153	2339.5	4090	4539.5	1741	5748	1423.5	1738.5	7263.5	4648.5	3883	14039	0	0	0.5	0.5
Prot1044	Prot1044	1391.25	3101	4611	1196.75	404	0	19150.5	6809	4246.75	1077	1899.5	235	36538.2	2414.5	3620	989.5	129	63.75	0.75	0.25	0	0
Prot1263	Prot1263	8462.5	9354.5	6937.5	3203.75	1462.25	664	4324.5	10324.5	4604.75	4575	1331.5	1072.5	11488	2638.75	2876.75	4448	1733.75	1627.25	0	0.75	0.25	0
Prot95	Gene95	4185	1541	9965	2603	1135	340	6906	12971	4083	2678	375	1382	22848	8778	2476	3828	1557	301	0	1	0	0	Compartment2
Prot1175	Prot1175	20620	3578.5	2990.5	3316.5	259	49.5	8680.5	6065.5	12128.5	1209	68.5	125	37881	2007	1996.5	4118.5	544	9	0.5	0.5	0	0
Prot584	Gene584	222	540	3973	1132	4985	4705	1091	2940	1983	1520	2686	6579	479	2611	1095	1426	13759	5816	0	0	0	1
Prot2044	Gene2044	984	4450.25	3360.5	8211.5	1268	892.5	17568	3858.5	2548.75	2557	2974.5	6412.5	3289	7050.25	2313.25	5765	2866	3245.25	0.25	0.25	0	0.5
Prot911	Gene911	108	2070	1578	508	4986	14540	532	768	2662	2652	1203	3946	348	586	2883	5972	7918	2984	0	0	0	1
Prot2026	Gene2026	2477.5	9072.5	3120	4907.25	3521	3300.5	2379	3382	5245.25	2566.75	1257.5	6916	6166.75	2026.5	2906.5	2097.5	2259	417.5	0.25	0.25	0	0.5
Prot854	Gene854	12768	15816	2610	5661	11208	4612	14630	4450	4861	4264	248	2769	12228	2081	4121	10025	7581	5783	0	0	1	0
Prot570	Gene570	2871	163	5791	1770	609	377	5641	6679	2605	4303	847	445	14807	915	552	2279	1751	1675	0	1	0	0
Prot1658	Prot1658	3333.5	8012	6154.5	3546	3672.5	2970	3785	7216	4063.5	2861.5	2495	2792	7528	6450.5	6248.5	3199	4306.5	2909.5	0	0.5	0	0.5
Prot1468	Prot1468	16600.2	3055.25	999.75	5864	1736.5	1722	10460	2742.75	8686.25	2131.5	2808	5288.75	6127	10423.5	8579.25	6466	1666	599.75	0	0.25	0.75	0
Prot1109	Prot1109	9021	2124.75	2719.5	1426.5	1491.5	388	15397.5	7423	4214.5	2401.25	762.5	405.5	6094.25	9035.75	9294.25	4208	1260.5	623.5	0.75	0	0.25	0
Prot1799	Prot1799	2994	1214.25	4039.25	6429.5	5777	2577.5	3052.75	3620.5	4575.25	7569	686.25	3897.5	1994.25	1833	3635.5	6411.25	3184.25	14993	0	0	0.25	0.75
Prot1735	Prot1735	2605	3107.5	1647	3092.5	2821.5	613.5	2268	2227.5	1786	4145	1838.5	1287.5	14713.5	4474.5	3993	1628.5	3541.5	9400.5	0.5	0	0	0.5
Prot595	Gene595	11073	3910	14426	5611	1343	256							744	6161	7394	3233	34	97	0	1	0	0
Prot53	Gene53	21911	14776	5099	1318	0	0	13986	1075	4608	903	239	0	33432	1372	4008	212	99	0	1	0	0	0	Compartment1
Prot2039	Gene2039	11058.2	1901.5	5580.75	4249.5	2564.5	9152.25	7407.75	1292.25	2826	7347.75	1982.5	5530.5	4368.75	3835	6358	4493.5	578.5	6979.25	0.25	0.25	0	0.5
Prot1337	Prot1337	23326	6986.5	6823.5	2890	1577	62	20733.5	5754	2898	1215	789.5	36.5	19349	13791.5	4672.5	284	288	65	0.5	0.5	0	0
Prot1625	Prot1625	1902	4033.5	702	1373.5	3350.5	8976.5	11907	4286	6011.5	4397.5	670.5	7042	4036	11731	1532.5	8468.5	4048	3339.5	0.5	0	0	0.5
Prot1758	Prot1758	6691.75	777	1526	3124.75	2898.25	7985.25	4559	2067.75	1272	4444.5	983.25	8568	1388.25	1366.25	5376.5	1111.5	5299	13071.8	0.25	0	0	0.75
Prot172	Gene172	10740	7377	2180	7462	631	32	6428	9598	2411	1565	1044	375	10942	8249	2458	2579	145	218	0	1	0	0	Compartment2
Prot452	Gene452	41900	6152	1425	1768	394	0	6317	15803	3072	3188	234	0	28158	2850	9466	1526	658	103	1	0	0	0
Prot1251	Prot1251	9874	2764.5	4133.5	1809.5	514.25	3319.5	11835.2	13142	1653.75	2963.5	2333	629.75	12177	4644	2804	3558.75	2644.25	1873.5	0.75	0	0	0.25
Prot799	Gene799	14058	7254	10757	9523	8103	294	15669	1507	2848	2285	6076	6408							0	0	1	0
Prot342	Gene342	673	85	602	8453	9452	3436	443	2783	3782	2356	1952	17519	717	464	3997	5226	4204	19254	0	0	0	1	Compartment4
Prot1523	Prot1523	21644	7248.5	6170.5	860.75	1331.75	30	3795.75	4675.75	3132.75	774.25	423	184.75	12961.2	15817	559.75	1480	545.75	32	0.75	0.25	0	0
Prot1595	Prot1595	9233	4986	5288	3946	793	7360.5	7431	4992.5	5013.5	2649.5	1188.5	3545.5	11355	2397.5	5041	3831	3098.5	1088	0	0.5	0	0.5
Prot434	Gene434	4807	6367	1050	926	761	0	40468	481	93	1466	20	0	17485	3486	1322	79	1446	106	1	0	0	0
Prot1237	Prot1237	19521.5	7660.5	2923.25	2725.5	341.25	1859.5	6909.5	12305.8	9959.25	3292.25	2151.75	59.75	25696	6256.25	8995.25	3749.5	481.75	1112.5	0.75	0	0.25	0
Prot871	Gene871	366	139	1732	5521	439	4346	374	452	2509	759	10460	5591	187	1375	1984	6574	3592	10021	0	0	0	1
Prot1938	Gene1938	9050.25	10210	1904.25	4439.25	2374.25	1477.75							13959.8	7675.5	3334.75	5564.25	2326.75	1804.25	0.25	0.25	0.5	0
Prot292	Gene292	644	557	617	2326	32	2629	523	760	752	2510	5903	7216	304	275	3925	9760	1435	9345	0	0	0	1	Compartment4
Prot1656	Prot1656	2705	4507.5	2760	2331	2620.5	3556.5	1917.5	8153.5	2210	3153.5	5996	1479	1364	4362.5	3324.5	5580.5	531	9337.5	0.5	0	0	0.5
Prot1283	Prot1283	12694.5	2091.25	7384.25	5710.25	2956	672	12952.8	4974.5	9106.5	4007.5	1821.25	1254.75	18736.2	4342	5775.75	5607.75	1887.5	917.75	0	0.75	0.25	0
Prot1376	Prot1376	7613	12545	3704	5133	3509	2539.5	7233.5	6550	4313	5921	2389.5	877.5	10258.5	4724.5	2792	6600.5	4560	1286	0	0.5	0.5	0
Prot886	Gene886	363	1307	5894	6226	1390	5185	407	1154	3014	4633	1517	14200	142	1471	4201	5055	481	1291	0	0	0	1
Prot1205	Prot1205	15269	3930.25	3929.75	2462.5	1203.5	1123.75	36336.8	4545	3362.5	2042.5	1190	555.75							0.75	0	0.25	0
Prot643	Gene643	224	12368	9207	6616	564	153	6843	5999	8387	4456	2041	1986	5025	5986	64	5571	293	45	0	1	0	0
Prot782	Gene782	1197	16222	8496	2032	414	171	6968	15037	8202	2026	1478	902	4361	3714	6364	2269	3318	322	0	1	0	0
Prot1249	Prot1249	28699	9366.5	3073.5	1653	420	115	17691.5	6416	2682.5	2065.5	713.5	9	10713.5	6667	4095.5	1323.5	102	424.5	0.5	0.5	0	0
Prot32	Gene32	8438	6593	3223	434	102	0	675	2921	2700	938	775	0	2806	1385	2152	896	329	0	1	0	0	0	Compartment1
Prot593	Gene593	14279	18718	1584	228	647	1362	13340	4736	2437	2364	994	220	8114	5244	3854	1466	4378	923	0	1	0	0
Prot479	Gene479							342	4361	1067	2232	683	0	6897	10512	2011	2109	279	0	1	0	0	0
Prot352	Gene352	196	457	3193	2991	5109	3006	778	1376	6329	1806	8440	14612	299	2244	1196	2614	2126	15445	0	0	0	1	Compartment4
Prot1156	Prot1156	11389.5	4967	2101	691.75	218.25	328.5	9185	9715.5	2033	2095.25	657.75	229.75	10452.5	1536.5	2659.5	1514.25	398.75	305	0.75	0.25	0	0
Prot976	Gene976							168	1355	16404	6081	1866	5688	1109	4110	1824	3252	3527	12603	0	0	0	1
Prot2013	Gene2013	6021.25	5450	5793.25	2475	3709.75	4175	3445.5	3548.75	4377.75	3897.25	7514.25	2523.5	6731	2676.5	5580.5	5450.5	3827	5637.25	0.25	0	0.25	0.5
Prot1384	Prot1384	7835.25	5415.75	2481.75	3190.75	2868	2925	9342.25	3507.75	3485.75	4056.25	3843	39.5	2776	4130.75	10428.5	3151.5	1012.25	2320	0	0.75	0	0.25
Prot316	Gene316	250	2325	252	3630	4407	2518	253	733	1547	5288	7915	1611	75	837	2608	5069	2422	23458	0	0	0	1	Compartment4
Prot1725	Prot1725	5839	577	2377	3284	4609.5	6812.5	16089	1469	5288	4906	5284.5	7270.5	4198.5	4298.5	4192.5	3911	6887	9045.5	0	0.5	0	0.5
Prot983	Gene983	186	1005	6369	9425	8192	6705	183	1248	4496	1653	2699	7675	509	1290	3276	372	219	6927	0	0	0	1
Prot993	Gene993	488	2260	5200	4254	7390	7625	12	197	1572	4290	7591	16113	540	2197	2451	2578	4511	2434	0	0	0	1
Prot1605	Prot1605	444.5	4276.5	1643	1814.5	5499	3093	8702.5	7429	6803.5	1852.5	1062.5	324.5	1275	3335	3040	4559.5	3228	3511.5	0	0.5	0	0.5
Prot1404	Prot1404	8702	8895	2389.5	1059.5	855	1813.5	4165.5	12419	8989	5313	2149.5	1952	6088.5	6107.5	2536	7002.5	1946.5	969.5	0	0.5	0.5	0
Prot1227	Prot1227	11164.5	912.75	1866.25	1468	1297.25	2094.75	14267.2	1748.75	4063	1265.75	2110.25	1466.75	17403.8	8190.75	8878.75	2807.5	460	6823.5	0.75	0	0	0.25
Prot1341	Prot1341	14074	909	4594	2786.5	480	1091	4195.5	2826	2186	2338.5	2921	3469	8218	2231	3449	7570.5	2683.5	2051.5	0.5	0	0	0.5
Prot12	Gene12	10321	2921	875	132	195	93							59707	13080	2661	1615	353	233	1	0	0	0	Compartment1
Prot679	Gene679	89	6573	10466	10231	3133	2766	3013	3756	7888	1874	4249	2156	7741	17399	6241	1745	5630	3846	0	0	1	0
Prot923	Gene923	4	1394	2074	9123	4645	8971	1154	631	2477	3601	12116	9744	8	1246	1326	309	2120	5193	0	0	0	1
Prot1794	Prot1794	1277	2484.5	943	4940.5	6673.5	7062.5	5191	8472	535.5	3191.5	6526	2018.5	6536.5	1364.5	5701.5	3010	4619	998.5	0	0.5	0	0.5
Prot676	Gene676	8731	9789	9742	2163	1026	939	22980	9781	8020	2361	1137	135	1495	8444	4417	7025	6436	85	0	1	0	0
Prot1048	Prot1048	12564	2636.5	9581.5	1005	1155	423	4193	3362.5	6851	1277	814	69.5	9111.5	7314.5	1490.5	1086	141	223	0.5	0.5	0	0
Prot1334	Prot1334	10526.5	7654.75	4223	1260.25	460	146.25	18834.5	6373.75	12149.8	1281	476.5	404.25	5084.25	2809.75	10536.8	1950.75	162	42.25	0.25	0.75	0	0
Prot1727	Prot1727	11720.5	6258	5221.5	5271.5	3894	7198	3668.5	2259.5	1942.5	6032	4630	5777	10063.5	3886	3467.5	1598	885.5	6774	0.5	0	0	0.5
Prot1396	Prot1396	8209.5	1334	5705	2266.5	4440	6869	3155	1782.5	1475.5	3672	3639	3475.5	5789	9198.5	2704.5	1128	921	3845	0	0.5	0	0.5
Prot672	Gene672	18193	982	7216	9243	863	2155	3809	4761	2862	9308	731	398	7301	16641	10695	1568	60	486	0	1	0	0
Prot459	Gene459	26366	13505	1996	532	943	0	7933	9152	3256	351	186	169	26695	4604	1075	2614	1493	51	1	0	0	0
Prot1612	Prot1612							2685.5	3224	4998.5	3077	5210	4670	7394.5	6504.5	5625.5	3793.5	2244	5070.5	0	0.5	0	0.5
Prot554	Gene554	18299	9364	3064	4086	281	73	6083	10046	2953	2486	135	127	10073	1464	8806	1876	271	525	0	1	0	0
Prot348	Gene348	309	1471	477	8117	15107	4774	223	1255	3763	3460	6803	8558	33	450	5924	3506	2661	1705	0	0	0	1	Compartment4
Prot181	Gene181	22030	18350	11247	3537	2390	594	14516	3122	5143	8240	307	131	10929	7930	7351	6710	565	4	0	1	0	0	Compartment2
Prot1676	Prot1676	2927.25	2330.25	3519.5	5309	4387	9053	1657	3049	2758	3076	8049.5	4488.5	2927.25	2953.5	8253.5	2947.75	1271.5	10319.8	0	0	0.25	0.75
Prot740	Gene740	5998	1338	3481	12991	6363	3192	5839	15724	4148	11182	1358	5215	13111	3106	11626	427	2224	4516	0	0	1	0
Prot160	Gene160	16902	6640	6300	2804	2477	278							4351	13956	8384	1917	1285	78	0	1	0	0	Compartment2
Prot1508	Prot1508	2671.5	4045	6376	3039.5	7011	5939.5	1882.5	2291.5	7666.5	7203	4856.5	8428.5	10058	2669	4648	5366.5	6278	5871	0	0	0.5	0.5
Prot814	Gene814	18754	3821	2397	9527	2332	4916	144	3057	11046	4044	2942	1805	11740	7449	5377	2872	3380	3551	0	0	1	0
Prot1329	Prot1329	8357	7851.5	4921	5376.5	4487	536	9064.5	6419.5	4781	2664.5	3684	1988.5	8116.5	4063.5	5786	734	1134	5033.5	0	0.5	0	0.5
Prot1899	Gene1899	14120.2	3686.75	8886.25	2740.75	1694.25	939	10549.5	6243.25	4751.5	3770.75	2795.25	2108	15331.8	2360.25	3912.75	3938.75	2369	1993.75	0	0.5	0.25	0.25
Prot997	Gene997	165	329	1328	4294	2083	7214	544	211	2092	11118	3169	11200	443	178	2058	9308	1165	11244	0	0	0	1
Prot1240	Prot1240	14546.5	303.5	2106	474	652.5	4574	4325	709	3816.5	764.5	5656	1282.5	8723	6358	4638.5	5817.5	2656	5303.5	0.5	0	0	0.5
Prot811	Gene811	4957	313	6086	5931	6221	684	7534	7374	5735	9233	3708	9894	4871	8687	2342	11444	5333	1822	0	0	1	0
Prot269	Gene269	9138	1844	8119	6557	2929	1707	11673	7410	6235	7227	1697	5579	9538	2522	3810	8258	9728	2992	0	0	1	0	Compartment3
Prot1504	Prot1504	18046.2	10411	2230	10226.2	3420.75	3630.25	10668.5	5758.5	9439.25	8304.5	3740	2144.75	12291.5	6756.75	12501	5578.5	1022.75	461.75	0	0.25	0.75	0
Prot544	Gene544	77	1393	7083	4275	4259	11673	82	2153	1565	4153	6163	11320	1321	1203	1536	8109	10846	14356	0	0	0	1
Prot307	Gene307	69	410	6711	2576	4407	4434	281	629	1494	6875	1592	13042	4	161	1770	1268	4166	3899	0	0	0	1	Compartment4
Prot445	Gene445	4202	2990	2303	699	86	0	14397	4339	6026	302	0	0	50362	12642	3932	2670	420	0	1	0	0	0
Prot203	Gene203							9989	9031	7567	7489	3820	649	2206	11090	5663	1682	2594	138	0	0	1	0	Compartment3
Prot596	Gene596	1248	6685	2902	4481	376	430	6513	10865	11439	242	1996	286	9028	5507	16780	2628	3704	150	0	1	0	0
Prot602	Gene602	7369	12424	11256	1164	361	239	9469	3831	5794	354	564	287	14674	6624	5077	4685	946	38	0	1	0	0
Prot572	Gene572	1932	8420	9832	1887	912	263	12483	4672	8642	1016	1915	840							0	1	0	0
Prot760	Gene760	6102	12272	7538	3560	5463	57	21789	2850	1068	1657	2109	2171	14127	6010	6384	298	2159	4297	0	0	1	0
Prot660	Gene660	8601	8	6632	3513	993	1355	13651	4187	10819	2717	551	911	9066	6406	2137	237	1061	757	0	1	0	0
Prot1071	Prot1071	3870.5	7122.75	1747	878.25	285	16	15861.2	14233	855.5	1634	588.75	28.25	25621.8	4911.5	2872.75	1037.5	16	111	0.75	0.25	0	0
Prot1313	Prot1313	6420.75	2112	386.75	1304.75	791.25	98.25	3513	2175.5	4094	2616.75	304	119.25	8611.5	4853.25	3776.25	3384	1564	338.25	0.25	0.75	0	0
Prot651	Gene651	10662	6033	1906	1952	154	875	6784	6732	9727	2393	280	33	3809	11166	9135	3833	609	269	0	1	0	0
Prot1832	Gene1832	6747.75	9398	3913.25	1209.5	3160	1932.75	6212.75	8779.25	2372.5	2697	3030.25	1231.5	7930.5	7021.75	4454	1770.25	2285	849	0.5	0.25	0.25	0
Prot600	Gene600	9402	4435	663	8441	1671	93	2575	5308	7548	7349	770	654	14834	5563	8317	1685	929	660	0	1	0	0
Prot1736	Prot1736	826.75	2152	1464	10206	7238	10759.2							3444.75	3996.75	4867.75	4361.5	7654.25	5870.75	0	0.25	0	0.75
Prot753	Gene753	11461	9697	7078	4473	2281	1394	17206	9881	8091	9005	6843	2113	11488	3880	7723	8944	5581	1834	0	0	1	0
Prot1642	Prot1642	1678.5	2568.25	5997.75	3105.5	4987.25	6449.25	10413	956	2567.5	4251.75	127.25	6456	6875	3149.75	5781.25	5211.25	4417.5	2973	0.25	0	0	0.75
Prot764	Gene764	5248	2937	8942	580	8570	5952	1949	16206	9046	10206	8974	1041	3560	4927	8313	5311	4419	1530	0	0	1	0
Prot924	Gene924	18168	6611	3031	2236	0	0	907	977	7363	1640	79	0	17714	10978	1388	3447	291	193	1	0	0	0
Prot802	Gene802	5821	6445	7640	7916	2008	4075	38	2334	1276	5582	122	2521	4777	156	4753	12325	3314	2205	0	0	1	0
Prot1634	Prot1634	12665.5	2941	10516.5	4883	1327.5	4582.5	2058.5	2160.5	4467.5	826.5	1234.5	8380.5	5229.5	1735.5	2424	3215	2433	3873.5	0	0.5	0	0.5
Prot1239	Prot1239	11062.5	1306	1677	2715	516	58	21660	7777.5	8575	2795.5	920	48	15147	12451	5787.5	5079	866	133.5	0.5	0.5	0	0
Prot1303	Prot1303	11684	8095.5	887.75	2363.75	467	0	23821.2	4606.25	4632.75	1773.25	875.75	288.75	15083.5	6725.25	7013.5	1973.75	608.75	215.5	0.25	0.75	0	0
Prot865	Gene865	14682	9946	267	5058	4050	2950	5058	2210	1104	5	4294	6203	3515	16325	3637	496	1497	1408	0	0	1	0
Prot735	Gene735	1654	8064	348	189	3655	2970	8172	4417	1352	10788	19	4375	16991	2754	3538	8725	4444	6129	0	0	1	0
Prot505	Gene505	11522	5956	5336	484	960	0	17525	613	5194	5445	325	0	21834	9621	4057	643	0	0	1	0	0	0
Prot1255	Prot1255	31535	11504.8	8374	1378	658.75	2.5	12159.2	389.75	3549.25	639	377.75	78.75	30459.5	9648.75	1859.25	1236.5	514	351.5	0.75	0.25	0	0
Prot77	Gene77	4760	305	5271	1913	274	0	3114	4123	2127	1366	601	117	13375	104	5143	1629	0	84	1	0	0	0	Compartment1
Prot541	Gene541	612	2339	4962	547	2566	660	11311	5269	1328	4862	1007	0	7232	135	4707	4124	1661	91	0	1	0	0
Prot287	Gene287	372	1294	443	3729	4057	649	233	707	2470	62	170	12137	231	824	1589	3068	986	5064	0	0	0	1	Compartment4
Prot195	Gene195	2592	5685	2707	5838	2152	5231	3369	2455	12631	2609	4235	3699	2502	2268	9952	7257	3092	10105	0	0	1	0	Compartment3
Prot851	Gene851	22120	2533	8555	15740	7024	641	2988	6542	2996	11117	402	1104	10600	4474	7130	4986	3350	2408	0	0	1	0
Prot402	Gene402	31944	5852	856	2905	240	56							7918	1981	2276	1400	0	0	1	0	0	0
Prot1247	Prot1247	6656	429.5	3760	1248.5	555.5	7102.5	1499.5	505.5	3705.5	1730.5	1358	2776	10169.5	9950	1631.5	1930.5	2944	461.5	0.5	0	0	0.5
Prot1653	Prot1653	2571.5	2473.25	6631.25	4682.75	2073	3373.25	3960.25	454	3193.75	2400.75	2734	3327.25	15170.5	7536.25	2695	3832.25	3117.5	2074.75	0	0.75	0	0.25
Prot842	Gene842	6041	2581	15220	2527	5212	258	10188	1591	10529	6108	1827	3756	11233	11942	6092	11671	3303	6524	0	0	1	0
Prot1298	Prot1298	15726	9688.25	2459.75	4008.5	6898	4404.25	4185.25	4518.5	1547.25	3115.5	3334	4129.5	6614.5	4368.75	5959	3070.25	2519.75	1642	0	0.75	0	0.25
Prot788	Gene788	6120	9481	4951	675	8518	1013	1564	7367	2014	10231	6266	3604	13888	6736	8187	10032	4113	4731	0	0	1	0
Prot858	Gene858	2715	7665	2085	16667	7075	7107	9050	6249	9375	7071	5043	1063	6188	3304	8025	15551	3289	5646	0	0	1	0
Prot1232	Prot1232	16311	2639.75	6087.75	2329.75	1316.5	159	20969	1593.5	9032.75	3720.25	591.5	836							0.75	0	0.25	0
Prot175	Gene175	18809	1378	2364	2662	1443	688	10060	5365	8377	3025	1565	68	8398	12144	4415	471	118	328	0	1	0	0	Compartment2
Prot1928	Gene1928	6762	3705.5	5714	3600	2946.25	2724.75	7080.5	15531.5	6767	9407	2131	2732	7514	2722.5	4467.25	4315.5	3846	10586.8	0	0.5	0.25	0.25
Prot518	Gene518	1011	1881	2834	1435	576	0	15274	9998	5173	99	234	0	21388	8916	3879	601	362	253	1	0	0	0
Prot1013	Gene1013	60	1237	3866	3101	9419	5363	129	1393	3892	6243	20734	2358	235	684	3100	6113	3352	12199	0	0	0	1
Prot1364	Prot1364	4825.5	10098.5	3588.5	1075.5	665.5	96	14558.5	13167	4364	491.5	377.5	102.5	22490.5	6347	2193	1259	661.5	32.5	0.5	0.5	0	0
Prot2025	Gene2025	4232.5	3355	4537	3344.25	3564.25	5613	7699.25	5254	4179	2826	5296.25	7503.5	2660.25	3241.25	5797.75	4276	1476.5	5979.5	0	0.25	0.25	0.5
Prot1783	Prot1783	1118	3674.75	2286.75	2733.25	558.25	9924.75	3876	2311	4915.5	3806.75	1098.25	3570.75	1481.5	1162.75	9089.75	6017.5	7459	10811.8	0	0	0.25	0.75
Prot736	Gene736	734	15795	12092	4034	6562	6598	6826	6802	16117	2461	4483	2990	8285	17734	3125	727	9704	830	0	0	1	0
Prot561	Gene561	5075	8569	3529	1536	619	356	26333	11412	2759	5120	1825	232	17574	4792	1553	8462	3327	184	0	1	0	0
Prot526	Gene526	28808	13312	514	2698	563	0	13686	1676	1671	2084	0	12	15159	7770	4045	1700	562	0	1	0	0	0
Prot1856	Gene1856	8079.5	12572	2691.5	1679.5	1195	1040.75	11886.8	3095.75	2384.25	1990	3463.25	4600.75	2680	5591	3961	2691.5	566	2599.25	0.5	0.25	0	0.25
Prot837	Gene837	2932	5594	7204	1247	4174	4544	10749	14098	16246	1101	6812	4291	5228	11857	13490	10516	218	4829	0	0	1	0
Prot97	Gene97							9015	3105	6141	2688	1536	111	8598	6046	8520	6234	1454	79	0	1	0	0	Compartment2
Prot114	Gene114	7101	9174	11755	10595	889	23	27706	5237	11405	786	555	493	13678	7795	872	3622	1923	227	0	1	0	0	Compartment2
Prot382	Gene382	34803	12293	1530	2963	168	35	12051	2365	1375	1463	0	0	10679	5288	2247	357	251	0	1	0	0	0
Prot1846	Gene1846	11230	6611.5	2659.75	2444.25	1031.5	619.25	8107.25	1847.5	7581.5	4501.25	2364.25	469.5	4772.75	6291.75	4729.25	6187.5	813	1101.5	0.5	0.25	0.25	0
Prot510	Gene510	5914	9192	4664	1519	471	0	12052	4247	5308	1504	34	0	57232	4358	1466	2449	1271	0	1	0	0	0
Prot1629	Prot1629	2160.75	1999.25	1443	2274.75	5105.75	9802.25	3513.25	2201.75	4163.25	3739.5	6783.5	9622.75	1042.25	4074.5	4399.25	4781.75	6390	2788.75	0	0.25	0	0.75
Prot1521	Prot1521	4811.5	8372.75	8350.75	6410.25	559.25	1286.25	11357.2	5198.75	10818.8	3316	3873	3213	9359	9691.25	6060	6833	15127.2	2740.5	0.25	0	0.75	0
Prot1075	Prot1075
Prot1893	Gene1893	13022	10331.5	1782	4383.75	2331.25	578	17773	8590.5	6099.5	4840.75	1917	740.25	5923.75	3339.75	8935.25	3347.5	946.25	831.5	0.25	0.5	0.25	0
Prot406	Gene406	4002	606	3589	82	0	614	14182	12529	4799	256	192	65	42377	8545	4500	992	882	146	1	0	0	0
Prot878	Gene878	13	1191	2804	1034	3691	8051	1147	358	6344	9047	5784	6456	144	1097	1685	428	11453	974	0	0	0	1
Prot37	Gene37	32357	534	6806	5121	122	0	44440	8643	7745	5990	1108	0	10946	11631	6181	4982	152	54	1	0	0	0	Compartment1
Prot482	Gene482	311	1545	2654	3819	11542	1566	596	2043	2361	4307	628	9179	1185	1492	4540	5113	8688	13616	0	0	0	1
Prot7	Gene7	1400	6663	227	1304	103	0	6467	3929	3537	52	254	0	34231	1090	2771	62	189	0	1	0	0	0	Compartment1
Prot816	Gene816							10276	1112	1931	8239	349	1068	11082	2542	8011	2513	1869	3760	0	0	1	0
Prot528	Gene528	31936	6600	776	1334	198	0	72	5367	2163	1685	0	0	2560	10039	220	769	95	0	1	0	0	0
Prot665	Gene665	10129	7588	8822	4334	51	177	5120	19418	8887	81	1157	52	13158	1084	2325	2359	369	388	0	1	0	0
Prot1733	Prot1733	2308	2950	2755	1998	3310.5	2601.5	16250.5	1563.5	2619	6758	3890	3141.5	2890.5	1157.5	1659	1619	4625	9273	0.5	0	0	0.5
Prot1030	Prot1030	16101.5	4056	5580.5	3306.5	1809.5	1270	18734.5	5048.5	4224.5	2359	1210	2977.5	15451.5	6669.5	2614.5	1292	1839	1926.5	0.5	0	0.5	0
Prot1349	Prot1349	14478.5	6619.5	2837	9806	4096	6969	11811	10089.5	11137.5	2324	4477.5	2699	14343.5	1413	10659.5	2023	895.5	1758.5	0	0.5	0.5	0
Prot574	Gene574	3923	13837	4161	4376	233	480	2728	7044	2607	3181	1764	230	9171	4663	6301	4499	996	574	0	1	0	0
Prot2	Gene2	18875	3553	6939	3526	266	51	24659	9685	5274	1300	451	0	2152	1007	7286	802	402	0	1	0	0	0	Compartment1
Prot1684	Prot1684	9325.5	3587.75	3604.25	8475.75	6071.25	6285	2857.5	2288.5	3050.75	830.25	2597.75	8253.75	3320	4327.5	2359.5	3279.75	1732.75	6095.25	0.25	0	0	0.75
Prot706	Gene706	11859	10487	9504	3022	4635	3271							6437	3540	5228	7100	5940	3209	0	0	1	0
Prot1546	Prot1546	22244.5	3821	8823	3023	1535	777	3258	3953	6717	2253	2508.5	2105	18600.5	10858	3655	7255.5	517.5	218	0.5	0	0.5	0
Prot463	Gene463	17250	1478	5583	561	135	0	16473	3213	7325	4146	802	305	6382	1350	2411	709	481	83	1	0	0	0
Prot344	Gene344	307	372	553	1313	1905	10245	136	450	4311	391	3546	14883	1075	2718	5720	1053	5849	22858	0	0	0	1	Compartment4
Prot778	Gene778	10191	7479	9150	2139	1662	131	4857	4891	6298	2518	859	180	4166	8998	7784	2756	1006	78	0	1	0	0
Prot260	Gene260	13280	11599	15251	5260	6267	4073							7604	12466	15103	7446	1976	1887	0	0	1	0	Compartment3
Prot1964	Gene1964	10604.8	4923.75	9968.5	3116	2154	1805.75	9550.75	8632.5	13375.5	5412	1171.5	1796.5	20363	3243.75	3003	2551.25	3840.25	1468.5	0.25	0.25	0.5	0
Prot309	Gene309	816	1696	2602	4067	3610	4137	532	2296	1072	2554	8304	1544	32	675	3529	3316	1649	18463	0	0	0	1	Compartment4
Prot1104	Prot1104	8095.75	949.5	4263.75	7393.75	5052.25	1657.25	10333.5	11929.8	5051.25	7989.25	739.25	285.75	16423.5	3091.5	12379.2	16916	7443.5	565.5	0.25	0	0.75	0
Prot836	Gene836	12599	14217	6408	14596	3846	84	7360	853	7078	1375	13163	3184	8581	1450	19772	18379	5216	712	0	0	1	0
Prot1129	Prot1129	12009.2	2570	1776.25	2006.25	1412	293.25	30327.2	3736	4751.5	1255.75	704	654.75	22226.8	4305	5391.25	4614	1734.25	474.25	0.75	0	0.25	0
Prot326	Gene326	1154	615	1014	4496	9195	2644	392	1193	1527	11920	14029	7467							0	0	0	1	Compartment4
Prot1047	Prot1047	3503	11499.2	3290.5	3896.75	347.75	45.75	5721.5	4300	11933.2	1265.75	1149	109.5	4120.5	8374.25	3789.5	2215	458.5	195	0.25	0.75	0	0
Prot894	Gene894	114	716	213	4385	2651	8300	320	1195	1349	3576	3737	4423	1848	3218	118	2767	4960	10161	0	0	0	1
Prot42	Gene42	18698	3076	6689	678	92	0	18528	398	5930	94	0	0	18472	3800	4758	1018	0	24	1	0	0	0	Compartment1
Prot1423	Prot1423	12030.5	4343.5	4585.5	1873	955	321.5	9417.5	4540.5	1907	3040	552.5	253.5	12492.5	10650	6068.5	4109.5	623	28.5	0.5	0.5	0	0
Prot2029	Gene2029							4974	8147.75	8428	3535	1975	2376	9858.25	4925.25	4765.25	4820.5	2406.5	2340.25	0.5	0	0.25	0.25
Prot1198	Prot1198							3172	3126.5	5478	1345.25	269	194.75	13896.8	8220.25	1908.75	3369.75	355	384.25	0.75	0.25	0	0
Prot1207	Prot1207	10367	4864.5	10247	2967.5	4376.5	4935	6430.5	3294	6866	11317.5	2102	256	19799	8479	6167	5014.5	2672.5	2560	0.5	0	0.5	0
Prot1059	Prot1059	15234.5	5760.5	2923.5	3096.5	2572	2284.5	17399.5	1886.5	1861	1083	3558.5	2875	11906.5	8344.5	7916.5	2324.5	1915	1830	0.5	0	0.5	0
Prot1619	Prot1619	9147.25	3576.25	3469.5	3209.5	3352	9116.75	2311.5	2185.25	4684.5	4127.75	1104.75	3570	4935.25	3316	2288	402.75	4455.5	2161.25	0.25	0	0	0.75
Prot1723	Prot1723							4642.25	19567.2	3075.5	1248	1815.75	1122.75	7437	9546.25	1910.75	4280	72.75	280.5	0.75	0	0.25	0
Prot754	Gene754	4667	6831	8540	4013	7593	3428	11833	4543	6822	4204	6620	2710	4335	4324	7871	9488	2932	3774	0	0	1	0
Prot1228	Prot1228	7659	5955.5	3383.5	3644	1086	607.5	18311.5	7720	2905	5424	489.5	311.5	27949.5	5936	4997	3143.5	157	3230.5	0.5	0	0.5	0
Prot881	Gene881	490	457	4462	5174	8867	12325	205	144	1528	4450	10776	12247	74	528	4838	1331	408	2500	0	0	0	1
Prot1755	Prot1755	1340.25	1459.75	5059.25	5609.75	5234.5	11583	2919	5424.25	2832.75	203	2974.75	10087.8	2027.75	1475.5	5547.25	7150.5	1453	11300.8	0	0	0.25	0.75
Prot946	Gene946	17598	3356	1906	811	1357	681	1534	12277	2073	291	321	691	22604	15466	10216	313	2233	867	0	1	0	0
Prot432	Gene432	12278	2712	2632	324	173	0	42376	198	7129	1859	0	0	132	3212	798	1837	712	0	1	0	0	0
Prot119	Gene119	11447	3372	4969	8191	615	198	22682	4887	3009	307	507	197	4979	17604	10609	1913	554	380	0	1	0	0	Compartment2
Prot2034	Gene2034	6629.25	5357.75	4570.25	4971.5	2511.5	3131.25	4732	2777	9086.75	477.25	3802.5	3432.25	721.5	2574	7649.25	6674.5	1454.25	1481.25	0	0.25	0.25	0.5
Prot1560	Prot1560	2342.25	2854.75	4530.5	3320.5	4041	16504	513.25	2360.75	2382.25	5323	8147.5	2298.75	717	3285.75	7046.75	3048.75	3896.5	5834.25	0	0	0.25	0.75
Prot1542	Prot1542	21471.5	16701.5	5972.5	5404	1905	1089.5	8802	10386.5	6436	2010	1890.5	1411.5	12233.5	8153.5	5443.5	4782.5	4726	2924.5	0.5	0	0.5	0
Prot1802	Prot1802	1519	3603	1970.5	5615.25	347.5	6124.5	7210.5	4481	485.25	1820	6925.25	11459.2	9516.25	4041	2020.75	2565	2539.25	4190.75	0.25	0	0	0.75
Prot1123	Prot1123	24269.2	932.5	4889.5	689.75	80.75	171.25	34143.2	4857.25	1842.25	810	4.25	57.5	9477.5	8220	2193.5	2023	387.75	254.25	0.75	0.25	0	0
Prot487	Gene487	35259	3848	712	679	171	13	17013	12754	8124	806	54	0	27229	6534	1554	2180	1004	0	1	0	0	0
Prot1608	Prot1608	12606.5	8883	8138	6622.5	2304	2291	11013.5	847.5	4447.5	1532	4329	1598.5	12302.5	545	4238.5	3747	3791	401	0.5	0	0	0.5
Prot358	Gene358	144	132	341	5301	4629	554	227	317	5163	6037	6269	18084							0	0	0	1	Compartment4
Prot957	Gene957							43427	13047	7626	68	49	0	21054	23491	1906	1328	212	0	1	0	0	0
Prot376	Gene376	4543	8	2524	1015	0	0	11652	8780	1276	1031	0	0	12446	16420	1711	140	54	0	1	0	0	0
Prot220	Gene220	4999	2780	19226	3727	6303	5308	7283	1749	5189	12869	5951	3168	12512	3120	4455	12392	5503	215	0	0	1	0	Compartment3
Prot1923	Gene1923	5289.75	7754	3415	2537.5	3992.25	4784.5	6238	3817.75	5291.25	3997.75	4021.5	3851	10940.2	2289.75	5531.75	5252	5243.25	3251.5	0	0.5	0.25	0.25
Prot1681	Prot1681	6989.5	5670	6363.5	1120	5092	7552	9545.5	6824	6229	2198	3584.5	6244	7569.5	3875.5	3343.5	1985	5496	1255	0	0.5	0	0.5
Prot1292	Prot1292	9725	1753	17473.5	3265.25	458.25	994	18452	6890.75	1170.5	1478	761.25	126.75	6447.25	8056	1210.75	6221	2880.5	144	0.25	0.75	0	0
Prot1124	Prot1124	21706.8	3954	2615.75	597	1462	466.25	23903.5	3396.75	2330.75	4104.25	1582.75	1467	51005	1531.5	5542.75	1356.25	2268.5	1572	0.75	0	0	0.25
Prot912	Gene912	580	884	520	8856	84	2993	677	1583	2070	8302	380	1851	528	309	2217	2455	11504	9633	0	0	0	1
Prot198	Gene198	10076	7613	13016	4605	4805	4025	1284	12044	8559	10085	2604	5075	5430	1749	4552	8269	2836	1644	0	0	1	0	Compartment3
Prot419	Gene419	14107	10417	2303	137	92	0	26659	2201	541	103	97	0	23532	567	3841	579	1546	331	1	0	0	0
Prot1967	Gene1967	10225.5	9545.75	4482.75	4657.5	2155.5	2841.25	7042.25	8164.25	1803.75	2040	4549.75	5544.25	8703.5	10139	3148	5376.75	3790.5	7490.5	0.25	0	0.5	0.25
Prot704	Gene704	14883	3266	1137	7452	4181	7811							5051	7309	4575	694	7302	4192	0	0	1	0
Prot1196	Prot1196	2036.5	4713	10897	3868	826.5	1265.5	6336	5129.5	4851.5	438.5	4854	2441.5	6806.5	4164	5806	7927	3007	1694.5	0.5	0	0.5	0
Prot716	Gene716	10077	2994	6134	14891	7859	2626	11612	1686	811	5445	3312	6409	7219	7021	5646	1463	616	3839	0	0	1	0
Prot11	Gene11	12138	7668	1281	1110	765	123	15824	2	4227	1449	0	0	3361	5586	2676	930	742	45	1	0	0	0	Compartment1
Prot1866	Gene1866	29592.2	5435.75	3455	4657.5	3688.75	2789.75	7073.75	1794.25	8242.5	5873.75	2205	4394.75	8738	5647.25	2467	2355.75	2987.75	1479.75	0.5	0	0.25	0.25
Prot1509	Prot1509	3208.5	3572.5	8621	3599	4096	5875	1208.5	6563.5	3139	8429.5	3020.5	3465	6524	3246	6573.5	5803	14308	7999.5	0	0	0.5	0.5
Prot1805	Prot1805	1927.25	1495.75	4163.5	6526.25	1362	2008.5	9165.5	944.5	6072.75	1838	3447.5	5076.25	2915	1077.75	1434.75	6483	7247.25	884.25	0.25	0	0	0.75
Prot1430	Prot1430	655	5451.5	770.5	6128	4081.5	2990	2303	1636.5	2578.5	1657	5030	715.5	3603.5	2763	7737.5	616.5	4566.5	1727	0	0.5	0	0.5
Prot1534	Prot1534	8442.75	8404.5	7404.5	11232	1660	1739	7098.25	6377.75	2664	6726.75	7587.5	5816	1717.25	8897	2610.5	6684.25	554.75	1103	0	0	0.75	0.25
Prot1295	Prot1295
Prot144	Gene144	24148	449	9108	1286	946	134	6742	15147	6937	1754	1135	595	10953	1406	867	1593	252	0	0	1	0	0	Compartment2
Prot1373	Prot1373	6742.5	7902.5	3971.5	9140	2561	2321	21860.5	4386	5103	3488	1903.5	4970.5	4185.5	505.5	7557	4399.5	1076.5	1128.5	0	0.5	0.5	0
Prot91	Gene91	2526	4604	4245	1452	600	0	28155	2500	8820	3001	105	665	11672	10439	4279	5699	1282	690	0	1	0	0	Compartment2
Prot670	Gene670	10918	2632	447	4113	1511	452	4696	7966	3993	2685	2268	285	4868	1767	9047	2953	1831	174	0	1	0	0
Prot551	Gene551	13077	3004	2824	2153	1603	198	14060	9088	2598	5594	1251	792	9394	925	1628	6880	2973	146	0	1	0	0
Prot1361	Prot1361	8062.5	8860.5	2768	3309	252	33.5	39507	3790	2110.5	828	983.5	224.5	6855.5	4965.5	2404.5	3025.5	332.5	78	0.5	0.5	0	0
Prot300	Gene300	945	654	1570	1274	4127	10856	359	617	2411	10687	1754	5567	722	436	3252	4593	3875	13258	0	0	0	1	Compartment4
Prot1231	Prot1231	5949	4275.5	4911.5	1727	6870.5	3852.5	1031.5	8032	4104	1912.5	8951.5	6740.5	11361.5	3540.5	7749	4342.5	6508	6472	0	0	0.5	0.5
Prot1744	Prot1744	4908.75	7750.75	3022	3195.75	3729	3264.25	24837	6460.25	2083	1767	4388	628.25	6236	234.5	4213.25	2332	266.75	484.75	0	0.75	0	0.25
Prot1015	Prot1015	32794	2099.25	1544.75	1311.5	277.75	0	21118.8	7335.25	6622	1854.75	588.25	47							0.75	0.25	0	0
Prot1714	Prot1714	2172	1635.25	3668.25	3180.5	4074.5	9501.5	934	2630.25	1339	3741.25	5068.75	4038.5	755.25	1759.25	1710.5	7295	8394.75	5599.25	0	0	0.25	0.75
Prot1351	Prot1351	15381	4883.5	2160	4604.5	1604	4694.5	3817	5089.5	2767	3793	3758	3092	3536.5	1344.5	3567.5	3180	1012.5	4381.5	0	0.5	0	0.5
Prot1536	Prot1536	7694	13301	13938	10804.8	2221	1817.75	5822.25	4013	5235.5	3869.75	3690.75	491.25							0	0.25	0.75	0
Prot1141	Prot1141	6146.5	2608.25	2185.25	1205.75	1473.5	4455.75	11499.5	11317.8	4335.25	2531.5	941.75	2870.5	34287.2	3762.25	1133.5	1919.75	1567.25	2677.5	0.75	0	0	0.25
Prot1808	Prot1808	7472	4202.5	3925.25	2168	2259.75	8071.5	3101	1992.25	1436.5	3225	4571.5	7381.25	2261.75	1981.75	663.25	7536.5	8234.5	9294	0.25	0	0	0.75
Prot438	Gene438	7195	7183	4394	3186	399	33	18678	12680	3420	2481	325	0							1	0	0	0
Prot844	Gene844	14172	9151	5678	10197	6777	1814	5645	2849	18858	2041	3376	1658	7001	3535	8976	7373	6477	2261	0	0	1	0
Prot1786	Prot1786	7025.5	3863	3130	5478	4354.5	7031	5282.5	4145	4519	955	6645.5	7966.5	5315.5	4774.5	6611.5	7750	3493.5	4628.5	0	0	0.5	0.5
Prot449	Gene449	1504	713	14875	1284	1221	328	15877	3151	1205	2780	171	0	19501	5628	121	1533	0	265	1	0	0	0
Prot54	Gene54							12461	6086	3450	724	208	45	37847	11540	1908	2073	244	0	1	0	0	0	Compartment1
Prot1037	Prot1037	15869.5	2912	4414	4099.5	4685.5	1367.5	9341	6409	6654.5	1245	3066	1283	9692	5257.5	6280.5	10173	4810.5	1795.5	0.5	0	0.5	0
Prot939	Gene939
Prot1969	Gene1969	10423	6060	8010.5	2709.25	6318.5	3160	16619.5	3820	4369.5	5022.75	1193.25	1278.25	12478.2	6458.75	10586	4125	833	4131.25	0.25	0.25	0.5	0
Prot711	Gene711	15116	7953	8323	2587	6766	2001	395	2883	14061	4678	4617	644	7948	11584	5016	5968	3777	3096	0	0	1	0
Prot1180	Prot1180							13688.2	4239	6435.75	1738.75	763	80.75	11600.8	6427	2999	2393.25	295.75	142.75	0.75	0.25	0	0
Prot713	Gene713	971	46	3749	2307	7748	2722	356	1083	5241	8100	14095	9593	449	409	2154	2500	6450	3298	0	0	0	1
Prot907	Gene907	4	448	2631	11826	6861	11912	553	1768	2990	10194	3727	6789	394	861	2079	8638	4162	10000	0	0	0	1
Prot98	Gene98	12217	3413	2009	980	3403	273	8103	701	7356	3200	319	170	14254	414	624	957	2755	0	0	1	0	0	Compartment2
Prot102	Gene102	16301	13327	258	3114	1652	245	14834	94	8183	1811	194	803	690	10789	4683	3037	316	97	0	1	0	0	Compartment2
Prot1102	Prot1102	14686.8	3637.75	6177	1491.25	1300.25	1204.5	18835.8	13203.8	6369.5	949	1060	508.5	11164.5	6070.25	4931.25	1848	2680.5	545.5	0.75	0	0.25	0
Prot467	Gene467	7896	3337	4441	1616	188	0	29950	15626	5992	127	588	0	43185	2272	552	1667	0	0	1	0	0	0
Prot1665	Prot1665	4247.75	906.5	4077.5	3055.25	2852.25	7906.5	1891	3896	1088.5	722.25	2223.25	5364	6569.25	1041.5	3360	5153.75	2265.5	6252.5	0.25	0	0	0.75
Prot1274	Prot1274	16315.5	1727.5	9231.5	3680.5	538	102.5	3879	2959	1704	1418.5	1401	208	9364	7077	6387	1921	304.5	35	0.5	0.5	0	0
Prot1501	Prot1501	3923	4245.5	2725	7387	1982.5	4956	7104.5	1486	5707	3971	3330	11474	6455	4540	6568.5	3095.5	2136	8598	0	0	0.5	0.5
Prot383	Gene383	23661	3409	4481	556	631	0	45154	4612	1138	1303	259	0	34919	1592	4486	5699	0	87	1	0	0	0
Prot462	Gene462	3839	9622	3327	1912	11	853							5282	11087	4336	3400	598	531	1	0	0	0
Prot1697	Prot1697	3954	1805.25	1476.25	1584	3995.25	3883							884.5	837.75	6049.25	2691.75	6049.75	4530.75	0	0.25	0	0.75
Prot2018	Gene2018	11726.8	3517	2557	1356.5	1113.25	3362.75	14276.5	2457	3395.25	7448	979	8160	2552.75	2858.75	2150.75	3662.75	870	4466.25	0.25	0.25	0	0.5
Prot1045	Prot1045	2770	4732.5	1770.5	3934	1145.5	2097	11649.5	2297	3826.5	4713.5	2295.5	1087.5	10786.5	4196.5	4881.5	1956	599.5	2517.5	0.5	0	0.5	0
Prot40	Gene40	37817	3608	5544	608	748	0	5877	4943	2882	1554	17	256	36177	9964	1248	1858	23	240	1	0	0	0	Compartment1
Prot1601	Prot1601	867.5	2640	5395.5	4922	8236	8723.5	2894.5	3176.5	9813	1668	2053	11110							0	0	0.5	0.5
Prot1259	Prot1259	14817.8	3314	5191	3295.25	1487.5	436.75	9266.75	3963	5041.5	7421	2762	1116.5	6687.25	8706.25	3627	2605.25	2564.25	1648.5	0	0.75	0.25	0
Prot1707	Prot1707	5759.5	5150.5	4285	6279.5	1787	4314.5	3773.5	1146.5	2472	2986	1301.5	7052	3679	972.5	8698.5	2078	5171	9646.5	0	0.5	0	0.5
Prot70	Gene70	68802	8430	1506	837	98	0	15940	5879	4186	1222	230	0	337	3991	2709	1282	325	0	1	0	0	0	Compartment1
Prot989	Gene989
Prot483	Gene483	15673	2011	872	459	109	0	64464	7933	4816	1463	898	0	13993	4401	3222	1378	178	287	1	0	0	0
Prot84	Gene84	20163	13743	4712	2921	3081	357	3117	10078	6538	2057	2174	124	15051	9653	6046	3009	1550	94	0	1	0	0	Compartment2
Prot1694	Prot1694	1666.75	3867.25	2226.75	9672.25	8865.5	4319	6954	2195.25	2256.5	5586.75	2150.25	12582.2	718	3904	9422.25	6158.25	2682.5	6815	0	0.25	0	0.75
Prot1746	Prot1746	13259.5	3064.5	2548.5	4714	200.5	5896	12517	5843	3746	4740.5	3072.5	3801.5	12505	1758.5	728.5	1526	886	1503.5	0.5	0	0	0.5
Prot1670	Prot1670	2849	5242.5	2110	2549	3014.5	5926	13444	3413.5	4479.5	5010.5	1374.5	3731	2697.5	6612	5237	3443	1096.5	2108.5	0.5	0	0	0.5
Prot1297	Prot1297	13378.2	4359.5	5142.25	297.25	3491.5	2672.5	4579.5	2992	7103.5	4228.75	3973	1422.25	2088.25	2163.5	4539.5	1816.5	1556.75	3234.25	0	0.75	0	0.25
Prot644	Gene644	7152	3355	4969	214	28	155	19981	8251	13010	1904	17	861	9116	7344	3557	4676	742	1917	0	1	0	0
Prot731	Gene731	2513	7199	7657	10721	2138	2678	8036	1441	7394	7452	9721	5733							0	0	1	0
Prot646	Gene646	17445	5553	1106	996	629	195	10465	5208	4348	1956	1954	547	18395	13506	8023	2808	1092	594	0	1	0	0
Prot1673	Prot1673	1113	5125.5	3590.5	2357	4541	2574.5	13236.5	4042.5	1345.5	6297	1328.5	978	12518	5706	3735.5	4210	8828	8255.5	0	0.5	0	0.5
Prot1871	Gene1871	3727.5	2464.5	2669.5	741.25	3361.5	3218	14851	2800	2771.75	713.25	2178.75	6412	4836	3514.75	3980.25	1417.75	3152	4438	0.25	0.25	0	0.5
Prot1702	Prot1702	850.25	2154.5	4848.25	4315.25	2029.5	6843	2376.25	3069	3275.75	1383.25	2448.5	2366	1508.25	1486.25	4205.75	581.25	2387	7691	0	0	0.25	0.75
Prot297	Gene297	99	759	6721	7224	281	8772	559	1245	3653	4070	4029	5097	130	2354	456	2077	5611	4062	0	0	0	1	Compartment4
Prot947	Gene947	8648	6095	11839	5520	5897	1073	5548	2215	6572	4015	1547	4703	12098	9232	6853	6234	4790	258	0	0	1	0
Prot1844	Gene1844	3760.75	10303.8	4920	4176	2076.25	4717.5	22188.2	3819.75	4559.75	4816.5	2453.25	4508.25	3702.25	4312.5	4489	2668.75	1816	2376.25	0.5	0	0.25	0.25
Prot233	Gene233	9514	1308	2308	8229	7306	678	3361	8655	346	5701	3197	2781	6237	1049	6293	4298	4170	7026	0	0	1	0	Compartment3
Prot1538	Prot1538	5142.5	2083	983	3426	5814	7635.5	3888	7678.5	3471	5238	4040.5	5356	5729.5	4919.5	7160	10711.5	4514	2907.5	0	0	0.5	0.5
Prot1040	Prot1040	6693	2244.25	3639.5	3283.75	1911.25	322	8327	1157.75	4232.75	3167.5	1026.25	435							0.75	0	0.25	0
Prot1134	Prot1134	13186	1125.5	2211.5	1553	5736	3300.5	10845	5446	5356	2776.5	4744	624	27719.5	1516.5	2198.5	3900	4502.5	3595	0.5	0	0	0.5
Prot285	Gene285	3	991	2163	7146	6478	8400	175	523	3868	3657	8797	1262	181	1646	4684	4114	5309	22175	0	0	0	1	Compartment4
Prot1994	Gene1994	21539.5	7069.75	6283	3431.75	1260.75	2093.75	7187	4307.75	6490.75	6055.75	4635.75	864	8449.25	4511.75	9037.75	5939.25	3052.25	1237	0.25	0.25	0.5	0
Prot1229	Prot1229	19911	2547.5	1571.5	3806.5	4727	8362	7056.5	1408.5	1990	939	851	6746.5	903.5	647	4828	2761.5	212.5	9481	0.5	0	0	0.5
Prot193	Gene193	6631	1936	4676	4839	1117	9334	8383	2796	5836	4993	5392	4412	13821	7507	9374	14408	4437	1362	0	0	1	0	Compartment3
Prot1609	Prot1609	1169	501.5	6863	4878	2463.5	2439.5	4889.5	2789	4358	7648.5	1886	353							0	0.5	0	0.5
Prot1204	Prot1204	7947	1682.5	3617.5	2789.5	2946.5	7333	3442.5	1628.5	5026.5	304	7788.5	9115.5	4245	227.5	2800	4672	4825.5	4377	0	0.5	0	0.5
Prot245	Gene245	9378	2852	13577	4296	6442	2389	5151	2466	9253	2841	7931	1471	11403	10321	4576	8069	659	1704	0	0	1	0	Compartment3
Prot313	Gene313	127	2283	2029	7975	9090	20382	505	717	2912	4370	5242	17249	61	371	764	1439	2413	4905	0	0	0	1	Compartment4
Prot956	Gene956	29	433	3367	10222	4837	4464	538	1988	2332	9626	2204	10245	728	384	606	4225	1152	11751	0	0	0	1
Prot1309	Prot1309	5779	9152.5	2531	2757	1617.5	7173	9971	4022	1684.5	5174	3553.5	7419	11524.5	4282.5	1930	3345.5	3691.5	4789.5	0	0.5	0	0.5
Prot1481	Prot1481	14869.5	10662.5	2750	5647.5	2572.5	934.5	2766	3105.5	4219	4120.5	3085.5	2705	6099	3486.5	6791	5827	2589.5	1706	0	0.5	0.5	0
Prot180	Gene180							20335	5915	9307	2582	774	93	9545	8691	9173	4280	10	545	0	1	0	0	Compartment2
Prot1741	Prot1741	410	3698	2607.75	4634.75	9325.75	7441.75	587.25	2629	3047.25	4001.75	5427.75	10755.8	1504	3282.5	3617	2327	6511.75	1077.5	0	0	0.25	0.75
Prot1788	Prot1788	5411	4432.5	4960.5	569.5	1871.5	1182	8429	4439	2768.5	2837	3437.5	5376.5	9329	4200	956	2283	4203.5	1140.5	0.5	0	0	0.5
Prot1216	Prot1216	9445.5	4704	7130.5	1252.5	4164.5	97.5	23714.5	4966.5	5371.5	3002	892.5	1646.5	9541.5	8376	5274	2464.5	657.5	1100.5	0.5	0	0.5	0
Prot1648	Prot1648	849.75	873.5	3172.5	3322.25	4648.5	5400	2999	2075.25	1864	1286.25	3937.75	4337.5	14863	2076.5	2010.75	4305	2857.5	1405.5	0.25	0	0	0.75
Prot1883	Gene1883	15664	7519.75	6306.75	5188.5	910	700	8670.5	2792	7914.25	1484.75	1303.5	625.25	13424	4217.5	3704.25	4910.75	955.75	564.25	0.5	0.25	0.25	0
Prot163	Gene163	1567	6623	5976	300	1252	374	15140	5414	1710	4834	112	596	23121	2912	8155	3423	1084	107	0	1	0	0	Compartment2
Prot296	Gene296	202	675	1989	8150	16380	12945	203	820	152	4181	3577	7025	179	1254	6787	643	8745	7366	0	0	0	1	Compartment4
Prot1444	Prot1444	7316.5	4595.5	5918	6536	2119	1111	9560.5	3397.5	5337.5	1330.5	144	320	18188	1504	2796.5	1319	673.5	2063.5	0.5	0	0.5	0
Prot774	Gene774	2161	9376	4331	4191	10669	1620	15090	1765	15763	6592	1252	2351	12026	1912	17033	14142	7587	2190	0	0	1	0
Prot897	Gene897	728	1221	4183	1834	2942	22016	122	1109	3060	4623	356	19466	70	68	286	8741	6695	12075	0	0	0	1
Prot1610	Prot1610	6275.5	1034	9455	3058.5	2934.5	3044	1758	3153.5	7061.5	7556	7013.5	7395	6076	4552	4301.5	5685	1543.5	5718	0	0	0.5	0.5
Prot282	Gene282	492	1249	5201	7801	4909	15482	153	1833	7009	6504	10465	702	1493	943	2928	8208	4713	21434	0	0	0	1	Compartment4
Prot211	Gene211	17714	6308	192	4539	2827	1426	11301	6794	5455	8768	3975	6943	3027	6791	7513	11459	2466	3085	0	0	1	0	Compartment3
Prot1779	Prot1779	1091.5	4398.25	4660.75	7794.25	6953.75	7528.5	2861.25	4142.5	5593.25	2327	10729.2	12621.2	4976	4811.5	4109.75	4993	6239.5	5984.5	0	0	0.25	0.75
Prot1041	Prot1041	15359	1134.25	995	1101.75	3719.5	2881	7086.75	3075	3373.75	727.75	273	594.5	7125	1239.75	2578.75	2111.75	3561.75	1569.25	0.75	0	0	0.25
Prot188	Gene188	10053	713	11123	10987	7031	4849	7219	11218	8896	5465	8026	2776	10568	4367	3231	180	5412	5556	0	0	1	0	Compartment3
Prot1831	Gene1831	19100.2	7282	4821	4754.25	282.5	471.75	26613.5	4854.5	4241.5	2708.25	2430.25	1046	13937.2	2534.5	3550.75	1059.5	4494.75	705.25	0.5	0.25	0.25	0
Prot145	Gene145	6518	3340	7693	1831	1175	321	3490	5672	14108	2550	2864	421	6660	5695	10922	3077	1113	242	0	1	0	0	Compartment2
Prot218	Gene218	7824	5690	10442	15309	1619	4681	3660	12197	6978	9833	7126	4678	11671	7766	16589	4278	3971	2216	0	0	1	0	Compartment3
Prot1087	Prot1087	15501	1343	6011	6391	1878	4228	289.5	298	5187	3387.5	1083	6936.5	705.5	4410.5	4939.5	3275	6255	4342.5	0.5	0	0	0.5
Prot1095	Prot1095	4221	2644.75	1716	5404.75	2187.25	8196.75	14634.8	5429.25	1316.5	1916.25	4722.75	8043.75	1054.25	3169.75	2903.75	1546.25	2668.5	1417.5	0.25	0	0	0.75
Prot253	Gene253	4440	6227	13361	2610	4931	29	1317	2384	5020	3226	1613	4784	3237	12608	3993	8631	3954	4246	0	0	1	0	Compartment3
Prot171	Gene171	3649	13533	12281	49	406	776	19920	13007	1308	1544	1814	32	11302	6623	1865	3446	728	164	0	1	0	0	Compartment2
Prot1401	Prot1401	12095.5	7723	2234	3959	510.5	211.5	11875	4440.5	4750.5	3166.5	1144	0	11711.5	6691.5	10115	1315.5	873.5	108	0.5	0.5	0	0
Prot1007	Gene1007	6534	11185	6620	930	907	125	5950	5620	5323	1660	831	207	2695	8070	11239	143	1249	132	0	1	0	0
Prot62	Gene62	38789	2436	4774	2741	216	0	5346	8022	1679	389	218	334	31077	11433	8662	1557	895	0	1	0	0	0	Compartment1
Prot767	Gene767	6387	8851	8415	2572	1389	3015	8925	2780	12729	3573	2912	2723	6580	3644	14050	6742	1282	4722	0	0	1	0
Prot724	Gene724	922	4660	9455	4216	3266	4962	8247	4083	12114	6000	3248	4215	4141	7222	10964	4756	7127	4631	0	0	1	0
Prot1299	Prot1299	12358.2	13896	6649	3911.5	1463.5	136.5	17568.8	7041	6250.75	2177.75	1712.75	514.25	9094	4513	3015	4676.25	812	483	0.25	0.75	0	0
Prot1202	Prot1202	8599.75	4267.75	3722.25	834.75	564.75	3066	9800.75	3351.75	2495.25	853.75	988.25	2147.25	26231.5	4674.5	2696.25	2080.25	898.5	2533.75	0.75	0	0	0.25
Prot733	Gene733	4456	4060	6767	4298	5265	3781	9035	3927	1153	14697	183	5184	2936	358	11144	10335	6891	9344	0	0	1	0
Prot1507	Prot1507	4674.5	659	2046.5	4149	5152.5	2824.5	8895	6790.5	5506	1397	4770.5	1808.5	1184	6078	5481	3960	5255	3602.5	0	0	0.5	0.5
Prot621	Gene621	11669	3197	10530	1536	2508	88	14652	12021	4097	5602	1709	285	18588	5525	2874	352	1382	0	0	1	0	0
Prot219	Gene219	6722	157	6121	2989	182	2364	1840	569	13478	13882	3449	1947	1543	17432	18129	6141	1932	2657	0	0	1	0	Compartment3
Prot1578	Prot1578	7835	2832	10984	2965	2475.5	1759							15534	3349	3129	3466	3138	1690	0	0.5	0.5	0
Prot126	Gene126	1855	16506	11253	2469	334	76	2490	6304	6208	1858	3071	523	10097	7652	16780	348	967	646	0	1	0	0	Compartment2
Prot708	Gene708	2118	10464	8927	5108	2591	4454	2713	9713	4349	4850	3583	4568	11332	1931	8925	6200	7223	2989	0	0	1	0
Prot1660	Prot1660	3347.25	1789.75	2129.75	2630.5	5725.75	10536.8	5889.75	2726.5	5199.5	1899.25	6384	9248.25	3023	1154.5	3239	7035.5	1264.75	2344.5	0.25	0	0	0.75
Prot420	Gene420	4689	13723	6062	206	75	58	35036	2966	4593	3158	103	0	3758	12755	6848	682	1171	168	1	0	0	0
Prot781	Gene781													13568	11251	7212	3060	894	2319	0	0	1	0
Prot1315	Prot1315	2290.75	5555.75	4531.25	1725.75	893.75	570.25	16437.5	2537.75	3843.75	4660.25	3558	324.75	7756.25	6596.5	2148.25	2483	1052	217	0	0.75	0.25	0
Prot1488	Prot1488	15310	1900.5	1980.5	5857.75	7067	7495	13956.5	2816.5	12389.8	6152.5	4943.5	1464	9188.5	8411.25	2861	2452.75	3344.25	2714.25	0	0.25	0.75	0
Prot1981	Gene1981	10513.5	3829.25	9521.75	2320.75	3267.75	475	10883.2	3206	9756.75	7315	1210.5	1502.25	10340.5	7177.5	3974	1146.5	1151.75	3345.5	0.25	0.25	0.5	0
Prot333	Gene333	149	525	1869	6295	6168	2767	36	562	999	4990	1266	370	517	316	611	2752	11579	4328	0	0	0	1	Compartment4
Prot806	Gene806	103	7992	17082	11656	5443	1930	8649	13518	7834	3816	5291	360	5983	8984	4142	8237	3327	1190	0	0	1	0
Prot104	Gene104	9649	5282	1734	3814	2024	0	26344	5980	11352	4659	1041	752	4928	9895	1220	6281	217	384	0	1	0	0	Compartment2
Prot450	Gene450	19482	8675	1836	1899	1337	0	3535	947	5334	403	504	0	691	4300	2382	1217	243	0	1	0	0	0
Prot361	Gene361	156	981	526	461	4199	19047	0	706	1298	5609	4066	14665	16	382	1706	4757	7641	10961	0	0	0	1	Compartment4
Prot1743	Prot1743	3999	5465	6803.5	1671.5	2322.5	5611													0	0.5	0	0.5
Prot1386	Prot1386	6859.25	6989	14349.8	4199	2966	5546	14202.8	7057.5	5273.75	3592.5	3024.75	1037.5	4700.25	4715.75	3016	2115.5	2991.5	1320.75	0	0.75	0	0.25
Prot291	Gene291	149	434	3046	5748	3540	6492	110	44	6991	5280	8706	8822	378	2	1659	5234	10616	22465	0	0	0	1	Compartment4
Prot589	Gene589	2015	355	2102	2008	965	664	1271	1639	6990	5721	1872	103	1006	3362	11626	2634	1208	183	0	1	0	0
Prot896	Gene896	454	408	2486	2118	1927	8707	547	1636	34	7256	2545	5969	301	415	3386	2584	7083	1873	0	0	0	1
Prot1992	Gene1992	9503.25	7316.25	5801.5	7378.5	2475	3803.75	5267.25	4494.25	3379.25	6063.25	1912	1960.75	5723.5	7045.5	2256.25	8162.5	4608	1769.5	0	0.25	0.5	0.25
Prot929	Gene929	118	811	1728	1187	1722	318	1093	555	1121	5262	4548	12444	393	2604	681	3863	3548	2095	0	0	0	1
Prot494	Gene494	30118	4795	4770	451	0	0	38559	3403	6947	957	251	0	262	4635	9523	450	408	0	1	0	0	0
Prot1803	Prot1803	210	5841	2424	6470.75	1272.5	8569.5	1439.5	1084	575.75	1856.75	4827.75	1265.25	2357.75	2411.75	3755	3629.5	1698.25	11937.5	0.25	0	0	0.75
Prot1119	Prot1119	22028.2	7755.25	4346.5	1713.5	870	14.25	12807.8	13078.2	2347.5	1808.75	640.25	46.75	26373.2	2640.5	3301.25	2009.5	142.75	47	0.75	0.25	0	0
Prot440	Gene440	3142	7884	6190	1961	369	32	31697	8045	3375	2163	998	535	22732	8449	1111	2961	0	0	1	0	0	0
Prot1294	Prot1294	11877	5408	3435	479.5	525.5	157	5232.5	8217.5	6757.5	3519	1617	148.5	10794.5	1505.5	1669.5	3972	192	269.5	0.5	0.5	0	0
Prot1485	Prot1485	4235	4429	2545	1646	3620.5	2610	4548	6867	12823	5377.5	2036.5	1409	15725	2000.5	7356	5390	3938.5	5069.5	0	0.5	0.5	0
Prot293	Gene293	5	1851	4347	8347	2811	3544	530	790	4329	2886	4326	19633							0	0	0	1	Compartment4
Prot1907	Gene1907	11182.5	2165.75	3543.25	2991.75	5917.75	9764	8912	4523.25	4343.75	2055	6507.5	8245.25	7095.75	3461.5	1152	5071.75	2678	4140.5	0.25	0	0.25	0.5
Prot1182	Prot1182	5651.5	9635	5297	641.75	766.5	159.5	35334.8	2473	4315.75	4679	1241	244.25	7154.25	9456.75	4226.25	2629.25	3658.25	640.75	0.75	0	0.25	0
Prot79	Gene79	27767	5472	4181	1118	102	0	15749	416	3545	2270	180	0	5979	2871	2883	862	878	0	1	0	0	0	Compartment1
Prot490	Gene490	2091	447	3173	526	1076	831	2009	70	2318	689	403	0	5248	9053	3752	1933	796	0	1	0	0	0
Prot745	Gene745	10306	6440	11690	6599	7483	2356	3478	6036	458	6537	1487	3629	7723	865	9366	1356	3969	3410	0	0	1	0
Prot332	Gene332	533	1006	2732	9423	4025	12925	0	1166	824	1334	8984	9784	35	644	2746	4992	4906	3429	0	0	0	1	Compartment4
Prot1389	Prot1389	21911.8	14871	2512.75	1413.75	2557.75	139.5	12008	3883	5085	2741.5	1212.5	66	5573.25	13924.5	9307.75	5744.75	1280.75	108.75	0.25	0.75	0	0
Prot173	Gene173	4236	13336	4219	1672	569	36	8119	10491	5359	2732	1448	392	1347	9557	10604	4841	1224	490	0	1	0	0	Compartment2
Prot1416	Prot1416	8117	4237.5	4887	2268.5	2226.5	3533	12986.5	3103.5	1339.5	4552.5	1957	3959	312	3451	7424.5	5702	3989.5	5028	0	0.5	0	0.5
Prot994	Gene994	110	1237	4017	4030	4714	6420	427	2032	324	6640	3822	10831	242	551	1171	755	5661	20321	0	0	0	1
Prot838	Gene838	4762	2906	1269	6265	6750	3393	923	6853	3855	4947	9414	3732	11452	2492	6825	12970	682	3242	0	0	1	0
Prot65	Gene65	23874	3944	8475	4717	0	0	20285	7091	1831	181	55	0	5765	10099	7029	2219	702	153	1	0	0	0	Compartment1
Prot1838	Gene1838	12945.5	5551	5168.25	1385	923.25	2261	9145.5	4021.25	4014	1580.5	1124.75	2200.75	5643.75	2374.25	3337.25	749.75	2902.75	2396.5	0.5	0.25	0	0.25
Prot351	Gene351	967	566	302	1812	578	6815	416	1500	2686	4771	458	17777	1487	596	2169	90	12211	11096	0	0	0	1	Compartment4
Prot89	Gene89	12207	3778	4806	2228	485	269	5313	9819	12775	1034	2249	44	24281	7581	1629	3563	672	883	0	1	0	0	Compartment2
Prot49	Gene49	18459	8060	1002	127	659	586	5277	9609	2050	237	204	0	7733	12289	845	744	471	71	1	0	0	0	Compartment1
Prot1171	Prot1171	9137.5	1450	2722	1944.5	2429.5	3689	6751.5	1642	4370.5	4547	4176.5	4639	2530	2570.5	1245	1295	810	5802	0.5	0	0	0.5
Prot559	Gene559	252	9813	1780	1714	447	88	10293	3114	1514	6328	424	374							0	1	0	0
Prot117	Gene117	17265	2973	6202	3166	535	247	15453	15239	937	1789	305	307	6149	3968	3710	4311	1065	130	0	1	0	0	Compartment2
Prot919	Gene919	130	725	2554	1895	489	14891	264	140	4126	3739	7788	783	55	33	3245	8131	5017	4710	0	0	0	1
Prot867	Gene867	198	430	3813	2739	571	789	349	1561	506	4149	7217	17976	234	750	3986	1416	3986	16992	0	0	0	1
Prot930	Gene930	426	775	3648	12110	3425	7137	315	1435	5717	2551	9688	14681	231	1808	293	3355	4174	4700	0	0	0	1
Prot1029	Prot1029	34426.5	2051.5	1135	2364	399	182.5	16864.5	7458.5	4841.5	601	842.5	44.5	13454.5	1297	7396	457.5	1642	0	0.5	0.5	0	0
Prot1540	Prot1540	4630.75	6631	10465	5129.25	5915.5	2784	10503.8	4522.75	4149.5	7317.25	4206.5	1960.75	5630	3064.25	3382	6662	6866.75	2133.25	0	0	0.75	0.25
Prot1099	Prot1099	17787.5	3520.5	12935.5	2834	1122	582.5	6193.5	4581	4346	2783	1153.5	266	17581.5	7957.5	4860.5	443.5	873	78.5	0.5	0.5	0	0
Prot2015	Gene2015	5832	4146.25	2062.75	5484.75	2255.75	10009	6722.75	7859	4133.25	6051.75	3006.5	4757.25	6394	4646.5	3206.75	346	3326.5	5088.5	0	0.25	0.25	0.5
Prot1157	Prot1157	6286.5	4986	4652.5	2874.5	3482.5	3023	28197.5	3772.5	6859.5	8503.5	2780	2169	8833.5	6463.5	6692.5	7086.5	3967	1667	0.5	0	0.5	0
Prot1323	Prot1323	6916	6341.5	11454	5073	1437.5	359	8866	4310.5	3662.5	6088.5	4169.5	1156	9346.5	5067	3434.5	2423	3687.5	547	0	0.5	0.5	0
Prot906	Gene906	199	302	190	7748	5142	7276	0	941	3042	2244	6469	9544	45	810	488	3895	1226	28696	0	0	0	1
Prot353	Gene353	29	716	2340	1737	1931	6447	183	713	4413	571	13867	13448	1712	1692	3139	5015	13089	12250	0	0	0	1	Compartment4
Prot831	Gene831	12686	8307	10543	184	4060	1586	18719	7643	776	3116	2308	3345	12843	7067	14362	12552	3814	726	0	0	1	0
Prot288	Gene288	630	1171	522	647	10611	4503	405	1612	1165	13257	2800	20294	52	1889	2695	2906	674	5256	0	0	0	1	Compartment4
Prot819	Gene819	6588	4914	6577	11751	631	2937	11863	1576	10314	17702	3822	3083	10997	6782	13085	4169	3973	5416	0	0	1	0
Prot1825	Gene1825	13380	2730.5	2605	1420.25	1415	4049	37351.5	6990	4967.5	3052.75	2725.25	2404.5	8994	4661	3636	3820	1155	1021.5	0.5	0.25	0	0.25
Prot1644	Prot1644	2055.25	1519.5	1864.25	3824.75	2711.5	8628.75	1988.75	2194.75	3872.75	3735.75	1858.75	3092	3045.75	4330.25	4006.75	2053	2082.5	9370.25	0	0	0.25	0.75
Prot1291	Prot1291	7421.5	10468	3666.5	6039.25	523.5	1318.25	815.75	8647.5	16538.2	4198	1852.5	1944.25	9592	4593.5	4056.5	3184.75	661	4904	0	0.75	0	0.25
Prot26	Gene26	52696	5055	1801	1108	20	59	16460	2828	5802	503	0	0							1	0	0	0	Compartment1
Prot1425	Prot1425	5039.5	6798	2662	1905	1905.5	33.5	17200	4285.5	9296.5	1149	66.5	146.5	17346	3658.5	1460.5	1883.5	1748.5	316.5	0.5	0.5	0	0
Prot1434	Prot1434	9545.75	6078.5	5121.5	1585.25	2376.5	1666.75	1805	4853.25	6336	1250.5	2204.75	272	7589.25	13806.8	5806	3073.5	3258.25	806	0	0.75	0.25	0
Prot1427	Prot1427	4726	4701.5	3097	3147.5	4108	2051	4829	2377	8266	6241	3429.5	5847.5	7685	2689	3823.5	2155	1879	6367.5	0	0.5	0	0.5
Prot76	Gene76	59049	4043	1793	2435	76	0	61468	9457	4054	124	245	156	5863	1990	735	465	0	0	1	0	0	0	Compartment1
Prot1643	Prot1643	5638	2397.25	3207	1884	4611.25	14606.2	7323.5	6099.75	1684.5	3096.75	1590.5	7254.5	1089.5	3661.5	3232.25	4276.75	1980	122.25	0.25	0	0	0.75
Prot71	Gene71	554	4800	2409	1346	190	71							19665	8599	2752	2267	338	0	1	0	0	0	Compartment1
Prot168	Gene168	16399	4400	6972	5423	1495	234	8398	16594	5451	2238	1308	1254	16163	1084	5851	1128	1477	231	0	1	0	0	Compartment2
Prot1211	Prot1211	6502	6403.5	3489	5010.5	346	633	2053	8313.5	4568	1420.5	1458.5	2577.5	13452.5	6793	2871	4062	1744	2240.5	0.5	0	0.5	0
Prot184	Gene184	900	8053	14860	1801	185	243	10909	2940	18887	3214	342	569	1418	7287	488	887	506	115	0	1	0	0	Compartment2
Prot857	Gene857	6680	2588	2017	2456	7400	2314	7544	4426	6811	4571	1628	2137							0	0	1	0
Prot18	Gene18	40619	2892	5462	1552	727	0	13452	3653	5041	801	365	0	16501	3918	874	982	628	190	1	0	0	0	Compartment1
Prot177	Gene177	5964	3297	1287	3597	76	176	22039	5878	335	1506	1075	32	26636	5139	5541	5147	1243	196	0	1	0	0	Compartment2
Prot1437	Prot1437	6907	7860.25	7744.5	3374.5	3819.25	368	5903.5	10484.8	10766.5	4622.5	4338.75	2034.25	6329.5	8786.75	3811	8246.25	4333	3653	0	0.25	0.75	0
Prot1160	Prot1160	18764.5	5756.5	730.5	1210.5	1669	5885.5	9760.5	8149	5256.5	1367	4657.5	1729	21466.5	1133	1361	1901.5	3430.5	3300.5	0.5	0	0	0.5
Prot686	Gene686	4297	1824	3142	9499	5161	1733	13258	3500	10755	13853	5477	4577							0	0	1	0
Prot1448	Prot1448	6578	5614.75	7096.25	4915	5218.25	3546.5	2242.75	6845	16251.5	12415	8519.25	4966.75	10304.5	2101.5	5438.75	5294	4307.25	461.25	0	0	0.75	0.25
Prot1377	Prot1377	4125.5	1798	3061	2168	4079	1342.5	16198	3627	5696	4843.5	4086	2287.5	15250.5	10179.5	4753	7730.5	5586.5	1358	0	0.5	0.5	0
Prot1008	Gene1008	165	722	2858	4074	12208	2363	867	250	1590	7475	3309	4466	360	3173	3204	1288	2349	10513	0	0	0	1
Prot154	Gene154	12807	4273	7774	229	232	43							3542	8475	1007	6396	1304	1622	0	1	0	0	Compartment2
Prot1888	Gene1888	3221	3463.75	5633.5	1909.5	3995.25	1177.5	5492.5	9080	5186.25	4224.5	2445.75	3249.25	15367.2	4351.25	7622.75	4108	2836.5	2701.5	0	0.5	0.25	0.25
Prot607	Gene607	11774	7452	1851	1537	1985	1082	4023	9304	3958	19	891	93	10883	4178	5152	1336	1183	114	0	1	0	0
Prot457	Gene457	27621	730	274	3520	1431	0	1926	2923	4316	121	179	0	19138	3183	1664	1658	455	78	1	0	0	0
Prot392	Gene392	30824	3647	407	630	153	0	20553	2046	4461	70	679	0	33225	4679	3082	372	310	145	1	0	0	0
Prot1982	Gene1982	23985.2	10564.5	7398.75	3049.5	2277.5	2175	17268.2	2627	4579.25	9109	2091	1322.75	15953.2	3317.25	4131.25	8190.5	871.25	1562	0.25	0.25	0.5	0
Prot1972	Gene1972	2445.5	2339.5	9355.75	4704	4198	744.25	4473	5162.75	4126.5	6926.5	3050.25	2953.5	4471.75	4294	7921.5	3519	3912	2151.25	0	0.25	0.5	0.25
Prot1813	Prot1813	590	2930	2197.5	5519.75	8041.75	2999.75	1888	2218.75	4833.5	1978	7233.5	1111	1350	980.5	5075.75	9546.25	6560.75	14229.2	0	0	0.25	0.75
Prot2050	Gene2050	5636.25	3143.75	8371.75	4526.75	2728.75	2560.25	5313.75	2995.75	3882.5	6672	2338	6253.25	4416.5	5947.5	5277.5	3169.5	2639.5	5556.25	0	0.25	0.25	0.5
Prot1818	Prot1818	8242.5	10474.5	5199.5	2101	196.5	93	8841	4198.5	4105	1808.5	380.5	128.5	20704	8057	998.5	557.5	1555	125	0.5	0.5	0	0
Prot1137	Prot1137	6008.25	1837.25	9140.5	2162.75	841	3618.5	9351.25	10694	2152.75	1702.25	375	1911.25	9988	2912.5	1204.25	1087.75	3765.5	91.75	0.75	0	0	0.25
Prot1335	Prot1335	10559.5	6943.25	7179	4437	2045	1526	3689.25	7894.25	9667.25	9809.5	2898	650	4906.75	9340.75	3396.5	3370.25	2175.25	594	0	0.75	0.25	0
Prot680	Gene680	12149	12230	7416	443	2685	1301	7213	3856	9267	10465	5408	1778	6745	7087	8705	15	8698	5097	0	0	1	0
Prot1921	Gene1921	9216.25	9497.75	5939.25	3973.75	2299.75	1075.5	8807	7448	3305.5	3485.75	2955	635.5	10732.8	1410.5	4817.75	1862	1059	2279	0.25	0.5	0	0.25
Prot19	Gene19	17838	8417	488	998	85	0	45321	6165	1218	1664	275	122	14324	7206	4254	68	253	0	1	0	0	0	Compartment1
Prot1107	Prot1107	21498	3814.75	1328.25	3386.75	2354.5	815.25	18304.2	13836.5	1191	5701.75	1606.25	425.5	5344.5	6629.75	6482	1911.25	689	410.75	0.75	0	0	0.25
Prot1997	Gene1997	7224.5	5555.25	2300	4586.75	2865.25	2424.5	5854.75	9112.5	6091.25	2694.25	1529	4199.25	14225.2	5782	2285	4977.5	3650.75	2427	0.25	0	0.5	0.25
Prot375	Gene375	16247	1308	52	376	47	0	32558	8433	1888	958	504	0	13883	1628	1734	1223	135	0	1	0	0	0
Prot1300	Prot1300	10896.5	3995.5	3190	5839	4785	5982.5	402.5	1892	3146.5	1315	5859.5	4285	7467.5	6252.5	2757	1722	1775	850	0	0.5	0	0.5
Prot1659	Prot1659	16627.5	2477	817.5	3478	4371.5	3364.5	7120.5	2926.5	233	2708.5	5741	1138.5	7834	2954	4362	1973	891	3133	0.5	0	0	0.5
Prot1126	Prot1126	6934.75	5060	5819.5	3005.75	253.25	39.75	27446.2	10961.8	5160	1557.25	580.25	1051.75	41604.2	10137.8	4722.5	140.75	937.5	59	0.75	0.25	0	0
Prot478	Gene478	10257	21526	9711	1308	171	230	22494	4419	1519	1652	414	70	15407	10196	534	2102	93	0	1	0	0	0
Prot801	Gene801	26326	9557	576	415	284	309	13268	7720	167	3541	128	0	37067	22552	11522	1129	168	0	1	0	0	0
Prot1380	Prot1380	2455.5	6947	11334.5	4840	1886	698.25	16176.8	2842.5	1885.25	1863.5	1846.5	895	15435.5	4859	2889.75	3798.25	895.25	668	0	0.75	0.25	0
Prot1164	Prot1164	1739	3948.5	473.5	1700.25	239	10416	346	2190.25	5767.75	6308	4237.75	4876.5	778	1774.5	2655.25	4689.5	1908.25	6412.75	0	0.25	0	0.75
Prot23	Gene23	14465	5222	607	2674	0	0	14004	8568	161	262	1374	0	17021	1391	3433	1983	258	250	1	0	0	0	Compartment1
Prot210	Gene210	3952	8892	1771	3019	8296	6753	3134	63	8703	7920	2184	5677	5160	14245	10737	7068	6213	10479	0	0	1	0	Compartment3
Prot1787	Prot1787	7741.5	147.75	2345.5	3895.25	5688.75	1010.25	5274	1327.75	2874	2658	3618.5	841.5	7963.5	2862	3640	1875	2129.25	1356	0.25	0	0	0.75
Prot955	Gene955	802	251	228	9217	9979	3185	133	1125	2057	1637	5666	2273	760	966	2386	1907	10523	6897	0	0	0	1
Prot2023	Gene2023	4329.25	4100.25	3978	5621.25	4037.5	8392	5469.25	2964.25	4378.25	4797.5	2418.5	5278.5	5682.5	1040	4284	5036.25	5358.75	6628	0	0.25	0.25	0.5
Prot24	Gene24	20346	11237	4363	2416	135	0	17481	6552	389	1138	160	0	5718	16219	3533	1507	123	265	1	0	0	0	Compartment1
Prot1497	Prot1497	3022	3071.5	2985	3812	4788.5	3633.5	4864	7077.5	2507.5	4817	6043	4271.5	2891	1391	4932	7343.5	1748	3707	0	0	0.5	0.5
Prot1749	Prot1749	7329	2580	2115.75	4539.75	8107.75	8953.25	9862.75	4688.25	3919.75	1101.25	276.75	2074.5	9635.5	1614.75	3027	4620	6991	15657.5	0.25	0	0	0.75
Prot987	Gene987	188	2450	2983	3546	3087	4775	204	131	1426	4078	1867	8002	220	188	6831	2573	7832	6163	0	0	0	1
Prot723	Gene723	686	520	2098	7092	3197	4703	191	1272	1379	4334	1600	2400	551	1673	6535	5352	6320	548	0	0	0	1
Prot1953	Gene1953	16089.8	5152.25	2374	2909.5	4027.75	1248.75	10576	1303.25	3113.25	1748	2928.25	3998.75	13036	8116.25	2993.25	2675.75	1929.5	1079.5	0.5	0	0.25	0.25
Prot165	Gene165	9040	5270	5690	5542	1145	888	5313	7649	6744	271	865	747	28216	6322	4941	2305	1004	921	0	1	0	0	Compartment2
Prot1859	Gene1859	9039.75	4056.5	2741.25	2175.75	7447.75	470	4448.25	2245	1237.5	5655	4007.25	9052.25	4377.25	4910	2165	7968.25	1653.75	3065.5	0.25	0	0.25	0.5
Prot1022	Prot1022	3947.5	2009.5	3848.5	5560.5	4434	719.5	7954.5	592.5	4204.5	2049.5	3590.5	1039.5	8730	5934.5	3172.5	2122.5	495	2062.5	0.5	0	0	0.5
Prot448	Gene448	3944	8341	1695	2438	0	0							1135	6566	1819	1988	560	0	1	0	0	0
Prot1148	Prot1148	24974.8	12190.8	2660	4616	2307.5	1757	20985	9166.75	1303.5	1366.5	202.25	1513.25	673	5363.5	3583.75	2232.25	401.5	1319.25	0.75	0	0	0.25
Prot520	Gene520	23881	2405	2195	1488	0	0	19335	12025	7735	1292	487	0	6124	799	6593	2922	491	66	1	0	0	0
Prot1622	Prot1622	604.25	2918.25	1937	9107.75	7969.75	9353.25	3257.25	1392.75	5454.25	3737.5	4530.75	14949							0	0	0.25	0.75
Prot1715	Prot1715	10512.8	2584	3933	3077.5	8262	6714	6964.75	2059	3028	3268	10324.8	6934.5	11302.2	5153.5	3196.5	3180.5	3414	2751	0.25	0	0	0.75
Prot991	Gene991	78	573	3299	1390	5044	11031	17	355	2986	2137	5113	5433	226	902	826	3174	805	6835	0	0	0	1
Prot1486	Prot1486	13043.5	2291.25	3736.25	3492.75	2564.75	160.75	10494.2	7747.25	7682.25	3683	7897.25	3030.5	4230.25	11828.8	8339.25	5700.25	2457.25	2221.75	0	0.25	0.75	0
Prot617	Gene617	7236	4353	10908	1645	1410	209	6279	5260	178	1920	349	98							0	1	0	0
Prot1418	Prot1418	16207.8	4160.25	5067.25	3061.75	1327.25	1595.5							4852.25	5696.25	8667.5	1705.25	854.5	294	0	0.75	0.25	0
Prot1709	Prot1709	3232	4159.5	3560.5	2913	2113	1597.5	8018.5	423	3974	9598	2617.5	4435	7330.5	3865.5	1867	2885.5	804.5	4350.5	0	0.5	0	0.5
Prot737	Gene737	15211	11996	5947	5830	4363	3709	7501	6565	6363	4040	2674	257	7964	5362	4531	5960	235	84	0	0	1	0
Prot60	Gene60	7177	23359	2202	700	820	0							51292	1888	3337	537	293	0	1	0	0	0	Compartment1
Prot1939	Gene1939	6313.25	6881	3641.25	2400	6570.5	3378.5	8868.5	5575.75	3163.25	5768.25	5548	3706.25	5620.25	10898	3584.75	6180.75	5050.75	1971.25	0	0.25	0.5	0.25
Prot1225	Prot1225	17495	5874	718	2891	1413	5597.5	5923	8518	2536.5	3312	3610	3262	26564	5099	4838.5	1707.5	1414.5	4979.5	0.5	0	0	0.5
Prot398	Gene398	44435	7219	578	1207	1174	0	2598	1534	2508	1121	0	100	13575	25181	1207	1091	71	0	1	0	0	0
Prot1379	Prot1379	17003	1705	2797.5	4116.5	3906	3230	7927.5	4557.5	5573	6930.5	3056	1072	1415.5	5547	9646.5	3911.5	7431	2866	0	0.5	0.5	0
Prot1843	Gene1843							21040.5	6428.25	4296.5	3733.75	713	1385.5							0.5	0.25	0.25	0
Prot1061	Prot1061	14033	3269.5	4280.5	5214.5	1008.5	3365.5	13412	629.5	1633	3095	8477	471	8220	958.5	1450	6942	5771	6745	0.5	0	0	0.5
Prot1470	Prot1470							3986	3368.5	5570	5812.5	3858.5	4647.5	5612	4251.5	11441.5	4204	1372.5	3843	0	0.5	0	0.5
Prot1977	Gene1977							13576.5	7243.5	5728.25	2507.5	2032	3156.25	14017.2	6570	6281.5	4805.75	5131.75	2295.75	0.25	0.25	0.5	0
Prot442	Gene442	48378	7908	2303	2046	208	43	14122	10499	3171	1320	521	0	27364	2478	7735	33	687	0	1	0	0	0
Prot885	Gene885	235	496	2954	2826	3744	12505	355	1955	1845	9531	3736	299	373	628	832	7654	8560	4394	0	0	0	1
Prot230	Gene230	8907	1847	4304	4489	9436	3951	3762	13412	1632	7643	4833	4206	12772	4531	6287	9088	2412	2690	0	0	1	0	Compartment3
Prot944	Gene944	451	1448	1733	6356	4284	7526	224	762	2283	7823	8133	1354	0	993	5069	2507	4587	8192	0	0	0	1
Prot345	Gene345	313	2324	2372	9952	273	2166	295	404	2179	6417	1965	11600	908	727	6622	3739	5749	12432	0	0	0	1	Compartment4
Prot597	Gene597	23824	13737	5896	5522	2194	389	20545	4854	6028	3669	2049	154	10550	7764	4197	2826	418	925	0	1	0	0
Prot1638	Prot1638	10952.5	7286	2379.5	1180.75	848.5	1419	2066	6242.5	3025	4317.25	1144	469.75	14106.8	10363.2	3316	2140.5	719.5	162.25	0.75	0	0	0.25
Prot369	Gene369	356	995	2587	8216	7774	893	0	1375	2339	4610	5501	2445	1201	410	4318	191	3697	9014	0	0	0	1	Compartment4
Prot1118	Prot1118	7254.5	995	4096	1581.25	3008	1113.25	31495.2	9953.25	1280.75	473.75	5775.5	245.25	38576.5	14703	2122.25	2649.5	828.75	3368.25	0.75	0	0	0.25
Prot910	Gene910	225	791	1884	12969	1124	10841	45	29	2700	2325	7050	10195	1172	441	2169	3354	8970	4699	0	0	0	1
Prot1926	Gene1926	8575	6540	4342.25	4374	2066.25	1637	5603.75	1973.75	8599.75	3748	1769.25	1099.25	14072.2	6529.5	6177.25	906	973.5	1348.25	0.25	0.5	0.25	0
Prot1433	Prot1433	11814.2	4175.75	1644	343	459	84	23241.8	3218.5	2749.25	3034.5	334.25	234.75	24850.8	3149.75	3574.5	6063.5	951.25	192	0.75	0.25	0	0
Prot1466	Prot1466	2119.75	8148.25	8944.25	10294.2	4881	1044.5	11604.5	6935.75	5342.5	8523.75	2945.5	2134.5	7000.25	4684.75	6404.5	6339.5	4057	2916.75	0.25	0	0.75	0
Prot453	Gene453	26838	8253	9442	63	395	0	20467	11501	2724	568	274	0	27457	1385	5269	1114	2	137	1	0	0	0
Prot399	Gene399	6448	12256	3135	1604	241	82	11319	3131	5287	113	487	8	11787	4483	53	2051	267	0	1	0	0	0
Prot1776	Prot1776							2189	305.5	7447.5	3833.5	2017.5	381.5	3796	1305	4718.5	1055	4762.5	1741	0.5	0	0	0.5
Prot1750	Prot1750	10125.5	11299.5	3609.5	1785.5	1996	2389	7041	9876.5	2957	1097.5	6510.5	2195.5	7386.5	9614.5	7993.5	4816.5	932.5	2208.5	0	0.5	0.5	0
Prot1691	Prot1691	161.75	2437.5	3796.25	3013.75	4756.5	4087.5	1056	1815	5169.75	2674.25	5104.75	6487.75	646.5	2792.75	918.5	1632.75	12994.5	2966.25	0	0	0.25	0.75
Prot1514	Prot1514	4851.5	5860.5	8918.5	956.5	3663.5	4284.5	15927	3198.5	1478.5	5033	2576.75	4318	5121.25	3781.5	5983	7096.75	4396.5	4292.75	0	0	0.75	0.25
Prot1710	Prot1710	4516.5	4041.5	1338.5	2336.5	1275.5	3179.5	10589.5	6618.5	4227.5	1708.5	2932	2498	2813	4109.5	1536	6999.5	4725	1519.5	0	0.5	0	0.5
Prot404	Gene404	16089	4929	5005	770	0	0	45886	5762	137	641	64	37	12075	16080	4674	1189	647	601	1	0	0	0
Prot1369	Prot1369	4326.25	5913.5	6821	781	337.5	184.5	24482	6256	2571	4377	587.75	264.5	9994.5	11152.8	4643.5	5118.5	1468	150.75	0.25	0.75	0	0
Prot2045	Gene2045	12950.5	3247.25	3043.5	4230.5	3775.5	2915.25	14858.2	4366.25	4310	3942	5289.75	5295.5	6070.5	9190.75	4483.25	5508.75	4606.75	5984.5	0.25	0	0.25	0.5
Prot1062	Prot1062	18383	9794.5	4833.5	3809.5	222.5	77.25							16768.5	4244.75	1788.25	1999	299	194.5	0.75	0.25	0	0
Prot1920	Gene1920	6626	2002.5	5922	2617.25	3071	545.75	15164.2	7671.5	5193	3291.25	1413.5	2364.5	1189	5207.5	2669	2648.5	501.25	2901.25	0.25	0.5	0	0.25
Prot1318	Prot1318	5299.25	5427.75	3611.25	1740.25	5849	2466.25	7513.25	2990.75	8565.25	8601	2157.25	1303							0	0.75	0.25	0
Prot1947	Gene1947	6167.25	3381.75	7286	1344.5	1377.75	807.25	5919	14977	5143.75	1966	1357	1530	11599	5331.25	6166	5004.25	4201.5	572	0.25	0.25	0.5	0
Prot1057	Prot1057	18187	6823	8823.75	2250.75	625	723.5	10073.8	8030.5	3203.25	1901.25	3750	754.5	29917	7447.5	3405.5	2807	2362.25	369.5	0.75	0	0.25	0
Prot1911	Gene1911	7102.25	5197	14885	1567.25	1586.25	1547	10671.8	3297.75	5609.5	2477	1774	646.25	11764.2	3959	6068.5	2328	1436	202.5	0.25	0.5	0.25	0
Prot424	Gene424	62867	4817	4976	965	28	0	3262	8795	8510	38	375	0	16483	8626	410	726	220	77	1	0	0	0
Prot1034	Prot1034	36153.2	5082.5	3087.5	667.5	642.5	253.5	24629.5	17496	3771.75	1930.75	95	0	9570	6865	3986.25	1953.25	1160.75	92	0.75	0.25	0	0
Prot1388	Prot1388	4232	7512	2788	3002.5	4044	282	681	4961.5	5153.5	3078	945	1631	5535	5662	4445.5	3217	3026.5	1374.5	0	0.5	0	0.5
Prot1450	Prot1450	5221.5	2833	961	2666.5	6949	12090.5	2833	2930	4949	2000	5165	4203	1946	5462.5	6122.5	4601.5	8175.5	5881.5	0	0	0.5	0.5
Prot224	Gene224	6180	6199	2766	2434	6496	1097	1618	10089	1716	7646	6117	4829	9031	5375	9805	2532	3076	3834	0	0	1	0	Compartment3
Prot1131	Prot1131	2317	3105	859.5	2336.5	2992.5	4858.5	32365.5	11509	1783	1494	5255.5	3034	7807.5	4487.5	3664	4931	641	5412	0.5	0	0	0.5
Prot719	Gene719	4853	411	13490	332	3001	1967	5488	9316	8933	20015	4889	8887	10372	10352	13479	800	7618	2025	0	0	1	0
Prot789	Gene789	10235	9992	15512	13110	3438	5095	6865	6369	15984	1472	86	1922	5441	261	1973	8083	2315	5339	0	0	1	0
Prot1998	Gene1998	15016	5070	9191.5	6303.75	2621.75	1645	10943.5	6422.25	6563.25	2254.5	482	3249.5	13199.5	5482	8561.75	6993.75	6558	1470.75	0.25	0.25	0.5	0
Prot883	Gene883	399	880	1718	9247	10953	6181	28	976	4963	4172	3480	10643	395	654	506	8101	1481	11271	0	0	0	1
Prot1165	Prot1165	2821	5222	4471	2666	1081.5	5365	5139	6946	2317	4150.5	3235.5	2221.5	22156	2103	3345	1018.5	4910	3636.5	0.5	0	0	0.5
Prot1898	Gene1898	16155.5	2224.75	4034.75	1866.75	980.25	1945.5	5286	1522.5	5997.25	2773.75	2479	3594.75	10292.2	2860	4101.5	2190	954	1408	0.25	0.5	0	0.25
Prot1197	Prot1197	16275.5	5644.75	3991.5	2862.25	1415	412.25	23251.8	4526.25	6796.5	1363.25	2313	785.75	21948.8	8613.5	1468.25	2303.25	970.5	1082.25	0.75	0	0.25	0
Prot374	Gene374	9483	5951	806	266	244	0	10395	8171	348	226	93	0	14424	7886	4610	472	704	0	1	0	0	0
Prot1739	Prot1739	3232.5	3390	6440.5	7779	5662	6509.5	4784	1103	12215	8239.5	9543.5	3773.5	156.5	706.5	4329	1338	2929.5	9416.5	0	0	0.5	0.5
Prot1603	Prot1603	5997.5	1809.5	3714.5	4803	3621.5	5155.5	502.5	4970.5	2400	15866.5	6396	6563	2648	6887.5	6127	2347.5	5685	7506	0	0	0.5	0.5
Prot139	Gene139	10631	2506	11960	1216	218	624	14393	14692	6698	2028	531	0	10223	2414	4955	1652	142	142	0	1	0	0	Compartment2
Prot1857	Gene1857	20090.2	5599	3168.5	1852.5	1182.25	385.25	10254.5	10144.2	7076.25	3055.75	625.25	1466.5	32775.8	5485	5342.5	1354.5	678	701.75	0.5	0.25	0.25	0
Prot274	Gene274	66	390	552	8020	4871	2121	583	334	6502	6167	941	6124	1198	829	1203	704	4	11306	0	0	0	1	Compartment4
Prot460	Gene460	30199	2807	4943	1229	136	413	52815	16201	6545	2126	292	0	20651	2059	4447	753	7	73	1	0	0	0
Prot1690	Prot1690	2212.25	1633.5	4482.5	4540.5	4165.75	3843.75							2691	1868	4540.5	2201.5	9277	14933.2	0.25	0	0	0.75
Prot1576	Prot1576	6097.5	1292.25	10911.2	2386.75	9942.5	4765.75	5564.75	4867.5	5967.5	3350.25	5548.75	1162.75	3718.25	9496	4058.75	2052.75	5273	2921.25	0	0	0.75	0.25
Prot328	Gene328	789	1817	1027	7380	3903	7112	98	1963	3538	349	3571	11403							0	0	0	1	Compartment4
Prot359	Gene359	281	218	3073	2539	1270	6619	378	1189	985	5673	4641	10580	765	753	5360	7105	6457	1122	0	0	0	1	Compartment4
Prot1282	Prot1282	5874.25	13030.8	3814.5	1640.25	597.75	153	5451.25	9761.5	2599.5	3007.5	760	15	14011.2	6910.25	5627.5	881.25	1229.5	69.75	0.25	0.75	0	0
Prot1058	Prot1058	2569	722.75	6397	5540.5	1683.5	15	189.5	3356.25	1238.5	4274.75	3116	6724.5	632	558.5	2189.25	7370	1521.5	1491	0.25	0	0	0.75
Prot428	Gene428	16910	6138	948	3623	6	0	26714	4769	4630	1909	1258	0	1934	2795	4884	673	33	0	1	0	0	0
Prot1863	Gene1863
Prot1761	Prot1761	9085	2322.25	1014.75	3404.25	7290.75	6358.5	2512	2091.75	844.5	477.75	8120.75	2526.75	4222	3255.75	1708.5	1029.5	4971.5	5867.25	0.25	0	0	0.75
Prot63	Gene63	41183	4320	1798	2652	136	0	29531	8034	5057	1675	416	73							1	0	0	0	Compartment1
Prot992	Gene992	596	740	104	6687	1925	4699	11	3873	6819	4419	3167	12987	1658	46	273	5433	6400	7048	0	0	0	1
Prot278	Gene278	1340	367	4523	2624	4804	7639	417	428	6724	2100	1946	8550	472	105	2439	1076	10484	16563	0	0	0	1	Compartment4
Prot1506	Prot1506	17243.5	1646.5	1615	2512.5	579	325.5	5611	7872.5	2378	1865	397	207	27029.5	4658	8824.5	1881.5	672	309	0.5	0.5	0	0
Prot1153	Prot1153	18333.8	1820.75	1068	3157	353.25	324.75	7280.75	3980.75	3374.75	3964.5	214	258	7052.25	4227.5	1288.25	1070.75	417.25	16	0.75	0.25	0	0
Prot645	Gene645							10906	382	3573	1771	777	1398	10431	4903	3506	5904	3675	378	0	1	0	0
Prot2019	Gene2019	6889	1904.25	8417.25	3526	1759	1242.75	6721.5	5338.25	1976.5	3967	1196.5	9698.75	4532	5719.75	7440.75	6858.5	4929	3832.25	0	0.25	0.25	0.5
Prot1176	Prot1176	8689	3762.75	5488.25	3427.25	348.25	152.25	9131.25	7686.75	1764.5	1914	245.25	49.25	22506.8	7458	2981	4007.75	204.5	328.75	0.75	0.25	0	0
Prot234	Gene234	738	4082	1926	7040	2847	4343	8512	10362	9658	10375	875	1944	7422	4825	5394	14705	4329	5529	0	0	1	0	Compartment3
Prot1916	Gene1916	6235.25	4989.75	5577	5587.75	4354.75	1990.75	4963	3887.75	5536.5	6077.75	3799.5	5463.25	6183.25	9549	4113.5	1520.25	4483	6843.25	0	0.5	0.25	0.25
Prot1640	Prot1640	947.25	1711.25	2830	2748	5233.75	1869.5	4365.75	1253	6173.5	8124.75	6326	7805	760.5	2545.25	1788	816.75	1184.25	9869.25	0	0	0.25	0.75
Prot531	Gene531	19333	10495	3952	1892	17	0	9170	17529	4255	1361	0	30	19487	527	1887	2017	0	0	1	0	0	0
Prot1563	Prot1563	2392.75	5634.25	3773.5	3708.75	1302	2670.5	6311.25	7461.75	7783	8256	912.75	6864.25	3042.25	4680.25	8314.75	2363.25	397.25	2197.75	0	0.25	0.75	0
Prot759	Gene759	886	9150	2583	3241	6179	4983	15941	7322	14129	2088	3452	9632	7045	6098	535	7495	12445	3347	0	0	1	0
Prot1199	Prot1199							15981	11480.5	9243.5	495	1757	56	30530	6793	4348.5	1762	464.5	55	0.5	0.5	0	0
Prot1354	Prot1354	6790.75	3438.75	5971.75	2308.75	1151.75	762	8562.5	9972	6624.25	1534.5	400.25	183	8534.75	8522.25	5368	3441.5	148.5	564.75	0.25	0.75	0	0
Prot1096	Prot1096	7802	4697.75	6410.5	2008.75	1032	1000.5	11534.8	4980.25	2026.5	3341	745.5	1539.75	8090.75	10620.5	6659.5	1194.25	1874.75	1013.5	0.75	0	0.25	0
Prot2051	Gene2051	2257.75	5794.25	3736.75	4265.5	2646	5566	6213.5	1852.25	3107.25	3483	3397	6542.75	1349	1923	6467.25	5290	2899.25	5046.5	0	0.25	0.25	0.5
Prot1824	Gene1824	4146.25	10673.2	4587.75	3406.5	3064.5	2545	15151.8	3209.75	2440	4676	2326	3738.75	23310.2	4808.75	3798.5	1556.75	1919	3392.25	0.5	0	0.25	0.25
Prot1242	Prot1242	19585.8	3105.75	4611.25	2143.25	1009.75	729.75	33160.2	6295.25	2068.5	3587.25	2359.25	1083.5							0.75	0	0.25	0
Prot846	Gene846	8538	5820	2635	2350	3008	12267	11625	9372	9447	9343	3169	5986	2784	10078	14471	810	409	5167	0	0	1	0
Prot1490	Prot1490	13486.5	6489.5	10114.2	5060.25	2872.5	3313.5	6871.5	6514.25	605.5	7491.75	2895.75	3528.25	11059	7914.25	4789.5	3613.5	4964.25	3864.25	0	0.25	0.75	0
Prot1869	Gene1869	3899	4764.5	2023.5	3550.5	2342.75	5996.5	32756.8	885.75	6440.25	3852.25	1961	1978.75	5580.25	1535	3164.5	4805.5	1151.5	620.5	0.5	0.25	0	0.25
Prot1053	Prot1053	17093.2	9112.75	3190.25	3182.75	1531.5	461	2710.75	5226.75	6246	2513.25	1913	343.5	27716.8	6209.5	6499.25	938.5	540.75	993.75	0.75	0	0.25	0
Prot966	Gene966	77	1633	2579	6011	2008	9347	608	1903	2588	4353	3110	10845	470	356	2052	1626	4130	2701	0	0	0	1
Prot277	Gene277							1418	224	1231	7330	1144	11560	215	955	4181	2231	6160	15580	0	0	0	1	Compartment4
Prot817	Gene817	12376	4665	8656	3116	4926	2740	9361	13504	8908	13915	4764	1903	3831	5988	2474	11366	2552	1293	0	0	1	0
Prot1791	Prot1791	7170	1826	2558.75	4378.25	3559.75	1122	1960.5	2891	2126.5	115	3315	10548.2	8830	4243.25	5556	2664.75	3601.5	4082.25	0.25	0	0	0.75
Prot996	Gene996	85	65	3362	4399	3055	1441	255	1390	2620	7207	1610	7888	460	390	1004	599	6031	5938	0	0	0	1
Prot1321	Prot1321	5929.5	5562.5	3191	2358	6278.5	1624.5	5028.5	5275	7843	5714.5	3441.5	4941.5	921.5	10219.5	4038.5	3600.5	2406.5	519.5	0	0.5	0	0.5
Prot31	Gene31							498	12456	2657	521	72	0	25187	6230	6106	288	629	0	1	0	0	0	Compartment1
Prot671	Gene671	1830	8475	5938	1543	260	229	454	11075	10395	3769	1898	0	22014	3996	12318	4910	455	1148	0	1	0	0
Prot148	Gene148	8370	2798	5881	2878	1251	282	1215	9092	4834	4906	712	215	3305	13847	1171	3014	1072	868	0	1	0	0	Compartment2
Prot1065	Prot1065	3317.25	6196.75	1867	1992.5	1470	523.75	18372.8	5051.5	3415	2322.25	3158	2816.75	20752	2298	1533	1121.5	1082	1034.5	0.75	0	0	0.25
Prot654	Gene654	14444	8869	8014	2150	614	145	11206	8920	2616	3328	86	10	3236	2201	4611	1913	834	329	0	1	0	0
Prot298	Gene298	324	1311	1048	5174	6239	1973	41	804	492	3588	1879	12133	292	1091	1284	3128	4349	9097	0	0	0	1	Compartment4
Prot1925	Gene1925	12948.2	6763	3722.25	4616.5	2504.25	1500	16123	4370.5	1763	5678	1676.25	1778.5	11122.5	7731.75	5857	4451	2315.5	1037.5	0.25	0.5	0.25	0
Prot832	Gene832	4627	1628	15132	7660	3086	3019	7278	6949	8842	6676	617	1349	3122	3802	5599	9645	2403	1251	0	0	1	0
Prot502	Gene502	28998	4365	3635	2254	304	0	29659	759	2607	1435	122	214	13228	2749	2111	1118	0	0	1	0	0	0
Prot779	Gene779	22235	2968	6117	13291	1865	2067	8270	1272	8704	4456	2305	8299	4210	14429	4795	6624	1068	8134	0	0	1	0
Prot648	Gene648	18790	14918	9438	4694	1027	537	2083	1246	1499	3399	546	0	204	4114	7762	1753	142	6	0	1	0	0
Prot27	Gene27	188	8260	6519	1821	53	0	11476	4661	1491	237	384	110	1222	1072	3927	1511	319	0	1	0	0	0	Compartment1
Prot454	Gene454	12341	10931	4025	572	443	0	21924	20247	2102	82	320	0	11404	9455	1929	553	424	0	1	0	0	0
Prot1042	Prot1042							993.75	11488.8	3869.75	1779.5	1047.25	3901	4583.25	1219.5	1596.5	2387	1274	1209.5	0.75	0	0	0.25
Prot1922	Gene1922	8529.25	1976.25	6944.5	4250.25	3273	2260.25	4833.25	11096.8	5328	3739.5	3730.75	2873.25	12299.5	2588.5	6369.75	5121.5	2426.75	2159.5	0	0.5	0.25	0.25
Prot1979	Gene1979	17441.8	4396.5	6395.25	1737.5	4203.75	833	13135.2	6759.75	5637.25	3223	3738.75	154	18224.5	6908	10309	10624.5	2803.5	1849.75	0.25	0.25	0.5	0
Prot1557	Prot1557	5444	4771.5	6546.5	2727.5	1111.5	5084.5	3427	3837	10313	5864	9025	6398	6663	4887.5	4297	4568.5	10094.5	3145	0	0	0.5	0.5
Prot1191	Prot1191	8837.5	4548	2321.5	3961	1792.5	1461.5	17310.5	13820.5	3508	1054.5	1970	442	28373.5	8269	3586.5	5625.5	1653	1427.5	0.5	0	0.5	0
Prot1192	Prot1192	13208.2	6476.5	6421.25	3120.5	1919	2160	2303.5	11597.5	4121	2830	2245.75	1072.5	3128.5	5536	3384.5	2184.5	3236.75	810	0	0.75	0.25	0
Prot943	Gene943	20	1163	507	5213	1921	10821	236	202	817	8093	6380	7515	190	1325	3231	3015	9089	1158	0	0	0	1
Prot1311	Prot1311	8139.5	1708.75	1822	567.25	1506.75	1248.25	14356.2	2584.5	6509.75	2432	4354	1302.25	18842.8	4092.25	12835.8	1824.5	1464	1342.75	0	0.75	0.25	0
Prot873	Gene873	268	1119	2337	4004	7995	13719	76	1061	3487	10084	5568	4618	62	546	1518	1924	1294	201	0	0	0	1
Prot1917	Gene1917	11474.8	8123.75	9891.5	3147.5	3134.75	106	15388.2	2043	4756.75	2075.5	1009.75	2667.75	5183.5	11022	5670.75	4662.75	917.25	3954	0.25	0.5	0	0.25
Prot1000	Gene1000	70	350	2135	2088	13223	525	581	121	769	2658	2562	12679	27	525	1683	3873	9771	9553	0	0	0	1
Prot1482	Prot1482	3694	3312.5	6285	4913	3660	3124	5814	5073.5	8356	1166.5	4228.5	4064	7171.5	983	3250.5	3831	2622	737	0	0	0.5	0.5
Prot1146	Prot1146	8558	1935.25	1548.75	3384.5	887.5	22.75	14078.2	2890	317.5	2545	936.5	65.25	5937.5	3756.5	3505.75	596.75	262	262	0.75	0.25	0	0
Prot698	Gene698	6370	8194	6441	9650	1714	5595	9450	9749	13257	13248	7771	5068							0	0	1	0
Prot1886	Gene1886	19668.8	4834.25	2299	2094.75	686.25	1068.5	5642.25	5266.75	5215.5	5791.5	2030.25	995.75	24597.2	7669.5	2495	1758	304.75	1023.25	0.5	0.25	0.25	0
Prot710	Gene710	11772	8830	15832	11503	2829	948	7226	4902	4601	4514	800	3420	2165	4920	3250	8539	3803	1885	0	0	1	0
Prot1878	Gene1878	21569.8	3375.75	2728.5	2466.75	1005.5	248.5	11541.8	1415.75	4232.25	5476.5	1452.75	777.75	24928	8412	4458.5	3083.75	1404.25	419.75	0.5	0.25	0.25	0
Prot1753	Prot1753	617	5096.5	4688	7229	7308	3496.5	4898.5	1700	4602	4260	2901	6967	4930.5	6481	8575.5	4643.5	6088	1331	0	0	0.5	0.5
Prot962	Gene962	40	432	2298	1933	1239	8032	1014	941	1197	3129	6159	4033	355	1308	1830	6422	145	10154	0	0	0	1
Prot1068	Prot1068	19018.2	2526	746.25	1295.5	426.75	25.25	14715.2	3274.25	6570.25	1754.5	434	70.25	4349	7308.25	4513.25	1882.5	123.5	68.5	0.75	0.25	0	0
Prot914	Gene914	469	850	1759	4151	8290	4900	121	552	774	1943	2345	16391	778	1372	1114	6080	9524	1520	0	0	0	1
Prot267	Gene267	3192	8492	9187	4765	9455	1929	8594	7975	1829	3853	3593	2803	1408	3962	7458	10656	2869	5354	0	0	1	0	Compartment3
Prot2031	Gene2031	2006.5	3088.5	3320	4276.75	5163	7068.75	3684.75	3387	3825.25	3202.5	4805.75	1754.5	5571.25	1802.5	3426.75	7053.5	1227.5	3719	0.25	0.25	0	0.5
Prot2012	Gene2012	2362.5	2210.5	5978	4017.5	2647.5	3661.5	5520	3578	6874.75	5304	6256.5	2342.5	5060	3090.25	4062.5	1155.5	7796.5	7808.75	0	0.25	0.25	0.5
Prot1262	Prot1262	8248	3328.75	14001.2	5577.5	170.25	684.75	16630.2	5018.5	1122.75	1794.25	180.75	162.5	6226.5	2445	3399.75	2055.5	3031	11	0.25	0.75	0	0
Prot1865	Gene1865	11680.2	8042.25	5873.5	2989.25	2865.25	1009							6003.75	5457.75	4724.25	2764	2032	178.25	0.5	0.25	0.25	0
Prot785	Gene785	2726	7525	6136	18214	4594	2229	5583	9344	4340	10465	1384	1694	4325	6553	6937	5892	1646	2721	0	0	1	0
Prot1915	Gene1915	14971.5	4869.75	3287.75	5001.25	641.25	1140.5	14804	8375.75	3852.75	2406.25	1245.75	1113	10279	10049.2	9037.5	1109.75	941.25	1057	0.25	0.5	0.25	0
Prot235	Gene235	6351	13054	2785	5081	3764	2386	13323	6009	21820	324	2449	3556	628	691	4684	1820	4106	5633	0	0	1	0	Compartment3
Prot1397	Prot1397	5667.5	11790.5	6096	7207.5	1952.25	1311.25	3939.25	1784.5	5964.75	2015.5	1146	272.5	5121	1753	5045.75	4435.5	2710.25	1303	0	0.75	0.25	0
Prot556	Gene556	5692	5849	442	1632	784	379	4182	1988	2570	2515	623	821	10536	7761	4193	4981	719	432	0	1	0	0
Prot1113	Prot1113	29485.5	4188	6024.5	1670.5	359	392	10046	10085.5	4592	1296	569.5	53.5							0.5	0.5	0	0
Prot1238	Prot1238	15682	539.5	2105.5	3213	1820	4201.5	307.5	9173.5	2317.5	2328	2268.5	1212.5	2637	2878	1232	4093	3259	8815	0.5	0	0	0.5
Prot1442	Prot1442	3348.5	3531.5	3859	4444.5	4301.5	7640	8546	2994	3691.5	12168	3171	6311.5	1105.5	3280.5	2588.5	4307	2351.5	3978.5	0	0	0.5	0.5
Prot746	Gene746	12396	7412	2202	11210	11459	4037	4558	7586	1974	8359	5627	1336	12304	7482	4407	8301	4883	317	0	0	1	0
Prot1948	Gene1948	1907.75	4981.25	6719	4044	4074	4849.5	5616.75	5749.75	5644.5	8104	694.5	4538.75	11191.8	1836.75	4361	11624.8	3652	5703.75	0	0.25	0.5	0.25
Prot500	Gene500	21102	1954	824	908	128	0	25856	127	832	2997	331	0	9167	194	115	1065	0	214	1	0	0	0
Prot678	Gene678	2676	3222	10669	3718	1930	196	7063	9779	266	5614	683	128	9592	696	6843	5538	939	1140	0	1	0	0
Prot249	Gene249	1133	5449	13357	10342	7581	194	7829	744	8327	6062	5222	6658	11458	4219	2234	9244	3357	3657	0	0	1	0	Compartment3
Prot396	Gene396	17005	1630	2469	1633	339	0	29964	5540	3521	448	22	0	9095	3907	4615	1074	345	0	1	0	0	0
Prot418	Gene418	14613	7274	3898	1581	594	25	6021	15147	2921	261	164	0	2380	336	2030	438	825	284	1	0	0	0
Prot409	Gene409	10486	25274	5736	349	402	0	2153	2621	6453	1050	118	309	19742	9519	8309	1220	338	50	1	0	0	0
Prot1092	Prot1092	15371.5	5771	3840	4973.5	1266	1032.5	15416.5	2183.5	5726.5	2351	2500	1957.5	9952.5	4055	5866	2926	2620	158	0.5	0	0.5	0
Prot1585	Prot1585	8904	2496.5	11731	5320.5	2108.5	4587.5	43886	6304	4625.5	1737.5	3717	306.5	16944	9406	2054	7735	618.5	1766.5	0.5	0	0.5	0
Prot1063	Prot1063	3304.5	276.5	5465.25	1629.5	3359	2542.75							5101.5	1772.5	3108.75	2156.5	1052.75	1471.75	0.75	0	0	0.25
Prot417	Gene417	94	716	2649	2886	778	4608	1098	1150	355	2556	6057	3094	266	964	828	1531	4199	11771	0	0	0	1
Prot1999	Gene1999	12516.2	6326.5	8436	6281.25	1947	1601	12614	3046	5311	5980.25	1056.25	2677.5	9767.25	5679.5	4651.5	6387.25	2234.75	2156.5	0.25	0.25	0.5	0
Prot546	Gene546	6475	364	10818	3105	169	609	13031	8116	14805	500	1002	512	5810	10222	6574	4777	258	43	0	1	0	0
Prot284	Gene284	0	850	1719	1409	3009	3163	845	433	686	1064	4545	4692	484	1486	2015	522	9992	13798	0	0	0	1	Compartment4
Prot808	Gene808	14982	8579	3181	582	1530	7318	11540	8804	4045	2894	3352	22	5248	10719	13632	11185	1798	4529	0	0	1	0
Prot1161	Prot1161	16098.8	8770	3880	1122	926.5	112.25	814.25	5795.75	3422.75	5018.5	707.75	479.5	16209.5	3786.5	4963	2703.25	655.25	19.25	0.75	0.25	0	0
Prot1984	Gene1984	6001.75	3259	3800.25	2396.25	2415	2394.75	8583.25	3478	3812.75	4027	3086.75	5147.5	20062	4746.5	4124.5	4034.25	2623.5	3896.5	0.5	0	0.25	0.25
Prot952	Gene952	368	47	7850	2772	2251	3491	84	1553	2620	5276	7510	16578	181	2864	5651	3801	4588	18513	0	0	0	1
Prot516	Gene516	14265	19154	8934	3571	152	0	32981	7116	3463	987	23	0	41410	8001	3524	148	771	249	1	0	0	0
Prot669	Gene669
Prot652	Gene652							11138	3579	3516	3030	647	269	12738	6412	8615	3314	1249	362	0	1	0	0
Prot515	Gene515	1674	6921	3545	1012	1005	0	5320	61	1828	760	0	0	25280	9497	3792	451	241	0	1	0	0	0
Prot707	Gene707	2207	8973	6039	628	874	1545	6660	7241	19371	2451	5329	1620	9860	3801	13386	739	2405	2028	0	0	1	0
Prot805	Gene805	12972	5725	6091	4706	2709	670	4633	13013	11822	4448	4635	3747	10542	11274	8447	3862	4901	605	0	0	1	0
Prot1781	Prot1781	495	5592.5	3509.5	5531	5419.5	11769.5	1910.5	6403.5	7702.5	7416	1924	3525.5	5553.5	3166	8166.5	4129.5	6292	16052	0	0	0.5	0.5
Prot1598	Prot1598	12021.8	4431	3131	1541.5	1116.5	1638.5	7717.5	6573.25	6246.75	2287	6885.25	2439	5827.75	9744.5	12013.2	11622.2	5424.25	1598.5	0	0.25	0.75	0
Prot1436	Prot1436	582.5	3825.5	3313.5	3471.5	9004.5	7274.5	1763.5	3020.5	13016.5	9135.5	2941.5	6545	2099.5	5331.5	3517.5	1387	8857.5	7688	0	0	0.5	0.5
Prot1358	Prot1358	6828.5	3357	9483.5	8876	2426.5	3073.5	4175.5	9310	1606.5	8318	526.5	376	13716.5	7784.5	3566.5	3030.5	4460	3086.5	0	0.5	0.5	0
Prot835	Gene835							9734	11915	3697	6815	6026	4001	1902	3785	89	4969	1164	1627	0	0	1	0
Prot761	Gene761	4572	8359	4196	1573	1675	859	4891	10776	5008	3711	213	215	14013	13343	5396	2582	1397	457	0	1	0	0
Prot35	Gene35	27146	2074	1084	506	1159	0	13324	6931	3094	142	458	75	8284	6543	2228	915	0	0	1	0	0	0	Compartment1
Prot103	Gene103	15395	4621	2344	3501	479	34	18513	6531	4654	1101	1041	192	3729	1173	13042	4892	793	508	0	1	0	0	Compartment2
Prot1439	Prot1439	4897	10638.2	2025.25	6378.75	5026.25	3132.5	10558	10174.8	5699.75	2975.5	8511	3325.75	1702.5	8183.5	970	4633.25	2462	4403.75	0	0	0.75	0.25
Prot1391	Prot1391	9938.5	8024.25	660.5	1954.5	1585.75	17.25	13033.2	1299	4736.5	2108.25	1027	265.75	5578.75	1108	833.25	532.25	1313	192	0.25	0.75	0	0
Prot523	Gene523	9120	3782	9062	3534	3446	2126	6335	2194	9047	6465	7780	3269	13124	11508	3082	12068	5839	2938	0	0	1	0
Prot2027	Gene2027	13871	5238.5	3548.5	2605.75	4889.25	1756	21801	3239	4491.5	1295.5	2310	10919	12001	4808.75	3006.75	5957.75	679.25	4530.25	0.25	0.25	0	0.5
Prot1897	Gene1897	14205.5	8117.5	9053.75	4819.5	2443.75	7911	3538.5	1898.5	4683	4264.5	3259.25	4421.5	12701	5703.5	5459	8169.5	3069.75	2300	0	0.5	0.25	0.25
Prot747	Gene747	6586	360	6614	3629	5846	3595	12278	3395	9290	3084	3699	70	9528	6106	12925	827	4237	3563	0	0	1	0
Prot2011	Gene2011	8241.75	1502.5	3099	1671.75	3267	5539	9688.75	8706.25	3184.25	786	6518	5927	4629.5	3004.75	2018.75	4502	2716.5	2120.5	0.25	0.25	0	0.5
Prot1495	Prot1495	13459.5	8098	4094.5	1041.5	2094	1676	4559.5	4278	4448	2945.5	1455.5	1954	1364	2427.5	4363.5	3763.5	3259	2485.5	0.5	0	0.5	0
Prot1032	Prot1032	6294.25	6267.75	752.5	3005.5	1425.5	1377.5	2005.5	2362	1964.75	3230	1560.25	5348.75	1010.25	2860	6452.5	602.5	1458.25	82.5	0.75	0	0	0.25
Prot1687	Prot1687	2058.5	639	3225	1557.5	1869	694.5	25048.5	3994.5	2194	2453.5	4945	5095	8587	729	1981.5	4057	1632	2959.5	0.5	0	0	0.5
Prot1356	Prot1356	18286.2	5285	11902.5	2048.5	537.75	214.25	4023.25	9777.75	9371.5	2671.75	868.75	157.25	4878.25	6438	8013	7654.5	1265.25	439.25	0	0.75	0.25	0
Prot963	Gene963	230	1884	3159	3224	1298	8247	230	922	3508	3453	10601	3361	193	864	910	8121	5035	10751	0	0	0	1
Prot1132	Prot1132	13058.5	6388	5868	1755	765.5	151.5	1998	4734	7766	977.5	278.5	331.5	16514	6444.5	1281.5	4087.5	928.5	295	0.5	0.5	0	0
Prot1110	Prot1110	11242.2	4432.25	3964.75	837.5	536.75	2.5	11391.8	1659.5	1100.5	2207.75	362.75	497.5	7795.25	3678.5	3960	1198.5	770.75	177	0.75	0.25	0	0
Prot1120	Prot1120	32827.8	2471.25	5537.25	2696	2546	172.25	8589	13331.5	2133.75	2343.25	4981.25	388	35782	7277	1208.75	4198	580.75	323.25	0.75	0	0.25	0
Prot662	Gene662	396	9175	11019	846	184	213	10033	5810	3518	6524	1936	382	15288	4879	4322	631	1624	211	0	1	0	0
Prot337	Gene337	57	837	493	9845	3853	7008	261	1156	502	2472	1034	15971	187	404	793	3485	4719	9152	0	0	0	1	Compartment4
Prot932	Gene932	183	911	2061	3402	8661	2942	215	38	496	7858	6050	3368	23	1252	3589	4002	49	11687	0	0	0	1
Prot238	Gene238	5191	2951	2476	3219	5256	763	4213	3613	4738	7286	7079	4610	9474	4594	24773	963	8512	2097	0	0	1	0	Compartment3
Prot85	Gene85	11452	14326	8026	2179	697	463	5926	667	7598	1889	1656	884	5491	16178	10252	4437	1284	51	0	1	0	0	Compartment2
Prot770	Gene770	17003	8620	6437	2973	3458	870	2728	8876	6547	7732	8313	5386	7422	5230	9843	3954	734	2428	0	0	1	0
Prot1235	Prot1235	17690	12751.5	7177	10821.5	1006.5	3424.5	10242.5	9358.5	6049	3782	1712	1060	7339.5	2021	2872.5	3395.5	1309	3195	0.5	0	0.5	0
Prot545	Gene545	7668	4340	4390	1158	643	3162	1085	7901	10456	7808	2404	183	18770	3456	14589	4196	8713	772	0	0	1	0
Prot137	Gene137	10679	7771	10868	4215	1129	0	22354	7643	1545	3684	1327	214	5052	281	14749	1322	1068	68	0	1	0	0	Compartment2
Prot853	Gene853	13998	10929	5696	10506	2529	7916	2231	13030	6873	5398	3302	1629	16419	7569	3262	9046	1868	7039	0	0	1	0
Prot1479	Prot1479	13879.2	10125	6552.25	6257	6386.25	3324.75	9546.25	1762.25	5550.75	3488.25	726.5	1101.75	16881	6624.5	3454	9204.25	6997	3709	0.25	0	0.75	0
Prot206	Gene206	4840	8057	3171	9984	581	8940	8726	9715	6905	6365	77	2417	14038	12924	2806	5848	12743	1648	0	0	1	0	Compartment3
Prot1429	Prot1429	6242	4319.5	8671.5	5185.5	3177.5	3515.5	8350.5	12671	7049	6763.5	6295.5	1240	17832.5	4199.5	3406	4054	4473.5	2045.5	0	0.5	0.5	0
Prot1083	Prot1083	25949.8	6332	3307.25	514.25	90	71	25845.2	5120	9015.25	1388.75	250.5	24.75	25878.2	4538.5	3815.75	1781.25	278.75	42.75	0.75	0.25	0	0
Prot748	Gene748	2330	2449	1015	7184	3297	3307	19090	11821	23129	5882	5378	8881	8898	940	5184	1243	2749	1700	0	0	1	0
Prot552	Gene552	12718	12354	4155	3534	1307	75	28933	4582	1311	3460	626	143	5935	3678	7678	1232	704	2	0	1	0	0
Prot709	Gene709	7331	7159	15021	12622	3836	2210	5035	10902	12869	6750	5639	1577	14641	7311	18966	8449	611	155	0	0	1	0
Prot1754	Prot1754	22161	1144	1736	1878.5	7700	1751	17652	2681.5	2894.5	3970.5	1824.5	6497.5	2426	8082.5	1529	5460	2047	7455	0.5	0	0	0.5
Prot228	Gene228	2082	6672	7810	4996	7527	1333	15475	12977	8501	6286	2811	4538	7871	7889	1500	7571	6321	2260	0	0	1	0	Compartment3
Prot1850	Gene1850	5749	2489.5	4498	1827.5	1367.5	1090.75	18099.5	10911.8	5847	3937	2098.25	439.25	17544.2	11513	6377	2426.25	2204.25	849.75	0.5	0.25	0.25	0
Prot1098	Prot1098	20947.8	9462.25	4091	791.5	711.75	294	14604.5	5128.25	1709.25	461.75	274	164.5	38838.2	5120	7877.25	6973.25	188.75	364.25	0.75	0.25	0	0
Prot423	Gene423	42660	17173	36	536	682	0	687	3898	542	356	345	148	16812	8118	908	230	152	0	1	0	0	0
Prot1402	Prot1402	10738	7162	5970	3904	3551.5	1467	9894.5	6080	6115.5	7350	2552	2443.5	7569.5	10199.5	9405	1802.5	2971	677.5	0	0.5	0.5	0
Prot1172	Prot1172	12556.8	6581.5	4062	1984.5	594.75	223.5	25824.8	2672	2307.5	1821.5	922.5	268.25	8364.5	4157	6373	2538.75	245	0	0.75	0.25	0	0
Prot130	Gene130	4935	1388	6945	529	1775	72	7302	13626	103	885	436	0	8875	13595	4977	1785	2315	261	0	1	0	0	Compartment2
Prot367	Gene367	88	381	920	3950	10759	15824	170	778	3721	3277	6612	2901	18	706	3836	2976	7055	4214	0	0	0	1	Compartment4
Prot1487	Prot1487	4159.5	835	2732	5526.5	1793	5782.5							3022.5	1093.75	8370.25	3134.25	3342.75	4934.25	0	0.25	0	0.75
Prot1765	Prot1765	8343	5297.25	6739.75	6122	837	9642.75	8851.25	2833.5	2524.25	3535.25	4170.5	7058.25	2409	2559.75	2152.5	2490.25	5140.5	7674	0.25	0	0	0.75
Prot1531	Prot1531	6360	6208.5	8548.5	9270.5	8182	4498.5	5803	355.5	11952	5847.5	2482.5	4297	7349	844	8364	10773	2110.5	9170.5	0	0	0.5	0.5
Prot918	Gene918	740	1662	1608	3382	7778	18830	178	932	1568	802	3976	2801	365	70	1710	2954	5446	2580	0	0	0	1
Prot882	Gene882	141	21	281	2035	6415	8873	258	349	3470	1381	4316	11466	202	790	4297	5798	11456	12730	0	0	0	1
Prot684	Gene684	13317	2924	3077	5347	6054	945	14614	10170	2104	2295	4563	1377	5052	2811	10107	3635	303	29	0	0	1	0
Prot2002	Gene2002	3715	6806.25	2782	2407	3107.75	1533.5	11365.5	6990.75	6242.25	3838.25	1293	2173	18927.2	4253.75	3153.75	6565	1158	2510.75	0.25	0.25	0.5	0
Prot1559	Prot1559	8017	1710	6308.5	2159.5	4028	600	2836	3000	8344	4033.5	2050	1873.5	8357.5	7597	6712.5	3456	1605	887	0	0.5	0.5	0
Prot578	Gene578	8328	9604	9573	2291	920	111	11039	3556	9711	3126	969	551	23116	11490	9560	3091	1485	77	0	1	0	0
Prot1712	Prot1712	1115.5	7988.5	2091.5	4267.5	5515	1054	4356.5	2132	3981.5	9163.5	424	7595.5	2730	1484.5	5102	5285.5	1828	8028	0	0	0.5	0.5
Prot1248	Prot1248	38254.8	3880.25	4206.25	1528.5	694.75	123.75	10472.8	11495	7328	3039	677.25	7	27720.5	6390	1437.5	421.75	203.5	8.25	0.75	0.25	0	0
Prot898	Gene898	1202	1163	5581	2801	6856	9086	162	1863	1275	3877	4340	4726							0	0	0	1
Prot1285	Prot1285	8442.25	9462.5	1195.5	2210	1405.25	1604.25	13740.2	7875	7192	1035.75	2687.25	728	12512.8	2209.5	6574.5	4568.75	1645.5	722	0	0.75	0.25	0
Prot694	Gene694	20162	2192	5608	4023	311	769	13355	8695	713	64	1815	115	7232	5239	1879	154	2139	379	0	1	0	0
Prot1867	Gene1867	20526	5459.25	3201.25	2566	1740.75	3087	15229	5999.75	7714.5	2153.25	2548.75	3456.75	19905	4784	2813.5	3987.25	688.75	4383.25	0.5	0	0.25	0.25
Prot557	Gene557	11563	12540	966	3667	175	149	5733	3023	11348	4616	502	281	1197	7952	2570	163	300	100	0	1	0	0
Prot6	Gene6	27129	4158	1892	2084	760	0	36097	7536	1277	408	130	0	3122	1728	2446	776	189	0	1	0	0	0	Compartment1
Prot1362	Prot1362	6057	10810.5	9084	9802	1530	1089	10399	6503.5	7907	11730	2165	2979.5	14153.5	4933.5	6698.5	5557	3887.5	2184.5	0	0.5	0.5	0
Prot1872	Gene1872	12271.5	5697.5	2970	3792.75	1289.25	3593.75	7681	4912.25	2662.5	1182.5	2109.75	2064.75							0.25	0.5	0	0.25
Prot1764	Prot1764	3030	10318.5	5060	3087.5	6129	5664	599	868	4830	4177	1321.5	2269	3099	5731	3995	2782	8941.5	2029.5	0	0.5	0	0.5
Prot185	Gene185	5912	4542	5711	10579	10687	761	1549	4421	7654	10068	10408	1860	18548	11925	11987	522	2202	3935	0	0	1	0	Compartment3
Prot1178	Prot1178	11993	12415	3874	4625	394.5	0	16811.5	6968	3222	986.5	207	250	25077	7034.5	4980	3209.5	700.5	356	0.5	0.5	0	0
Prot1718	Prot1718	2907	3495	2726.5	1462.5	1523	5909	9456.5	4209.5	5473.5	4996.5	538.5	6655	6955.5	1329	6128	2383.5	3494.5	6528.5	0	0.5	0	0.5
Prot1484	Prot1484	1925.5	3002	3482.5	4200	6226	6589	6002.5	3444.5	6985	4127	4739	9245	3765	3623	8956	4137	5215.5	3884.5	0	0	0.5	0.5
Prot1547	Prot1547	13820.5	3597	2976	2459.5	2653	1922	8709.5	7194	15746.5	4408.5	3799	2405							0	0.5	0.5	0
Prot1117	Prot1117	14157.5	2705.5	3674.5	3859	1555.5	2241	1637	3810.5	5124	3176	699.5	10876.5	12354.5	1443.5	1999	867	3423	12529	0.5	0	0	0.5
Prot158	Gene158	11469	3753	4560	6721	515	176	9298	2250	32	1408	273	500	9403	6203	2205	2466	1699	75	0	1	0	0	Compartment2
Prot268	Gene268	7193	8936	14906	3715	1333	2578	13946	4094	8906	5028	2346	2997							0	0	1	0	Compartment3
Prot52	Gene52	8885	10122	3201	1367	493	0	51675	3901	5975	2366	325	0	15596	6835	5325	1914	920	0	1	0	0	0	Compartment1
Prot1551	Prot1551	11871.2	6322.5	2962	11682.5	3126	3191.25	5111.75	9312	6695.5	3744.25	2124	2577.5	14475.8	7030.25	14444.8	7366.75	1995.75	499.75	0.25	0	0.75	0
Prot1478	Prot1478	11048	6756.5	6707.75	7181	2754.75	490.25	13344	6060.25	8530.5	6792	481.25	4167.25	7966.5	5193.25	3048.75	9085.75	5013.5	250.75	0	0.25	0.75	0
Prot140	Gene140	4238	11562	11879	5529	1008	1151	1814	3041	1171	2677	1826	1087	12552	1167	7240	6612	66	546	0	1	0	0	Compartment2
Prot1571	Prot1571	11537	14564.2	12528.8	2572.75	1653.25	4509.75	6876.5	5884.25	10467.8	2562.75	2140	2191.25	9359	12868.8	12300.8	4976	3879	3107.25	0.25	0	0.75	0
Prot153	Gene153	16730	4005	4019	4560	2931	94	9745	8176	7283	910	457	235	4553	815	8547	6541	1282	153	0	1	0	0	Compartment2
Prot744	Gene744	7957	8262	3176	12820	1346	4300	6880	13323	10621	9877	6115	4312	6747	8213	16952	12459	5026	5849	0	0	1	0
Prot921	Gene921	583	1570	4419	6117	7084	8882	0	831	1494	8188	7481	433	593	110	1933	6943	8702	4746	0	0	0	1
Prot527	Gene527	2772	11341	6174	507	279	0	16882	3950	1197	155	55	0	25483	1569	4348	562	1055	0	1	0	0	0
Prot109	Gene109	15166	19824	3368	5590	571	236	1284	4682	4203	3529	520	0	12962	18015	12092	1474	1504	118	0	1	0	0	Compartment2
Prot38	Gene38	12959	1976	4019	492	310	262	25514	11188	3391	2815	285	0	528	1545	2137	177	0	0	1	0	0	0	Compartment1
Prot509	Gene509	16187	3166	2068	5096	325	0	42765	4797	2799	2054	370	0	3667	11448	811	909	557	117	1	0	0	0
Prot900	Gene900	1323	183	1492	6875	10463	10875	81	529	531	12262	12701	7760	92	858	249	4540	2873	4002	0	0	0	1
Prot1097	Prot1097	2382	3625.75	1865	2021.75	626.75	244	21389.5	7498.5	5821.25	708	539.25	168.75	7297	8962.5	1117.5	2363.5	1443	404	0.75	0.25	0	0
Prot1189	Prot1189	30130.2	5966.75	2077.75	4646	1213.5	421.5	6146.25	3197.5	3465	6291.25	1037	400	11432	10843.8	3292.5	3974.5	965.25	931.75	0.75	0	0	0.25
Prot422	Gene422	32309	6806	5123	440	267	0	12267	6244	7218	4731	121	0	33950	8564	683	2452	144	0	1	0	0	0
Prot925	Gene925	640	1627	2068	687	5366	4909	1062	1466	5972	3289	6866	6923	75	175	4780	868	1775	1380	0	0	0	1
Prot1511	Prot1511	2768	6150.5	5748.5	4484.5	2897.5	1362.5	9487	8849	2215	3347.5	1400.5	3829.5	9244	3953.5	5583	2683	907	4268.5	0.5	0	0.5	0
Prot1834	Gene1834	29627.5	9069.25	3258	1791.75	2385.25	5926.5	11674.8	5970.75	7360	3933.25	2931	707	17491	3557.75	2756.75	3229.25	3196	7529	0.5	0	0.25	0.25
Prot618	Gene618	9499	1731	12754	2826	1857	328	6910	1806	5031	1358	805	15	14804	6131	5947	1632	832	132	0	1	0	0
Prot28	Gene28	63719	6564	1408	67	47	19	1928	5094	9907	1630	146	127	23171	8905	2982	2071	207	0	1	0	0	0	Compartment1
Prot1633	Prot1633	5993.5	9063.5	3354.5	2376	7886	4872.5	4639.5	3259.5	2836	2743	2326	317.5	4020	2418	5682.5	4984	2236.5	5495.5	0	0.5	0	0.5
Prot1518	Prot1518	12423.8	4385	2652.5	1825.25	2639	2925	21979.8	7102.25	3975.25	6609	5885.25	1071	12149	4266.25	2594.75	3562.5	9388.5	3083.5	0.25	0	0.75	0
Prot1696	Prot1696	7477.5	1217	3860	3902.5	972	3487	5802	3478.5	2694	3147.5	5920.5	10104.5	4013.5	2597	2479	4441.5	1388	1317.5	0	0.5	0	0.5
Prot1565	Prot1565	6272.5	2094.75	2320.75	11792.2	6343.5	368.75	7885.75	15478.5	4753.25	4249.5	2247	1566.75	11476.8	7112.25	11345.2	5132.25	1921.25	672	0.25	0	0.75	0
Prot699	Gene699	12972	5595	5673	9490	973	8461	8411	4432	10040	1359	1533	5422	6293	3350	17465	5197	2417	5487	0	0	1	0
Prot1046	Prot1046	12837.5	13507.5	6820.5	3893.5	3231.5	2168.5	14926.5	1965	12416.5	5688.5	4578.5	762.5	9218.5	4628.5	6896.5	4764.5	3483	1950	0.5	0	0.5	0
Prot700	Gene700	9615	7476	4654	8883	6395	2045	4103	10613	2595	13448	393	1566	5166	6176	17467	13274	4644	3805	0	0	1	0
Prot1852	Gene1852							7831	5799.5	4702.5	1400.75	818.5	792.75	18703	7962.25	5429.75	2343.75	922	51.75	0.5	0.25	0.25	0
Prot1001	Gene1001	95	298	2308	1950	386	5752	30	2942	1192	5143	894	7195	171	301	2358	9473	1472	13415	0	0	0	1
Prot1414	Prot1414	7021.5	1708.25	7737	5254	672.5	1185.25	3669.75	17660	3108.5	2416.75	904.75	623	3982	8816.75	6426	3195	2315.75	1739.5	0	0.75	0.25	0
Prot1094	Prot1094	17882.2	12349.5	2206.5	2112.5	1056	344.5	8360.5	4696.25	7841.25	1893.5	931.75	1088	20125.8	10756.5	7030.75	981.25	2694.75	1094.25	0.75	0	0.25	0
Prot1724	Prot1724	2961.75	2415.75	2238.25	3614	2733.75	11913.2	1161.75	1426.25	1571.75	5730.5	4293.5	8307.75	1457	1419.5	5690.75	6235.5	800.25	9911	0	0	0.25	0.75
Prot630	Gene630	3512	7181	767	1686	1119	54	24796	6893	2859	4832	236	686	1451	8192	10051	1731	1952	0	0	1	0	0
Prot205	Gene205	7863	5690	2193	8866	5584	258	12955	7679	6910	7241	6307	4105	250	3370	5753	10657	5350	4025	0	0	1	0	Compartment3
Prot259	Gene259	9909	12152	2497	4661	11113	1669	4	10031	3013	4300	8093	2683	11897	6449	7483	4977	5209	897	0	0	1	0	Compartment3
Prot113	Gene113	18531	6360	11807	5839	1190	381	26938	1444	2372	6215	408	58	4101	4216	4087	2048	510	217	0	1	0	0	Compartment2
Prot1322	Prot1322	11265.8	6704.25	9704.25	2633.75	1236.75	30	26369.8	7165.5	4966.75	1053.75	427.25	12.75	20009.2	2202	647.5	1146.5	2330.25	591	0.25	0.75	0	0
Prot815	Gene815	5541	18067	14102	13295	3335	4631	4476	1599	879	18178	5247	4266	11313	6870	3147	2194	5466	1249	0	0	1	0
Prot533	Gene533	7659	13532	1583	23429	9432	2906	5312	1397	10021	3775	8730	7521	7660	990	17003	6537	10442	1684	0	0	1	0
Prot755	Gene755	9041	5470	5449	2440	3447	3674	7261	2119	9134	6795	8664	4669	9303	4309	2417	11692	1360	1875	0	0	1	0
Prot1103	Prot1103	12916.2	7285.75	4584	3002.25	2232.25	146	7591.25	7135.5	3834.5	2082.25	1106.75	803.75	22225.2	7132.5	4267.75	1724.75	2229.5	1794.5	0.75	0	0.25	0
Prot170	Gene170	5477	3061	1862	894	199	183	2743	13161	3005	2454	962	53	4649	3732	3654	4765	1470	0	0	1	0	0	Compartment2
Prot1257	Prot1257	12398.5	10574	3180	1978	742.5	111	22789	2637.5	4482.5	1232	1123.5	228.5	9836.5	3647.5	2459.5	2548.5	1468.5	131	0.5	0.5	0	0
Prot2017	Gene2017	1158.75	4290	7109	3858.75	4205.5	12273.5	4179.75	3343	5101.75	4197.5	6504.5	2750.25	5037.75	1398.5	6406.5	6317.5	3026.75	4976	0.25	0	0.25	0.5
Prot1549	Prot1549	2324.75	663.75	2534.75	4550.5	2336	4864.75	4817.75	134.5	11123.5	4857.75	4855.5	2192.75	6187.5	8369.5	9994.5	5133.75	5771.25	5295	0	0	0.75	0.25
Prot133	Gene133	3984	14517	15925	2961	19	696	2312	1321	10055	6038	3060	530	10553	1419	13891	1754	54	442	0	1	0	0	Compartment2
Prot1382	Prot1382	9341.5	12928.2	7347	413.25	1729.5	1028.25	19005.8	11851.2	11120	2295	796.5	242.5	8129	12353.8	6768.75	1272.75	361.5	244.5	0.25	0.75	0	0
Prot1073	Prot1073
Prot1287	Prot1287	1255.5	4001.5	5924	4724.5	4941	4245	4581	6991.5	2611.5	3223	2742.5	7316	6381.5	3418.5	1730	648	396.5	3252.5	0	0.5	0	0.5
Prot738	Gene738	4698	592	4498	3344	2073	1917	10678	4662	3607	7458	5586	259	15859	6127	4987	2090	5287	1810	0	0	1	0
Prot1310	Prot1310	21743	6611	2984.5	1658	86	122.5	32696	14788.5	4196	1572.5	910.5	0	10039.5	6465	3852	1560.5	384.5	36	0.5	0.5	0	0
Prot212	Gene212	11619	7575	1772	70	1209	4821	960	43	8394	7157	2736	7366	7709	21932	7041	7548	4788	4656	0	0	1	0	Compartment3
Prot890	Gene890	0	1257	1182	8870	12616	7085	333	1172	3012	5936	2717	17606	0	752	248	408	4085	2053	0	0	0	1
Prot1711	Prot1711	1355	9479	4312	1037.5	2952.5	2010.5	439.5	2575.5	6840.5	7517	2597.5	9979.5	3657.5	844.5	2511.5	9796	5660.5	7191.5	0	0	0.5	0.5
Prot1512	Prot1512	5694.75	2961.25	7587.5	900.5	5631.75	4500.25	7078	1361	12921.2	1945.25	1533.75	3693.5	6134.5	9364.75	1815.75	2125.25	7843.75	3779.5	0	0	0.75	0.25
Prot1895	Gene1895	5269.25	6608.75	5745.25	3551.75	4183.5	1693.75	5435.25	2460.5	2587.25	3330.75	3807.25	3161	4697.25	8746.5	3484	3373	2064.25	2288.25	0	0.5	0.25	0.25
Prot938	Gene938	558	1289	2593	10138	4383	20585	661	901	1957	6248	1094	8298	357	1237	2563	5238	1041	3269	0	0	0	1
Prot485	Gene485	36077	3049	539	1497	716	40	48082	847	6673	118	0	430	4201	6315	1220	2066	453	0	1	0	0	0
Prot92	Gene92	4465	9262	1065	4037	2149	349	392	11362	2278	3785	12	211	13659	1039	5640	3509	641	249	0	1	0	0	Compartment2
Prot666	Gene666	15902	17719	4753	2380	1432	349	16277	2006	1921	1119	2161	251							0	1	0	0
Prot1365	Prot1365	7039.5	7287.5	3992	7308	2295	6576	7298.5	4576.5	4910	6100	2667.5	4249	5283.5	2081	5441.5	3658	9477	5668	0	0	0.5	0.5
Prot1555	Prot1555	7186.75	5445	6212	7067.75	5571.25	2968.5	12404	3031	2920.5	3679.5	2512.5	175.5	18633	8220	6604.75	217	2781.25	2845.75	0.25	0	0.75	0
Prot695	Gene695	2614	16104	1617	5242	8543	907	11554	1025	53	6833	1396	1052	13927	5368	8075	184	2239	5189	0	0	1	0
Prot1651	Prot1651	4248	5314.5	1761.5	7392.5	2007	5725	4157	4992.5	1898.5	3227	1385	4129.5	8511.5	2652.5	4051	1549.5	2930	7954.5	0	0.5	0	0.5
Prot497	Gene497	21296	4042	5434	188	0	0	27095	7960	798	504	7	9	49598	8682	13138	4421	621	220	1	0	0	0
Prot1918	Gene1918	16267	3834.25	4942.5	2141	1442	1465.75	16040.8	10329.5	4170.5	1605	1864.75	1587.75	13689.5	9659	8064.5	4027.5	1682	1983.5	0.25	0.5	0.25	0
Prot974	Gene974	353	45	1887	2705	10876	6580	333	4242	4119	6788	6108	1491	905	577	3829	4296	8907	5196	0	0	0	1
Prot1558	Prot1558							7665.5	1736	2073.5	6402.5	2736.5	2590	4211.5	1311	6369.5	3781	3556	11405.5	0	0	0.5	0.5
Prot1554	Prot1554	6631.5	8073.5	4000.5	9877	2294.5	2501.5	11970.5	5664.5	8767.5	2650.5	4338.5	2204	5896	9906	2814.5	4247.5	3253	1136	0	0.5	0.5	0
Prot1243	Prot1243	13927.5	4288.5	4079.75	1522.5	864.75	59.25	15370.5	6409	4346.5	3889.25	238.75	129	13037.8	974.75	1419.25	446.75	155.75	41.5	0.75	0.25	0	0
Prot1108	Prot1108	16553.8	6834	3105.75	1141	1151	143.25	26169.2	6869.5	1317.75	4579.75	424.75	351.75	16258	8137.75	5456.5	1182.25	593	89.25	0.75	0.25	0	0
Prot1505	Prot1505	11030	10024	6326.25	6381.5	3580.75	4460.25	12279.5	8524.75	3995.75	6800.75	2439.25	293.25	14116.8	11769	11730.5	8886	509.75	134.5	0.25	0	0.75	0
Prot1443	Prot1443	1146.5	3832	3706	2441	3825	16474.8	2685.5	2177.75	2923	5365.75	5659.25	15079	4523.5	1337.75	2121.25	8423.25	4122.5	6697.75	0	0	0.25	0.75
Prot183	Gene183	9340	2241	8138	5540	806	0	4304	835	4601	484	501	118	2206	11983	4088	6080	1652	11	0	1	0	0	Compartment2
Prot1453	Prot1453	1222	4609.5	9852.5	3607	7094.5	1446	2441	12550.5	4607.5	3834.5	4569.5	3984	15278	10454.5	5365	2537	3193	3371	0	0.5	0.5	0
Prot1931	Gene1931	2373.75	814	4591.75	5221.5	1641.5	3703.75	16944	5175.5	7393.75	4015.25	2547.25	2644	4741.5	2334.75	5109.75	3641	2425	1576.5	0	0.5	0.25	0.25
Prot411	Gene411	11041	2193	760	1326	247	0	13010	5113	5160	707	257	0	6681	8434	742	2190	64	0	1	0	0	0
Prot536	Gene536	25028	5192	1009	350	150	0	19016	3543	2701	60	604	347	4697	3835	3993	162	45	0	1	0	0	0
Prot66	Gene66	22232	5991	6174	293	232	0	21913	8835	259	1962	384	0	40579	10788	4532	838	200	130	1	0	0	0	Compartment1
Prot1517	Prot1517	2985.5	4770.75	5704	11335.5	3676	5271.25	3473.25	4453.25	1526	3929	7503	5543.25	1919.25	9684.25	7523.5	3209.5	4630.5	1979.5	0	0	0.75	0.25
Prot1461	Prot1461	3881.5	1367	1441.25	7267.25	1263	1542.25	6266	5962	12791.5	5955	4108.5	1206.75	4530.75	12599	8924.25	5251.25	3190	2198.5	0	0.25	0.75	0
Prot1855	Gene1855	18952.2	4487.25	5933.75	2549.75	1658.75	1177.25							4338.25	3080.75	4367.5	2119.75	415.5	2869.75	0.5	0.25	0.25	0
Prot727	Gene727	7256	4074	16565	1509	3185	6994	2726	3658	7473	5251	5408	2868	332	6885	17943	2754	3230	3633	0	0	1	0
Prot264	Gene264	6853	7185	9359	4386	5289	1771	4942	8530	7379	7620	5555	1691	1894	5266	6631	290	4992	1139	0	0	1	0	Compartment3
Prot1010	Gene1010	7909	7146	7887	8026	7038	3265	2006	5699	11310	6082	1454	7135	4540	6151	1669	1820	5543	407	0	0	1	0
Prot1144	Prot1144	17893.2	3719.75	502.25	1422.75	1366	2081.75	11045.5	3376	2732.5	1128	1090.75	2535.25	6393.5	2146	4981.5	2462.5	1761.75	2277.5	0.75	0	0	0.25
Prot1845	Gene1845	2421.75	3259	3094.75	4183.75	1327.75	2839	19774.5	5199.25	6481.25	2667.5	2263	653.25	19855.5	1408.5	5490	2015.5	2644.25	770.5	0.5	0.25	0	0.25
Prot582	Gene582	5641	0	2672	5455	782	376	11783	5090	3462	2553	191	138	5937	7435	12069	5826	407	62	0	1	0	0
Prot1679	Prot1679	1980.25	806	2434.25	9576.75	2871	6190.5	2161.25	1645.5	2394.75	3755.5	4090.5	10032.5	1590.5	1960.25	7451.5	1312	6123.5	4384	0	0	0.25	0.75
Prot331	Gene331	1536	564	2667	8858	3928	9660	0	293	2672	12972	4550	2986	0	157	4056	427	12160	2331	0	0	0	1	Compartment4
Prot1912	Gene1912	4140.25	7250.5	6480.5	1945.25	3008.75	169	9115.5	5440.5	3648.5	2880.25	646.25	1696.25	12514.8	3917.75	7400.5	2120.25	197.25	2996.75	0.25	0.5	0	0.25
Prot1064	Prot1064	1007.75	5707.5	1537.5	3002.25	2953.5	4808.75	1629.5	11407.8	1651	1426.75	731.75	1139.5	2974.25	6408	1039.5	2707	1896.25	162.75	0.75	0	0	0.25
Prot895	Gene895	434	90	4230	1612	749	646	177	1028	1046	2519	9724	10387	521	1116	2187	439	6514	922	0	0	0	1
Prot1890	Gene1890	5147	5883.5	6397.5	4993	1175.5	1830	7275	6923.25	2163.5	6151.25	2044.75	2293.75	1928.5	3152.25	3528.5	4705.5	3358.25	1625.75	0	0.5	0.25	0.25
Prot1529	Prot1529	11365.2	3596.25	5116.75	2617.25	1490	1035	15972.5	3756	4200.75	8612.5	2443.5	5883.75	13851.2	6831.75	5259.75	1928.25	2235.25	740.25	0.25	0	0.75	0
Prot227	Gene227	12621	9986	6393	7698	1042	874	8842	5246	12069	6187	6468	5820	4303	10578	14471	6070	2589	5467	0	0	1	0	Compartment3
Prot1050	Prot1050	15508.2	1503.5	2019.75	2770.25	879.25	2780.75	3329.25	8219.25	2581	2509	1425.25	3471.5	4801.75	5157.75	3870.5	2893.75	1013.25	1930.5	0.75	0	0	0.25
Prot1452	Prot1452	7558.5	6691.5	4075.5	3461.5	1776.5	1252.5	7232	9115	5564	2757.5	1551	1718	6981.5	5026.5	12103	3215	3763.5	1664.5	0	0.5	0.5	0
Prot769	Gene769	7810	10066	8760	13954	3770	491	9554	5236	11446	7873	644	2502	13409	210	16346	746	6488	3347	0	0	1	0
Prot1627	Prot1627	9935	2466.5	2999	3087.5	4365	6701	7545	2429.5	1148.5	1446.5	1854.5	1325	11819.5	4977.5	6514	1231.5	5287.5	4805.5	0.5	0	0	0.5
Prot469	Gene469	2046	8542	1289	1461	465	8	28632	7352	5622	4872	600	338	20694	13458	3768	831	418	0	1	0	0	0
Prot388	Gene388	54339	3359	3052	3643	51	121	42046	3429	987	370	321	0	11872	10456	1776	1771	253	0	1	0	0	0
Prot1220	Prot1220	7314.75	2095	5613	1400.5	3124.25	19867.5	4549.75	3429.25	4585.25	3029	4684.5	15015	3253.75	1624.75	1693	2285.25	2151	10162.8	0.25	0	0	0.75
Prot385	Gene385	14430	11628	5724	2310	501	0	42014	16086	11160	658	42	0	19038	3664	6924	1451	383	163	1	0	0	0
Prot1949	Gene1949	18158.8	3280.25	4917.25	4517.25	3733.5	3321.75	7385.25	2769.75	4200.75	5299.25	3792.5	3989	962.75	8494.5	4447.25	10665	3623.25	2162.5	0.25	0	0.5	0.25
Prot436	Gene436	41171	3939	3352	1041	667	0	24702	3757	2638	2717	99	0	23962	10182	2843	258	970	57	1	0	0	0
Prot1944	Gene1944	6256	8785.25	3913	8334.25	2090.5	664.5	15582	7772	7829	3193.25	1578.5	2713.5	13165.8	3528.75	15134.5	3884.5	625	2188.75	0.25	0.25	0.5	0
Prot1875	Gene1875	7105.25	3096.75	4935.75	4535.75	3163	6696.25	5740.5	6016	5085.75	4034.5	514.25	1977.5	2269.25	9131.75	9150.75	4058	628.5	3745.75	0	0.25	0.5	0.25
Prot1873	Gene1873	5870.5	4224.75	4230.25	1150.75	3431	2114	6831.75	2669.75	6343.25	2220.25	882.75	966.75	17302.2	3529.75	2842.25	3925.25	4111.5	2642	0.5	0	0.25	0.25
Prot1004	Gene1004	362	1276	554	1926	4982	8077	298	384	2056	732	2957	11589	595	841	1031	2182	2424	15531	0	0	0	1
Prot1502	Prot1502	4606	2519.5	4466	10617.5	9090	3478	2882	3035	4636	7263	1552.5	5629.5	938	6376.5	2013.5	4559.5	1081	2905.5	0	0	0.5	0.5
Prot16	Gene16	16134	17848	2254	3235	466	0	4371	8116	558	1000	264	0	46186	7484	1923	514	57	219	1	0	0	0	Compartment1
Prot696	Gene696	8845	5934	6217	7076	6903	1035	6941	11860	11484	3631	1990	3355	1241	8444	4902	9270	2092	992	0	0	1	0
Prot395	Gene395	23232	1553	1052	1859	702	98	32260	3882	7962	2311	146	0	26365	9872	2012	69	57	539	1	0	0	0
Prot202	Gene202	5799	3637	8537	1201	3403	3779	2608	8032	3878	4602	464	6116	9720	7541	6333	12901	5350	3480	0	0	1	0	Compartment3
Prot1956	Gene1956	3724.75	3538	10031.8	6697.75	6842.75	4109.25	10309	2618	6314.5	10656.5	5619.5	2008.5	14838	11055.5	5601.5	4612.75	3091.75	2317.25	0	0.25	0.5	0.25
Prot215	Gene215	127	2604	17065	13594	2348	3056	11945	15276	6755	1443	5257	136	3412	6489	17099	10077	434	3213	0	0	1	0	Compartment3
Prot984	Gene984	257	886	702	3968	697	14642	376	1665	738	2366	9485	4013	0	1681	2404	1326	561	12726	0	0	0	1
Prot1366	Prot1366
Prot1807	Prot1807	4687.5	2507.75	4429.75	4480.75	3224.25	2421.5	6543.5	3050	1974.75	251.5	680.5	3667.25	3402	1733.75	4299.5	4560.5	4260.5	6052	0	0.25	0	0.75
Prot1762	Prot1762	4376.25	1092.25	1559	1320	3344.75	1410.75	8615.5	3813	3105.5	6101	2839.25	8381.25	4908.5	3365.25	3941	4805.75	4089.75	969	0.25	0	0	0.75
Prot393	Gene393	20425	15687	836	924	114	183	13876	5706	344	1651	796	131	27141	573	123	100	0	0	1	0	0	0
Prot1173	Prot1173	19348.2	10811.5	5189.5	853.75	3001.25	28.75	15872	1850	3738.75	3136.25	2619.25	520.75	19161.8	2156.25	3142	3682.25	430	11.5	0.75	0	0.25	0
Prot649	Gene649	1209	3393	4621	4968	1623	215	17038	6812	1910	3169	428	199	12515	8152	5703	4321	586	137	0	1	0	0
Prot2047	Gene2047	6563	5298.75	3867	5997	2441	1501.25	19337.8	10017.5	4459.75	4676.5	2153.5	1760	19205.2	9226.75	3824.5	3224.75	1243	2448.75	0.25	0.25	0.5	0
Prot335	Gene335	849	346	3718	3105	1341	13487	135	730	6270	8241	9199	14071	54	348	3244	3096	1504	8867	0	0	0	1	Compartment4
Prot131	Gene131	19380	3339	1606	1035	244	884	11569	9169	9662	1812	65	703	3632	5982	6270	3389	648	0	0	1	0	0	Compartment2
Prot33	Gene33	17477	6512	3269	1363	0	188	31814	1467	11691	1104	90	0	684	4499	695	327	447	235	1	0	0	0	Compartment1
Prot405	Gene405	28304	2731	4197	3976	42	0	17460	150	12516	1718	193	202	28969	4271	3338	649	1314	0	1	0	0	0
Prot377	Gene377	2966	1948	4429	736	305	0	9414	1224	4635	292	518	132	9521	11172	3082	1719	593	0	1	0	0	0
Prot1550	Prot1550	15541.5	16172	6837	5423.5	1051.5	1147	13614.5	1393.5	11175.5	4409.5	2496	955	9781.5	7171	13215	3025.5	616.5	1162.5	0	0.5	0.5	0
Prot1553	Prot1553	9509.5	6667.5	5670	4461.5	2953	818.5	5912	3049.5	12193	3753	1838	2212							0	0.5	0.5	0
Prot1152	Prot1152	26172.2	20910	2996	3267.5	765	72.75	23144.5	8519.5	5587	771.75	676.25	86.25	25937	3652.25	2203	1696	264.75	263.5	0.75	0.25	0	0
Prot1851	Gene1851	503.5	2798	1222	3458.75	134	5994.75	14262.5	3595	3450	1049.75	1477	1906.75	5796.25	6647.75	2548	1733	1410.5	2729.75	0.5	0.25	0	0.25
Prot155	Gene155	1288	5989	4425	894	442	173	8014	7671	6059	5953	261	444	1628	2614	9489	1282	3058	194	0	1	0	0	Compartment2
Prot1860	Gene1860	7105.25	6768.25	7460	3115.75	675	1116	13259.5	4467.5	4142.5	1163	1928.25	185.75	7685.75	15745.5	5604.75	3288	1082.75	635.25	0.5	0.25	0.25	0
Prot2033	Gene2033	1376	3267.5	6578.25	4799	1035.5	5783.5	5892	2056	5893.25	4142.25	2464	2109.75	3677	5627	2159	1998.75	6214	1851.75	0.25	0.25	0	0.5
Prot226	Gene226	5651	13751	420	9736	3824	5072	5276	5244	8072	9366	4800	568	7775	10716	11208	4729	3918	2479	0	0	1	0	Compartment3
Prot1839	Gene1839	15911	4397.25	4087.5	6046.25	1385	759.25	9515.75	7688.25	8398.25	3904.25	558.75	1305.75	30851.5	10517	4909	1012.75	990	761	0.5	0.25	0.25	0
Prot1491	Prot1491	6322.75	4524.75	1251	7035	4343.5	1346	7490	6968.75	8197.75	6321	3542.75	5261.25							0.25	0	0.75	0
Prot583	Gene583	7187	1924	10169	1248	1567	409	10198	4032	3287	3666	723	663	5906	13701	7884	1644	454	631	0	1	0	0
Prot290	Gene290	400	1123	1972	10293	9176	8936	155	179	2693	765	2814	9286	193	106	2889	240	2211	1729	0	0	0	1	Compartment4
Prot714	Gene714	8663	8595	3724	4788	5005	348	2044	2181	15787	3617	2322	1290	7417	6937	13999	4214	9389	4381	0	0	1	0
Prot2009	Gene2009	7283.75	5260	3645	4043	2414.75	3125.25	5264.25	4094.5	2834.25	3081.75	5500	9169.75	8844.5	2750	3347	8329.25	1380.75	2136.25	0.25	0	0.25	0.5
Prot1006	Gene1006	55	147	3785	9052	4729	33096	869	763	4800	3165	47	2537	3	1191	3114	6722	3632	5449	0	0	0	1
Prot1672	Prot1672	2056	6693	3449.5	3341.5	2705	9779.5	3032	3835	5408.5	2487	2061.5	1330.5	3014.5	2482	4200	1228	6113	508.5	0	0.5	0	0.5
Prot1986	Gene1986	5841	2283	8091.25	2722.25	2333.75	3237.75	9417.75	6585.75	8986.25	7840.75	2587.5	7960.75	5380.75	3827.5	4196.25	2181.5	2490.75	7423.75	0.25	0	0.5	0.25
Prot749	Gene749	8223	14992	7155	10490	4843	4631	7283	8990	4175	8107	10250	759	2189	9982	8606	5992	3619	2725	0	0	1	0
Prot9	Gene9	20355	9591	5352	484	0	107	11788	6049	1022	776	1058	0	9516	3484	2585	572	290	162	1	0	0	0	Compartment1
Prot1626	Prot1626	3145.75	2222.75	2342.25	4392	179.5	1205.5	1569.75	1673.5	4720.5	925.5	6260	7721.25	951.5	2579.5	5688.25	5014.5	1197.25	7884.25	0	0.25	0	0.75
Prot834	Gene834	15553	4513	16151	3475	5275	948	2128	9727	2548	4531	1330	3976							0	0	1	0
Prot265	Gene265	9536	326	16096	1312	2090	1870	13731	3607	17141	1322	1602	515	9468	9149	12318	10281	1572	4790	0	0	1	0	Compartment3
Prot166	Gene166	8997	1498	5522	2763	164	938	1669	10646	2200	3357	1344	663	3703	12579	7777	795	239	111	0	1	0	0	Compartment2
Prot798	Gene798	11385	1241	9694	3540	162	388	13247	11575	8819	2247	4978	11345	6749	2509	2174	5898	2830	6553	0	0	1	0
Prot1861	Gene1861	15608.8	3302.25	2791.5	5466.75	2562.5	2047.25	8367.25	4233.75	4631.5	1542.5	1858.75	3208.75	8030	6841.75	3378.5	4115.75	534.5	1755	0.5	0	0.25	0.25
Prot524	Gene524	4305	10326	7177	2734	290	0	16273	6853	808	1332	905	193	64887	13007	4030	904	170	0	1	0	0	0
Prot928	Gene928	461	816	3641	3346	6454	9093	1421	1427	2428	276	17588	2670	75	3298	6156	5320	8678	4067	0	0	0	1
Prot655	Gene655	792	568	4906	3769	4762	9392	577	1260	2135	3692	3164	8805	2	1726	3351	528	9108	1362	0	0	0	1
Prot1112	Prot1112	24758	191.5	7907.5	2084	1401.5	399.5	24677	9204	3727.5	969	1048.5	143.5	8197	3889.5	4085	3323.5	203.5	252.5	0.5	0.5	0	0
Prot685	Gene685
Prot1020	Prot1020	9467	7418	4014.5	2037	2978.5	17	18801.5	5437.5	9959	2678	2465	4194	8812.5	9717	886.5	3549	305.5	1112	0.5	0	0.5	0
Prot305	Gene305	102	1685	5218	2893	1502	273	310	488	1023	3798	7826	11245	189	1519	3318	610	6919	26164	0	0	0	1	Compartment4
Prot1708	Prot1708	1008	1745.25	918.25	3914.5	4030.75	1182.5	3432.25	4840.75	1039	3005	2757.5	379.75	8159.25	1128.75	3645	2924.75	1681.5	3604.25	0	0.25	0	0.75
Prot586	Gene586	16719	6195	7673	4074	2879	166							19789	2843	1565	2011	538	97	0	1	0	0
Prot756	Gene756							1117	4929	7039	7372	7659	429	12550	2920	3994	10930	1482	1267	0	0	1	0
Prot1766	Prot1766	960.5	2580.5	4211.5	2159	5320.5	3694.5	1380.5	7636	1484.5	5226.5	2989.5	8008.5	3067	136.5	5886	4357	6116.5	2210	0	0	0.5	0.5
Prot1940	Gene1940	5770	6427.5	10243.2	3810.25	2139.5	2830.5	9756.25	2900.5	3106.75	2235.25	1698.25	3524.5	16099.2	5855	5396.75	2649.25	4175	2862.5	0.5	0.25	0	0.25
Prot522	Gene522	168	41	2269	3147	5116	5417	82	362	2235	1695	8924	6402	179	615	2424	8684	4770	10482	0	0	0	1
Prot357	Gene357	394	392	198	5112	5709	18112	119	1077	1772	994	3385	6315	562	243	896	4328	6018	4678	0	0	0	1	Compartment4
Prot1909	Gene1909	12755.5	6588	4705	3390.5	2000.75	1382.5	8530	5660.25	5290.75	4747.25	2222.5	775.75	11564.8	3929.75	7427	2040	540.25	775.25	0.25	0.5	0.25	0
Prot1093	Prot1093	11529	2565.75	1516.75	1649	799	5930.75	19311.8	5183	7219	1080	2306.5	55.75	28023.5	346	3156.75	1604	1847	2010	0.75	0	0	0.25
Prot1785	Prot1785	4293	495	6146.5	8554	592.5	2204.5	7475	364	6090.5	3319	1738.5	10912	4321.5	543	1462	2401	1008.5	840.5	0	0.5	0	0.5
Prot1343	Prot1343	8380.75	6012.5	2094.25	1303.25	1801	1467.25	1889.25	10422	5208.75	5615.5	2023.75	3654.25	17704.8	1378.75	3423	5099.25	3160.5	2455.75	0	0.75	0	0.25
Prot999	Gene999	2915	1004	617	4660	711	0	12232	1044	1353	1339	1150	20	1220	5446	1656	84	603	312	0	1	0	0
Prot1088	Prot1088	17337	9158	4310.75	944.25	79.25	1.5	12181	4247	2279	1371	271	22.5	12674.2	7584	2995.25	599.5	397	60	0.75	0.25	0	0
Prot848	Gene848	9364	1111	4932	6576	3421	393	16399	795	4674	741	4516	4749	6092	4196	4040	2909	6410	1007	0	0	1	0
Prot1319	Prot1319	8075.5	2032.75	8561.5	1447.75	2923.25	3427.5	4238.75	4166.5	5796.75	984.75	3098	979.5	4184.25	3894.5	857	6493.5	3691	5929.5	0	0.75	0	0.25
Prot935	Gene935	664	1443	5260	2144	1725	701	170	1540	109	226	308	2597							0	0	0	1
Prot1085	Prot1085	4415.25	12563.8	4359.75	1837.25	130.75	2014	21135.5	11149.8	4208	1350.5	2538	3419	1446.75	3864.75	1046.5	1145.25	921	1470.25	0.75	0	0	0.25
Prot408	Gene408	22615	2319	6704	1999	94	0	37227	1151	2055	585	203	167	14348	5617	194	613	0	0	1	0	0	0
Prot784	Gene784	5531	3448	3978	3002	1151	551	21233	5512	493	2663	137	118	14004	19013	4092	4449	968	45	0	1	0	0
Prot1963	Gene1963	14090	6171.25	4591.25	5018.5	3158	1480.25	11535.8	4295.25	5102.5	2208	4036.25	727	10682.2	4553.25	7593.5	3204.75	2135	730.75	0.25	0.25	0.5	0
Prot981	Gene981	6416	17049	11261	10857	2794	7366	9459	2516	6719	5893	3806	3782	10620	13661	3042	9863	5194	2443	0	0	1	0
Prot1308	Prot1308	9691	12809.2	2508.5	3700.25	2950	285.5	19379.5	13845.2	1185	1326.25	822.5	26	15118	2047.25	2572.5	1535.75	675.75	716.75	0	0.75	0.25	0
Prot752	Gene752	5701	908	11499	15400	4049	3500	3896	9830	7938	5094	10258	8	5897	11132	6979	5811	6613	7362	0	0	1	0
Prot360	Gene360	591	917	410	4016	4112	12345	1185	1267	3337	9832	2221	1195							0	0	0	1	Compartment4
Prot1934	Gene1934	1808.25	6082.75	1108.25	2441.25	1084.75	1058.25	8050.25	3788.75	2410.25	2429.5	2195.5	4043.25	9167.25	7690.5	3027.5	2694.25	401.25	1861.5	0.25	0.5	0	0.25
Prot937	Gene937	11715	10387	11126	8737	1996	819	27560	13762	938	2496	162	345	3001	7301	4059	2081	721	842	0	1	0	0
Prot433	Gene433	1539	7239	3861	359	621	0	7826	708	1754	2288	697	0	23167	5434	106	1079	293	0	1	0	0	0
Prot588	Gene588	16803	7785	5255	2919	201	289	805	1766	6156	1956	899	598	1615	14826	2001	5406	300	66	0	1	0	0
Prot1821	Gene1821	1324.25	11749	7945.75	6416.25	713	304.75	4673	4367	5166.5	1858.25	1819.25	325.75	6824.25	1521.75	7605	1527	244.5	1296.25	0.5	0.25	0.25	0
Prot504	Gene504	35759	11369	5448	5389	105	588	24266	6663	3494	70	611	0	5720	1530	6974	1636	242	0	1	0	0	0
Prot1399	Prot1399	11186.2	7541	4361.25	452.25	879	175.5	11330.5	3468	6277.5	942.5	478	167.25	15247	7224.75	3758.5	2954.5	1445	1098.75	0.25	0.75	0	0
Prot1499	Prot1499	8413	10157.5	12500	7909	3626	3191	8840	2640.5	5643.5	2881.5	4511.5	3912	14280.5	8060.5	4334.5	3505	3347.5	1480.5	0	0.5	0.5	0
Prot1426	Prot1426	6745.75	7650.25	6709.75	2705.5	830.25	2417	11637.5	1527.25	9951.25	1436.5	2568.5	3874.25	2454.25	6711	10914.8	2331.75	2425	1167.75	0	0.75	0	0.25
Prot663	Gene663	2883	3521	4388	2530	2610	667	19454	1591	8802	4723	1829	169	2389	518	5308	1090	1846	26	0	1	0	0
Prot636	Gene636	2228	8922	10525	2748	2005	231	27872	11939	4223	3639	2218	17	8542	7053	13112	1482	884	0	0	1	0	0
Prot783	Gene783	7546	12690	252	4102	926	2910	410	1299	4510	6557	3475	1999	13608	1118	9903	7967	2115	3220	0	0	1	0
Prot43	Gene43	37209	13486	750	3230	264	0							6696	2768	11206	26	101	0	1	0	0	0	Compartment1
Prot967	Gene967	1	944	661	5855	117	10959							1	2012	30	5246	1362	12745	0	0	0	1
Prot872	Gene872	159	651	2510	4975	10251	6476	878	3777	2566	8154	3682	685	89	135	5723	2569	3431	13426	0	0	0	1
Prot1348	Prot1348	2575	5567	5728	6642	540.5	1712.5	1848	3328	4134	1303	2368.5	797.5	1515.5	5461.5	5168	3133.5	4841	9074	0	0.5	0	0.5
Prot492	Gene492	10757	5770	2234	2198	0	63	14830	2701	2481	842	11	0	12029	9699	1391	644	389	0	1	0	0	0
Prot2008	Gene2008	6119.5	3716.5	6765.75	722.75	3602	5566.75	7064.75	10263	5383	7523.75	3488.25	963	2917.5	7211.75	6484.5	1633.5	3927.5	7523.75	0	0.25	0.5	0.25
Prot330	Gene330	932	2491	2133	9944	4966	9195	386	1799	97	3254	10196	7640	379	3283	8517	4881	7260	3538	0	0	0	1	Compartment4
Prot1200	Prot1200	12531.5	8849	1778.5	2622.5	1373.5	3531	3986.5	4867.5	16002	5526.5	2454	4409.5	4253	2486.5	7344	3322.5	820	1174.5	0.5	0	0.5	0
Prot262	Gene262							8331	6287	3090	5086	8652	3712	2701	7199	9608	16121	5209	934	0	0	1	0	Compartment3
Prot362	Gene362	252	200	1780	3540	8172	6325	372	343	918	7032	14097	10997	294	693	4491	1187	5967	10004	0	0	0	1	Compartment4
Prot1792	Prot1792	6904	1461.5	2849	2366.5	2582.5	6411.5	1613	4986.5	1661	1968.5	2461.5	3675	11096	8115.5	6892	2850	2499	2781	0.5	0	0	0.5
Prot1181	Prot1181	6651.5	14766.5	4626.5	6231	3129.5	3654	6477	6776.5	6445.5	4637.5	3052.5	2588.5	2218.5	3094	3203.5	4306.5	2671.5	3910	0.5	0	0.5	0
Prot809	Gene809	263	5419	2009	13306	2018	4506	2956	7705	6812	1726	1971	3809	14190	12643	1531	653	11360	3940	0	0	1	0
Prot1978	Gene1978	23822.5	6330.25	1513	3166.5	890	2593.5	6845	8498.75	4418	5274.5	2083.25	357.75	18563.5	4494.75	2032	1980.25	1156	766	0.5	0.25	0.25	0
Prot250	Gene250	4579	5784	14002	6338	51	1944	10376	209	5522	2008	1507	3731	15267	4252	9939	10157	5134	633	0	0	1	0	Compartment3
Prot692	Gene692	11842	15489	6415	10682	3093	1653	10456	9634	4958	2683	159	1693	1431	8760	3538	2697	5590	3183	0	0	1	0
Prot631	Gene631	13237	3692	14198	3178	2189	235	18176	6561	5589	64	1055	155	5782	2971	4635	1917	586	697	0	1	0	0
Prot1031	Prot1031	353.25	1008.75	1920.75	1622.5	2327	5073.75	4006.5	1283.25	1895.5	2384.25	6360	9775	1814.75	1799.75	4799	2739.75	2789.25	3927.25	0	0.25	0	0.75
Prot373	Gene373	30711	10318	2074	1749	182	0	665	289	3575	1703	265	0	3193	8794	1671	1223	660	0	1	0	0	0
Prot1773	Prot1773	2076.75	3729	3887	6100.5	7468.75	10952	667.75	2376	3156	2954.75	2880	1717.25	3628.5	1136.5	4985.25	3187	14070.8	9311.25	0	0	0.25	0.75
Prot256	Gene256	12165	7404	5941	24357	1177	1218	13959	6275	6360	2375	2116	3045	5402	6085	5548	2342	4311	6930	0	0	1	0	Compartment3
Prot1312	Prot1312	12816.2	6197.25	2555.75	1708	2795	539.75	6157.75	6363.5	2391.25	3911	5732.25	1725.75	25006	14862	5610	4133.75	2847.25	1717.25	0	0.75	0.25	0
Prot508	Gene508	19117	18234	6028	185	117	0	20177	6264	5808	2330	39	0	12112	2001	8210	3830	414	224	1	0	0	0
Prot558	Gene558	25026	1010	4375	301	431	0	2585	13574	353	43	1773	0	35076	588	3980	1140	787	0	1	0	0	0
Prot982	Gene982	11289	1403	3641	1003	114	82	11057	5218	4081	960	161	0	6489	480	5003	321	207	0	1	0	0	0
Prot90	Gene90	17164	220	640	9162	562	477	12229	8680	4657	4468	772	814	4481	1041	9603	6392	1731	16	0	1	0	0	Compartment2
Prot1937	Gene1937							21619.8	3549.75	4317.75	7143	5101.75	2149.25							0.25	0.25	0.5	0
Prot1975	Gene1975	9670.75	3980.25	6319.25	5696.5	5106.75	2035.75	7038	7089.75	3524	3021	3930.25	6817.5							0.25	0.25	0	0.5
Prot1793	Prot1793	1208	1377.25	6538.5	8144.75	6575.25	14791.2							1369.75	4450.5	5341	1871.25	7974.75	10859.8	0	0	0.25	0.75
Prot1367	Prot1367	7451	5484.75	4398.5	3935.25	847.25	357	27526	8099	3854.75	5953.75	776.5	148.5	6525.25	12575	2032.75	2198	233.5	149.25	0.25	0.75	0	0
Prot1072	Prot1072	11022	419.5	4979.5	2159.5	675	44.5	6769	5883.5	7664.5	1294	1206.5	60	15218.5	5959.5	3287	2476.5	642	336.5	0.5	0.5	0	0
Prot281	Gene281																							Compartment4
Prot1070	Prot1070	6302.5	8391.5	5187.5	2078.25	281.25	3061.25	2419.25	9028.75	4220.75	4358.5	1320.5	1012	14200	2953.5	190	663.5	1373.25	3715.5	0.75	0	0	0.25
Prot241	Gene241	8703	6693	2364	5639	5286	4398	9269	7972	9459	7132	4157	3665	7217	2334	8364	13166	3240	1222	0	0	1	0	Compartment3
Prot1705	Prot1705	2760.5	3224	3184.75	4066.5	7256.75	3675	11123.8	598.25	328.25	1674.25	4485.5	9244.5							0.25	0	0	0.75
Prot701	Gene701	497	9298	9036	7876	4432	1600	10778	8803	10168	3025	6052	5445	6024	6311	21283	10013	7205	5437	0	0	1	0
Prot1465	Prot1465							7601.5	11508	10758.2	14897.2	2956	3793	6051.25	12422.2	2996	7085	9038	3006	0	0.25	0.75	0
Prot1338	Prot1338	2248.5	4876	4683.5	6532	3648.5	8823	4234	4121	3296.5	8120	5394	3201	202.5	2262	2971	9299.5	9501	4738.5	0	0	0.5	0.5
Prot1993	Gene1993	5448.5	5971	4879	5382.75	3941	7426.5	4893.25	11421.8	5545.25	4998.75	6990.25	2741.75	5958.5	3413.75	3060.25	4483	3008.75	1288.5	0	0.25	0.5	0.25
Prot2046	Gene2046	2379.5	3216.25	6488	5586.75	7857.75	4108	8912	4620.75	2422.75	4036.5	4858.25	4458.5	3520	3401.5	5318	2178.5	5000.5	1288	0.25	0	0.25	0.5
Prot995	Gene995	566	375	1388	1066	7478	1595	351	1074	3507	1446	3979	14285	0	1250	2802	6019	1376	7074	0	0	0	1
Prot619	Gene619	12175	5104	5640	1897	496	449	4592	14591	980	2567	2465	145	26277	5488	7138	8774	337	1084	0	1	0	0
Prot1624	Prot1624	1412.75	4287.5	4530.75	1100	10504	12558	653.75	1918.25	4487.5	3709.25	3096	827.25	2158.25	1563.75	6602	1621.5	4007.75	12524.2	0.25	0	0	0.75
Prot1904	Gene1904	3704.75	9224.75	6538.75	5329.25	1873.5	4085.75	9695.75	4760.5	2384.5	5901	4224.5	2406	8454	4002	7617.75	5821.5	4252.5	1721.25	0	0.5	0.25	0.25
Prot372	Gene372	28834	15521	392	2260	126	0	53696	12434	2163	2650	122	0	5600	5004	2916	62	716	0	1	0	0	0
Prot1264	Prot1264	10980.8	1196.75	6587.5	2320	1437.5	245.75	13514.2	6707.25	7888	3387.25	1993	513	13484.5	5437.25	3356	1679.75	304.5	111.75	0.25	0.75	0	0
Prot689	Gene689	3793	3601	5270	3091	5543	3271	5480	11043	13830	35	2614	599	4849	5390	4853	3732	1399	3680	0	0	1	0
Prot1864	Gene1864	16720.5	5529.25	2506.5	3211.75	1062	699.75	4886.25	4823.25	3784.5	1471	1784.5	883.75	21950.5	3031.75	4887.5	1530.5	2567.5	575.25	0.5	0	0.25	0.25
Prot8	Gene8	9633	7124	2051	748	325	0	26369	236	7677	971	307	152	19408	12965	2928	1012	405	0	1	0	0	0	Compartment1
Prot795	Gene795	1449	8056	3815	2599	521	1316	4930	13733	4712	2595	3990	1532	7548	9637	551	6183	7558	3317	0	0	1	0
Prot1159	Prot1159							18664.5	9455.5	2962	9611	1029	1370	16596	8022	5131	1922.5	3282	3823.5	0.5	0	0.5	0
Prot1395	Prot1395	4936	3685	7074	3480	2240.5	915.5	6169.5	5866	5936	9135	2762	3253.5	10001.5	4705.5	3856.5	1684	548	5985.5	0	0.5	0	0.5
Prot476	Gene476	27501	7604	7332	603	266	0	18127	619	993	2989	0	0	19660	2758	1688	2096	0	623	1	0	0	0
Prot829	Gene829	4108	3660	2346	1327	4765	1763	9885	1810	611	6321	569	3936	6906	8947	12408	2030	6391	3635	0	0	1	0
Prot800	Gene800	5386	12675	18891	8668	5190	444	8302	13127	4981	5635	6463	5624	11888	9928	14503	8648	885	2467	0	0	1	0
Prot1268	Prot1268	7952.5	3712.5	7892	8694	4359	2433.5	10872	1441.5	1626.5	4966	1123.5	4783	2759	5717.5	4719.5	7254	2972	2282.5	0	0.5	0.5	0
Prot614	Gene614	5399	2294	10892	716	1377	38	9214	13725	5177	102	718	311	6953	6148	1928	1574	1608	143	0	1	0	0
Prot1590	Prot1590
Prot430	Gene430	10730	6990	314	485	471	0							12589	10028	203	297	365	321	1	0	0	0
Prot289	Gene289	243	896	3176	4701	8507	11172	159	3121	578	1091	4561	6894	219	1596	4911	4168	769	10352	0	0	0	1	Compartment4
Prot1950	Gene1950	8335.5	4999.5	8842.25	4796.25	3439.5	2415	13057.8	5299	9013.25	4910.75	1946.75	1744.5	10455.8	5497.75	2464.75	2725.75	1004.75	695	0.25	0.25	0.5	0
Prot915	Gene915	9	975	1565	7366	4819	7875	29	4190	1895	4321	9203	12639	670	227	3370	1615	4804	16677	0	0	0	1
Prot496	Gene496	16197	2872	3744	42	2905	163	9567	7863	8247	2052	452	162	13952	4060	524	4044	1915	724	0	1	0	0
Prot1435	Prot1435	11357	6249.25	6523	3989	2270.5	5084.25	7383.25	6676.75	740	1920.75	1560.25	1776.25	10099	1225	4090.75	5478.75	4303.75	1423.75	0	0.75	0	0.25
Prot1789	Prot1789	767.25	4351.25	5605.25	2703.5	3562.25	2609.75	2305.25	2605	3660.5	9218.5	4945.75	4211.5	5127.75	2524.75	4566	2219.5	5460	8879	0	0.25	0	0.75
Prot532	Gene532	10159	4447	1536	3035	250	52	3183	284	4329	89	391	0	9704	7187	2337	1147	194	0	1	0	0	0
Prot48	Gene48	53786	4541	2435	4858	360	92	15909	1574	4435	380	23	0	39751	76	15466	1380	62	0	1	0	0	0	Compartment1
Prot1806	Prot1806	3980.5	9103.5	2546	2567	596.5	1493.5	20191	4395	1520	1412.5	1505	4700.5	18437	1469.5	1409	2061.5	1823.5	6777.5	0.5	0	0	0.5
Prot562	Gene562	1561	9100	9163	2792	4633	483	6917	3772	3022	4530	164	150	8327	9994	6909	6461	1242	203	0	1	0	0
Prot1991	Gene1991	8149.75	7020	2723.75	4056.5	3518	1558.25	9870.5	3269.75	4295.25	9975.5	4926.75	2378.5	5055	8339	8522.75	8221.75	2224.5	1711.5	0.25	0.25	0.5	0
Prot1713	Prot1713	3862.5	4866.5	4969.5	3907	2324	1784	2345.5	3967	923	1443.5	1208	42	598.5	6018	2769	1464	1517.5	6698	0.5	0	0	0.5
Prot1526	Prot1526	2089.75	8528.75	7786.5	4997.5	5466.25	5705	7212	9124.25	5597.75	2821.25	1635	1130	10213.8	817.5	8765.75	4008	7410.25	2537.5	0	0	0.75	0.25
Prot1154	Prot1154	13026.8	6899.75	1186.25	1539	743.75	126.5	22131.5	9728	3031.5	1784.25	754.5	50	19058	2187.5	2520.25	1497.75	734.75	83.25	0.75	0.25	0	0
Prot488	Gene488	6664	9766	3505	41	196	410	24647	769	7272	1418	866	0	49344	3023	253	1063	220	0	1	0	0	0
Prot1462	Prot1462	11832.2	3587.25	4207.75	4799	6416.25	1619.5	6879	4001.5	4866.75	6535.25	7010.75	737	4638	8260.75	9131.75	12480.2	8551.75	5697	0	0.25	0.75	0
Prot1339	Prot1339	4969	8505.75	6422	2772.75	936.5	3500.75	8565	2812.25	9064.75	1300.5	527.75	2171	6943	5417	5087	5888.5	1949.5	188.5	0	0.25	0.75	0
Prot1293	Prot1293	24852.5	3084	1175.5	4098.5	562	145.5	14834	7997	7755.5	1937	753.5	161.5	27327.5	6457	1212.5	1787	1366	236	0.5	0.5	0	0
Prot1759	Prot1759	538.5	6260	5161	5941	1866.5	4131.5	2198.5	10673	17251.5	3312.5	3539.5	2710	1940	2594	7530.5	5794.5	5010	15444	0	0	0.5	0.5
Prot239	Gene239	1326	1509	22919	5332	2773	387	4148	2827	8130	3005	5790	3700	5654	5150	7235	5145	11838	2063	0	0	1	0	Compartment3
Prot1149	Prot1149	12659	6469	5272.75	333	126	125.25							32431	1387	4390	1113.5	567.75	153	0.75	0.25	0	0
Prot1935	Gene1935	6212	6791.75	2508.5	3256	1151.75	366	5501.5	5965	7809	1169	2240.5	2133.25	8814.75	9500	8189	4176.5	1467	1100.5	0.25	0.5	0.25	0
Prot972	Gene972	147	1782	2044	6257	7740	19950	242	647	760	6122	1309	18788	284	1074	7673	5859	5119	4757	0	0	0	1
Prot1628	Prot1628	4474	1226	5803	10774	6887.5	6832.5	3984.5	8129.5	7270	6628	8153.5	3672.5	1947	7884.5	5512	5897	3409.5	4008.5	0	0	0.5	0.5
Prot1740	Prot1740	833.5	674.25	4244	4782.5	6568.75	4051.5	3508	2574.5	2514.75	3380.25	6670.25	4773.75	1774.5	2675.5	1223.25	2746	8067.25	3118.5	0	0	0.25	0.75
Prot1525	Prot1525	3683.5	6616	2239.25	1667	9752.5	4327.5	2008.25	1580.75	6648.25	10899	6330	7911	8843.25	9515.5	2447.25	3153.5	1606.75	4636.5	0	0	0.75	0.25
Prot964	Gene964	423	694	831	3107	6567	5909	96	2458	3338	6936	5966	3044	739	2544	5196	10559	4932	8699	0	0	0	1
Prot1081	Prot1081	4988	11752.8	2701.5	2071	458.5	6089.25	1385.75	1909.25	4694.25	2774	2256.75	4901.25	16577.5	11618	1282	10875	3702.25	1304.25	0.25	0	0.75	0
Prot629	Gene629							11494	6955	1851	1433	1914	162	13775	2941	1617	184	1109	405	0	1	0	0
Prot1908	Gene1908	10689	12475.8	6690.75	6291	4918.75	3666.5	5247.75	5220.25	3353.75	4684.5	3408.75	4407.25	10645.2	3219.75	9037.75	2966.75	1876	4613.75	0	0.5	0.25	0.25
Prot1946	Gene1946	12107.8	6122	7898.25	4497.75	1817.75	4988.25	3977.5	7793.25	7809.5	5132	4037	1367.75	5978.5	721	5744	5273.5	4772.25	5032.75	0	0.25	0.5	0.25
Prot1419	Prot1419	1969.5	8434.5	4549	4911.5	2974	2628	1468.5	6798	7130.5	1851	4666.5	253.5	7655	2740.5	2407.5	4911.5	7284.5	3045.5	0	0.5	0	0.5
Prot96	Gene96	15578	4518	5924	2329	1647	130	736	14601	10155	689	430	18	13019	11742	5798	1796	4435	159	0	1	0	0	Compartment2
Prot308	Gene308	136	1890	2136	9116	6839	11012	341	393	3379	1652	730	4235	102	243	2096	3821	128	4212	0	0	0	1	Compartment4
Prot339	Gene339	839	1585	1671	4214	1108	5462	1001	2803	3239	3416	5116	24493	342	3551	325	105	4487	12114	0	0	0	1	Compartment4
Prot1019	Prot1019	19160.5	15555.5	3947	3555	1325	260.5	23620	4458	4921	2029.5	493	137	25657.5	3390	6719.5	688.5	273.5	24	0.5	0.5	0	0
Prot122	Gene122	5550	835	434	6320	355	409	4348	4691	9354	7441	620	320	14393	3624	4224	196	2612	109	0	1	0	0	Compartment2
Prot1066	Prot1066	13600.5	2969	6161	1008	1867.5	3614	26294.5	2258.5	2436.5	3056	3090	42.5	2140	1528	2007.5	1334	7156	10994	0.5	0	0	0.5
Prot1408	Prot1408	12216.5	1396.25	2079	2716	3550.75	231.5	10432.5	7536.5	9574.5	1712.5	68.25	0	11629	2853.5	1840.75	2013.5	462.25	177.75	0.25	0.75	0	0
Prot750	Gene750	10099	933	3896	13886	3654	27	4068	5408	8357	8013	3761	5065							0	0	1	0
Prot787	Gene787							9488	4792	12166	5561	5140	5106	7561	974	7415	5903	159	1178	0	0	1	0
Prot1463	Prot1463
Prot1632	Prot1632	5065.75	2609	4558	6702.5	2386	1689.75	1812	1289.75	2465.75	7953.75	6788	8893	1641.5	2881.25	4201.25	4844.75	2458.75	12270.8	0	0.25	0	0.75
Prot1114	Prot1114	12250.5	5884	2396	4860.5	1658.5	1410	21167	803	5214.5	4415.5	2300.5	533.5	6452	1565	1284	3490.5	2225	1256.5	0.5	0	0.5	0
Prot1971	Gene1971	7074.25	1601.5	6755.75	2497.25	719.5	2146.25	16937.8	4667.75	5840.5	5571.25	3829	1208.5	3598.75	9989.75	4299.5	2880.5	1282.75	1128	0.25	0.25	0.5	0
Prot1884	Gene1884	7553.25	4551.25	9810.75	3036	1106.75	777	12488	8197.25	3474.75	4511.25	1842.5	552	11760	5463.5	6532.5	3458	960	343.5	0.5	0.25	0.25	0
Prot86	Gene86	17516	10651	1187	1058	4372	109	6287	8131	5482	518	238	143	4539	2046	5937	3230	1628	255	0	1	0	0	Compartment2
Prot549	Gene549	2669	12701	4325	3468	702	250	7993	4690	6509	1128	721	0							0	1	0	0
Prot1958	Gene1958	8531.75	5853	3965.25	6132	4532.25	3005.5	3520.5	2239	1736.25	2146.25	882	2530.5	10465.8	2876.25	4029.75	2847.75	3586	2876.25	0.25	0	0.5	0.25
Prot1645	Prot1645	2467	2853	6635	4442	6131.5	5765	1781	5206.5	4383	3343.5	3615.5	7061	4183.5	1513	6550	4388.5	4848.5	5179.5	0	0	0.5	0.5
Prot1510	Prot1510	3999.5	2467.5	8491.5	5516	4420	1320	17591.5	5075	6666	4064	3395.5	1230	7584	5791	4279.5	4808.5	1618.5	1821.5	0	0.5	0.5	0
Prot480	Gene480	8727	6226	17571	5937	1572	607	967	2907	1273	3137	1144	351	10234	14055	1987	1021	745	0	0	1	0	0
Prot286	Gene286	54	1257	1709	8282	4959	11971	98	826	5047	6289	809	311	482	919	93	16968	1902	11096	0	0	0	1	Compartment4
Prot1652	Prot1652	3076	1587.5	1574.25	1238.75	5539.75	16937.2	6626.5	2763.25	1703.5	4410.5	5941	7107.75	1560.5	1225.75	1903.5	1516.25	6345	5285.25	0.25	0	0	0.75
Prot576	Gene576	5162	12952	99	56	1794	724	9579	8393	2435	474	1140	134	5215	4573	354	2791	1679	221	0	1	0	0
Prot162	Gene162	1942	3317	1737	3230	590	121	5688	2361	626	213	1730	382	17344	6380	12907	3649	438	39	0	1	0	0	Compartment2
Prot668	Gene668	17759	7167	3819	4628	1330	1028	6951	4711	3816	2327	1526	608	18143	8348	7588	2543	2337	271	0	1	0	0
Prot866	Gene866	275	1333	4475	6441	1308	6751	1332	529	5063	5913	4071	7561	530	2441	468	5338	6817	4526	0	0	0	1
Prot1662	Prot1662	3382.75	3072.5	1497.75	5193	9966.75	3481.75	3138	1782.75	5679	9434.75	3709.25	5898.25	849.75	3025.75	1632.25	2291.5	5630.5	2826.75	0	0	0.25	0.75
Prot1017	Prot1017	9609.75	4532	5065.5	847.25	1095.25	1521.5	12075.5	9387.75	2914.25	3213.25	562.25	1048.75	1306.75	4195.5	8337.5	3220	797	737	0.75	0	0.25	0
Prot366	Gene366																							Compartment4
Prot1800	Prot1800							36930.2	4369	1261	992.25	194.5	145.75	15357.2	8833	3505.25	2814	796.75	175.25	0.75	0.25	0	0
Prot128	Gene128	11019	16312	8600	3644	1848	506	15864	14909	3909	628	74	339	15409	11147	4984	4050	417	74	0	1	0	0	Compartment2
Prot687	Gene687	29622	12801	700	2267	231	0	23396	8074	3320	2055	231	0	8661	9673	1669	5887	118	0	1	0	0	0
Prot904	Gene904							16	1335	3237	4407	8742	5320							0	0	0	1
Prot637	Gene637	8178	4760	5750	466	3197	108	425	2697	9043	682	440	717	6721	5995	8515	3372	1442	385	0	1	0	0
Prot187	Gene187	2439	1622	13523	373	6598	1231	12492	10818	4938	16223	5953	1174	11039	4868	4075	5756	2315	3664	0	0	1	0	Compartment3
Prot954	Gene954	19	1410	1078	5277	62	13918	37	62	3581	6084	9222	9113	103	606	5744	4185	5503	433	0	0	0	1
Prot236	Gene236	12946	8749	761	2779	4511	2423	11970	3362	7665	387	7913	3379							0	0	1	0	Compartment3
Prot931	Gene931	500	2083	3157	6041	8069	8725	503	1689	4485	3226	7810	12966	198	1042	4305	4140	16953	4166	0	0	0	1
Prot566	Gene566	1110	7207	86	2241	1104	359	2526	5791	144	4020	670	4	3472	6572	1037	1815	638	358	0	1	0	0
Prot1876	Gene1876	24069	4528.25	2314.25	1684.75	1069.25	199.25	17976.2	3539.25	4981.25	2332	375.25	2389.25	10045.2	3485	4262	4697	1682.25	2003.25	0.5	0.25	0	0.25
Prot106	Gene106	4030	8251	2671	2288	1708	768	1096	11846	7478	4919	830	138	1857	5137	11161	3430	181	136	0	1	0	0	Compartment2
Prot1288	Prot1288	5038.5	5162.5	4890.5	3487.5	1266.5	2244	13467	3688.5	8372	9037	1563.5	2085	734	10513	5083.5	5314	3923	2286.5	0	0.5	0.5	0
Prot986	Gene986	560	543	1056	1771	2693	12482	255	1688	1952	6026	2545	11881	24	1886	198	4287	637	19472	0	0	0	1
Prot571	Gene571	25384	2083	7308	9368	2172	196	12211	2244	8671	3923	359	170	9801	8388	4924	3804	2054	77	0	1	0	0
Prot50	Gene50	36885	6394	5816	1411	47	0	39757	1507	660	975	162	0	17446	3792	291	1763	572	0	1	0	0	0	Compartment1
Prot192	Gene192	3154	9348	12544	1559	241	539	8127	7462	10541	12036	5256	2044	12175	4223	4511	5041	4301	1905	0	0	1	0	Compartment3
Prot1763	Prot1763	1133.75	1491	5765.25	7932.5	1789.25	6290.25	4021.25	2354.25	4878.75	7199.75	5948.75	1165	5276.25	2092.25	3911.5	8819.25	2608.5	1280.75	0	0	0.25	0.75
Prot1224	Prot1224	3720	3032	4977.5	1146.5	2392.5	1146.5	9183.5	4173.5	1192.5	3896.5	2699	4971.5	13856.5	2551.5	4214	4365.5	3135.5	3379	0.5	0	0	0.5
Prot1516	Prot1516	20046.5	6944	2820.5	4624.5	2844.5	1162	14918	2429.5	3169.5	5065.5	535.5	2469	16698	6705.5	7781	11836.5	4633.5	1892	0.5	0	0.5	0
Prot1381	Prot1381	8699.5	3204.5	5152	1159	353.5	222	7919	5064	2440.5	1879.5	242	163	9637.5	8799.5	9301	1614.5	240.5	70.5	0.5	0.5	0	0
Prot1812	Prot1812	4713.5	2556.5	4297	1522.5	2446.5	4776	11582.5	3495	3264	1716	5510.5	7174.5	18390.5	2223.5	3981.5	6483.5	4072.5	3856.5	0.5	0	0	0.5
Prot319	Gene319	327	132	2704	504	2370	10424	846	438	4001	5280	6242	8947	281	703	1495	8038	6000	2077	0	0	0	1	Compartment4
Prot622	Gene622	8936	2926	2032	4420	3278	1076	7242	5846	7864	6195	1119	1321	4940	15481	10467	4143	1482	286	0	1	0	0
Prot1217	Prot1217	20814.8	15312.5	2410.25	2136.25	762.25	53.75	2554	6163.5	4220.75	3268.25	151.25	530.75	21965	4331.5	6801.5	989.5	461	46.5	0.75	0	0.25	0
Prot67	Gene67	63335	4168	3965	2107	872	0	45104	8295	7214	1167	636	0	13317	6603	4198	1392	91	0	1	0	0	0	Compartment1
Prot1593	Prot1593	4104	2802.5	2918	2879.5	1277.5	3130.5	3356	3734	4454	3146	4329	3189.5	934	2412	5623.5	5069	6191.5	8014.5	0	0.5	0	0.5
Prot903	Gene903	0	433	1783	1421	1599	9485	513	586	323	6590	422	14103	83	1479	3468	3401	1273	3114	0	0	0	1
Prot1254	Prot1254	37834.5	6514.5	2242.25	1228.75	973.5	25.25	33595.8	515.75	689.25	1783.5	147.5	29.25	29898.8	11731.5	2590.5	488.75	535.75	47	0.75	0.25	0	0
Prot869	Gene869	278	861	1514	2289	7046	8202	44	376	1877	1277	7610	1990	67	2614	1556	9541	6980	6694	0	0	0	1
Prot321	Gene321	78	212	74	1389	4344	2412	29	619	3426	2777	4869	2749	338	1847	619	137	7439	22963	0	0	0	1	Compartment4
Prot1360	Prot1360	4103	3542.25	2565	5159.75	1097.75	439.25	6122	7136.75	3618	1896.75	663.5	957	15988	2621.5	10349.2	6590.75	2673.75	1250.5	0	0.75	0.25	0
Prot324	Gene324	658	548	1976	6341	3128	14675	239	1484	5139	2938	5235	6090	373	2310	2726	3401	2519	8384	0	0	0	1	Compartment4
Prot1111	Prot1111	20947.2	4075	459.5	2700.25	1090.5	1252.75	8862.75	6065.75	1761.25	2168.25	2016	3470.5	13051.2	11114	1047.25	2256.75	2394.25	1178.75	0.75	0	0	0.25
Prot1272	Prot1272	13158.5	3473.25	3066.75	4003.25	660.75	1417.5	5073.25	6397.75	5684.25	5457.5	4242.75	1731.5	4479.25	1572.25	2595.25	792	2256.75	2347.75	0	0.75	0	0.25
Prot826	Gene826	3343	7092	649	5832	1826	3943	4464	3681	2305	6395	1526	11786	5735	5339	16493	11800	2296	6016	0	0	1	0
Prot1138	Prot1138	4350.5	866	1579.5	2335.5	1916	1775.5	5099.5	2199	4116	5502	4969	5001.5	20071	629.5	1337	2549	3270.5	2495.5	0.5	0	0	0.5
Prot884	Gene884	385	704	3706	5947	6330	3369	945	548	2577	9468	3494	13588	119	387	2181	4489	3818	3474	0	0	0	1
Prot1347	Prot1347	15994.2	5833.5	13548.5	1581.5	1293.5	17.25	12121	7133.75	12293.5	2792	324.75	154.5	16079.2	3149.75	3606.75	2242.25	397.25	84.5	0.25	0.75	0	0
Prot969	Gene969	585	904	3111	9586	9412	8403	649	1401	3146	1018	9640	9786	976	1309	3792	3193	5642	2906	0	0	0	1
Prot1914	Gene1914	8189	1341.25	8837	5150.5	2009.5	739.5	18900.8	8496	5144.5	3083.5	1547.75	1259	4301.5	9201.5	5720	3904.75	1374.25	1640.5	0.25	0.5	0.25	0
Prot1023	Prot1023	24870.2	4883.75	4049.75	457	398.5	862.25	12603	2028.75	1576.25	2285.5	678.75	4142.75	14402.8	3256.25	2536.25	575.25	2059.25	1766.25	0.75	0	0	0.25
Prot1464	Prot1464	3029	4438	6754	11134	6438	6042	3576.5	1705	7985	4761.5	6595	3883.5	6453.5	1731.5	7665	8663.5	3238.5	3976.5	0	0	0.5	0.5
Prot1035	Prot1035
Prot1233	Prot1233	30601.2	2278.25	2521.25	1649.5	228.5	276	21594.8	9456.25	3550	1223.25	657.5	153	38156.2	10147.8	4531.25	2268.75	45	341.75	0.75	0.25	0	0
Prot1493	Prot1493	6393	851.75	4391.5	11162.2	2064	4271.75	6442	8342	4823.75	5356.75	1441.5	5216	2051.75	1903	11888.2	9091.5	2215.5	3970	0	0	0.75	0.25
Prot1296	Prot1296	4114	6147.5	3950.5	1985	1346.5	122	1281.5	7471	4620.5	3849.5	944	0	24469	13797	1993.5	1343.5	866.5	44.5	0.5	0.5	0	0
Prot115	Gene115	25505	10411	4525	4962	787	0							7900	4340	5170	7990	2448	713	0	1	0	0	Compartment2
Prot1412	Prot1412	4327.5	5567	4003.5	6613	1007.5	6733	2551.5	3770.5	3716	4219	2384	5324	1574	948.5	5526	2449	751.5	5999	0	0.5	0	0.5
Prot1393	Prot1393	6534.5	445.25	6538.5	852.5	953	1961	3642.5	4813	3339.75	5571.75	2738	5928	15410.5	717.25	6715.25	4563.75	1520.5	2509.75	0	0.75	0	0.25
Prot1139	Prot1139	14396	4700	1947	2069	348.5	181	24110.5	13471	6226.5	1791.5	944.5	59.5	17383	4782.5	2662	1492.5	468.5	412.5	0.5	0.5	0	0
Prot1079	Prot1079	28640.5	5371.5	900.25	2003	755.5	368.25	13632.5	9200	2502.5	610.25	1966.5	71.25	28115.8	6105.25	4143.75	1697.75	104.25	9.25	0.75	0.25	0	0
Prot306	Gene306	482	1699	681	3186	6672	5141	308	2455	2111	1445	8462	1325	192	601	1581	5656	4210	34	0	0	0	1	Compartment4
Prot899	Gene899	587	1704	2510	8367	1998	6856	277	84	2233	8677	7545	5418	935	1822	6419	1783	5661	5441	0	0	0	1
Prot73	Gene73	67516	255	8826	215	473	333	1800	22564	751	1830	190	0	18801	4902	3865	113	199	0	1	0	0	0	Compartment1
Prot517	Gene517	11230	3728	3400	651	737	0	21328	6197	5826	2028	645	100	25122	8301	138	409	95	0	1	0	0	0
Prot1520	Prot1520	6605	6444.5	14050.5	6324.5	4150	1317	8564	648	9901	4051	1291.5	2201.5	15974	7367	6424	1817.5	384	1266.5	0	0.5	0.5	0
Prot1772	Prot1772	8978.75	11505.5	1802.25	1816.5	298.5	175	26630.2	2558	5818.75	2007.25	931.75	87.5	6753	6676.75	2801	3365	469.25	78.5	0.75	0.25	0	0
Prot246	Gene246	14830	2493	3196	2035	946	605	15591	12894	894	4236	5756	2532	4393	1577	4371	2891	6279	273	0	0	1	0	Compartment3
Prot1460	Prot1460	16849	7235.5	3855.5	4700.5	2549.5	1826.5	8248	5434	4329.5	475.5	1050.5	850	22387.5	2889	2667.5	3470	3467.5	2149.5	0.5	0	0.5	0
Prot978	Gene978	4138	8784	5100	1564	518	1065	10063	4106	5652	905	1097	213	3505	2860	15496	1130	55	0	0	1	0	0
Prot446	Gene446	14051	2804	1655	1331	567	0	21512	3131	581	3043	1665	0	20139	9027	2022	3195	41	335	1	0	0	0
Prot1597	Prot1597	6113.75	4640.75	971.5	589	968.75	0	6128.25	5717.75	3385.5	1423.75	648	51.25	11258.5	8096.5	4911.25	1793	2198.75	71.5	0.75	0.25	0	0
Prot1067	Prot1067
Prot1929	Gene1929	1851.75	10974	2129	2359.25	3078.25	1448	6508.75	4615.75	1625.25	4445.75	2619	2414.5	8662.75	6997.5	3049.5	4075.25	2651.75	708.75	0.25	0.5	0	0.25
Prot1816	Prot1816	4011.5	5715.5	14335.5	9536	2055.5	7518	1086	2799.5	7532	8516	5103	10562.5	3197	1357.5	3521	1388	9041.5	5036	0	0	0.5	0.5
Prot1258	Prot1258	11174.5	2789.25	2112.75	2709	3595.25	1183.25	8700.25	2734.75	510.5	2812.5	2020.5	7115.5	25691.8	3231	3915.75	690	1316.75	873	0.75	0	0	0.25
Prot2016	Gene2016	9835.75	7529	6600.75	771.5	3102.25	2399	5068.75	2144.75	1978	2736.5	3994.75	5562.25	7896.5	7076.25	3153.25	2290.25	968.5	3047.5	0.25	0.25	0	0.5
Prot1328	Prot1328	19004	9014.5	3092	575.5	292.5	17.5	22407.5	6830	2789.5	1727	895	352.5	24612	14362.5	4421	1181	624	232	0.5	0.5	0	0
Prot591	Gene591	32772	2026	2246	1377	858	227	280	11410	929	2043	996	493	8927	4886	7532	1528	381	321	0	1	0	0
Prot874	Gene874	205	2515	2414	219	8527	20146	96	1831	482	8039	10665	5134	662	933	1304	1357	6968	20396	0	0	0	1
Prot1820	Prot1820	4822	1567.5	8650.5	8332	6048	3608	3314	3363	4353	6345	7134	2136							0	0	0.5	0.5
Prot822	Gene822	16734	5613	16499	8075	4109	1665	961	943	12775	2290	5898	1923	7954	10159	10382	9665	2338	5591	0	0	1	0
Prot1467	Prot1467	2553	5289.5	3134.5	7457	3461	9709.5	3198	4252	11067	6333.5	5073.5	4653	4732.5	3727.5	2014.5	4746	1229	4112.5	0	0	0.5	0.5
Prot1760	Prot1760	5477.5	5973	10230	2049.5	5104	3920.5	3684	253	2872.5	2808	3790	5067.5	9208.5	3925	2276	2812	1453	2589.5	0.5	0	0	0.5
Prot1428	Prot1428	3734.5	10003.2	10061.8	6506	1777.25	977	8309.25	5279	9797.25	5652.5	667.5	1846.75	8273.75	6512	5456.5	807.5	3047.5	653	0	0.75	0.25	0
Prot1218	Prot1218	12439.5	755	1489.5	2721.5	2107	4504	22284	6866.5	550	7469	4108	4728	10987.5	685.5	3241.5	5273	3540.5	1761	0.5	0	0	0.5
Prot1654	Prot1654	11668	3205.5	4694	3393	3517.5	4711.5	21162.5	2238	534	3269	1351.5	9882	993	3945.5	1193.5	1899.5	2007	2188	0.5	0	0	0.5
Prot1447	Prot1447	6325.25	7150.5	10082.5	4461.25	3436.5	3995.5	10401.5	4105.75	11376	4664.75	9973.25	2029.5	14097.2	11027.8	5908.25	1747.25	1462.25	3892.75	0.25	0	0.75	0
Prot217	Gene217	4707	8896	8504	2839	430	4655	6470	10370	12447	15191	891	760	505	8913	2171	8177	6211	6155	0	0	1	0	Compartment3
Prot1552	Prot1552	943.5	3479.5	4712	7347.5	5494	3091.5	3635.5	3982	1934.5	9077	5672.5	5509.5	1954.5	8878	7819.5	14196	7231.5	6984	0	0	0.5	0.5
Prot730	Gene730	7985	9078	2585	4051	1937	4295	8711	4116	2450	8878	5544	6592	6479	11423	2431	4432	3161	4416	0	0	1	0
Prot214	Gene214	3168	2552	6329	6859	6525	1413	22556	614	10282	12234	2639	2824	6216	9751	9357	2000	9413	615	0	0	1	0	Compartment3
Prot386	Gene386	4472	2666	872	291	76	0	1165	4345	2188	565	0	0	1185	9480	2263	939	342	140	1	0	0	0
Prot1256	Prot1256	36603.2	1920.25	5461.5	626.25	316.25	57.5	26605.8	8182.25	3989.25	1864.25	778.75	290.75	22759	3008.25	9477.5	659.5	736.75	19.25	0.75	0.25	0	0
Prot425	Gene425	5961	21176	3961	73	832	0	5438	7261	74	568	622	0	23037	6783	1392	328	157	0	1	0	0	0
Prot1752	Prot1752	4223.75	2474	818.5	7138	5931.25	6680.25	2738.5	404	3274.75	1549	8120.25	9043.5	4182.5	966.5	1159	4357.25	5303	7926.75	0.25	0	0	0.75
Prot2041	Gene2041	9695	2578.5	4131.5	7071.25	3020.5	8627.5	9009.5	4470	3019.75	3524.25	1613	7710.5	6178	4952.75	3703.25	4731.25	3297	1760.75	0.25	0	0.25	0.5
Prot1421	Prot1421	2510.25	8940	8026.25	2354.75	485	1627.75	11398.8	7211	7836	3957.25	2132.75	242	5172.75	5752	4390.25	4674.25	2047	651	0	0.75	0.25	0
Prot721	Gene721	10696	5238	6147	4643	4416	4662	12453	2199	5605	15882	6037	6652	12232	9855	1788	778	6924	7432	0	0	1	0
Prot58	Gene58	7574	4772	1792	896	29	223	15230	147	1267	2276	0	0	35436	14843	1801	106	453	0	1	0	0	0	Compartment1
Prot248	Gene248	8018	6351	9906	3144	4415	6625	1998	9532	10250	2204	5860	3963	9904	3844	4195	2858	2790	3439	0	0	1	0	Compartment3
Prot99	Gene99							9950	1737	767	4283	150	665	18072	3954	8943	1927	479	122	0	1	0	0	Compartment2
Prot364	Gene364	269	1272	806	10101	765	19626	2366	623	3342	5627	4749	14295	80	1382	537	7570	6135	2745	0	0	0	1	Compartment4
Prot199	Gene199	11958	12528	10567	10256	1028	3262	7074	2156	6708	8296	8222	9438	1056	10130	7812	5778	6220	3111	0	0	1	0	Compartment3
Prot1973	Gene1973	6278	3836	5840.5	5773.5	3822.75	5613.25	11852.2	2387.75	4003.25	5464.75	2140.5	3193.25	5220.75	12075.8	4874.25	4449	3086.75	1465.25	0	0.25	0.5	0.25
Prot850	Gene850	15123	9412	5692	11692	1595	4092	9370	17759	4344	3709	8337	1321							0	0	1	0
Prot1584	Prot1584	2996.5	2826.5	3040	3862.5	3913.5	9307.5	1789	5231	4390.5	1674	4079	5543.5	3001	1528.5	1953	7608.5	2316.5	1994	0	0	0.5	0.5
Prot336	Gene336	9	165	5792	1313	4502	21002	752	300	500	8106	8104	16404	54	599	2898	3090	7857	11332	0	0	0	1	Compartment4
Prot1039	Prot1039	23704.2	14716	11097.5	1204.25	465	860.75	6548.75	5515	1648.75	3254.5	1530.25	1143	38191.5	10005	3034.75	3310.75	2876	1200	0.75	0	0.25	0
Prot1370	Prot1370	22308	2963	2053	1007	170.5	120	16127.5	10077	2482.5	2252	686	194.5	24273	11295	2854.5	2087	1303	347.5	0.5	0.5	0	0
Prot825	Gene825	12391	7490	10812	9013	819	1502	5903	4965	511	3406	2651	706	6907	5332	10067	9835	7689	533	0	0	1	0
Prot1853	Gene1853							16362	7099.5	4659.75	2037	2123.5	2966.75	10823.8	6046.75	2764.25	3084.75	2439.5	3876.5	0.5	0.25	0	0.25
Prot61	Gene61																							Compartment1
Prot797	Gene797	15069	2401	9434	4307	9865	726	3712	1596	3364	3755	1925	2587	11639	12737	15803	6836	372	2206	0	0	1	0
Prot1730	Prot1730	9406.5	5077	3397.5	6300.5	5107	4601	2540	952	2916.5	9209.5	4794	3550.5							0	0	0.5	0.5
Prot875	Gene875	83	3452	5922	1962	3460	3943	1663	744	2428	1064	8601	14214	213	136	258	9145	2311	2211	0	0	0	1
Prot2000	Gene2000	7125.25	4742.75	5479.5	7405.5	5759.25	2830.5							10628.2	4824.5	5627.25	4495.25	3295	3755	0	0.25	0.5	0.25
Prot720	Gene720
Prot657	Gene657	14356	2767	12134	5426	770	908	2800	7527	521	2310	1298	178							0	1	0	0
Prot384	Gene384	576	1198	2588	1119	5016	16833	178	393	848	3888	8458	3687	182	208	3731	5562	1971	8742	0	0	0	1
Prot862	Gene862	7782	13971	13993	8348	4616	2897	5575	664	5971	3952	879	2151	9592	1022	1357	7732	1204	10319	0	0	1	0
Prot979	Gene979	203	1429	3393	9483	10203	11333	737	301	3597	2003	4226	2054	7	617	6244	1230	3144	2249	0	0	0	1
Prot810	Gene810	9284	8977	7540	15470	1666	6352	8051	12508	955	1727	3439	302	7074	7296	13664	6500	3677	234	0	0	1	0
Prot1473	Prot1473
Prot1456	Prot1456	4765.5	6875.5	2068	12473	794.5	7797.5							324	4674	6115.5	8478	3764.5	6353.5	0	0	0.5	0.5
Prot1060	Prot1060	1944.5	8799	1593	1149.5	2513	2417.5	18948	2632.5	2727.5	4620	2887.5	3747.5	5615.5	2288	3928	3550.5	243.5	2345.5	0.5	0	0	0.5
Prot1158	Prot1158	12330.5	2697.5	3548.5	801.5	1250	2789	4135.5	919	1610.5	6596.5	1319.5	1835.5	3715	3790	2466	3253	1083	9311	0.5	0	0	0.5
Prot57	Gene57	58614	2227	9532	1119	235	123	12795	2887	5923	503	283	6	33939	312	5458	1891	9	130	1	0	0	0	Compartment1
Prot729	Gene729	12981	5315	15687	3954	6817	3027	2661	9345	6353	579	887	1982	4257	10149	9868	2052	4546	4340	0	0	1	0
Prot1874	Gene1874							6967.75	9363.5	4362.75	3327	797	5090.25	6462	4263	3413	2299.5	1479	893	0.5	0	0.25	0.25
Prot852	Gene852	5254	3582	10931	1469	8273	6374	4902	938	3807	11410	2136	2283	9882	8243	7563	129	8145	5951	0	0	1	0
Prot435	Gene435	10673	896	3119	1549	508	0	19315	236	2129	1407	142	0	24275	4261	2961	6565	420	0	1	0	0	0
Prot1797	Prot1797													7657.25	225.5	1459.25	5168.75	5420.25	6716.25	0.25	0	0	0.75
Prot134	Gene134	8401	9506	477	3130	1215	190	12529	3271	5380	2259	1461	254	18519	11889	1981	2095	338	194	0	1	0	0	Compartment2
Prot1770	Prot1770	4566.5	192.5	6227	5540	4753.5	9769.5							3600	5437.5	10463	1722.5	1472	1732	0	0	0.5	0.5
Prot812	Gene812	5439	5696	8441	15349	6760	3244	18739	18870	18140	3911	5748	3722	14958	7314	5777	4067	4198	659	0	0	1	0
Prot1987	Gene1987	10855.8	7825	4863.75	1412.75	3296.75	2617.25	7705	7941.75	7800.5	4338	8461.25	4114.25	22223.5	1611.5	2891.75	5254.5	4064.75	1744	0.25	0	0.5	0.25
Prot1411	Prot1411	863.5	1695	902.5	4717.5	1843	1595.5	5079	3660.5	2681.5	6282	2623	812	2319	3683.5	4890.5	484.5	3848.5	8804.5	0	0.5	0	0.5
Prot880	Gene880							360	1067	2279	5633	7936	24960	215	1577	4649	1793	7134	480	0	0	0	1
Prot295	Gene295	105	39	936	9728	2053	6734	37	2795	3788	6208	4151	8475	0	630	3847	7655	6303	15721	0	0	0	1	Compartment4
Prot1650	Prot1650	2221.25	3610.75	1183.25	8561	4687.75	9195.75	2356.75	1064	774.75	2796.75	308	5013.75	10072.2	1503.5	1922.75	2658.5	2835.75	1366.5	0.25	0	0	0.75
Prot763	Gene763	13894	3593	4081	13105	7129	8507	2260	1771	15151	13168	8554	124	9725	4702	3247	2895	4572	5348	0	0	1	0
Prot317	Gene317	399	642	901	2920	1883	13906	18	767	1600	1422	12959	19595	141	209	4122	2292	5840	10310	0	0	0	1	Compartment4
Prot1021	Prot1021	32554.8	1171.5	4817.5	2565	752.5	801.25	19703.2	8637	5914.75	2453.75	1038	469.5	10774.8	4647.75	4219.5	4406.25	2764.75	1337.25	0.75	0	0.25	0
Prot481	Gene481	18712	3183	4033	1918	389	0	21021	7393	2752	2393	0	307	12744	11063	6680	684	479	0	1	0	0	0
Prot1891	Gene1891	1521	1514.25	7442	3154.25	1448.5	2671.5	3593.5	7344.75	6357	3999.75	1258.5	4109.5	3812.75	8210.75	3023	3671	2484.5	3085.75	0	0.5	0.25	0.25
Prot318	Gene318	271	218	2512	12415	4957	1924	420	344	1954	10164	3574	19772	611	653	2313	5572	4018	6898	0	0	0	1	Compartment4
Prot627	Gene627	19289	9272	10119	3022	1490	75	12149	3077	5925	2056	1343	1161	17812	13078	1271	4763	816	165	0	1	0	0
Prot542	Gene542	13462	8173	4539	6336	794	45	3519	8983	933	5086	884	138	19457	1088	8214	3366	450	383	0	1	0	0
Prot892	Gene892	411	499	2873	11825	8597	13134	0	1338	1247	3349	782	5239							0	0	0	1
Prot933	Gene933	451	569	1537	39	6198	11405	303	92	2372	1107	1291	14218	1166	679	16	668	2797	7379	0	0	0	1
Prot179	Gene179	23453	15484	6852	1611	2174	501	8806	3526	1725	5567	1381	445	6706	7280	7311	4441	249	680	0	1	0	0	Compartment2
Prot223	Gene223	4303	4192	11174	5245	846	1728	12147	231	4297	6523	8323	4781	14317	2256	6662	544	8256	2949	0	0	1	0	Compartment3
Prot304	Gene304	89	591	1181	7592	11137	6964	43	985	4095	2662	2038	14432	958	312	3068	681	451	14760	0	0	0	1	Compartment4
Prot639	Gene639	8455	17949	4822	2412	1046	454	3809	498	2724	793	1036	323	2870	3957	622	3592	56	1489	0	1	0	0
Prot813	Gene813	7865	5527	8163	3669	1472	4247	3481	10308	5937	6224	213	1793	6291	1580	3778	17177	7364	5810	0	0	1	0
Prot101	Gene101	243	12872	653	2697	59	868							35	4160	5010	3595	793	215	0	1	0	0	Compartment2
Prot2049	Gene2049	1241	7214.5	3623.5	1962.75	1726.25	10154.5	3420	3414.75	5102.75	4150.5	2617	6180.75	2067.25	3821.75	2697.75	5732.75	6770.5	2400	0.25	0	0.25	0.5
Prot1496	Prot1496	7974.5	4140.5	2107	2900.5	1766	3976	9759.5	1970	712	1839	4453.5	4542.5							0.5	0	0	0.5
Prot147	Gene147	4124	9815	4236	5948	2162	116	21959	2488	27	2492	1182	484	13158	21068	11201	540	5971	51	0	1	0	0	Compartment2
Prot640	Gene640	15164	13238	1626	3830	1145	497	7139	4725	3627	1295	1413	603	7203	11368	10708	3257	1864	29	0	1	0	0
Prot1346	Prot1346	9709.75	11389.8	6455.75	2616.75	500.5	205.5	4916	11537.2	8153.75	427.75	1137.75	447	12514.5	4794.25	7890.5	548.75	292.5	94.25	0.25	0.75	0	0
Prot312	Gene312	173	65	187	1474	4966	6192	546	549	2955	2447	6386	12154	282	1731	6935	2997	3572	1071	0	0	0	1	Compartment4
Prot691	Gene691							9595	8676	5677	10044	6919	254	5738	5736	13269	4022	7832	3951	0	0	1	0
Prot441	Gene441	7090	11024	5020	110	102	10	7455	5005	6381	4370	145	0	24977	264	2286	1482	20	0	1	0	0	0
Prot1572	Prot1572	1110	2010.25	6462.5	9887.5	1151.75	6394.5	1622.25	4294	3456	6942.75	1750.25	3724	4810.75	8676.25	2334.25	1431	8413.75	5289	0	0	0.75	0.25
Prot1828	Gene1828	7965.25	11350.2	4208.75	3541.25	411	879.5	15181.2	5080.75	5962.75	5821.25	1011.25	247	12418.8	5292.75	7851.75	2262	2454	1257.75	0.5	0.25	0.25	0
Prot100	Gene100	8915	6452	8	5051	372	54	10359	3734	2421	573	39	4	2530	19257	9612	2420	976	389	0	1	0	0	Compartment2
Prot1261	Prot1261	5769.5	1121.5	9472	3472.5	466	3801	1849.5	427.5	4634.5	1308.5	4259.5	6401.5	11990.5	3834	4902	3741	3696	5850	0	0.5	0	0.5
Prot732	Gene732							7188	7435	2393	13822	5249	2366	2720	4768	4993	8112	1519	4943	0	0	1	0
Prot380	Gene380	192	801	4433	2717	13820	14797	406	1163	3147	2730	107	3538	814	299	5549	5333	995	7225	0	0	0	1
Prot913	Gene913	103	1494	1385	2532	4575	3248	1174	66	892	5680	11645	4296	379	225	6309	2180	3735	1054	0	0	0	1
Prot632	Gene632	1923	3279	6281	3108	645	1075	3091	12053	2907	828	472	220	1174	4108	10160	1105	928	120	0	1	0	0
Prot879	Gene879	739	743	2183	6994	12918	5167	671	68	443	5194	3699	4397	469	635	3345	3818	3811	15323	0	0	0	1
Prot1913	Gene1913	10381.5	3026.25	12370.5	3349.25	3420.75	1754.25	9730	12331	2318.25	3972.25	6702.25	1946.25	4861.25	4224	9007	7086.75	2465	3121	0	0.5	0.25	0.25
Prot1646	Prot1646	556.5	888	1271	3053.25	3792.5	9103	1687.75	1437	1681.5	8142.25	4074.25	5055.5	2448.75	2919.5	3799.75	6037.75	7969	2590.5	0	0	0.25	0.75
Prot550	Gene550	51636	6860	5508	1973	705	143	8893	2778	122	825	647	0	19327	10670	1378	5	42	31	1	0	0	0
Prot82	Gene82	1730	5887	11371	6887	1727	739	3068	9173	13748	5405	318	209	5305	14640	2038	1244	305	382	0	1	0	0	Compartment2
Prot303	Gene303	275	652	5117	8223	5100	18922	117	48	737	4442	8936	4296	181	475	453	5086	11507	13566	0	0	0	1	Compartment4
Prot1385	Prot1385	37760.2	5568.5	1990.5	4506.5	1829.25	378.75	17100.2	5753	2216.5	7105.25	654.5	80.25	6695.25	3076.5	11433.2	3164.5	1887	0	0.25	0.75	0	0
Prot712	Gene712	10642	628	3299	3594	2496	4536	11118	15639	1683	5256	4825	1764	876	6239	16609	6333	2988	3453	0	0	1	0
Prot511	Gene511	2856	11854	1144	1745	1447	0	10696	8969	3083	72	1002	0	7726	8566	1674	1436	0	100	1	0	0	0
Prot255	Gene255	3834	4597	11092	7029	6217	2625	3446	1994	3939	7281	3392	610	7869	10689	5831	6953	197	3072	0	0	1	0	Compartment3
Prot1038	Prot1038	5612.25	450.75	1906.25	1671.5	446.25	19.25	2240	4276.5	2353.75	2659	264.5	1849.25	9427	9703.25	1442.25	1925.5	928.5	725.5	0.75	0	0	0.25
Prot1357	Prot1357	15363	5076	2075.5	1751.5	1243	12	13923	5372.5	2627.5	2240.5	559	214.5	21890	2571	3033.5	1277	1719.5	154	0.5	0.5	0	0
Prot507	Gene507	7656	4701	10373	1108	215	0	2128	4378	419	698	15	0	16075	5795	974	737	140	0	1	0	0	0
Prot1720	Prot1720	7900	1593.75	1024	973.75	505.75	7377.25	5489.5	4093.5	2098.75	3342.5	6277	11772	3033.5	2274.25	1051.25	1598.5	3656	4863.75	0.25	0	0	0.75
Prot1515	Prot1515	7614.75	10684.5	15068.8	4868	1999.75	2202	8509.75	7860	1759.75	4072.25	3674.75	4622	10673.5	7436	3619.5	4158	5408.75	1287	0	0.25	0.75	0
Prot347	Gene347	141	1325	1890	6797	5201	14184	354	1245	2752	1809	11649	16122	9	835	3336	4489	10357	3207	0	0	0	1	Compartment4
Prot489	Gene489	29610	3443	5341	3411	365	0	16940	9531	5524	1260	605	181	1056	8776	4853	216	0	0	1	0	0	0
Prot1722	Prot1722	5381.5	2374.5	9726.5	3932.5	735	455	22593.5	6126	5913	6424.5	7230.5	1497.5	4519	1331	5996.5	7564.5	4564	768	0.5	0	0.5	0
Prot1438	Prot1438	13802.2	7100.5	1865.5	9090.75	2481.75	3390	6919.75	3523.5	7628.5	3932.5	1366.75	1391	11646.2	8236.5	11726.5	11321	2332	3114	0.25	0	0.75	0
Prot350	Gene350	44	766	1780	3060	971	2296	98	637	2971	1834	2776	4334	82	236	4304	3759	114	8432	0	0	0	1	Compartment4
Prot1086	Prot1086
Prot543	Gene543	49	1406	7918	3435	1102	591	9784	4640	10837	7576	162	329	3820	5168	4181	6721	1479	144	0	1	0	0
Prot948	Gene948	2279	618	6499	6274	3367	12146	451	1680	3352	2997	4751	742	890	805	2764	2302	7027	18549	0	0	0	1
Prot1056	Prot1056	4375	6969	3757.5	4763	270.5	2078.5	4968	2894	3172	1148.5	1838.5	2193.5	19317	1348.5	1618	4301.5	7881.5	298.5	0.5	0	0	0.5
Prot592	Gene592	17331	2257	3595	4106	83	110	4314	3176	6711	7822	1489	473	11141	4094	6704	2144	1259	77	0	1	0	0
Prot1840	Gene1840							15396.8	5928.5	3475	3417.5	1504	2022.75	28667.5	973.75	3257.75	2038.25	618.75	930.75	0.5	0.25	0	0.25
Prot847	Gene847	3558	3544	8372	7880	484	699	13384	4398	1677	4752	4356	6676	18892	1002	3863	1383	1451	1244	0	0	1	0
Prot1877	Gene1877	3223.25	7875.75	3957.25	2477.5	1808.25	1358	6270.75	2610.75	7479.25	1542	863.5	756	7018.5	6392.5	2338.75	2527.75	3301	1598.5	0.5	0.25	0	0.25
Prot429	Gene429
Prot830	Gene830	2930	10269	9300	579	1412	1119	2194	3477	2825	1671	1029	1460	6577	10722	12346	778	6510	3493	0	0	1	0
Prot1005	Gene1005	49	1522	1358	2725	5066	10229	79	227	6760	11902	6732	11147	814	780	2986	6114	655	16786	0	0	0	1
Prot320	Gene320	64	2519	3860	3955	5634	9655	197	823	3881	7595	2006	3972	127	1913	447	1243	3437	361	0	0	0	1	Compartment4
Prot959	Gene959	7941	9928	1768	4822	903	891	8712	8301	6158	4921	1931	689	6233	4776	418	6003	323	328	0	1	0	0
Prot412	Gene412	2802	5038	11002	422	318	0	38621	1427	2001	1393	306	0	4640	6089	4850	907	163	0	1	0	0	0
Prot1703	Prot1703	9105	3636.5	2905.5	1238	3975.5	2751	2857	3335	1901.5	3309.5	1314	6641	14765	1263.5	3304	3316	2245.5	215.5	0.5	0	0	0.5
Prot1422	Prot1422	5322	3506.25	10301.8	6526.25	972.75	3064	6449.5	3431.25	4491.25	8184	4935.25	2621.25	8578	1815.5	8823.75	3221.5	3918	2481.25	0.25	0	0.75	0
Prot1728	Prot1728	5628.75	2415	7490.5	7144.5	6336.5	4494.75	1212.25	3322.25	3342.75	5332.75	8076	10905	2177.75	3246.75	2595	4340.5	929.5	13099.2	0	0	0.25	0.75
Prot1751	Prot1751	1073	1146.5	1052.75	7958.5	4375.25	1970.25	3207.5	2761.5	1784	4104.75	4239.75	8806							0	0	0.25	0.75
Prot1222	Prot1222	1650.5	1819.5	5833	3318	2605.5	3837							7947	1483.5	3291.5	2135	6833	11543	0.5	0	0	0.5
Prot55	Gene55	27407	4334	1796	64	111	38	3094	14201	866	726	284	0	2514	13889	588	63	1247	0	1	0	0	0	Compartment1
Prot1133	Prot1133	15064.5	12823.5	6329	1824.5	2118	494.75	20788.8	3586	2616	1599.75	2988.25	669.25	3810.75	8494.5	1064	1262.75	1407.25	2912.5	0.75	0	0	0.25
Prot1854	Gene1854	4785	5917	4371.5	1534.5	2797.25	5513.5	12087.2	4418.25	4748.25	2418.25	4036	3218.5	5961	5581	3008	1415.5	2117.5	4213.75	0.5	0	0.25	0.25
Prot251	Gene251	17808	7397	4809	4638	6170	5196	9109	3286	13778	2903	769	5657	9878	9674	4378	5811	3945	6135	0	0	1	0	Compartment3
Prot917	Gene917	177	443	1287	1326	9116	5250	85	277	7353	957	2829	3089	72	2504	3057	5951	261	11879	0	0	0	1
Prot1879	Gene1879													17304.2	2854.5	4375.5	2609	347.75	588	0.5	0.25	0.25	0
Prot34	Gene34	61755	4360	2333	198	879	0	668	7847	2924	1173	0	0	8381	18747	3626	1233	449	408	1	0	0	0	Compartment1
Prot1815	Prot1815	11731	9281.5	4208	985	2076	1090	2506.25	5807.25	4590.5	1567.5	2242.25	556.25	16466.8	7009.75	3081	4380.25	2825.5	902.75	0	0.75	0.25	0
Prot1674	Prot1674	839.5	2101.75	4523.25	2033.75	5492.75	11558.2	457.25	2006.25	3496	682.75	6217.75	9432.75	2203.25	3206.25	1940.25	4182.75	8404.25	5287.25	0.25	0	0	0.75
Prot675	Gene675	6453	1472	10141	230	2260	173	8068	6809	9360	3730	2007	374	17028	2685	8600	749	1514	85	0	1	0	0
Prot889	Gene889	387	1377	985	4994	7082	607	907	1101	5463	4976	11478	21866	361	554	3541	3718	2415	1672	0	0	0	1
Prot21	Gene21	16921	8231	2340	2538	181	0	16110	5294	939	2326	952	0	26833	6593	3521	789	688	0	1	0	0	0	Compartment1
Prot1588	Prot1588	28363	7070	7522	4895	4028	1128	26977.5	4523	6516	4146	745.5	1054.5	7162	4740.5	7388	4009	2747.5	2253	0.5	0	0.5	0
Prot642	Gene642	3305	2408	7117	4273	7926	4594	13130	14683	6475	11316	6052	4556	3132	5675	11620	10123	9755	2097	0	0	1	0
Prot1574	Prot1574	8769	2443.5	10299	4683.5	4574.5	1354	7218.75	8676.75	9971	2024.5	8585	411.25	11566	3907.5	12193	8026.5	5900.25	2533.75	0	0.25	0.75	0
Prot1162	Prot1162	25278.5	4548	5468	3647.5	944	4	5625	4162.5	2320	1269	302	345	11359	3966	3270.5	2019	442.5	677.5	0.5	0.5	0	0
Prot146	Gene146	21071	4696	2160	51	407	93	11067	274	11940	7308	1547	175	14986	218	6796	2714	861	424	0	1	0	0	Compartment2
Prot1400	Prot1400	6309.75	4800.75	8121.75	768.25	234.5	264	8832.75	12943.2	8437	793.25	1869	218	12460.2	9480.25	8078.25	2568.75	449	38.25	0.25	0.75	0	0
Prot10	Gene10	6292	938	737	302	335	0	16815	17272	990	2442	223	0	29066	2802	1738	725	6	0	1	0	0	0	Compartment1
Prot2020	Gene2020	6578.75	4753.25	3421.75	5771.25	2557.5	1640.5	7233.25	6532	3951.25	1258.25	3925	684.5	11707.2	2485.75	3226	2150.75	6161.25	5280.75	0.25	0.25	0	0.5
Prot1919	Gene1919	13855.5	5297	3129.25	7021	3161.5	3590	9191.5	3599.5	3281.75	5999.5	7203.5	5772							0	0.5	0.25	0.25
Prot327	Gene327	16	342	3133	3808	7095	8751	88	118	1679	139	37	4344	81	831	2125	6772	3651	2157	0	0	0	1	Compartment4
Prot1637	Prot1637	647.75	4055.75	6183.75	2145.5	7084.5	3310.5	1535.25	826.25	4406	9790.75	5590.75	3056.75	912.5	589.5	3526	6653.5	2348.5	3046.5	0	0	0.25	0.75
Prot581	Gene581	13402	9223	12150	5439	1573	2502	9211	4186	11791	1712	479	59	6207	1258	6259	1959	935	0	0	1	0	0
Prot1342	Prot1342	9124.25	3649.25	6130.25	2876.75	1868.75	2285.25	22406.8	10792.8	4620.25	774	681.5	809.5	12083.2	7547	5745	5897.5	2710	2319.5	0	0.75	0.25	0
Prot1210	Prot1210	6256	8585.5	7884	1870.25	839.75	428.25	4781.75	8009	6247.5	1826.75	1448	88.25	11887	7233.75	5845.5	1497.25	440	267.25	0.75	0	0.25	0
Prot252	Gene252	8382	2856	12328	10413	2700	4643	2537	6109	9775	130	6355	4150	11065	1654	7423	2220	2375	4982	0	0	1	0	Compartment3
Prot728	Gene728	484	4463	4992	4658	5129	4386	13569	7002	14041	6182	1030	6128	7061	134	11732	1062	3824	4524	0	0	1	0
Prot773	Gene773	1592	1469	2510	2908	3766	7343	368	260	924	7247	4412	18846	25	1207	3973	4483	2549	9361	0	0	0	1
Prot1537	Prot1537	7909.75	7572.75	20990.8	4808.75	3689	3339							6723.25	5040	4366	2753.5	3022.75	547	0	0.25	0.75	0
Prot1269	Prot1269	965.5	3988.5	5311.5	5604.5	1240.5	1665	457	8844.5	702.5	6703.5	2445	964.5	6742.5	5154	6251	4224.5	4421	2436	0	0.5	0	0.5
Prot791	Gene791	13232	19446	19177	247	2431	375	142	9015	18835	12976	10713	4251	8771	3454	1639	7112	3520	1458	0	0	1	0
Prot470	Gene470	27954	3447	1718	564	157	0							27890	5354	4334	1754	4	0	1	0	0	0
Prot191	Gene191	2099	5266	12165	8434	1417	4683	4812	5295	3152	10012	3912	3102	6596	6462	7180	3014	2103	5014	0	0	1	0	Compartment3
Prot1817	Prot1817	3007.75	1423	1924.75	3358.25	2452.5	4544.75	1994.25	2595.5	2395.5	9842	6913.5	2717	2762.75	4494	4038.25	8829.5	5070.75	13721.2	0.25	0	0	0.75
Prot1562	Prot1562	6594.75	4528.25	2634.5	6834.5	4475	2036	2446.5	7101	10229	5844	2298	3748.75	7515.75	4059.5	7168	10592.5	6907.75	6585.25	0	0.25	0.75	0
Prot634	Gene634	8825	10306	2365	3247	2323	153	4635	16118	14711	6437	1160	365	1657	6603	937	1680	2484	935	0	1	0	0
Prot1989	Gene1989	4439.25	6110	7261	1660.75	2956.25	6080	4052.25	3348.75	7544.25	5524	3689	4285.75	8791.5	4970.5	3022.5	2205.5	2856.5	1930	0.25	0	0.5	0.25
Prot1076	Prot1076	29203.2	5601.25	4323.75	1198	690.75	45.75	11904.2	559.5	3592.25	1490.25	97.25	17.75	48509.8	1162.5	3748.75	905	773.5	5	0.75	0.25	0	0
Prot209	Gene209	4227	10558	2342	336	4169	3763	4788	4104	20120	542	3246	6609	6206	6929	2497	659	1487	5208	0	0	1	0	Compartment3
Prot664	Gene664	8119	3677	871	561	1995	270							8646	15855	1864	3561	243	702	0	1	0	0
Prot1968	Gene1968	8714.25	6832.75	2972.75	2812.75	1787.75	930.75	8845	8525	9645.5	3918.25	2414.5	2262	6929.75	6819.25	6682.5	8141.75	974.75	637	0.25	0.25	0.5	0
Prot1281	Prot1281	6257.5	2966.5	7866	5327.5	4344	3904.5	5487.5	7147.5	8295.5	3777	3695.5	969	11065.5	9256	6479	2215	1565	696	0	0.5	0.5	0
Prot512	Gene512	1694	2987	5085	1494	101	0	19116	6719	3020	405	323	188	2219	7672	3347	2960	92	0	1	0	0	0
Prot1567	Prot1567	10084	5840.5	10007.5	5328.5	3582.5	2495	15438.5	8944	3912	2165	5299	1372	1723.5	6064.5	3491	6729.5	627	2174	0	0.5	0.5	0
Prot204	Gene204	601	4942	20408	3557	228	4801	10156	1049	8361	3026	782	7327	9937	2184	3899	7868	4427	478	0	0	1	0	Compartment3
Prot276	Gene276	327	857	220	4029	15987	3693	192	137	2480	4120	3097	12791	121	1556	2897	2653	4267	4798	0	0	0	1	Compartment4
Prot207	Gene207	13218	9799	6315	7695	4044	5958	4766	4178	4240	3668	6177	2235	10304	13812	6558	9773	11765	7897	0	0	1	0	Compartment3
Prot1639	Prot1639	6824.5	1287.5	5997.5	4470.5	1559	9521.5	6753	5409.5	5171.5	5656	1656	3190	2674	6401.5	2080	1263.5	4025.5	9796	0	0.5	0	0.5
Prot1945	Gene1945	19984.8	2568.5	3726.5	1655	3300.5	3611	1954.25	5695.25	9882.25	5945.75	2799.25	3143.5	5079.5	4371.75	6248	5049	4542.75	4398	0.25	0	0.5	0.25
Prot1568	Prot1568	10380.8	10056.5	12098.8	436.5	1340	4481.25	15835.5	5168	7444.25	6163.75	6902	1922.25	14071.8	7828.25	1310.5	7127.25	5334.5	4582.5	0.25	0	0.75	0
Prot594	Gene594	7735	8451	6175	2023	134	160	13786	10777	1350	2407	240	206	5900	1533	1853	2373	422	1201	0	1	0	0
Prot548	Gene548	7801	401	16723	5022	1549	543	28068	4645	3339	9265	1974	443	15297	10230	5921	1302	867	42	0	1	0	0
Prot379	Gene379	9337	11509	461	8021	8150	7763	3190	1280	3548	6891	3643	1889	10108	3379	13015	7180	4940	3723	0	0	1	0
Prot1383	Prot1383	16262.5	2644.5	3636	3548.75	3874.75	4244.75	18781	5757	3917.5	5270.25	3795.5	1074.5	1018	5681	2473	3659.75	3578	1298.75	0	0.75	0	0.25
Prot2036	Gene2036	3468.25	3683.25	5872.25	5501.25	4586.5	4611.5	5661.5	2794.75	6347.5	7462	3133.25	4141.75	2789.75	3867.75	7257.25	2916.25	7311.5	8854.25	0	0.25	0.25	0.5
Prot615	Gene615	12085	6710	3206	997	997	0	3931	5006	831	7155	250	134	13391	253	452	2370	733	74	0	1	0	0
Prot877	Gene877							1201	2536	1073	716	1268	17134	58	1483	4076	4485	1414	13585	0	0	0	1
Prot270	Gene270	2989	5806	1190	4537	25	3150	11170	23499	11229	327	8845	743	12139	191	11238	4939	3590	476	0	0	1	0	Compartment3
Prot1166	Prot1166	10986	1807	5370.5	896.5	69.5	185.5	23285	5923.5	668	2742	193.5	19	12170	5342.5	2963	2826	885	79.5	0.5	0.5	0	0
Prot927	Gene927	878	1810	4152	1115	6552	19720	109	19	2714	1481	9890	12726							0	0	0	1
Prot538	Gene538	8456	11157	3731	12196	575	34	4267	13211	5546	1012	9	119	1791	11733	4737	2200	3223	326	0	1	0	0
Prot88	Gene88	5969	3558	3824	6493	668	142	5542	9102	4975	554	1364	528	8666	19138	6038	932	212	246	0	1	0	0	Compartment2
Prot734	Gene734	11815	4085	5531	5702	5659	1682	22549	4149	1946	2667	1324	1420	1738	3152	25548	5837	8042	3660	0	0	1	0
Prot161	Gene161	7542	740	11635	3398	605	102	287	1915	1882	1192	1089	90	9815	3107	847	4843	3639	9	0	1	0	0	Compartment2
Prot1420	Prot1420	1805	4275.5	4641.5	3032.5	5118.5	9502.5	1304	4163.5	1552	1948	1368.5	3253	760.5	1919	991	3084	3945	4221.5	0	0.5	0	0.5
Prot1927	Gene1927	9548.75	8222.25	5617	5016.75	1867.75	1422.5	4732.25	1908.5	5082.5	4050.5	2951.5	1634.75	10952.8	12889.2	3179.75	5302	2080	60.75	0.25	0.5	0.25	0
Prot1417	Prot1417							5895	1628.5	2295	4597.5	5862.5	2095.5	2882.5	1970.5	2193.5	4466.5	1289.5	5706	0	0.5	0	0.5
Prot1790	Prot1790	2537.5	2884	4935.5	6311	1003	4489.5	10840	2521.5	3905.5	2346.5	2324.5	5392.5	1240.5	2017	2527.5	2172	2217	3922.5	0	0.5	0	0.5
Prot1125	Prot1125
Prot1147	Prot1147	12284	8453.5	5485.5	2134.5	655	2442.5	4656.5	3368	4145.5	5319	1791.5	2865.5	4796.5	8482	1311	10564.5	859	2025.5	0.5	0	0.5	0
Prot1889	Gene1889	5595.75	1844.5	6399.25	1525	5249.25	4680.5							6923	4663.25	2783.75	3522.75	1599.5	1443.5	0	0.5	0.25	0.25
Prot1693	Prot1693	11900.5	7064.5	1051.5	2665.5	6753	2044	8282	4419.5	1968.5	7640.5	1956.5	4671.5	8844.5	1128.5	1957.5	2536.5	2184.5	7993	0	0.5	0	0.5
Prot841	Gene841							2296	11050	2492	8587	2830	12791	8519	8099	13481	825	2550	1647	0	0	1	0
Prot232	Gene232	2548	3776	19313	9758	1756	1051	2605	11711	6113	8087	1196	7499	8210	14604	13466	18480	4008	5699	0	0	1	0	Compartment3
Prot1699	Prot1699	16425	6645	1484	4440.5	5323.5	6143.5	1598.5	4899.5	4279.5	511.5	5179.5	11034.5	7538	1449.5	1843.5	805.5	1341	2712.5	0.5	0	0	0.5
Prot51	Gene51	6142	12395	2305	1788	639	0	14497	5412	2059	2172	253	0	3458	6334	3883	7823	212	336	1	0	0	0	Compartment1
Prot1932	Gene1932	18336	4100.75	6959	2671.75	1506.25	525.75	9832.25	1496.25	2177	2668	1723.75	1048.5	9370	4044.25	4036	1894.25	345.5	1818.5	0.25	0.5	0	0.25
Prot129	Gene129	2057	9403	1764	4267	4338	238	7726	7858	166	1782	1005	660	10739	21629	4466	899	1201	1000	0	1	0	0	Compartment2
Prot1121	Prot1121	18599	1769	5939	1743.5	557	9	22806.5	6536	3424	2345.5	1250.5	175.5	15340.5	7734.5	5381.5	2024.5	342	167	0.5	0.5	0	0
Prot1599	Prot1599	5341.5	4279	3542	4780	5779.5	8955.5	560.5	5553	6834	2777	4923.5	10684.5	6370	9425	1446	8459.5	4065.5	4367	0	0	0.5	0.5
Prot1573	Prot1573	25942.5	3105.5	4353.25	4400.5	532.75	3168.75	3880	12138.5	2522.5	3133.25	4021.5	486	3685.75	5125.25	6177.5	2443.25	6123.5	4782.5	0.25	0	0.75	0
Prot2003	Gene2003	10479.2	4747	1780.75	5126	8676.75	4892.5	6107.75	3673.25	9813.5	3168	2671.5	3891.5	5839.25	2039.25	13505.2	5701.75	5081.75	2220.75	0	0.25	0.5	0.25
Prot961	Gene961	75	692	87	5876	2919	140	356	175	797	10136	230	16063	142	1222	3765	1041	5205	7916	0	0	0	1
Prot741	Gene741	4637	3605	10910	11160	5179	1862	1736	6534	6104	5438	5129	2192	3242	14928	3600	13098	3505	2077	0	0	1	0
Prot501	Gene501	10049	182	4342	392	560	59	5792	9636	2460	1303	258	0	2086	7646	7484	2712	0	0	1	0	0	0
Prot1887	Gene1887	5832.25	4698.5	5704.75	2796.75	1552.5	948.75	1741	3029	2795	6921.5	5930	1185.75	6505.25	4088.25	2662.75	4796.75	2349	3250.25	0	0.5	0.25	0.25
Prot196	Gene196	7693	7727	8288	4542	227	4061	12807	12091	13595	5811	5133	4353	2064	9019	14559	2046	4412	2228	0	0	1	0	Compartment3
Prot1623	Prot1623	5917.75	9005.25	4984.5	2193.5	684.75	0	22261.2	1163.25	5024	312.75	1175.25	103.5	38549	10612.8	2364.5	2007	294.5	90.75	0.75	0.25	0	0
Prot807	Gene807	3688	3690	9513	8736	8987	6310	10972	119	5584	6867	918	1919	8436	5679	11335	9727	3107	1226	0	0	1	0
Prot703	Gene703	1586	6960	11346	8798	798	1668							3529	7725	10548	7231	1621	2852	0	0	1	0
Prot1246	Prot1246	21458.5	6805.5	2056	3642	85	0							31835	2799	7548.5	3298.5	450	863.5	0.5	0.5	0	0
Prot1607	Prot1607	3081	696	2183	2932.5	1992	4988.5	12922.5	3620.5	2488	5070	850.5	2687.5	19236	1155	5729	2537.5	1071.5	1424.5	0.5	0	0	0.5
Prot1215	Prot1215	28148.5	14195.2	2054.75	460	966.75	83.5	23238.8	5479.25	2512	1451.25	580	67.75	20720.5	4844.25	3749.5	1164.25	214.5	111.5	0.75	0.25	0	0
Prot222	Gene222	6551	12281	7969	12918	380	461	4425	11782	8351	588	2167	2813	1206	7812	12545	13123	8527	2523	0	0	1	0	Compartment3
Prot1784	Prot1784
Prot1304	Prot1304	5234.5	3293.75	6221	5254.75	1864	749.25	13978.5	10731	5751.75	880.25	627.75	189	24493.2	4063.5	5599.25	6892.25	1078	224.75	0.25	0.75	0	0
Prot1206	Prot1206	10915	7840	6534	5187.5	2258.5	5234	29038	2340.5	3680.5	4133	1802	4391	2858	3174.5	1790.5	586.5	5638	663	0.5	0	0	0.5
Prot4	Gene4	32795	19778	2204	90	357	539	6778	7618	1357	311	4	0	42525	2681	2983	2961	241	0	1	0	0	0	Compartment1
Prot112	Gene112	6244	9754	843	655	976	1097	14977	4473	26	2248	854	229	15957	4163	6289	9356	1555	1064	0	1	0	0	Compartment2
Prot59	Gene59	1982	1965	4802	1485	224	0	13259	94	2582	862	127	224	24969	1860	837	2	728	124	1	0	0	0	Compartment1
Prot1155	Prot1155	2924	671.75	201.5	865	2225.5	1563.25	15367.5	10561.5	7141.75	1780	869	1616	32632.5	15067.2	2690.75	794.25	1503.5	2360	0.75	0	0	0.25
Prot1474	Prot1474	15231	4087.5	2276	846.5	8396.5	3090.75	5295.75	2826.5	15248	3126.25	2005.5	2260	13726.8	3504.5	1981	6552	2763	459.25	0	0.25	0.75	0
Prot273	Gene273	82	2160	3443	534	3315	11487	102	1974	731	3726	2105	17849	265	543	1957	4669	6803	21710	0	0	0	1	Compartment4
Prot1091	Prot1091	3412	4743.5	1344	5050.5	1770.5	9483.5	14738.5	5201	5873.5	3902.5	1786	4286.5	20346	5410.5	3030.5	3223.5	3995.5	2447.5	0.5	0	0	0.5
Prot1990	Gene1990	10389.8	1352.5	5993.25	2014	1062	2246	9806.75	2474.5	4122.75	3222.25	334.25	1153.25	9179.25	2192	2296.5	3055.5	1143.5	4552	0.5	0.25	0	0.25
Prot1260	Prot1260	14201	4366.75	4286.75	2159.75	3913.5	349.5	8284.5	1728.75	4669	2445.25	515.25	106.5	15487	2380.25	6977.25	1852.25	1183.25	32.5	0.25	0.75	0	0
Prot683	Gene683	5064	10929	9946	3632	565	2885	7754	314	10888	3011	3818	1062	14257	6701	6886	6869	956	2604	0	0	1	0
Prot390	Gene390	16500	7688	628	1124	580	75	27278	200	1996	407	50	0	5315	4930	10656	268	1247	0	1	0	0	0
Prot599	Gene599	6681	15102	8983	6723	1457	126	1812	14878	6665	63	2471	333	6153	7871	3069	1520	71	274	0	1	0	0
Prot329	Gene329	82	410	5362	6983	3315	158	31	1233	2393	6549	2937	5333	161	820	1524	5899	1211	7579	0	0	0	1	Compartment4
Prot1266	Prot1266	33423.5	4668	4248.5	1047.75	451.25	236.75	6052.5	15661.8	5704.25	998.5	1678.75	272	8066.5	11243.8	3168.5	1774.75	373.25	241.75	0.75	0.25	0	0
Prot189	Gene189	2698	4472	8613	2835	2266	2440	9587	4635	7108	1970	1160	2196	6382	18759	3122	12100	7577	5746	0	0	1	0	Compartment3
Prot1271	Prot1271	5003.5	7483.75	5107.75	1911	4988.5	786.75	3092.75	10905.5	3530.25	2904.75	3424	1954	12459	1618.5	2106	1919.25	5356.75	1839.5	0	0.75	0	0.25
Prot1355	Prot1355	6280.5	3719	3958	959.5	968.25	820.5	23082.2	3336.75	1420.75	2715.5	503.5	537.75	17429.5	4428	4732.5	4247.5	848.75	152.75	0.25	0.75	0	0
Prot5	Gene5	54784	4939	9149	929	188	0	23030	19944	2376	982	185	0	24853	10411	8091	380	573	0	1	0	0	0	Compartment1
Prot1174	Prot1174	9400.5	719	932.5	2722	695	9558	10141.5	896	5118.5	2640	909.5	3653	773.5	7476.5	1303	3394.5	8355.5	9170	0.5	0	0	0.5
Prot443	Gene443	17418	514	3476	381	582	212	11062	5536	511	112	0	299	916	2978	2089	2791	103	0	1	0	0	0
Prot579	Gene579	3470	5943	12209	8550	766	2936							4912	8714	4057	2570	774	236	0	1	0	0
Prot1407	Prot1407	8484.5	9076.5	7213.5	5841.5	3864	1518.5	6853	8748.5	7861.5	4852	2056.5	2665							0	0.5	0.5	0
Prot14	Gene14	10147	2464	3230	190	324	0	8275	15487	5741	1122	0	106	4593	4899	2157	594	471	225	1	0	0	0	Compartment1
Prot94	Gene94	1073	1171	6989	2380	1913	811	39112	428	6388	43	656	100	1730	4530	3637	5531	89	1232	0	1	0	0	Compartment2
Prot893	Gene893							71	1200	4855	190	3403	9944	382	3920	6724	7947	941	16349	0	0	0	1
Prot121	Gene121	9589	815	4394	1722	1149	70	2198	4290	5713	4170	781	804	11591	8963	8891	207	4081	687	0	1	0	0	Compartment2
Prot17	Gene17	9653	2693	4433	4086	0	0	13572	6886	7344	1836	93	0	18329	4802	190	869	183	183	1	0	0	0	Compartment1
Prot41	Gene41	24561	12725	1009	1755	257	0	44957	10971	4237	672	570	0	19366	2265	728	1338	312	113	1	0	0	0	Compartment1
Prot2035	Gene2035	6132.75	4237	4618.25	2932.25	8051	5281.75	5275.5	3219	3459.25	4997	5034.75	3553.5	2454.75	3710.25	2470.5	2308.25	1722.5	2007.25	0.25	0	0.25	0.5
Prot519	Gene519	38613	2127	7257	751	491	0	24711	5306	3921	2242	0	0	21119	5987	3677	840	427	0	1	0	0	0
Prot1717	Prot1717	654.25	3756.25	4867.25	5311.75	4561.75	4088	3793.25	786	6478.5	6232.5	6053.75	11104.2	2003.5	1631.75	1018	3274.5	3524.75	3158.25	0	0.25	0	0.75
Prot105	Gene105	8122	753	8341	4675	2984	111	2150	9806	2128	3395	1765	48	7590	9757	4881	4870	946	298	0	1	0	0	Compartment2
Prot1561	Prot1561	24071	4638	2174.5	4575.5	1985	1241.5	12323	8778	8254.5	2761	1315	2308.5	5352	9649.5	2387	4644.5	2839.5	6902.5	0.5	0	0.5	0
Prot152	Gene152	18579	13160	10714	461	615	892	17667	3290	24291	1315	1136	314	2016	4789	2940	2526	1641	661	0	1	0	0	Compartment2
Prot1682	Prot1682	2020	1865	3532.5	1492.5	4233	4541	11425.5	1517.5	4895	1878	3130	5990.5	4172.5	3628.5	4243	6524.5	2205	5319	0	0.5	0	0.5
Prot310	Gene310	367	284	1890	7174	5763	12158	148	1493	1184	6679	10686	8946	635	1923	861	4285	1094	3896	0	0	0	1	Compartment4
Prot1403	Prot1403	10728.2	8516.25	4038	2714.5	7014.25	1909	8271.75	12329.8	6884.75	2521.25	1179.25	850.5	6069	5808.75	4463	2589.5	857.25	312	0	0.75	0	0.25
Prot1841	Gene1841	5721	5506.5	6664.75	3205.25	3917.75	2819.5	17252.5	4051.5	2588.5	1596	2994.25	968	35635.2	4825.75	5846	4758.5	2008.5	3083	0.5	0	0.25	0.25
Prot951	Gene951	977	1299	3454	3025	4082	10166	154	577	3848	30	7503	3203	0	962	2033	3792	1089	657	0	0	0	1
Prot427	Gene427	7214	3009	6353	2	138	802	34643	3965	11205	3597	13	0	30848	7556	1640	1589	6	123	1	0	0	0
Prot794	Gene794	7827	1474	5494	2598	4696	1035	9590	2525	6461	6354	5186	4773	3193	5240	3213	273	4212	2065	0	0	1	0
Prot1613	Prot1613	4695.5	3433.5	3419	5635.75	9383.5	7281.25	8702.25	1907	2039.25	3880.25	3974.75	7080	2791	1322.25	1540.5	609.75	4442.25	7567.5	0.25	0	0	0.75
Prot1457	Prot1457	5821.25	4666	4475.75	5683.25	6550.25	1119.25							2850	7100.25	1953.5	13056.5	1211.25	1430	0	0.25	0.75	0
Prot1826	Gene1826	4183.5	4820.75	6987.5	949	1559.5	1879	5243.25	5012.75	7594.5	6125.25	2053	2880.5	17458	7367.25	7472.25	691	4390.25	748.25	0.25	0.25	0.5	0
Prot1352	Prot1352	7498.5	6990	4870.5	8348.5	3199.5	2836	8647	8773.5	3265.5	5364	5679.5	1301	14407	3538.5	8857.5	2315	1459.5	3313	0	0.5	0.5	0
Prot673	Gene673	18879	556	2979	3916	2352	294	3705	8091	2818	5057	122	425	19430	11815	1625	2646	28	131	0	1	0	0
Prot1214	Prot1214	18020.2	1616.5	532.75	3664.5	682.75	0							35944.2	9141.25	1941.75	353.75	1918.25	183.75	0.75	0.25	0	0
Prot135	Gene135	4745	2604	5719	3274	2006	243	2808	20537	8962	2255	734	263	9931	2582	610	4890	2581	365	0	1	0	0	Compartment2
Prot30	Gene30	13476	918	3548	3706	489	0	289	19083	4971	1499	354	92	53341	4902	618	993	192	0	1	0	0	0	Compartment1
Prot221	Gene221	17384	7142	7488	7855	6517	232	4693	5015	4622	12377	1438	3881	947	9763	4350	9118	339	3162	0	0	1	0	Compartment3
Prot1930	Gene1930	8776.5	2437.5	4630.5	4579.5	7399.25	3067.75	4128.25	6544.75	8084.5	2321.75	4047.5	2735.75	5887	3922.25	6706.75	2694.5	5039	1420	0	0.5	0.25	0.25
Prot613	Gene613	2148	12137	1780	4845	1703	115	8307	9270	11487	2410	415	335	6520	4643	298	7589	613	486	0	1	0	0
Prot563	Gene563	4598	7387	11189	1549	280	341	919	5495	9225	767	370	222	10571	12319	3351	5391	397	0	0	1	0	0
Prot1924	Gene1924	9147.25	3774	2357.75	2761.5	723.5	792.25	9202.75	9869.5	8151.75	5338.25	1512.75	773							0.25	0.5	0.25	0
Prot1528	Prot1528	5871.75	5588.25	3277	3670	2745.25	2772	6567.25	12843.5	12978.5	1265.5	1349.5	2158	10652.2	6137	9469	5329.5	6874.25	1997.75	0	0.25	0.75	0
Prot690	Gene690							2230	2337	8661	1711	604	5040	16128	9812	6234	7865	1676	5838	0	0	1	0
Prot200	Gene200							435	6116	8231	9469	3980	413							0	0	1	0	Compartment3
Prot1745	Prot1745	6062	7113	2432.5	5932.5	8445	8466	7019.5	7028.5	6010	8278.5	5457	8138	1659	1562.5	1982.5	9710	3255.5	8375	0	0	0.5	0.5
Prot365	Gene365	147	1184	1411	937	512	18372	793	1347	5863	2924	10330	2598	493	796	689	7934	6198	18797	0	0	0	1	Compartment4
Prot609	Gene609	1468	8722	1751	2722	1822	58	25715	2321	8469	1719	1708	426	6562	10919	5323	1079	654	15	0	1	0	0
Prot1842	Gene1842	12080.5	9710.75	4437.25	3344.75	3168.75	1457	16456	3843.5	1667.25	2074.5	985.5	1892	9002.5	8995.75	3349.75	1387.25	1281.5	1529.25	0.5	0.25	0	0.25
Prot1564	Prot1564	7012	4142.75	1538.5	13321.8	4108	3952.5	3631.5	6848.25	5825	2527.25	5059.5	1936.75	733.75	1009.75	4423.25	7656.75	6691.5	5633.75	0	0	0.75	0.25
Prot1539	Prot1539	14522.2	3249.5	4310	3254.75	1178	93.25	20955.2	13311	4354.75	3025.75	468	1535.25							0.25	0.75	0	0
Prot553	Gene553	9860	2884	4943	200	919	0	8275	11243	1878	1991	2784	240	1563	260	9744	2395	1850	1026	0	1	0	0
Prot1012	Gene1012	126	818	2031	10712	8258	8378	269	1723	1459	3678	3196	582	452	687	4438	6116	6903	126	0	0	0	1
Prot1580	Prot1580	8946.5	3378	6431.5	5029.75	768	3250.5							11313	3162.25	8747.75	8135.75	857	970.5	0	0.25	0.75	0
Prot950	Gene950	33	1254	491	12412	4765	4420	101	2507	2316	6163	4207	13306	226	3161	274	1059	10809	2573	0	0	0	1
Prot824	Gene824							12736	2823	2810	4627	5825	3144	15078	2680	13526	6308	201	8720	0	0	1	0
Prot1594	Prot1594	754.5	2580	2450.5	2968.75	5174.5	11949.2	3153.25	4274.25	5294.25	2230.75	5138.5	9092.25	5289.25	1906.25	3509.75	7976	8437.75	12253.2	0	0	0.25	0.75
Prot69	Gene69	30337	818	6957	2579	0	0	6805	6292	765	2931	421	0	25317	13926	4257	289	147	0	1	0	0	0	Compartment1
Prot818	Gene818	7939	6480	7444	6569	7614	3728	13478	4735	9899	16689	2168	2323	730	3754	6150	2129	4173	2802	0	0	1	0
Prot254	Gene254	6512	1620	4519	2572	1666	1234	5060	1959	4635	8615	3316	3378							0	0	1	0	Compartment3
Prot1082	Prot1082	7722	1356	3773	5609	807.5	1110.5	13263.5	5261	8456.5	3748	2796	3474.5	11902	5349	2751	3454	3830.5	4407.5	0	0.5	0.5	0
Prot514	Gene514	29314	3234	2312	694	51	0	14009	5829	20794	3919	0	0	7147	4803	3671	1342	83	0	1	0	0	0
Prot1545	Prot1545	20332.5	10258.5	5135	7668.5	390	3820	8658	10955.5	7541	1829	1235.5	856	7894	10261.5	4863.5	6155	3597.5	651	0.5	0	0.5	0
Prot1236	Prot1236							27919	6591	7060.5	3786	3816.5	647	13131	3556.5	7631	1216.5	1296	2163	0.5	0	0.5	0
Prot1100	Prot1100	19670.8	4051.5	2684	1771.75	54	119.75	6744.25	3976.5	2920	1517.75	147.75	162	11578.8	8685.25	3582	1142.25	432.5	252	0.75	0.25	0	0
Prot1700	Prot1700	1795	2528.5	4754	5317	1545.5	8431.5	4902	6643.5	3907.5	2341	4178.5	4667	646.5	3049	772	2258.5	4931	980	0	0.5	0	0.5
Prot1290	Prot1290	9924	4527.75	7777.25	2713.75	3758	8836	9292.5	1282.25	16655.8	2147.75	1463	666	20373.8	12386.8	7085.75	8159.75	4313.75	854.25	0.25	0	0.75	0
Prot1667	Prot1667	1751.5	7577	4582	5325	1002.5	1903.5	13484	4930.5	1183.5	1636	2187	15789.5							0.5	0	0	0.5
Prot1829	Gene1829	13432	3601.25	3078	2225.25	3093.75	2312	20649	7354	5634	4475	1516.25	4084	10345	2905.5	5367.25	4120.5	1835.75	5601	0.5	0	0.25	0.25
Prot1952	Gene1952	18927.5	2521.75	4172.5	1765	1749	2129	6855	778.25	3770.5	4284.5	2596	2392	5962.5	6869.25	3116.5	2150	1439.75	934.75	0.5	0.25	0	0.25
Prot1615	Prot1615							2266.5	1047.5	2954	1349	7098.5	3466.5	5420.5	8208	3845.5	2777	1081	7184	0.5	0	0	0.5
Prot715	Gene715	18800	156	1523	3201	1247	4403	7127	908	11199	10062	4684	3231	5108	4526	773	8625	3182	2698	0	0	1	0
Prot580	Gene580	7691	10332	8947	719	345	145													0	1	0	0
Prot81	Gene81	9918	8900	675	4715	44	121	671	5033	10025	1937	2044	159	17904	4281	990	2122	1122	1435	0	1	0	0	Compartment2
Prot513	Gene513	9905	6042	1841	2735	138	0	10030	3286	3419	2483	529	0	17341	1545	3506	216	90	0	1	0	0	0
Prot325	Gene325	3	381	3871	5673	5674	10823	0	795	172	5221	1938	9502	225	1687	2389	6598	11018	12962	0	0	0	1	Compartment4
Prot775	Gene775	16151	607	1549	7069	5265	4011	1895	4671	4040	3649	6897	827	10187	4652	3629	7575	5998	1840	0	0	1	0
Prot1664	Prot1664	9582.5	1823	3726	1819	767.5	3586	12005	4383	895	4000	341.5	7274	4024.5	1884.5	7152	4185.5	4368.5	3020	0.5	0	0	0.5
Prot143	Gene143	17210	1311	9471	144	45	62	10708	16898	1823	4079	351	832	9302	5647	6397	1664	2901	195	0	1	0	0	Compartment2
Prot22	Gene22	35385	14614	2338	752	97	596	22687	2602	8016	1046	543	0	50828	20714	8474	2694	297	0	1	0	0	0	Compartment1
Prot1641	Prot1641	4662	2254	3247.5	3288	1314	14695.5							7049.5	3473	3642.5	4137	5953	4549.5	0	0.5	0	0.5
Prot590	Gene590	22027	1446	6925	1530	719	640	12349	8784	695	361	328	607	21627	15654	7792	842	1473	71	0	1	0	0
Prot370	Gene370	12790	2256	1501	2661	401	0	43690	5197	8529	1261	130	172	13254	11529	3050	1300	0	0	1	0	0	0
Prot1655	Prot1655	2656.75	1966.5	3084.75	928	7385.25	333	4205.25	6874.25	1404.75	4808.25	6657.25	10854.8	5227	4182.5	1798.25	7689	4555.5	8208.25	0.25	0	0	0.75
Prot1163	Prot1163	14100.2	11518.5	5739.5	1306.5	136.75	42.25	23812.8	6162.5	2411.75	2447.5	295	245.5							0.75	0.25	0	0
Prot941	Gene941	1026	782	4296	2288	5435	3521	421	1071	4744	8711	2034	123	2007	405	389	6086	5871	11153	0	0	0	1
Prot93	Gene93	3038	7123	2643	6005	1769	353	15804	1093	12271	458	2886	145	3789	2152	3720	2419	999	241	0	1	0	0	Compartment2
Prot1683	Prot1683	9307.25	1442.75	5122.75	1264.5	6327.75	6579.75	1638.25	2969.25	2158.25	2049.25	10624.8	23169							0.25	0	0	0.75
Prot1688	Prot1688	2126.5	1800	3196	1260.5	7153	741	547	5360.5	5407	2318.5	4699	5567.5	4318	4399	9144.5	5771.5	5617.5	2693	0	0	0.5	0.5
Prot323	Gene323	11	1884	2309	6575	9501	3540	224	1019	899	4901	1828	3996	118	561	5934	13166	1285	11942	0	0	0	1	Compartment4
Prot1469	Prot1469	15580.8	6310.5	5724.75	6753.25	2740.25	2296.5	14894.5	3182.5	8490	3201	1711.25	3313.5	26271.8	5678.5	7192.25	7378.25	2330.75	4073.5	0.25	0	0.75	0
Prot458	Gene458	32277	8455	4190	2113	373	0	23888	12944	4923	2140	358	0	16804	1034	339	1290	0	220	1	0	0	0
Prot340	Gene340	278	1917	2527	5912	12729	8498	1289	1496	5103	2562	1521	3375	700	1507	3246	4943	13843	4611	0	0	0	1	Compartment4
Prot1544	Prot1544	1356.25	3868	315.75	8027.5	3291.25	2024.25	8992.25	7389.25	3157.75	12387	449.25	1157.25	17270	1375.25	4237.25	2505.5	8094.5	1749	0.25	0	0.75	0
Prot988	Gene988	6	529	573	3528	3247	2473	716	927	4895	3386	1365	1297	0	1076	4529	1925	3197	15792	0	0	0	1
Prot934	Gene934	443	1586	3753	11288	1625	2910	245	882	5606	1524	942	11866	512	131	1122	10141	2960	11967	0	0	0	1
Prot498	Gene498	1792	17058	3544	2372	0	121	19757	185	1389	730	202	0	7355	440	1752	1558	367	0	1	0	0	0
Prot1101	Prot1101	13925	6759	4215.5	810	656.5	322.5	5872	5047	6451	2455.5	560.5	175.5	23454.5	4978.5	3062	2554.5	251.5	74.5	0.5	0.5	0	0
Prot194	Gene194	7244	2816	16288	5737	2406	5252	5123	8996	11274	553	2350	1171	2306	5890	5383	17271	4117	79	0	0	1	0	Compartment3
Prot1344	Prot1344	3808.5	4098	1853.5	2796	4542	202	2383	3071.5	767	1889	1832.5	3753							0	0.5	0	0.5
Prot1009	Gene1009	100	1624	3337	2027	1697	2088	288	960	6900	15838	1653	4779	82	470	3411	4239	2682	8994	0	0	0	1
Prot244	Gene244	5868	5026	5903	8397	4169	1648	9713	837	7622	9427	4691	1998	9878	3521	11183	4273	1658	4124	0	0	1	0	Compartment3
Prot1212	Prot1212
Prot633	Gene633	10998	7452	2461	2895	486	321	12269	11658	3343	1169	864	0	31889	3851	2614	1339	3269	137	0	1	0	0
Prot415	Gene415	30972	5460	6188	730	84	0	11005	5731	2875	877	64	312	4035	4380	785	769	144	0	1	0	0	0
Prot150	Gene150							28694	4216	5447	1757	175	113	9528	7859	7292	5623	1665	448	0	1	0	0	Compartment2
Prot973	Gene973	346	352	6067	2297	7811	3094	392	52	2242	7608	2631	5127	187	635	2795	4889	6903	555	0	0	0	1
Prot958	Gene958	171	1844	2895	987	13455	14732	672	972	2557	1981	1496	21597	386	936	6922	4251	3303	6123	0	0	0	1
Prot275	Gene275	393	1185	504	1875	5178	10544	683	21	179	4011	6231	7631	244	1389	2748	12695	2802	19188	0	0	0	1	Compartment4
Prot965	Gene965	61	128	1437	4832	733	8576	359	684	1937	4099	10349	8116	159	1312	3154	3051	9525	1025	0	0	0	1
Prot1570	Prot1570	8512.75	2344.5	4660.25	2310.5	2158	7847.5	6576.75	10078.8	3588.75	7346.25	2574.75	3660.25	1018.75	2244.25	1102.5	4990.25	5561.75	1818	0	0	0.75	0.25
Prot702	Gene702							9479	5871	17582	3535	2044	3234	2954	4391	9432	6652	6867	1649	0	0	1	0
Prot1847	Gene1847	13022.8	728.25	3014	3691.75	2776.25	2791.75	6562	8285.5	3750.75	4738.75	1766.5	1582.5	16539.5	3769.75	6527	2384	2598.75	2865.75	0.5	0	0.25	0.25
Prot1701	Prot1701	8934	939	6714.5	4160.5	2509.5	2011	1005.5	9473.5	3873.5	4910	3482	4994.5	10592.5	5903.5	4992.5	2202.5	2500	880.5	0	0.5	0	0.5
Prot1965	Gene1965	4897	2297.75	4198.25	5010.75	1357.5	4413.75	5878	2636.75	4404.75	2339.25	4618.25	3458.25	3985.75	2747.75	4877.5	1991.25	2844.75	3024.25	0	0.25	0.25	0.5
Prot718	Gene718	12017	11354	4325	2472	6409	435	4007	20062	12983	8155	5092	7473	5505	1206	2433	1708	4908	5440	0	0	1	0
Prot1738	Prot1738	1347.75	485.75	3432.25	1440.5	1410.5	5902.75	4890	1641.75	1818.5	5778.5	4201.25	3418.5	3837.5	4789.75	4388.25	3408.25	5124.5	1170.5	0	0.25	0	0.75
Prot575	Gene575	3706	6426	6065	7956	236	427	9238	3158	5204	2882	88	484	2844	3528	7122	7207	3831	87	0	1	0	0
Prot1535	Prot1535	1259	2745	5508.5	5700.5	10152	9484.5	8299	3221.5	6969.5	5585.5	4660.5	2547	9549	1822	5963	4083.5	7043	3408.5	0	0	0.5	0.5
Prot1742	Prot1742	3092	1198.25	7193.75	6552.25	6838.5	13792.2	331.5	3384.5	3695.75	5137.25	5050	5430	511	4126.75	3982.25	9548.75	2863.5	13875.5	0	0	0.25	0.75
Prot64	Gene64							19693	631	8436	3137	574	0	15318	92	3896	2035	141	0	1	0	0	0	Compartment1
Prot661	Gene661	4362	4620	11127	1874	965	0	9139	6555	5870	3704	2522	289	12747	3236	1056	8797	311	513	0	1	0	0
Prot849	Gene849	93	8949	6746	6264	4211	1788	10155	4245	6106	3537	3542	2119	4071	12267	8137	10382	8659	2917	0	0	1	0
Prot1498	Prot1498	4742	2486.25	4826.25	7149.75	1795.25	2157.75	15072.5	3839.5	9940	3793.5	5704.25	4911.5	4286.5	2703.25	6062.75	2455.75	3913.75	4447.25	0	0	0.75	0.25
Prot389	Gene389	814	104	5350	6045	3126	1537	84	1551	2679	9848	5830	2545	0	74	777	1826	268	8168	0	0	0	1
Prot790	Gene790	16957	7964	10224	7479	6823	3676	11094	4872	1565	334	4269	1746	9182	2624	10247	7669	7561	854	0	0	1	0
Prot1737	Prot1737	2968	4672	4031.5	4175.5	2897.5	2741	792.5	4824.5	3307	6204.5	1097	1978							0	0.5	0	0.5
Prot1151	Prot1151	23651	778.5	3165.5	1534.5	6191.5	11001.5	16312.5	2686.5	3896.5	950.5	639	2591.5	18118	6286	2756	3150	1582	1717.5	0.5	0	0	0.5
Prot1734	Prot1734	2461.5	2295.25	3512.25	4563.25	8657.5	2639.5	2525	938	5451.5	541	6399	8786	2845	2194.5	4642.25	4187.5	2689	5395.25	0	0	0.25	0.75
Prot1801	Prot1801	14917.5	8973.5	1421.5	1621	4583	3767	14313	2797	2703.5	3057	2549.5	162	8064.5	5084.5	3123	2812.5	1609.5	5908.5	0.5	0	0	0.5
Prot1616	Prot1616	4116	4739.5	7644.5	2008	7659	14033.5	6669.5	4614	2872	6217.5	2880	2721.5	2664.5	825	2818	4175	2966	3284.5	0	0	0.5	0.5
Prot1363	Prot1363	1830.25	3520.5	3526.5	7496.5	1405.25	1696	10122.5	1368.75	1012.5	2095	1517.25	3210.25	1447	3435	3900.25	3718.25	2229	3323.75	0	0.75	0	0.25
Prot208	Gene208							1655	10132	15467	516	3888	1658	4722	12635	7965	1166	13075	1710	0	0	1	0	Compartment3
Prot625	Gene625	14969	4233	1865	1407	403	216	9633	15787	5210	711	1132	484	7700	6827	14161	7424	1224	161	0	1	0	0
Prot343	Gene343	426	913	782	1019	5479	9895	47	719	1566	5119	1825	392	411	469	3078	5234	11298	3487	0	0	0	1	Compartment4
Prot1726	Prot1726	3528	3272.5	4378.5	5586	5587.5	5809	1697	7184	5320	8407	2379	6038.5	6933.5	3551	3192.5	2152.5	4501	6408.5	0	0.5	0	0.5
Prot1036	Prot1036	19687.2	5378.75	6212.75	1628.25	2412	605.25	4257.75	6572.75	4618	2205	965	262.25	27615.8	2519.5	2124	3278.25	1021.5	716	0.75	0	0.25	0
Prot529	Gene529	1560	6726	2465	1076	545	0	43255	7869	2611	3514	618	0	38400	10322	8295	521	263	198	1	0	0	0
Prot1080	Prot1080	12544.8	3957.5	5171.75	3617	574.25	849.75							21694.5	4964	2870	1405.25	904.75	1247.75	0.75	0	0.25	0
Prot1208	Prot1208	5327	1447	7122.75	2447.5	1999.5	2018.25	2884.5	10547.8	3504.75	3807.25	2816.75	664	10021.8	14591.8	7504.25	1206.25	3860.25	938.25	0	0.75	0.25	0
Prot616	Gene616	14484	11154	7078	3328	1495	1122	19870	4070	2207	1300	101	202	7091	5973	12143	3113	161	204	0	1	0	0
Prot15	Gene15	6190	6924	2354	3058	34	0	3250	7551	5790	1161	156	0	44298	10192	4385	1128	40	0	1	0	0	0	Compartment1
Prot1796	Prot1796	4435	2339.5	878.5	5193	1764	3141.5	1045.75	2697.5	3322.75	1816.25	1208.75	5685	4294.5	716.25	2305.75	2673.25	6404.5	2521	0	0.25	0	0.75
Prot1620	Prot1620	4705	3859.5	5929.5	5010	6439.5	2879	6500.5	1853	3955	8519.5	3080	5125.5	3595	4496	3406.5	4120	6243	4537.5	0	0	0.5	0.5
Prot870	Gene870	315	588	5664	4565	10025	10460	54	232	1434	10547	90	10015	788	1240	479	3851	868	11863	0	0	0	1
Prot495	Gene495	2988	1575	602	190	777	0	31812	14061	2024	901	1959	161	18946	5379	1523	12	870	0	1	0	0	0
Prot2021	Gene2021
Prot776	Gene776	5708	2211	2938	1438	3447	7296	32	8695	2943	8174	6890	5648	7907	7779	2473	8220	5079	2166	0	0	1	0
Prot378	Gene378	15586	11124	7522	1216	198	0	19743	1102	6179	2160	84	0	884	11960	1368	844	313	0	1	0	0	0
Prot243	Gene243	2243	5609	2819	879	8623	3030	18328	361	6182	430	3470	4961	6818	3474	6860	4194	177	2081	0	0	1	0	Compartment3
Prot1663	Prot1663
Prot1961	Gene1961	15051.5	3290	5642.5	4653.75	947	2755.5	10994	9201	6795	2875	5076.5	1803.75	5882	5691.5	3878.75	7324.25	3421	1723	0.25	0.25	0.5	0
Prot1378	Prot1378	14745	14715	5217.5	4095	1616.5	1099	4232.5	3730.5	6820	7139	545.5	784	15573.5	6120	5015	4070	5143	653.5	0	0.5	0.5	0
[truncated: 53 more rows]

## Sheet: pred_04_06
	CC_ClassContribution_COMPARTMENT3	CC_ClassContribution_COMPARTMENT2	CC_ClassContribution_COMPARTMENT1	CC_ClassContribution_COMPARTMENT4	SVM_winner	C-CMPS_MainClass	marker
PROT1	0	0	1	0		COMPARTMENT1	COMPARTMENT1
PROT10	0	0	1	0	COMPARTMENT1	COMPARTMENT1	COMPARTMENT1
PROT100	0	1	0	0		COMPARTMENT2	COMPARTMENT2
PROT1000	0	0	0	1	COMPARTMENT4	COMPARTMENT4
PROT1001	0	0	0	1	COMPARTMENT4	COMPARTMENT4
PROT1002	0	0	0	1	COMPARTMENT4	COMPARTMENT4
PROT1003	0	0	0	1	COMPARTMENT4	COMPARTMENT4
PROT1004	0	0	0	1	COMPARTMENT4	COMPARTMENT4
PROT1005	0	0	0	1	COMPARTMENT4	COMPARTMENT4
PROT1006	0	0	0	1		COMPARTMENT4
PROT1007	0	1	0	0	COMPARTMENT2	COMPARTMENT2
PROT1008	0	0	0	1	COMPARTMENT4	COMPARTMENT4
PROT1009	0	0	0	1		COMPARTMENT4
PROT101	1	0	0	0		COMPARTMENT3	COMPARTMENT2
PROT1010	1	0	0	0	COMPARTMENT3	COMPARTMENT3
PROT1011	0	0	0	1	COMPARTMENT4	COMPARTMENT4
PROT1012	0	0	0	1	COMPARTMENT4	COMPARTMENT4
PROT1013	0	0	0	1	COMPARTMENT4	COMPARTMENT4
PROT1014	0	0	1	0		COMPARTMENT1
PROT1015	0	0	1	0	COMPARTMENT1	COMPARTMENT1
PROT1016	0.514436	0	0	0.485564		COMPARTMENT3
PROT1017	0	1	0	0	COMPARTMENT2	COMPARTMENT2
PROT1018	1	0	0	0		COMPARTMENT3
PROT1019	0	0	1	0		COMPARTMENT1
PROT102	0	1	0	0		COMPARTMENT2	COMPARTMENT2
PROT1020	0	1	0	0		COMPARTMENT2
PROT1021					COMPARTMENT1	nan
PROT1022	1	0	0	0		COMPARTMENT3
PROT1023	0	0	1	0		COMPARTMENT1
PROT1024	0	0.51601	0.48399	0		COMPARTMENT2
PROT1025	0	0	1	0	COMPARTMENT1	COMPARTMENT1
PROT1026	0	0	1	0		COMPARTMENT1
PROT1027	0	1	0	0		COMPARTMENT2
PROT1028	0	0	1	0		COMPARTMENT1
PROT1029	0	0	1	0		COMPARTMENT1
PROT103						nan	COMPARTMENT2
PROT1030					COMPARTMENT2	nan
PROT1031	0	0	0	1		COMPARTMENT4
PROT1032	0.649275	0	0	0.350725		COMPARTMENT3
PROT1033					COMPARTMENT2	nan
PROT1034	0	0	1	0		COMPARTMENT1
PROT1036	0	0	1	0		COMPARTMENT1
PROT1037	1	0	0	0		COMPARTMENT3
PROT1038	0	1	0	0		COMPARTMENT2
PROT1039	0	0	1	0		COMPARTMENT1
PROT104	0	1	0	0	COMPARTMENT2	COMPARTMENT2	COMPARTMENT2
PROT1040	0.444612	0.555388	0	0	COMPARTMENT2	COMPARTMENT2
PROT1041	1	0	0	0		COMPARTMENT3
PROT1042	1	0	0	0		COMPARTMENT3
PROT1043	0	0	1	0		COMPARTMENT1
PROT1044	0	0	1	0		COMPARTMENT1
PROT1045	1	0	0	0		COMPARTMENT3
PROT1046	1	0	0	0		COMPARTMENT3
PROT1047	0	1	0	0	COMPARTMENT2	COMPARTMENT2
PROT1048	0	1	0	0		COMPARTMENT2
PROT1049	0	1	0	0	COMPARTMENT2	COMPARTMENT2
PROT105	0	1	0	0	COMPARTMENT2	COMPARTMENT2	COMPARTMENT2
PROT1050	1	0	0	0		COMPARTMENT3
PROT1051	0	0	1	0	COMPARTMENT1	COMPARTMENT1
PROT1052	0	0	1	0		COMPARTMENT1
PROT1053						nan
PROT1054	1	0	0	0		COMPARTMENT3
PROT1055	1	0	0	0	COMPARTMENT3	COMPARTMENT3
PROT1056	1	0	0	0		COMPARTMENT3
PROT1057	0	0	1	0		COMPARTMENT1
PROT1058	0.414624	0	0	0.585376		COMPARTMENT4
PROT1059	1	0	0	0	COMPARTMENT2	COMPARTMENT3
PROT106	0	1	0	0	COMPARTMENT2	COMPARTMENT2	COMPARTMENT2
PROT1060	1	0	0	0	COMPARTMENT3	COMPARTMENT3
PROT1061	0.689323	0	0	0.310677		COMPARTMENT3
PROT1062	0	0	1	0		COMPARTMENT1
PROT1063	1	0	0	0	COMPARTMENT3	COMPARTMENT3
PROT1064	1	0	0	0		COMPARTMENT3
PROT1065						nan
PROT1066	0	0	0	1		COMPARTMENT4
PROT1068	0	0	1	0		COMPARTMENT1
PROT1069	0.528994	0	0	0.471006		COMPARTMENT3
PROT107	0	0	1	0		COMPARTMENT1	COMPARTMENT2
PROT1070	1	0	0	0		COMPARTMENT3
PROT1071	0	0	1	0		COMPARTMENT1
PROT1072	0	1	0	0	COMPARTMENT2	COMPARTMENT2
PROT1074	0	0	1	0	COMPARTMENT1	COMPARTMENT1
PROT1076	0	0	1	0	COMPARTMENT1	COMPARTMENT1
PROT1077	1	0	0	0		COMPARTMENT3
PROT1078	0	0	1	0	COMPARTMENT1	COMPARTMENT1
PROT1079	0	0	1	0	COMPARTMENT1	COMPARTMENT1
PROT108	0	1	0	0	COMPARTMENT2	COMPARTMENT2	COMPARTMENT2
PROT1080	0	0	1	0		COMPARTMENT1
PROT1081	0.65831	0	0	0.34169		COMPARTMENT3
PROT1082	1	0	0	0		COMPARTMENT3
PROT1083	0	0	1	0	COMPARTMENT1	COMPARTMENT1
PROT1084	0	1	0	0	COMPARTMENT2	COMPARTMENT2
PROT1085	1	0	0	0		COMPARTMENT3
PROT1087	0.419961	0	0	0.580039		COMPARTMENT4
PROT1088	0	0	1	0	COMPARTMENT1	COMPARTMENT1
PROT1089	0.507354	0	0	0.492646		COMPARTMENT3
PROT109	0	1	0	0	COMPARTMENT2	COMPARTMENT2	COMPARTMENT2
PROT1090						nan
PROT1091	0.596778	0	0	0.403222		COMPARTMENT3
PROT1092	0	1	0	0	COMPARTMENT2	COMPARTMENT2
PROT1093	0	0	1	0		COMPARTMENT1
PROT1094						nan
PROT1095	0.608835	0	0	0.391165	COMPARTMENT3	COMPARTMENT3
PROT1096	0	1	0	0	COMPARTMENT2	COMPARTMENT2
PROT1097	0	1	0	0		COMPARTMENT2
PROT1098	0	0	1	0	COMPARTMENT1	COMPARTMENT1
PROT1099	0	1	0	0		COMPARTMENT2
PROT11	0	0	1	0		COMPARTMENT1	COMPARTMENT1
PROT110						nan	COMPARTMENT2
PROT1100	0	0	1	0		COMPARTMENT1
PROT1101	0	0	1	0		COMPARTMENT1
PROT1102	0	1	0	0		COMPARTMENT2
PROT1103	0	1	0	0	COMPARTMENT2	COMPARTMENT2
PROT1104	1	0	0	0		COMPARTMENT3
PROT1105	0	0	1	0	COMPARTMENT1	COMPARTMENT1
PROT1106	0	0	1	0	COMPARTMENT1	COMPARTMENT1
PROT1107	0	1	0	0		COMPARTMENT2
PROT1108	0	0	1	0	COMPARTMENT1	COMPARTMENT1
PROT1109	0	1	0	0	COMPARTMENT2	COMPARTMENT2
PROT111	0	1	0	0		COMPARTMENT2	COMPARTMENT2
PROT1110	0	0	1	0	COMPARTMENT2	COMPARTMENT1
PROT1111						nan
PROT1112	0	0	1	0		COMPARTMENT1
PROT1113	0	0	1	0		COMPARTMENT1
PROT1114	1	0	0	0		COMPARTMENT3
PROT1115						nan
PROT1116	0	1	0	0		COMPARTMENT2
PROT1117	0.500026	0	0	0.499974		COMPARTMENT3
PROT1118						nan
PROT1119	0	0	1	0	COMPARTMENT1	COMPARTMENT1
PROT112						nan	COMPARTMENT2
PROT1120	0	0	1	0		COMPARTMENT1
PROT1121	0	0	1	0		COMPARTMENT1
PROT1122	1	0	0	0	COMPARTMENT3	COMPARTMENT3
PROT1123	0	0	1	0		COMPARTMENT1
PROT1124	0	0	1	0	COMPARTMENT1	COMPARTMENT1
PROT1126	0	0	1	0		COMPARTMENT1
PROT1127	0.380895	0	0	0.619105		COMPARTMENT4
PROT1128	1	0	0	0		COMPARTMENT3
PROT1129	0	0	1	0		COMPARTMENT1
PROT113	0	1	0	0		COMPARTMENT2	COMPARTMENT2
PROT1130	0	0	1	0		COMPARTMENT1
PROT1131	0.622569	0	0	0.377431		COMPARTMENT3
PROT1132	0	1	0	0	COMPARTMENT2	COMPARTMENT2
PROT1133	1	0	0	0		COMPARTMENT3
PROT1134	1	0	0	0		COMPARTMENT3
PROT1135	0	0	1	0		COMPARTMENT1
PROT1136	0	0	1	0		COMPARTMENT1
PROT1137	1	0	0	0		COMPARTMENT3
PROT1138	0.701528	0	0	0.298472		COMPARTMENT3
PROT1139	0	0	1	0	COMPARTMENT1	COMPARTMENT1
PROT114	0	1	0	0		COMPARTMENT2	COMPARTMENT2
PROT1140	0	0	1	0		COMPARTMENT1
PROT1141						nan
PROT1142	1	0	0	0		COMPARTMENT3
PROT1143	0	0	1	0	COMPARTMENT1	COMPARTMENT1
PROT1144	1	0	0	0		COMPARTMENT3
PROT1145	0	1	0	0	COMPARTMENT2	COMPARTMENT2
PROT1146	0	1	0	0		COMPARTMENT2
PROT1147	1	0	0	0		COMPARTMENT3
PROT1148						nan
PROT1149	0	0	1	0		COMPARTMENT1
PROT115	1	0	0	0		COMPARTMENT3	COMPARTMENT2
PROT1150	0	0.498377	0.501623	0		COMPARTMENT1
PROT1151						nan
PROT1152	0	0	1	0	COMPARTMENT1	COMPARTMENT1
PROT1153	0	0	1	0		COMPARTMENT1
PROT1154	0	0	1	0	COMPARTMENT1	COMPARTMENT1
PROT1155						nan
PROT1156	0	0	1	0		COMPARTMENT1
PROT1157	1	0	0	0		COMPARTMENT3
PROT1158	0.645499	0	0	0.354501		COMPARTMENT3
PROT1159	1	0	0	0		COMPARTMENT3
PROT116	1	0	0	0	COMPARTMENT2	COMPARTMENT3	COMPARTMENT2
PROT1160	1	0	0	0		COMPARTMENT3
PROT1161						nan
PROT1162	0	0	1	0		COMPARTMENT1
PROT1163	0	0	1	0		COMPARTMENT1
PROT1164	0	0	0	1	COMPARTMENT4	COMPARTMENT4
PROT1165	1	0	0	0		COMPARTMENT3
PROT1166	0	0	1	0		COMPARTMENT1
PROT1167	0	1	0	0	COMPARTMENT2	COMPARTMENT2
PROT1168	1	0	0	0		COMPARTMENT3
PROT1169	0	1	0	0	COMPARTMENT2	COMPARTMENT2
PROT117	0	1	0	0		COMPARTMENT2	COMPARTMENT2
PROT1170	1	0	0	0		COMPARTMENT3
PROT1171	0.657362	0	0	0.342638	COMPARTMENT3	COMPARTMENT3
PROT1172	0	0	1	0		COMPARTMENT1
PROT1173	0	0	1	0		COMPARTMENT1
PROT1174	0.480116	0	0	0.519884		COMPARTMENT4
PROT1175	0	0	1	0		COMPARTMENT1
PROT1176	0	0.510542	0.489458	0		COMPARTMENT2
PROT1177	0	0	1	0		COMPARTMENT1
PROT1178	0	0	1	0		COMPARTMENT1
PROT1179	0.449052	0.550948	0	0		COMPARTMENT2
PROT118	0	1	0	0	COMPARTMENT2	COMPARTMENT2	COMPARTMENT2
PROT1180	0	0.489115	0.510885	0		COMPARTMENT1
PROT1181	1	0	0	0	COMPARTMENT3	COMPARTMENT3
PROT1182	0	1	0	0		COMPARTMENT2
PROT1183	0.629356	0	0	0.370644		COMPARTMENT3
PROT1185	0	1	0	0		COMPARTMENT2
PROT1186	1	0	0	0		COMPARTMENT3
PROT1187	0	0	1	0	COMPARTMENT1	COMPARTMENT1
PROT1188	1	0	0	0		COMPARTMENT3
PROT1189						nan
PROT119	0	1	0	0		COMPARTMENT2	COMPARTMENT2
PROT1190	0	0	1	0		COMPARTMENT1
PROT1191						nan
PROT1192	1	0	0	0		COMPARTMENT3
PROT1193	0	1	0	0		COMPARTMENT2
PROT1194	0.467906	0	0	0.532094		COMPARTMENT4
PROT1195	0	0	1	0		COMPARTMENT1
PROT1196	1	0	0	0	COMPARTMENT3	COMPARTMENT3
PROT1197	0	0	1	0		COMPARTMENT1
PROT1198	0	1	0	0		COMPARTMENT2
PROT1199	0	0	1	0		COMPARTMENT1
PROT12	0	0	1	0	COMPARTMENT1	COMPARTMENT1	COMPARTMENT1
PROT120	0	1	0	0	COMPARTMENT2	COMPARTMENT2	COMPARTMENT2
PROT1200	1	0	0	0		COMPARTMENT3
PROT1201	0	1	0	0	COMPARTMENT2	COMPARTMENT2
PROT1202						nan
PROT1203						nan
PROT1204	0	0	0	1		COMPARTMENT4
PROT1205	0	0	1	0		COMPARTMENT1
PROT1206	1	0	0	0		COMPARTMENT3
PROT1207	1	0	0	0		COMPARTMENT3
PROT1208	1	0	0	0		COMPARTMENT3
PROT1209	0.616429	0	0	0.383571		COMPARTMENT3
PROT121	0	1	0	0		COMPARTMENT2	COMPARTMENT2
PROT1210	0	1	0	0	COMPARTMENT2	COMPARTMENT2
PROT1211	1	0	0	0		COMPARTMENT3
PROT1213	1	0	0	0		COMPARTMENT3
PROT1214	0	0	1	0	COMPARTMENT1	COMPARTMENT1
PROT1215	0	0	1	0	COMPARTMENT1	COMPARTMENT1
PROT1216	0	1	0	0		COMPARTMENT2
PROT1217	0	0	1	0		COMPARTMENT1
PROT1218	1	0	0	0	COMPARTMENT3	COMPARTMENT3
PROT1219	1	0	0	0	COMPARTMENT3	COMPARTMENT3
PROT122					COMPARTMENT2	nan	COMPARTMENT2
PROT1220	0	0	0	1	COMPARTMENT4	COMPARTMENT4
PROT1221						nan
PROT1222	0.475053	0	0	0.524947	COMPARTMENT3	COMPARTMENT4
PROT1223	0	0	1	0		COMPARTMENT1
PROT1224	1	0	0	0	COMPARTMENT3	COMPARTMENT3
PROT1225	1	0	0	0	COMPARTMENT3	COMPARTMENT3
PROT1226	0.709628	0	0	0.290372	COMPARTMENT3	COMPARTMENT3
PROT1227	1	0	0	0		COMPARTMENT3
PROT1228						nan
PROT1229	0.459482	0	0	0.540518		COMPARTMENT4
PROT123	0	1	0	0		COMPARTMENT2	COMPARTMENT2
PROT1230	0	0	1	0		COMPARTMENT1
PROT1231	0.635344	0	0	0.364656	COMPARTMENT3	COMPARTMENT3
PROT1232	0	1	0	0	COMPARTMENT2	COMPARTMENT2
PROT1233	0	0	1	0	COMPARTMENT1	COMPARTMENT1
PROT1234	1	0	0	0		COMPARTMENT3
PROT1235	1	0	0	0		COMPARTMENT3
PROT1236						nan
PROT1237	0	0	1	0		COMPARTMENT1
PROT1238	0.573226	0	0	0.426774		COMPARTMENT3
PROT1239	0	0.52992	0.47008	0	COMPARTMENT2	COMPARTMENT2
PROT124	0	0.526764	0.473236	0	COMPARTMENT2	COMPARTMENT2	COMPARTMENT2
PROT1240	1	0	0	0		COMPARTMENT3
PROT1241						nan
PROT1242	0	0	1	0	COMPARTMENT1	COMPARTMENT1
PROT1243	0	0	1	0		COMPARTMENT1
PROT1244	0	0	1	0		COMPARTMENT1
PROT1245						nan
PROT1246	0	0	1	0	COMPARTMENT1	COMPARTMENT1
PROT1247	0.569784	0	0	0.430216		COMPARTMENT3
PROT1248	0	0	1	0		COMPARTMENT1
PROT1249	0	0	1	0		COMPARTMENT1
PROT125	0	1	0	0		COMPARTMENT2	COMPARTMENT2
PROT1250	0	0.515531	0.484469	0		COMPARTMENT2
PROT1251	1	0	0	0		COMPARTMENT3
PROT1252	0	0	1	0		COMPARTMENT1
PROT1253	0	1	0	0		COMPARTMENT2
PROT1254	0	0	1	0	COMPARTMENT1	COMPARTMENT1
PROT1255	0	0	1	0	COMPARTMENT1	COMPARTMENT1
PROT1256	0	0	1	0	COMPARTMENT1	COMPARTMENT1
PROT1257	0	0	1	0		COMPARTMENT1
PROT1258	1	0	0	0		COMPARTMENT3
PROT1259	1	0	0	0		COMPARTMENT3
PROT126	0	1	0	0	COMPARTMENT2	COMPARTMENT2	COMPARTMENT2
PROT1260	0	1	0	0	COMPARTMENT2	COMPARTMENT2
PROT1261	0.607195	0	0	0.392805		COMPARTMENT3
PROT1262	1	0	0	0		COMPARTMENT3
PROT1263	1	0	0	0	COMPARTMENT2	COMPARTMENT3
PROT1264	0	1	0	0		COMPARTMENT2
PROT1265	0	0	1	0		COMPARTMENT1
PROT1266	0	0	1	0		COMPARTMENT1
PROT1267	1	0	0	0	COMPARTMENT3	COMPARTMENT3
PROT1268	1	0	0	0	COMPARTMENT3	COMPARTMENT3
PROT1269	1	0	0	0	COMPARTMENT3	COMPARTMENT3
PROT127	0	1	0	0		COMPARTMENT2	COMPARTMENT2
PROT1270	0	0	1	0		COMPARTMENT1
PROT1271	1	0	0	0	COMPARTMENT3	COMPARTMENT3
PROT1272	1	0	0	0		COMPARTMENT3
PROT1273	0	0.529499	0.470501	0		COMPARTMENT2
PROT1274	0	1	0	0	COMPARTMENT2	COMPARTMENT2
PROT1275	0	1	0	0	COMPARTMENT2	COMPARTMENT2
PROT1276	1	0	0	0		COMPARTMENT3
PROT1278	0.753177	0	0	0.246823	COMPARTMENT3	COMPARTMENT3
PROT1279	0	0	1	0	COMPARTMENT1	COMPARTMENT1
PROT128	0	0.538508	0.461492	0		COMPARTMENT2	COMPARTMENT2
PROT1280	0.43943	0.56057	0	0	COMPARTMENT2	COMPARTMENT2
PROT1281	1	0	0	0		COMPARTMENT3
PROT1282	0	0.542135	0.457865	0		COMPARTMENT2
PROT1283	0	1	0	0	COMPARTMENT2	COMPARTMENT2
PROT1284	1	0	0	0	COMPARTMENT2	COMPARTMENT3
PROT1285	0	1	0	0	COMPARTMENT2	COMPARTMENT2
PROT1286	0.389963	0	0	0.610037		COMPARTMENT4
PROT1287	0.689767	0	0	0.310233	COMPARTMENT3	COMPARTMENT3
PROT1288	1	0	0	0	COMPARTMENT3	COMPARTMENT3
PROT1289	0.425418	0.574582	0	0		COMPARTMENT2
PROT129	0	1	0	0		COMPARTMENT2	COMPARTMENT2
PROT1290	1	0	0	0		COMPARTMENT3
PROT1291	1	0	0	0		COMPARTMENT3
PROT1292	0	1	0	0		COMPARTMENT2
PROT1293	0	0	1	0		COMPARTMENT1
PROT1294						nan
PROT1296	0	1	0	0		COMPARTMENT2
PROT1297	1	0	0	0	COMPARTMENT3	COMPARTMENT3
PROT1298	1	0	0	0	COMPARTMENT3	COMPARTMENT3
PROT1299	0	1	0	0	COMPARTMENT2	COMPARTMENT2
PROT13	0	0	1	0	COMPARTMENT1	COMPARTMENT1	COMPARTMENT1
PROT130	0	1	0	0		COMPARTMENT2	COMPARTMENT2
PROT1300	0	0	0	1		COMPARTMENT4
PROT1301	1	0	0	0		COMPARTMENT3
PROT1302	1	0	0	0	COMPARTMENT3	COMPARTMENT3
PROT1303	0	0	1	0		COMPARTMENT1
PROT1304						nan
PROT1305	0.648279	0	0	0.351721	COMPARTMENT3	COMPARTMENT3
PROT1306	1	0	0	0	COMPARTMENT3	COMPARTMENT3
PROT1307	0	1	0	0	COMPARTMENT2	COMPARTMENT2
PROT1308	0	0	1	0		COMPARTMENT1
PROT1309	1	0	0	0	COMPARTMENT3	COMPARTMENT3
PROT131	0	0	1	0		COMPARTMENT1	COMPARTMENT2
PROT1310	0	0	1	0		COMPARTMENT1
PROT1311						nan
PROT1312						nan
PROT1313	0	1	0	0	COMPARTMENT2	COMPARTMENT2
PROT1314	1	0	0	0	COMPARTMENT3	COMPARTMENT3
PROT1315	0	1	0	0	COMPARTMENT2	COMPARTMENT2
PROT1316	1	0	0	0		COMPARTMENT3
PROT1317	0	0	1	0		COMPARTMENT1
PROT1318	1	0	0	0	COMPARTMENT3	COMPARTMENT3
PROT1319	1	0	0	0	COMPARTMENT3	COMPARTMENT3
PROT132	0	1	0	0	COMPARTMENT2	COMPARTMENT2	COMPARTMENT2
PROT1320	0.623366	0	0	0.376634	COMPARTMENT3	COMPARTMENT3
PROT1321	1	0	0	0		COMPARTMENT3
PROT1322	0	0	1	0		COMPARTMENT1
PROT1323	1	0	0	0		COMPARTMENT3
PROT1324	0.445636	0.554364	0	0	COMPARTMENT2	COMPARTMENT2
PROT1325	0	1	0	0	COMPARTMENT2	COMPARTMENT2
PROT1326	1	0	0	0	COMPARTMENT3	COMPARTMENT3
PROT1327	0	1	0	0	COMPARTMENT2	COMPARTMENT2
PROT1328	0	0	1	0	COMPARTMENT1	COMPARTMENT1
PROT1329	1	0	0	0	COMPARTMENT3	COMPARTMENT3
PROT133						nan	COMPARTMENT2
PROT1330	1	0	0	0	COMPARTMENT3	COMPARTMENT3
PROT1331	0	0	1	0		COMPARTMENT1
PROT1332	0	0.530214	0.469786	0		COMPARTMENT2
PROT1333	0.674197	0	0	0.325803		COMPARTMENT3
PROT1334	0	1	0	0	COMPARTMENT2	COMPARTMENT2
PROT1335	0.494638	0.505362	0	0		COMPARTMENT2
PROT1336	1	0	0	0		COMPARTMENT3
PROT1337	0	0	1	0		COMPARTMENT1
PROT1338	0.38473	0	0	0.61527		COMPARTMENT4
PROT1339	1	0	0	0		COMPARTMENT3
PROT134	0	0.505031	0.494969	0		COMPARTMENT2	COMPARTMENT2
PROT1340	1	0	0	0		COMPARTMENT3
PROT1341	1	0	0	0		COMPARTMENT3
PROT1342	1	0	0	0		COMPARTMENT3
PROT1343	1	0	0	0		COMPARTMENT3
PROT1344	0.704809	0	0	0.295191	COMPARTMENT3	COMPARTMENT3
PROT1345	1	0	0	0	COMPARTMENT3	COMPARTMENT3
PROT1346	0	1	0	0	COMPARTMENT2	COMPARTMENT2
PROT1347	0	0.530422	0.469578	0		COMPARTMENT2
PROT1348	0.661046	0	0	0.338954	COMPARTMENT3	COMPARTMENT3
PROT1349	1	0	0	0		COMPARTMENT3
PROT135	1	0	0	0		COMPARTMENT3	COMPARTMENT2
PROT1350	0	0	1	0		COMPARTMENT1
PROT1351	0.731915	0	0	0.268085	COMPARTMENT3	COMPARTMENT3
PROT1352	1	0	0	0	COMPARTMENT3	COMPARTMENT3
PROT1353	0	0	0	1		COMPARTMENT4
PROT1354	0	1	0	0	COMPARTMENT2	COMPARTMENT2
PROT1355						nan
PROT1356	0	1	0	0	COMPARTMENT2	COMPARTMENT2
PROT1357	0	0	1	0	COMPARTMENT1	COMPARTMENT1
PROT1358	1	0	0	0		COMPARTMENT3
PROT1359	1	0	0	0		COMPARTMENT3
PROT136	0	1	0	0		COMPARTMENT2	COMPARTMENT2
PROT1360	0.451202	0.548798	0	0		COMPARTMENT2
PROT1361	0	0.502487	0.497513	0		COMPARTMENT2
PROT1362	1	0	0	0		COMPARTMENT3
PROT1363	1	0	0	0	COMPARTMENT3	COMPARTMENT3
PROT1364	0	0	1	0		COMPARTMENT1
PROT1365	0.657096	0	0	0.342904	COMPARTMENT3	COMPARTMENT3
PROT1367	0	1	0	0	COMPARTMENT2	COMPARTMENT2
PROT1368	0	0	1	0		COMPARTMENT1
PROT1369	0	1	0	0		COMPARTMENT2
PROT137	0	1	0	0		COMPARTMENT2	COMPARTMENT2
PROT1370	0	0	1	0	COMPARTMENT1	COMPARTMENT1
PROT1371	1	0	0	0		COMPARTMENT3
PROT1372	0	0	1	0		COMPARTMENT1
PROT1373	1	0	0	0	COMPARTMENT3	COMPARTMENT3
PROT1375	1	0	0	0		COMPARTMENT3
PROT1376	1	0	0	0	COMPARTMENT3	COMPARTMENT3
PROT1377	1	0	0	0	COMPARTMENT3	COMPARTMENT3
PROT1378	1	0	0	0		COMPARTMENT3
PROT1379	1	0	0	0	COMPARTMENT3	COMPARTMENT3
PROT138	0	1	0	0		COMPARTMENT2	COMPARTMENT2
PROT1380	0	1	0	0		COMPARTMENT2
PROT1381	0	1	0	0	COMPARTMENT2	COMPARTMENT2
PROT1382	0	1	0	0	COMPARTMENT2	COMPARTMENT2
PROT1383	1	0	0	0		COMPARTMENT3
PROT1384	1	0	0	0	COMPARTMENT3	COMPARTMENT3
PROT1385						nan
PROT1386	1	0	0	0		COMPARTMENT3
PROT1387	0	1	0	0		COMPARTMENT2
PROT1388	1	0	0	0	COMPARTMENT3	COMPARTMENT3
PROT1389	0	1	0	0		COMPARTMENT2
PROT139	0	1	0	0	COMPARTMENT2	COMPARTMENT2	COMPARTMENT2
PROT1390	1	0	0	0	COMPARTMENT3	COMPARTMENT3
PROT1391					COMPARTMENT2	nan
PROT1392	1	0	0	0	COMPARTMENT3	COMPARTMENT3
PROT1393	1	0	0	0		COMPARTMENT3
PROT1394	0.535861	0	0	0.464139	COMPARTMENT3	COMPARTMENT3
PROT1395	1	0	0	0	COMPARTMENT3	COMPARTMENT3
PROT1396	0.635057	0	0	0.364943	COMPARTMENT3	COMPARTMENT3
PROT1397	1	0	0	0		COMPARTMENT3
PROT1398	0.517386	0	0	0.482614		COMPARTMENT3
PROT1399	0	0	1	0	COMPARTMENT2	COMPARTMENT1
PROT14	0	0.495032	0.504968	0		COMPARTMENT1	COMPARTMENT1
PROT140	1	0	0	0		COMPARTMENT3	COMPARTMENT2
PROT1400	0	1	0	0	COMPARTMENT2	COMPARTMENT2
PROT1401	0	1	0	0	COMPARTMENT2	COMPARTMENT2
PROT1402	1	0	0	0		COMPARTMENT3
PROT1403						nan
PROT1404	1	0	0	0		COMPARTMENT3
PROT1405	1	0	0	0		COMPARTMENT3
PROT1406	0	1	0	0	COMPARTMENT2	COMPARTMENT2
PROT1407	1	0	0	0	COMPARTMENT3	COMPARTMENT3
PROT1408						nan
PROT1409	0	1	0	0		COMPARTMENT2
PROT141	0	1	0	0	COMPARTMENT2	COMPARTMENT2	COMPARTMENT2
PROT1410	0	0	1	0		COMPARTMENT1
PROT1411	0.509119	0	0	0.490881		COMPARTMENT3
PROT1412	0.515211	0	0	0.484789		COMPARTMENT3
PROT1413	0.689435	0	0	0.310565	COMPARTMENT3	COMPARTMENT3
PROT1414	1	0	0	0		COMPARTMENT3
PROT1415	0	1	0	0	COMPARTMENT2	COMPARTMENT2
PROT1416	0.668068	0	0	0.331932	COMPARTMENT3	COMPARTMENT3
PROT1417	0.587389	0	0	0.412611		COMPARTMENT3
PROT1418	0	1	0	0	COMPARTMENT2	COMPARTMENT2
PROT1419	1	0	0	0	COMPARTMENT3	COMPARTMENT3
PROT142	1	0	0	0	COMPARTMENT2	COMPARTMENT3	COMPARTMENT2
PROT1420	0.390254	0	0	0.609746		COMPARTMENT4
PROT1421	0.470661	0.529339	0	0	COMPARTMENT2	COMPARTMENT2
PROT1422	1	0	0	0	COMPARTMENT3	COMPARTMENT3
PROT1423	0	1	0	0	COMPARTMENT2	COMPARTMENT2
PROT1424	1	0	0	0		COMPARTMENT3
PROT1425	0	0	1	0		COMPARTMENT1
PROT1426	1	0	0	0	COMPARTMENT3	COMPARTMENT3
PROT1427	1	0	0	0	COMPARTMENT3	COMPARTMENT3
PROT1428	0.480185	0.519815	0	0		COMPARTMENT2
PROT1429	1	0	0	0		COMPARTMENT3
PROT143	0	1	0	0		COMPARTMENT2	COMPARTMENT2
PROT1430	0.671022	0	0	0.328978	COMPARTMENT3	COMPARTMENT3
PROT1431	0	0	1	0		COMPARTMENT1
PROT1432	1	0	0	0		COMPARTMENT3
PROT1433	0	0	1	0	COMPARTMENT1	COMPARTMENT1
PROT1434	0.456929	0.543071	0	0		COMPARTMENT2
PROT1435	1	0	0	0	COMPARTMENT3	COMPARTMENT3
PROT1436	0.371425	0	0	0.628575		COMPARTMENT4
PROT1437	1	0	0	0		COMPARTMENT3
PROT1438	1	0	0	0	COMPARTMENT3	COMPARTMENT3
PROT1439	1	0	0	0	COMPARTMENT3	COMPARTMENT3
PROT144	0	0	1	0		COMPARTMENT1	COMPARTMENT2
PROT1440						nan
PROT1441	0	1	0	0		COMPARTMENT2
PROT1442	0.513119	0	0	0.486881	COMPARTMENT3	COMPARTMENT3
PROT1443	0	0	0	1		COMPARTMENT4
PROT1444						nan
PROT1445	0.550054	0	0	0.449946		COMPARTMENT3
PROT1446						nan
PROT1447	1	0	0	0	COMPARTMENT3	COMPARTMENT3
PROT1448	1	0	0	0	COMPARTMENT3	COMPARTMENT3
PROT1449	1	0	0	0		COMPARTMENT3
PROT145	0	1	0	0	COMPARTMENT2	COMPARTMENT2	COMPARTMENT2
PROT1450	0.414161	0	0	0.585839		COMPARTMENT4
PROT1451	0	0	1	0		COMPARTMENT1
PROT1452	1	0	0	0		COMPARTMENT3
PROT1453	1	0	0	0	COMPARTMENT3	COMPARTMENT3
PROT1454	1	0	0	0		COMPARTMENT3
PROT1455	1	0	0	0	COMPARTMENT3	COMPARTMENT3
PROT1456	0.475333	0	0	0.524667	COMPARTMENT3	COMPARTMENT4
PROT1457	1	0	0	0	COMPARTMENT3	COMPARTMENT3
PROT1458	1	0	0	0		COMPARTMENT3
PROT1459	1	0	0	0		COMPARTMENT3
PROT146	0	0	1	0		COMPARTMENT1	COMPARTMENT2
PROT1460					COMPARTMENT2	nan
PROT1461	1	0	0	0	COMPARTMENT3	COMPARTMENT3
PROT1462	1	0	0	0	COMPARTMENT3	COMPARTMENT3
PROT1464	0.607529	0	0	0.392471	COMPARTMENT3	COMPARTMENT3
PROT1465	1	0	0	0		COMPARTMENT3
PROT1466	1	0	0	0	COMPARTMENT3	COMPARTMENT3
PROT1467	0.605156	0	0	0.394844		COMPARTMENT3
PROT1468	1	0	0	0		COMPARTMENT3
PROT1469	1	0	0	0		COMPARTMENT3
PROT147	0	1	0	0		COMPARTMENT2	COMPARTMENT2
PROT1470	1	0	0	0		COMPARTMENT3
PROT1471	1	0	0	0		COMPARTMENT3
PROT1472	1	0	0	0		COMPARTMENT3
PROT1474	1	0	0	0		COMPARTMENT3
PROT1475	1	0	0	0	COMPARTMENT3	COMPARTMENT3
PROT1476	0.620378	0	0	0.379622	COMPARTMENT3	COMPARTMENT3
PROT1477	0.570917	0	0	0.429083		COMPARTMENT3
PROT1478	1	0	0	0		COMPARTMENT3
PROT1479	1	0	0	0		COMPARTMENT3
PROT148	0	1	0	0	COMPARTMENT2	COMPARTMENT2	COMPARTMENT2
PROT1480	0	0	0	1		COMPARTMENT4
PROT1481	1	0	0	0		COMPARTMENT3
PROT1482	1	0	0	0	COMPARTMENT3	COMPARTMENT3
PROT1483	1	0	0	0	COMPARTMENT3	COMPARTMENT3
PROT1484	0.531633	0	0	0.468367		COMPARTMENT3
PROT1485	1	0	0	0		COMPARTMENT3
PROT1486	1	0	0	0		COMPARTMENT3
PROT1487	0.430725	0	0	0.569275	COMPARTMENT3	COMPARTMENT4
PROT1488	1	0	0	0	COMPARTMENT3	COMPARTMENT3
PROT1489	0.468026	0.531974	0	0		COMPARTMENT2
PROT149	0	1	0	0	COMPARTMENT2	COMPARTMENT2	COMPARTMENT2
PROT1490	1	0	0	0	COMPARTMENT3	COMPARTMENT3
PROT1491	1	0	0	0	COMPARTMENT3	COMPARTMENT3
PROT1492	1	0	0	0		COMPARTMENT3
PROT1493	0.665703	0	0	0.334297	COMPARTMENT3	COMPARTMENT3
PROT1494	1	0	0	0	COMPARTMENT3	COMPARTMENT3
PROT1495	1	0	0	0		COMPARTMENT3
PROT1496	0.716776	0	0	0.283224	COMPARTMENT3	COMPARTMENT3
PROT1497	0.614983	0	0	0.385017	COMPARTMENT3	COMPARTMENT3
PROT1498	1	0	0	0	COMPARTMENT3	COMPARTMENT3
PROT1499	1	0	0	0		COMPARTMENT3
PROT15	0	0	1	0		COMPARTMENT1	COMPARTMENT1
PROT150						nan	COMPARTMENT2
PROT1500	1	0	0	0		COMPARTMENT3
PROT1501	0.594053	0	0	0.405947	COMPARTMENT3	COMPARTMENT3
PROT1502	0.619953	0	0	0.380047		COMPARTMENT3
PROT1503	0.381436	0	0	0.618564		COMPARTMENT4
PROT1504	1	0	0	0		COMPARTMENT3
PROT1505						nan
PROT1506	0	0	1	0		COMPARTMENT1
PROT1507	0.63735	0	0	0.36265	COMPARTMENT3	COMPARTMENT3
PROT1508	0.500848	0	0	0.499152		COMPARTMENT3
PROT1509	0.534327	0	0	0.465673	COMPARTMENT3	COMPARTMENT3
PROT151						nan	COMPARTMENT2
PROT1510	1	0	0	0		COMPARTMENT3
PROT1511	1	0	0	0	COMPARTMENT3	COMPARTMENT3
PROT1512	1	0	0	0	COMPARTMENT3	COMPARTMENT3
PROT1513	0.671661	0	0	0.328339	COMPARTMENT3	COMPARTMENT3
PROT1514	1	0	0	0	COMPARTMENT3	COMPARTMENT3
PROT1515	1	0	0	0		COMPARTMENT3
PROT1516	1	0	0	0		COMPARTMENT3
PROT1517	0.603671	0	0	0.396329	COMPARTMENT3	COMPARTMENT3
PROT1518	1	0	0	0		COMPARTMENT3
PROT1519	1	0	0	0		COMPARTMENT3
PROT152	1	0	0	0		COMPARTMENT3	COMPARTMENT2
PROT1520	1	0	0	0		COMPARTMENT3
PROT1521	1	0	0	0		COMPARTMENT3
PROT1522	0.41176	0	0	0.58824		COMPARTMENT4
PROT1523	0	0	1	0		COMPARTMENT1
PROT1524	0.688152	0	0	0.311848	COMPARTMENT3	COMPARTMENT3
PROT1525	0.522603	0	0	0.477397		COMPARTMENT3
PROT1526	1	0	0	0		COMPARTMENT3
PROT1527	1	0	0	0		COMPARTMENT3
PROT1528	1	0	0	0		COMPARTMENT3
PROT1529	1	0	0	0		COMPARTMENT3
PROT153	0	1	0	0	COMPARTMENT2	COMPARTMENT2	COMPARTMENT2
PROT1530	0.612226	0	0	0.387774		COMPARTMENT3
PROT1531	0.694298	0	0	0.305702	COMPARTMENT3	COMPARTMENT3
PROT1532	1	0	0	0	COMPARTMENT3	COMPARTMENT3
PROT1533	1	0	0	0		COMPARTMENT3
PROT1534	1	0	0	0		COMPARTMENT3
PROT1535	0.616302	0	0	0.383698		COMPARTMENT3
PROT1536	1	0	0	0		COMPARTMENT3
PROT1537	1	0	0	0	COMPARTMENT3	COMPARTMENT3
PROT1538	0.615331	0	0	0.384669	COMPARTMENT3	COMPARTMENT3
PROT1539	0	1	0	0	COMPARTMENT2	COMPARTMENT2
PROT154	1	0	0	0		COMPARTMENT3	COMPARTMENT2
PROT1540	1	0	0	0	COMPARTMENT3	COMPARTMENT3
PROT1541	1	0	0	0	COMPARTMENT3	COMPARTMENT3
PROT1542	1	0	0	0		COMPARTMENT3
PROT1543	1	0	0	0		COMPARTMENT3
PROT1544	0.70816	0	0	0.29184		COMPARTMENT3
PROT1545	0	1	0	0	COMPARTMENT2	COMPARTMENT2
PROT1546						nan
PROT1547	1	0	0	0		COMPARTMENT3
PROT1548	0.574836	0	0	0.425164	COMPARTMENT3	COMPARTMENT3
PROT1549	0.633011	0	0	0.366989		COMPARTMENT3
PROT155	1	0	0	0	COMPARTMENT2	COMPARTMENT3	COMPARTMENT2
PROT1550	0	1	0	0	COMPARTMENT2	COMPARTMENT2
PROT1551	1	0	0	0		COMPARTMENT3
PROT1552	0.486038	0	0	0.513962		COMPARTMENT4
PROT1553	1	0	0	0		COMPARTMENT3
PROT1554	1	0	0	0	COMPARTMENT3	COMPARTMENT3
PROT1555	1	0	0	0		COMPARTMENT3
PROT1556	0.606364	0	0	0.393636		COMPARTMENT3
PROT1557	0.682119	0	0	0.317881	COMPARTMENT3	COMPARTMENT3
PROT1558	0.529496	0	0	0.470504		COMPARTMENT3
PROT1559	1	0	0	0		COMPARTMENT3
PROT156	0	1	0	0	COMPARTMENT2	COMPARTMENT2	COMPARTMENT2
PROT1560	0	0	0	1		COMPARTMENT4
PROT1561	1	0	0	0		COMPARTMENT3
PROT1562	1	0	0	0	COMPARTMENT3	COMPARTMENT3
PROT1563	1	0	0	0	COMPARTMENT3	COMPARTMENT3
PROT1564	0.503961	0	0	0.496039		COMPARTMENT3
PROT1565	1	0	0	0		COMPARTMENT3
PROT1566	1	0	0	0	COMPARTMENT3	COMPARTMENT3
PROT1567	1	0	0	0		COMPARTMENT3
PROT1568	1	0	0	0	COMPARTMENT3	COMPARTMENT3
PROT1569					COMPARTMENT2	nan
PROT157	0	1	0	0	COMPARTMENT2	COMPARTMENT2	COMPARTMENT2
PROT1570	0.575639	0	0	0.424361		COMPARTMENT3
PROT1571	1	0	0	0	COMPARTMENT3	COMPARTMENT3
PROT1572	0.568203	0	0	0.431797		COMPARTMENT3
PROT1573	1	0	0	0		COMPARTMENT3
PROT1574	1	0	0	0	COMPARTMENT3	COMPARTMENT3
PROT1575	0.736427	0	0	0.263573	COMPARTMENT3	COMPARTMENT3
PROT1576	1	0	0	0	COMPARTMENT3	COMPARTMENT3
PROT1577	1	0	0	0		COMPARTMENT3
PROT1578	1	0	0	0		COMPARTMENT3
PROT1579	1	0	0	0		COMPARTMENT3
PROT158	0	1	0	0		COMPARTMENT2	COMPARTMENT2
PROT1580	1	0	0	0		COMPARTMENT3
PROT1581	0.714262	0	0	0.285738		COMPARTMENT3
PROT1582	0.539512	0	0	0.460488	COMPARTMENT3	COMPARTMENT3
PROT1583	0	1	0	0	COMPARTMENT2	COMPARTMENT2
PROT1584	0.502663	0	0	0.497337		COMPARTMENT3
PROT1585						nan
PROT1586	0.641279	0	0	0.358721	COMPARTMENT3	COMPARTMENT3
PROT1587	1	0	0	0		COMPARTMENT3
PROT1588	1	0	0	0		COMPARTMENT3
PROT1589	0.638369	0	0	0.361631	COMPARTMENT3	COMPARTMENT3
PROT159	1	0	0	0		COMPARTMENT3	COMPARTMENT2
PROT1592	0.487579	0	0	0.512421	COMPARTMENT3	COMPARTMENT4
PROT1593	0.560676	0	0	0.439324		COMPARTMENT3
PROT1594	0	0	0	1		COMPARTMENT4
PROT1595	1	0	0	0	COMPARTMENT3	COMPARTMENT3
PROT1596	1	0	0	0		COMPARTMENT3
PROT1597	0	1	0	0		COMPARTMENT2
PROT1598	1	0	0	0		COMPARTMENT3
PROT1599	0.489309	0	0	0.510691		COMPARTMENT4
PROT16	0	0	1	0	COMPARTMENT1	COMPARTMENT1	COMPARTMENT1
PROT160	0	1	0	0	COMPARTMENT2	COMPARTMENT2	COMPARTMENT2
PROT1600	0.558523	0	0	0.441477		COMPARTMENT3
PROT1601	0	0	0	1	COMPARTMENT4	COMPARTMENT4
PROT1602	0	1	0	0		COMPARTMENT2
PROT1603	0.433139	0	0	0.566861		COMPARTMENT4
PROT1604	0.411455	0	0	0.588545		COMPARTMENT4
PROT1605	0.513095	0	0	0.486905		COMPARTMENT3
PROT1606	0.624129	0	0	0.375871	COMPARTMENT3	COMPARTMENT3
PROT1607	0	0	0	1		COMPARTMENT4
PROT1608	1	0	0	0		COMPARTMENT3
PROT1609	0.698174	0	0	0.301826	COMPARTMENT3	COMPARTMENT3
PROT161	1	0	0	0		COMPARTMENT3	COMPARTMENT2
PROT1610	0.631717	0	0	0.368283		COMPARTMENT3
PROT1611	0	0	0	1		COMPARTMENT4
PROT1612	0.707394	0	0	0.292606		COMPARTMENT3
PROT1613	0.382144	0	0	0.617856		COMPARTMENT4
PROT1614	1	0	0	0		COMPARTMENT3
PROT1615	0.534133	0	0	0.465867		COMPARTMENT3
PROT1616	0.516716	0	0	0.483284		COMPARTMENT3
PROT1617	0.433356	0	0	0.566644		COMPARTMENT4
PROT1619	0.687941	0	0	0.312059	COMPARTMENT3	COMPARTMENT3
PROT162	0	1	0	0	COMPARTMENT2	COMPARTMENT2	COMPARTMENT2
PROT1620	0.66911	0	0	0.33089	COMPARTMENT3	COMPARTMENT3
PROT1621	0.662271	0	0	0.337729	COMPARTMENT3	COMPARTMENT3
PROT1622	0	0	0	1	COMPARTMENT4	COMPARTMENT4
PROT1623	0	0	1	0		COMPARTMENT1
PROT1624	0	0	0	1		COMPARTMENT4
PROT1625	0.637967	0	0	0.362033		COMPARTMENT3
PROT1626	0	0	0	1		COMPARTMENT4
PROT1627	1	0	0	0	COMPARTMENT3	COMPARTMENT3
PROT1628	0.636755	0	0	0.363245		COMPARTMENT3
PROT1629	0	0	0	1		COMPARTMENT4
PROT163	0	1	0	0	COMPARTMENT2	COMPARTMENT2	COMPARTMENT2
PROT1630	0	0	1	0		COMPARTMENT1
PROT1631	1	0	0	0		COMPARTMENT3
PROT1632	0	0	0	1		COMPARTMENT4
PROT1633	0.728439	0	0	0.271561	COMPARTMENT3	COMPARTMENT3
PROT1634	0.625725	0	0	0.374275		COMPARTMENT3
PROT1635	0.574634	0	0	0.425366		COMPARTMENT3
PROT1636	0.485259	0	0	0.514741	COMPARTMENT3	COMPARTMENT4
PROT1637	0.368713	0	0	0.631287		COMPARTMENT4
PROT1638	0	1	0	0	COMPARTMENT2	COMPARTMENT2
PROT1639	0.567127	0	0	0.432873	COMPARTMENT3	COMPARTMENT3
PROT1640	0	0	0	1		COMPARTMENT4
PROT1641	0.479019	0	0	0.520981		COMPARTMENT4
PROT1642	0.653895	0	0	0.346105		COMPARTMENT3
PROT1643	0.590278	0	0	0.409722		COMPARTMENT3
PROT1644	0.42958	0	0	0.57042		COMPARTMENT4
PROT1645	0.469879	0	0	0.530121	COMPARTMENT3	COMPARTMENT4
PROT1646	0	0	0	1		COMPARTMENT4
PROT1647	0.467834	0	0	0.532166		COMPARTMENT4
PROT1648	0.458747	0	0	0.541253		COMPARTMENT4
PROT1649	0.725077	0	0	0.274923	COMPARTMENT3	COMPARTMENT3
PROT165	0	1	0	0		COMPARTMENT2	COMPARTMENT2
PROT1650	0.443199	0	0	0.556801	COMPARTMENT4	COMPARTMENT4
PROT1651	0.67758	0	0	0.32242	COMPARTMENT3	COMPARTMENT3
PROT1652	0	0	0	1		COMPARTMENT4
PROT1653	1	0	0	0		COMPARTMENT3
PROT1654	1	0	0	0	COMPARTMENT3	COMPARTMENT3
PROT1655	0.505411	0	0	0.494589	COMPARTMENT3	COMPARTMENT3
PROT1656	0.618406	0	0	0.381594		COMPARTMENT3
PROT1657	1	0	0	0	COMPARTMENT3	COMPARTMENT3
PROT1658	1	0	0	0	COMPARTMENT3	COMPARTMENT3
PROT1659	1	0	0	0	COMPARTMENT3	COMPARTMENT3
PROT166	0	1	0	0	COMPARTMENT2	COMPARTMENT2	COMPARTMENT2
PROT1660	0.45926	0	0	0.54074		COMPARTMENT4
PROT1661	0.708222	0	0	0.291778	COMPARTMENT3	COMPARTMENT3
PROT1662	0.369068	0	0	0.630932		COMPARTMENT4
PROT1664	1	0	0	0	COMPARTMENT3	COMPARTMENT3
PROT1665	0.469608	0	0	0.530392	COMPARTMENT3	COMPARTMENT4
PROT1666	0.470759	0	0	0.529241	COMPARTMENT3	COMPARTMENT4
PROT1667	0.673514	0	0	0.326486	COMPARTMENT3	COMPARTMENT3
PROT1668	1	0	0	0	COMPARTMENT3	COMPARTMENT3
PROT1669	0.490792	0	0	0.509208		COMPARTMENT4
PROT167	0	1	0	0	COMPARTMENT2	COMPARTMENT2	COMPARTMENT2
PROT1670	1	0	0	0	COMPARTMENT3	COMPARTMENT3
PROT1671	0	0	0	1		COMPARTMENT4
PROT1672	0.663344	0	0	0.336656	COMPARTMENT3	COMPARTMENT3
PROT1673	1	0	0	0		COMPARTMENT3
PROT1674	0	0	0	1	COMPARTMENT4	COMPARTMENT4
PROT1675	0	0	0	1		COMPARTMENT4
PROT1676	0	0	0	1	COMPARTMENT4	COMPARTMENT4
PROT1678	0.53546	0	0	0.46454		COMPARTMENT3
PROT1679	0	0	0	1	COMPARTMENT4	COMPARTMENT4
PROT168	0	1	0	0	COMPARTMENT2	COMPARTMENT2	COMPARTMENT2
PROT1680	0	0	0	1		COMPARTMENT4
PROT1681	1	0	0	0	COMPARTMENT3	COMPARTMENT3
PROT1682	0.619548	0	0	0.380452	COMPARTMENT3	COMPARTMENT3
PROT1683	0	0	0	1		COMPARTMENT4
PROT1684	0.511912	0	0	0.488088		COMPARTMENT3
PROT1685	0	0	0	1	COMPARTMENT4	COMPARTMENT4
PROT1686	1	0	0	0	COMPARTMENT3	COMPARTMENT3
PROT1687	1	0	0	0	COMPARTMENT3	COMPARTMENT3
PROT1688	0.635973	0	0	0.364027	COMPARTMENT3	COMPARTMENT3
PROT1689	0.587192	0	0	0.412808	COMPARTMENT3	COMPARTMENT3
PROT169	0	0	1	0		COMPARTMENT1	COMPARTMENT2
PROT1690	0	0	0	1		COMPARTMENT4
PROT1691	0	0	0	1	COMPARTMENT4	COMPARTMENT4
PROT1692	0.551024	0	0	0.448976	COMPARTMENT3	COMPARTMENT3
PROT1693	1	0	0	0	COMPARTMENT3	COMPARTMENT3
PROT1694	0.37953	0	0	0.62047		COMPARTMENT4
PROT1695	0.4701	0	0	0.5299		COMPARTMENT4
PROT1696	0.683094	0	0	0.316906	COMPARTMENT3	COMPARTMENT3
PROT1697	0	0	0	1		COMPARTMENT4
PROT1698	0	0	0	1		COMPARTMENT4
PROT1699	0.576856	0	0	0.423144		COMPARTMENT3
PROT17	0	0	1	0		COMPARTMENT1	COMPARTMENT1
PROT170	0	1	0	0	COMPARTMENT2	COMPARTMENT2	COMPARTMENT2
PROT1700	0.524394	0	0	0.475606		COMPARTMENT3
PROT1701	1	0	0	0		COMPARTMENT3
PROT1702	0.418506	0	0	0.581494		COMPARTMENT4
PROT1703	0.662549	0	0	0.337451		COMPARTMENT3
PROT1704	0.498902	0	0	0.501098	COMPARTMENT3	COMPARTMENT4
PROT1705	0.482316	0	0	0.517684	COMPARTMENT3	COMPARTMENT4
PROT1706	0.635279	0	0	0.364721	COMPARTMENT3	COMPARTMENT3
PROT1707	0.484392	0	0	0.515608		COMPARTMENT4
PROT1708	0.673453	0	0	0.326547		COMPARTMENT3
PROT1709	1	0	0	0	COMPARTMENT3	COMPARTMENT3
PROT171	0	0.543749	0.456251	0		COMPARTMENT2	COMPARTMENT2
PROT1710	1	0	0	0	COMPARTMENT3	COMPARTMENT3
PROT1711	0	0	0	1		COMPARTMENT4
PROT1712	0.543358	0	0	0.456642	COMPARTMENT3	COMPARTMENT3
PROT1713	1	0	0	0		COMPARTMENT3
PROT1714	0	0	0	1	COMPARTMENT4	COMPARTMENT4
PROT1715	0.601569	0	0	0.398431	COMPARTMENT3	COMPARTMENT3
PROT1716	0.630046	0	0	0.369954		COMPARTMENT3
PROT1717	0	0	0	1		COMPARTMENT4
PROT1718	0.659731	0	0	0.340269	COMPARTMENT3	COMPARTMENT3
PROT1719	0	0	0	1		COMPARTMENT4
PROT172	0	1	0	0	COMPARTMENT2	COMPARTMENT2	COMPARTMENT2
PROT1720	0.402718	0	0	0.597282	COMPARTMENT3	COMPARTMENT4
PROT1721	0.648019	0	0	0.351981		COMPARTMENT3
PROT1722	1	0	0	0		COMPARTMENT3
PROT1723	0	1	0	0		COMPARTMENT2
PROT1724	0	0	0	1	COMPARTMENT4	COMPARTMENT4
PROT1725	0.491688	0	0	0.508312	COMPARTMENT3	COMPARTMENT4
PROT1726	0.579099	0	0	0.420901	COMPARTMENT3	COMPARTMENT3
PROT1727	0.632035	0	0	0.367965	COMPARTMENT3	COMPARTMENT3
PROT1728	0	0	0	1		COMPARTMENT4
PROT1729	0.480079	0	0	0.519921		COMPARTMENT4
PROT173	0	1	0	0		COMPARTMENT2	COMPARTMENT2
PROT1730	0.487287	0	0	0.512713		COMPARTMENT4
PROT1731	0.535958	0	0	0.464042	COMPARTMENT3	COMPARTMENT3
PROT1732	0.413466	0	0	0.586534		COMPARTMENT4
PROT1733	0.518982	0	0	0.481018		COMPARTMENT3
PROT1734	0	0	0	1		COMPARTMENT4
PROT1735	1	0	0	0	COMPARTMENT3	COMPARTMENT3
PROT1736	0	0	0	1		COMPARTMENT4
PROT1737	1	0	0	0	COMPARTMENT3	COMPARTMENT3
PROT1738	0.560436	0	0	0.439564		COMPARTMENT3
PROT1739	0	0	0	1		COMPARTMENT4
PROT174	0	0.524608	0.475392	0		COMPARTMENT2	COMPARTMENT2
PROT1740	0	0	0	1		COMPARTMENT4
PROT1741	0	0	0	1		COMPARTMENT4
PROT1742	0	0	0	1	COMPARTMENT4	COMPARTMENT4
PROT1744	1	0	0	0		COMPARTMENT3
PROT1745	0.438305	0	0	0.561695		COMPARTMENT4
PROT1746	1	0	0	0	COMPARTMENT3	COMPARTMENT3
PROT1747	0.673976	0	0	0.326024	COMPARTMENT3	COMPARTMENT3
PROT1748	0.439554	0	0	0.560446		COMPARTMENT4
PROT1749	0	0	0	1		COMPARTMENT4
PROT175	0	1	0	0		COMPARTMENT2	COMPARTMENT2
PROT1750	1	0	0	0		COMPARTMENT3
PROT1751	0	0	0	1	COMPARTMENT4	COMPARTMENT4
PROT1752	0	0	0	1		COMPARTMENT4
PROT1753	0.642179	0	0	0.357821		COMPARTMENT3
PROT1754	1	0	0	0		COMPARTMENT3
PROT1755	0	0	0	1	COMPARTMENT4	COMPARTMENT4
PROT1756	0.370763	0	0	0.629237		COMPARTMENT4
PROT1757	1	0	0	0		COMPARTMENT3
PROT1758	0	0	0	1		COMPARTMENT4
PROT1759	0.54039	0	0	0.45961		COMPARTMENT3
PROT176	0	0	1	0		COMPARTMENT1	COMPARTMENT2
PROT1760	0.675546	0	0	0.324454	COMPARTMENT3	COMPARTMENT3
PROT1761	0.413353	0	0	0.586647		COMPARTMENT4
PROT1762	1	0	0	0	COMPARTMENT3	COMPARTMENT3
PROT1763	0.629827	0	0	0.370173		COMPARTMENT3
PROT1764	0.651525	0	0	0.348475	COMPARTMENT3	COMPARTMENT3
PROT1765	0.519328	0	0	0.480672		COMPARTMENT3
PROT1766	0.413512	0	0	0.586488	COMPARTMENT3	COMPARTMENT4
PROT1767	0.53389	0	0	0.46611	COMPARTMENT3	COMPARTMENT3
PROT1768	0.573973	0	0	0.426027		COMPARTMENT3
PROT1769	0.572874	0	0	0.427126	COMPARTMENT3	COMPARTMENT3
PROT177	0	0.501833	0.498167	0		COMPARTMENT2	COMPARTMENT2
PROT1770	0.5416	0	0	0.4584		COMPARTMENT3
PROT1771	1	0	0	0		COMPARTMENT3
PROT1772	0	0.503044	0.496956	0		COMPARTMENT2
PROT1773	0	0	0	1		COMPARTMENT4
PROT1774	1	0	0	0		COMPARTMENT3
PROT1775	0.571539	0	0	0.428461		COMPARTMENT3
PROT1776	1	0	0	0		COMPARTMENT3
PROT1777	0	0	0	1	COMPARTMENT4	COMPARTMENT4
PROT1778	0	0	0	1	COMPARTMENT4	COMPARTMENT4
PROT1779	0	0	0	1		COMPARTMENT4
PROT178	0	1	0	0		COMPARTMENT2	COMPARTMENT2
PROT1780	0	0	0	1		COMPARTMENT4
PROT1781	0.413011	0	0	0.586989		COMPARTMENT4
PROT1783	0	0	0	1		COMPARTMENT4
PROT1785	0.736066	0	0	0.263934	COMPARTMENT3	COMPARTMENT3
PROT1786	0.624044	0	0	0.375956	COMPARTMENT3	COMPARTMENT3
PROT1787	1	0	0	0	COMPARTMENT3	COMPARTMENT3
PROT1788	1	0	0	0	COMPARTMENT3	COMPARTMENT3
PROT1789	0.504508	0	0	0.495492	COMPARTMENT3	COMPARTMENT3
PROT179	0	1	0	0	COMPARTMENT2	COMPARTMENT2	COMPARTMENT2
PROT1790	0.60525	0	0	0.39475	COMPARTMENT3	COMPARTMENT3
PROT1791	0.600041	0	0	0.399959		COMPARTMENT3
PROT1792	0.667548	0	0	0.332452	COMPARTMENT3	COMPARTMENT3
PROT1793	0	0	0	1	COMPARTMENT4	COMPARTMENT4
PROT1794	0.606364	0	0	0.393636		COMPARTMENT3
PROT1795	0	0	1	0		COMPARTMENT1
PROT1796	0.484434	0	0	0.515566		COMPARTMENT4
PROT1798	0.640325	0	0	0.359675	COMPARTMENT3	COMPARTMENT3
PROT1799	0.421042	0	0	0.578958		COMPARTMENT4
PROT18	0	0	1	0	COMPARTMENT1	COMPARTMENT1	COMPARTMENT1
PROT180	0	1	0	0		COMPARTMENT2	COMPARTMENT2
PROT1800	0	0	1	0		COMPARTMENT1
PROT1801	1	0	0	0		COMPARTMENT3
PROT1802	0.528194	0	0	0.471806		COMPARTMENT3
PROT1803	0	0	0	1	COMPARTMENT4	COMPARTMENT4
PROT1804	0.685352	0	0	0.314648	COMPARTMENT3	COMPARTMENT3
PROT1805	0.620381	0	0	0.379619		COMPARTMENT3
PROT1806	1	0	0	0	COMPARTMENT2	COMPARTMENT3
PROT1807	0.654126	0	0	0.345874	COMPARTMENT3	COMPARTMENT3
PROT1808	0	0	0	1		COMPARTMENT4
PROT1809	0.69341	0	0	0.30659	COMPARTMENT3	COMPARTMENT3
PROT181	0	1	0	0	COMPARTMENT2	COMPARTMENT2	COMPARTMENT2
PROT1810	0.467936	0	0	0.532064		COMPARTMENT4
PROT1811	0.541077	0	0	0.458923		COMPARTMENT3
PROT1812	1	0	0	0	COMPARTMENT3	COMPARTMENT3
PROT1813	0	0	0	1		COMPARTMENT4
PROT1814	0.668955	0	0	0.331045	COMPARTMENT3	COMPARTMENT3
PROT1815	0	1	0	0	COMPARTMENT2	COMPARTMENT2
PROT1816	0.392932	0	0	0.607068		COMPARTMENT4
PROT1817	0	0	0	1		COMPARTMENT4
PROT1818	0	0	1	0		COMPARTMENT1
PROT1819	0	0	0	1		COMPARTMENT4
PROT182	0	0	1	0	COMPARTMENT1	COMPARTMENT1	COMPARTMENT2
PROT1820	0.612304	0	0	0.387696	COMPARTMENT3	COMPARTMENT3
PROT1821	0	1	0	0	COMPARTMENT2	COMPARTMENT2
PROT1822	1	0	0	0		COMPARTMENT3
PROT1823	1	0	0	0	COMPARTMENT3	COMPARTMENT3
PROT1824	1	0	0	0	COMPARTMENT3	COMPARTMENT3
PROT1825						nan
PROT1826	1	0	0	0		COMPARTMENT3
PROT1827						nan
PROT1828	0	1	0	0	COMPARTMENT2	COMPARTMENT2
PROT1829	1	0	0	0		COMPARTMENT3
PROT183	0	1	0	0	COMPARTMENT2	COMPARTMENT2	COMPARTMENT2
PROT1831						nan
PROT1832	1	0	0	0		COMPARTMENT3
PROT1833	1	0	0	0	COMPARTMENT3	COMPARTMENT3
PROT1834	1	0	0	0		COMPARTMENT3
PROT1835						nan
PROT1836	0	0	1	0		COMPARTMENT1
PROT1837	1	0	0	0		COMPARTMENT3
PROT1838	1	0	0	0		COMPARTMENT3
PROT1839						nan
PROT184	0	1	0	0	COMPARTMENT2	COMPARTMENT2	COMPARTMENT2
PROT1840	0	0	1	0		COMPARTMENT1
PROT1841						nan
PROT1842	0	1	0	0	COMPARTMENT2	COMPARTMENT2
PROT1844	1	0	0	0	COMPARTMENT3	COMPARTMENT3
PROT1845						nan
PROT1846	1	0	0	0		COMPARTMENT3
PROT1847	1	0	0	0		COMPARTMENT3
PROT1848	1	0	0	0		COMPARTMENT3
PROT1849	1	0	0	0	COMPARTMENT3	COMPARTMENT3
PROT185	0.623957	0	0	0.376043		COMPARTMENT3	COMPARTMENT3
PROT1850	0	1	0	0		COMPARTMENT2
PROT1851	0.571043	0	0	0.428957		COMPARTMENT3
PROT1852	0	0.509167	0.490833	0		COMPARTMENT2
PROT1853	1	0	0	0		COMPARTMENT3
PROT1854	1	0	0	0	COMPARTMENT3	COMPARTMENT3
PROT1855	1	0	0	0		COMPARTMENT3
PROT1856	1	0	0	0		COMPARTMENT3
PROT1857	0	0	1	0		COMPARTMENT1
PROT1858	1	0	0	0		COMPARTMENT3
PROT1859	0.640392	0	0	0.359608	COMPARTMENT3	COMPARTMENT3
PROT186	0.639942	0	0	0.360058		COMPARTMENT3	COMPARTMENT3
PROT1860	0	1	0	0	COMPARTMENT2	COMPARTMENT2
PROT1861	1	0	0	0		COMPARTMENT3
PROT1862	1	0	0	0		COMPARTMENT3
PROT1864						nan
PROT1865	0.429818	0.570182	0	0	COMPARTMENT2	COMPARTMENT2
PROT1866	1	0	0	0		COMPARTMENT3
PROT1867	1	0	0	0		COMPARTMENT3
PROT1868	1	0	0	0	COMPARTMENT2	COMPARTMENT3
PROT1869	1	0	0	0		COMPARTMENT3
PROT187	1	0	0	0	COMPARTMENT3	COMPARTMENT3	COMPARTMENT3
PROT1870	0	1	0	0	COMPARTMENT2	COMPARTMENT2
PROT1871	0.745776	0	0	0.254224	COMPARTMENT3	COMPARTMENT3
PROT1872	1	0	0	0	COMPARTMENT3	COMPARTMENT3
PROT1873	1	0	0	0		COMPARTMENT3
PROT1874	1	0	0	0		COMPARTMENT3
PROT1875	1	0	0	0	COMPARTMENT3	COMPARTMENT3
PROT1876						nan
PROT1877	1	0	0	0		COMPARTMENT3
PROT1878	0	0	1	0		COMPARTMENT1
PROT188	1	0	0	0	COMPARTMENT3	COMPARTMENT3	COMPARTMENT3
PROT1880	0	0.511633	0.488367	0		COMPARTMENT2
PROT1881						nan
PROT1882	0	1	0	0	COMPARTMENT2	COMPARTMENT2
PROT1883	0	1	0	0	COMPARTMENT2	COMPARTMENT2
PROT1884	0	1	0	0	COMPARTMENT2	COMPARTMENT2
PROT1885					COMPARTMENT2	nan
PROT1886	0	0	1	0		COMPARTMENT1
PROT1887	0.7081	0	0	0.2919		COMPARTMENT3
PROT1888	1	0	0	0		COMPARTMENT3
PROT1889	1	0	0	0	COMPARTMENT3	COMPARTMENT3
PROT189	1	0	0	0	COMPARTMENT3	COMPARTMENT3	COMPARTMENT3
PROT1890	1	0	0	0	COMPARTMENT3	COMPARTMENT3
PROT1891	1	0	0	0	COMPARTMENT3	COMPARTMENT3
PROT1892	0	1	0	0		COMPARTMENT2
PROT1893	0	1	0	0	COMPARTMENT2	COMPARTMENT2
PROT1894	0.47611	0.52389	0	0	COMPARTMENT2	COMPARTMENT2
PROT1895	1	0	0	0	COMPARTMENT3	COMPARTMENT3
PROT1896	0	1	0	0		COMPARTMENT2
PROT1897	1	0	0	0	COMPARTMENT3	COMPARTMENT3
PROT1898	1	0	0	0		COMPARTMENT3
PROT1899	1	0	0	0		COMPARTMENT3
PROT19	0	0	1	0	COMPARTMENT1	COMPARTMENT1	COMPARTMENT1
PROT190	1	0	0	0		COMPARTMENT3	COMPARTMENT3
PROT1900	1	0	0	0		COMPARTMENT3
PROT1901	1	0	0	0	COMPARTMENT2	COMPARTMENT3
PROT1902	0	1	0	0	COMPARTMENT2	COMPARTMENT2
PROT1903	1	0	0	0	COMPARTMENT3	COMPARTMENT3
PROT1904	1	0	0	0	COMPARTMENT3	COMPARTMENT3
PROT1905	1	0	0	0	COMPARTMENT3	COMPARTMENT3
PROT1906	1	0	0	0	COMPARTMENT3	COMPARTMENT3
PROT1907	0.649586	0	0	0.350414	COMPARTMENT3	COMPARTMENT3
PROT1908	1	0	0	0	COMPARTMENT3	COMPARTMENT3
PROT1909	0	1	0	0	COMPARTMENT2	COMPARTMENT2
PROT191	1	0	0	0	COMPARTMENT3	COMPARTMENT3	COMPARTMENT3
PROT1910	1	0	0	0		COMPARTMENT3
PROT1911	0	1	0	0	COMPARTMENT2	COMPARTMENT2
PROT1912	1	0	0	0	COMPARTMENT2	COMPARTMENT3
PROT1913	1	0	0	0	COMPARTMENT3	COMPARTMENT3
PROT1914	0.459991	0.540009	0	0	COMPARTMENT2	COMPARTMENT2
PROT1915	0	1	0	0	COMPARTMENT2	COMPARTMENT2
PROT1916	1	0	0	0	COMPARTMENT3	COMPARTMENT3
PROT1917	1	0	0	0		COMPARTMENT3
PROT1918	0	1	0	0	COMPARTMENT2	COMPARTMENT2
PROT1919	0.729995	0	0	0.270005	COMPARTMENT3	COMPARTMENT3
PROT192	1	0	0	0		COMPARTMENT3	COMPARTMENT3
PROT1920	1	0	0	0		COMPARTMENT3
PROT1921	1	0	0	0	COMPARTMENT2	COMPARTMENT3
PROT1922	1	0	0	0	COMPARTMENT3	COMPARTMENT3
PROT1923	1	0	0	0	COMPARTMENT3	COMPARTMENT3
PROT1924	0	1	0	0	COMPARTMENT2	COMPARTMENT2
PROT1925	1	0	0	0	COMPARTMENT2	COMPARTMENT3
PROT1926	1	0	0	0		COMPARTMENT3
PROT1927	1	0	0	0		COMPARTMENT3
PROT1928	0.713534	0	0	0.286466	COMPARTMENT3	COMPARTMENT3
PROT1929	1	0	0	0		COMPARTMENT3
PROT193	0.688827	0	0	0.311173	COMPARTMENT3	COMPARTMENT3	COMPARTMENT3
PROT1930	1	0	0	0	COMPARTMENT3	COMPARTMENT3
PROT1931	1	0	0	0		COMPARTMENT3
PROT1932					COMPARTMENT2	nan
PROT1933	1	0	0	0	COMPARTMENT3	COMPARTMENT3
PROT1934	1	0	0	0		COMPARTMENT3
PROT1935	0.433576	0.566424	0	0		COMPARTMENT2
PROT1936	0.725575	0	0	0.274425	COMPARTMENT3	COMPARTMENT3
PROT1938	1	0	0	0	COMPARTMENT2	COMPARTMENT3
PROT1939	1	0	0	0	COMPARTMENT3	COMPARTMENT3
PROT194	1	0	0	0		COMPARTMENT3	COMPARTMENT3
PROT1940	1	0	0	0	COMPARTMENT3	COMPARTMENT3
PROT1941	1	0	0	0		COMPARTMENT3
PROT1942	1	0	0	0	COMPARTMENT3	COMPARTMENT3
PROT1943	1	0	0	0	COMPARTMENT3	COMPARTMENT3
PROT1944	0.445317	0.554683	0	0		COMPARTMENT2
PROT1945	1	0	0	0		COMPARTMENT3
PROT1946	1	0	0	0	COMPARTMENT3	COMPARTMENT3
PROT1947	0.461639	0.538361	0	0	COMPARTMENT2	COMPARTMENT2
PROT1948	1	0	0	0	COMPARTMENT3	COMPARTMENT3
PROT1949	1	0	0	0		COMPARTMENT3
PROT195	0.570458	0	0	0.429542	COMPARTMENT3	COMPARTMENT3	COMPARTMENT3
PROT1950	1	0	0	0		COMPARTMENT3
PROT1951	0	1	0	0	COMPARTMENT2	COMPARTMENT2
PROT1952	1	0	0	0		COMPARTMENT3
PROT1953	1	0	0	0		COMPARTMENT3
PROT1954	0.688273	0	0	0.311727	COMPARTMENT3	COMPARTMENT3
PROT1955	1	0	0	0		COMPARTMENT3
PROT1956	1	0	0	0		COMPARTMENT3
PROT1957	1	0	0	0	COMPARTMENT3	COMPARTMENT3
PROT1958	1	0	0	0	COMPARTMENT3	COMPARTMENT3
PROT1959	1	0	0	0	COMPARTMENT3	COMPARTMENT3
PROT196	1	0	0	0	COMPARTMENT3	COMPARTMENT3	COMPARTMENT3
PROT1960	1	0	0	0	COMPARTMENT3	COMPARTMENT3
PROT1961	1	0	0	0		COMPARTMENT3
PROT1962	1	0	0	0	COMPARTMENT3	COMPARTMENT3
PROT1963	1	0	0	0	COMPARTMENT2	COMPARTMENT3
PROT1964	1	0	0	0		COMPARTMENT3
PROT1965	0.760408	0	0	0.239592	COMPARTMENT3	COMPARTMENT3
PROT1966	1	0	0	0	COMPARTMENT3	COMPARTMENT3
PROT1967	1	0	0	0	COMPARTMENT3	COMPARTMENT3
PROT1968	0.46722	0.53278	0	0		COMPARTMENT2
PROT1969	1	0	0	0		COMPARTMENT3
PROT1970	1	0	0	0		COMPARTMENT3
PROT1971	1	0	0	0		COMPARTMENT3
PROT1972	1	0	0	0	COMPARTMENT3	COMPARTMENT3
PROT1973	1	0	0	0		COMPARTMENT3
PROT1974	1	0	0	0	COMPARTMENT3	COMPARTMENT3
PROT1975	1	0	0	0	COMPARTMENT3	COMPARTMENT3
PROT1976						nan
PROT1977	1	0	0	0		COMPARTMENT3
PROT1978	0	0	1	0		COMPARTMENT1
PROT1979	0.440434	0.559566	0	0	COMPARTMENT2	COMPARTMENT2
PROT198	1	0	0	0	COMPARTMENT3	COMPARTMENT3	COMPARTMENT3
PROT1980	1	0	0	0		COMPARTMENT3
PROT1981	1	0	0	0		COMPARTMENT3
PROT1982					COMPARTMENT2	nan
PROT1983	0	1	0	0	COMPARTMENT2	COMPARTMENT2
PROT1984	1	0	0	0		COMPARTMENT3
PROT1985	1	0	0	0		COMPARTMENT3
PROT1986	1	0	0	0	COMPARTMENT3	COMPARTMENT3
PROT1987	1	0	0	0		COMPARTMENT3
PROT1988	0.609539	0	0	0.390461		COMPARTMENT3
PROT1989	1	0	0	0	COMPARTMENT3	COMPARTMENT3
PROT199	0.680685	0	0	0.319315	COMPARTMENT3	COMPARTMENT3	COMPARTMENT3
PROT1990	1	0	0	0		COMPARTMENT3
PROT1991	1	0	0	0	COMPARTMENT3	COMPARTMENT3
PROT1992	1	0	0	0	COMPARTMENT3	COMPARTMENT3
PROT1993	1	0	0	0	COMPARTMENT3	COMPARTMENT3
PROT1994	1	0	0	0		COMPARTMENT3
PROT1995	1	0	0	0	COMPARTMENT3	COMPARTMENT3
PROT1996	0.703333	0	0	0.296667	COMPARTMENT3	COMPARTMENT3
PROT1997	1	0	0	0	COMPARTMENT3	COMPARTMENT3
PROT1998	1	0	0	0		COMPARTMENT3
PROT1999	1	0	0	0		COMPARTMENT3
PROT2	0	1	0	0		COMPARTMENT2	COMPARTMENT1
PROT20	0	0	1	0	COMPARTMENT1	COMPARTMENT1	COMPARTMENT1
PROT2000	1	0	0	0	COMPARTMENT3	COMPARTMENT3
PROT2001	1	0	0	0	COMPARTMENT3	COMPARTMENT3
PROT2002	1	0	0	0		COMPARTMENT3
PROT2003	1	0	0	0	COMPARTMENT3	COMPARTMENT3
PROT2004	1	0	0	0	COMPARTMENT3	COMPARTMENT3
PROT2005	1	0	0	0	COMPARTMENT3	COMPARTMENT3
PROT2006	1	0	0	0	COMPARTMENT3	COMPARTMENT3
PROT2007	1	0	0	0		COMPARTMENT3
PROT2008	1	0	0	0	COMPARTMENT3	COMPARTMENT3
PROT2009	0.719735	0	0	0.280265	COMPARTMENT3	COMPARTMENT3
PROT201	1	0	0	0		COMPARTMENT3	COMPARTMENT3
PROT2010	1	0	0	0	COMPARTMENT2	COMPARTMENT3
PROT2011	1	0	0	0	COMPARTMENT3	COMPARTMENT3
PROT2012	0.61604	0	0	0.38396	COMPARTMENT3	COMPARTMENT3
PROT2013	0.729825	0	0	0.270175	COMPARTMENT3	COMPARTMENT3
PROT2014	1	0	0	0		COMPARTMENT3
PROT2015	0.658281	0	0	0.341719	COMPARTMENT3	COMPARTMENT3
PROT2016	1	0	0	0	COMPARTMENT3	COMPARTMENT3
PROT2017	0.532641	0	0	0.467359		COMPARTMENT3
PROT2018	1	0	0	0	COMPARTMENT3	COMPARTMENT3
PROT2019	1	0	0	0	COMPARTMENT3	COMPARTMENT3
PROT202	1	0	0	0	COMPARTMENT3	COMPARTMENT3	COMPARTMENT3
PROT2020	1	0	0	0	COMPARTMENT3	COMPARTMENT3
PROT2022	0	1	0	0	COMPARTMENT2	COMPARTMENT2
PROT2023	0.517073	0	0	0.482927	COMPARTMENT3	COMPARTMENT3
PROT2024	1	0	0	0		COMPARTMENT3
PROT2025	0.618464	0	0	0.381536	COMPARTMENT3	COMPARTMENT3
PROT2026	1	0	0	0	COMPARTMENT3	COMPARTMENT3
PROT2027	1	0	0	0	COMPARTMENT3	COMPARTMENT3
PROT2028	0.546932	0	0	0.453068		COMPARTMENT3
PROT2029	1	0	0	0		COMPARTMENT3
PROT203	0.424549	0.575451	0	0		COMPARTMENT2	COMPARTMENT3
PROT2030	0.656162	0	0	0.343838		COMPARTMENT3
PROT2031	0.620586	0	0	0.379414		COMPARTMENT3
PROT2032	0.628383	0	0	0.371617	COMPARTMENT3	COMPARTMENT3
PROT2033	0.745867	0	0	0.254133	COMPARTMENT3	COMPARTMENT3
PROT2034	1	0	0	0	COMPARTMENT3	COMPARTMENT3
PROT2035	0.718401	0	0	0.281599	COMPARTMENT3	COMPARTMENT3
PROT2036	0.557718	0	0	0.442282	COMPARTMENT3	COMPARTMENT3
PROT2037	0.56004	0	0	0.43996	COMPARTMENT3	COMPARTMENT3
PROT2038	0.61035	0	0	0.38965	COMPARTMENT3	COMPARTMENT3
PROT2039	0.662094	0	0	0.337906	COMPARTMENT3	COMPARTMENT3
PROT204	1	0	0	0	COMPARTMENT3	COMPARTMENT3	COMPARTMENT3
PROT2040	0.659591	0	0	0.340409	COMPARTMENT3	COMPARTMENT3
PROT2041	0.718718	0	0	0.281282	COMPARTMENT3	COMPARTMENT3
PROT2042	1	0	0	0		COMPARTMENT3
PROT2043	1	0	0	0	COMPARTMENT3	COMPARTMENT3
PROT2044	1	0	0	0	COMPARTMENT3	COMPARTMENT3
PROT2045	1	0	0	0	COMPARTMENT3	COMPARTMENT3
PROT2046	0.711484	0	0	0.288516	COMPARTMENT3	COMPARTMENT3
PROT2047						nan
PROT2048	1	0	0	0		COMPARTMENT3
PROT2049	0.514161	0	0	0.485839	COMPARTMENT3	COMPARTMENT3
PROT205	0.657248	0	0	0.342752	COMPARTMENT3	COMPARTMENT3	COMPARTMENT3
PROT2050	1	0	0	0	COMPARTMENT3	COMPARTMENT3
PROT2051	0.529606	0	0	0.470394	COMPARTMENT3	COMPARTMENT3
PROT2052	0.693285	0	0	0.306715	COMPARTMENT3	COMPARTMENT3
PROT206	1	0	0	0		COMPARTMENT3	COMPARTMENT3
PROT207	1	0	0	0	COMPARTMENT3	COMPARTMENT3	COMPARTMENT3
PROT208	1	0	0	0		COMPARTMENT3	COMPARTMENT3
PROT209	1	0	0	0	COMPARTMENT3	COMPARTMENT3	COMPARTMENT3
PROT21	0	0	1	0	COMPARTMENT1	COMPARTMENT1	COMPARTMENT1
PROT210	0.601431	0	0	0.398569	COMPARTMENT3	COMPARTMENT3	COMPARTMENT3
PROT211	1	0	0	0		COMPARTMENT3	COMPARTMENT3
PROT212	0.597507	0	0	0.402493		COMPARTMENT3	COMPARTMENT3
PROT213	1	0	0	0	COMPARTMENT3	COMPARTMENT3	COMPARTMENT3
PROT214	1	0	0	0	COMPARTMENT3	COMPARTMENT3	COMPARTMENT3
PROT215	1	0	0	0		COMPARTMENT3	COMPARTMENT3
PROT216	1	0	0	0		COMPARTMENT3	COMPARTMENT3
PROT217	1	0	0	0	COMPARTMENT3	COMPARTMENT3	COMPARTMENT3
PROT218	1	0	0	0		COMPARTMENT3	COMPARTMENT3
PROT219	1	0	0	0		COMPARTMENT3	COMPARTMENT3
PROT22	0	0	1	0	COMPARTMENT1	COMPARTMENT1	COMPARTMENT1
PROT220	1	0	0	0	COMPARTMENT3	COMPARTMENT3	COMPARTMENT3
PROT221	1	0	0	0		COMPARTMENT3	COMPARTMENT3
PROT222	1	0	0	0		COMPARTMENT3	COMPARTMENT3
PROT223	1	0	0	0	COMPARTMENT3	COMPARTMENT3	COMPARTMENT3
PROT224	1	0	0	0	COMPARTMENT3	COMPARTMENT3	COMPARTMENT3
PROT225	1	0	0	0	COMPARTMENT3	COMPARTMENT3	COMPARTMENT3
PROT226	1	0	0	0	COMPARTMENT3	COMPARTMENT3	COMPARTMENT3
PROT227	1	0	0	0		COMPARTMENT3	COMPARTMENT3
PROT228	1	0	0	0	COMPARTMENT3	COMPARTMENT3	COMPARTMENT3
PROT229	1	0	0	0		COMPARTMENT3	COMPARTMENT3
PROT23	0	0	1	0	COMPARTMENT1	COMPARTMENT1	COMPARTMENT1
PROT230	1	0	0	0	COMPARTMENT3	COMPARTMENT3	COMPARTMENT3
PROT231	1	0	0	0	COMPARTMENT3	COMPARTMENT3	COMPARTMENT3
PROT232	1	0	0	0	COMPARTMENT3	COMPARTMENT3	COMPARTMENT3
PROT233	0.692362	0	0	0.307638	COMPARTMENT3	COMPARTMENT3	COMPARTMENT3
PROT234	0.635741	0	0	0.364259		COMPARTMENT3	COMPARTMENT3
PROT235	0.525571	0	0	0.474429		COMPARTMENT3	COMPARTMENT3
PROT236	1	0	0	0	COMPARTMENT3	COMPARTMENT3	COMPARTMENT3
PROT238	0.75459	0	0	0.24541	COMPARTMENT3	COMPARTMENT3	COMPARTMENT3
PROT239	1	0	0	0	COMPARTMENT3	COMPARTMENT3	COMPARTMENT3
PROT24	0	0	1	0		COMPARTMENT1	COMPARTMENT1
PROT240	1	0	0	0	COMPARTMENT3	COMPARTMENT3	COMPARTMENT3
PROT241	1	0	0	0	COMPARTMENT3	COMPARTMENT3	COMPARTMENT3
PROT242	1	0	0	0		COMPARTMENT3	COMPARTMENT3
PROT243	1	0	0	0	COMPARTMENT3	COMPARTMENT3	COMPARTMENT3
PROT244	1	0	0	0	COMPARTMENT3	COMPARTMENT3	COMPARTMENT3
PROT245	1	0	0	0		COMPARTMENT3	COMPARTMENT3
PROT246	1	0	0	0		COMPARTMENT3	COMPARTMENT3
PROT247	1	0	0	0	COMPARTMENT3	COMPARTMENT3	COMPARTMENT3
PROT248	1	0	0	0	COMPARTMENT3	COMPARTMENT3	COMPARTMENT3
PROT249	1	0	0	0	COMPARTMENT3	COMPARTMENT3	COMPARTMENT3
PROT25	0	0	1	0		COMPARTMENT1	COMPARTMENT1
PROT250	1	0	0	0	COMPARTMENT3	COMPARTMENT3	COMPARTMENT3
PROT251	1	0	0	0	COMPARTMENT3	COMPARTMENT3	COMPARTMENT3
PROT252	1	0	0	0	COMPARTMENT3	COMPARTMENT3	COMPARTMENT3
PROT253	0.739502	0	0	0.260498	COMPARTMENT3	COMPARTMENT3	COMPARTMENT3
PROT254	1	0	0	0	COMPARTMENT3	COMPARTMENT3	COMPARTMENT3
PROT255	1	0	0	0	COMPARTMENT3	COMPARTMENT3	COMPARTMENT3
PROT256	1	0	0	0	COMPARTMENT3	COMPARTMENT3	COMPARTMENT3
PROT257	1	0	0	0		COMPARTMENT3	COMPARTMENT3
PROT258	1	0	0	0	COMPARTMENT3	COMPARTMENT3	COMPARTMENT3
PROT259	1	0	0	0	COMPARTMENT3	COMPARTMENT3	COMPARTMENT3
PROT26	0	0	1	0	COMPARTMENT1	COMPARTMENT1	COMPARTMENT1
PROT260	1	0	0	0		COMPARTMENT3	COMPARTMENT3
PROT261	1	0	0	0	COMPARTMENT3	COMPARTMENT3	COMPARTMENT3
PROT262	1	0	0	0		COMPARTMENT3	COMPARTMENT3
PROT263	1	0	0	0	COMPARTMENT3	COMPARTMENT3	COMPARTMENT3
PROT264	1	0	0	0	COMPARTMENT3	COMPARTMENT3	COMPARTMENT3
PROT265	1	0	0	0		COMPARTMENT3	COMPARTMENT3
PROT266	1	0	0	0	COMPARTMENT3	COMPARTMENT3	COMPARTMENT3
PROT267	0.725017	0	0	0.274983	COMPARTMENT3	COMPARTMENT3	COMPARTMENT3
PROT268	1	0	0	0		COMPARTMENT3	COMPARTMENT3
PROT269	1	0	0	0	COMPARTMENT3	COMPARTMENT3	COMPARTMENT3
PROT27	0	1	0	0		COMPARTMENT2	COMPARTMENT1
PROT270	1	0	0	0		COMPARTMENT3	COMPARTMENT3
PROT271	0	0	0	1	COMPARTMENT4	COMPARTMENT4	COMPARTMENT4
PROT272	0	0	0	1	COMPARTMENT4	COMPARTMENT4	COMPARTMENT4
PROT273	0	0	0	1	COMPARTMENT4	COMPARTMENT4	COMPARTMENT4
PROT274	0	0	0	1	COMPARTMENT4	COMPARTMENT4	COMPARTMENT4
PROT275	0	0	0	1	COMPARTMENT4	COMPARTMENT4	COMPARTMENT4
PROT276	0	0	0	1	COMPARTMENT4	COMPARTMENT4	COMPARTMENT4
PROT277	0	0	0	1		COMPARTMENT4	COMPARTMENT4
PROT278	0	0	0	1	COMPARTMENT4	COMPARTMENT4	COMPARTMENT4
PROT279	0	0	0	1	COMPARTMENT4	COMPARTMENT4	COMPARTMENT4
PROT28	0	0	1	0		COMPARTMENT1	COMPARTMENT1
PROT280	0	0	0	1	COMPARTMENT4	COMPARTMENT4	COMPARTMENT4
PROT282	0	0	0	1	COMPARTMENT4	COMPARTMENT4	COMPARTMENT4
PROT283	0	0	0	1	COMPARTMENT4	COMPARTMENT4	COMPARTMENT4
PROT284	0	0	0	1	COMPARTMENT4	COMPARTMENT4	COMPARTMENT4
PROT285	0	0	0	1	COMPARTMENT4	COMPARTMENT4	COMPARTMENT4
PROT286	0	0	0	1	COMPARTMENT4	COMPARTMENT4	COMPARTMENT4
PROT287	0	0	0	1	COMPARTMENT4	COMPARTMENT4	COMPARTMENT4
PROT288	0	0	0	1	COMPARTMENT4	COMPARTMENT4	COMPARTMENT4
PROT289	0	0	0	1	COMPARTMENT4	COMPARTMENT4	COMPARTMENT4
PROT29	0	0	1	0		COMPARTMENT1	COMPARTMENT1
PROT290	0	0	0	1	COMPARTMENT4	COMPARTMENT4	COMPARTMENT4
PROT291	0	0	0	1	COMPARTMENT4	COMPARTMENT4	COMPARTMENT4
PROT292	0	0	0	1	COMPARTMENT4	COMPARTMENT4	COMPARTMENT4
PROT293	0	0	0	1	COMPARTMENT4	COMPARTMENT4	COMPARTMENT4
PROT294	0	0	0	1	COMPARTMENT4	COMPARTMENT4	COMPARTMENT4
PROT295	0	0	0	1	COMPARTMENT4	COMPARTMENT4	COMPARTMENT4
PROT296	0	0	0	1	COMPARTMENT4	COMPARTMENT4	COMPARTMENT4
PROT297	0	0	0	1	COMPARTMENT4	COMPARTMENT4	COMPARTMENT4
PROT298	0	0	0	1	COMPARTMENT4	COMPARTMENT4	COMPARTMENT4
PROT299	0	0	0	1	COMPARTMENT4	COMPARTMENT4	COMPARTMENT4
PROT3	0	0	1	0	COMPARTMENT1	COMPARTMENT1	COMPARTMENT1
PROT30	0	0	1	0		COMPARTMENT1	COMPARTMENT1
PROT300	0	0	0	1	COMPARTMENT4	COMPARTMENT4	COMPARTMENT4
PROT301	0	0	0	1	COMPARTMENT4	COMPARTMENT4	COMPARTMENT4
PROT302	0	0	0	1	COMPARTMENT4	COMPARTMENT4	COMPARTMENT4
PROT303	0	0	0	1	COMPARTMENT4	COMPARTMENT4	COMPARTMENT4
PROT304	0	0	0	1	COMPARTMENT4	COMPARTMENT4	COMPARTMENT4
PROT305	0	0	0	1		COMPARTMENT4	COMPARTMENT4
PROT306	0	0	0	1	COMPARTMENT4	COMPARTMENT4	COMPARTMENT4
PROT307	0	0	0	1	COMPARTMENT4	COMPARTMENT4	COMPARTMENT4
PROT308	0	0	0	1	COMPARTMENT4	COMPARTMENT4	COMPARTMENT4
PROT309	0	0	0	1	COMPARTMENT4	COMPARTMENT4	COMPARTMENT4
PROT31	0	0	1	0		COMPARTMENT1	COMPARTMENT1
PROT310	0	0	0	1	COMPARTMENT4	COMPARTMENT4	COMPARTMENT4
PROT311	0	0	0	1	COMPARTMENT4	COMPARTMENT4	COMPARTMENT4
PROT312	0	0	0	1		COMPARTMENT4	COMPARTMENT4
PROT313	0	0	0	1	COMPARTMENT4	COMPARTMENT4	COMPARTMENT4
PROT314	0	0	0	1	COMPARTMENT4	COMPARTMENT4	COMPARTMENT4
PROT315	0	0	0	1	COMPARTMENT4	COMPARTMENT4	COMPARTMENT4
PROT316	0	0	0	1	COMPARTMENT4	COMPARTMENT4	COMPARTMENT4
PROT317	0	0	0	1	COMPARTMENT4	COMPARTMENT4	COMPARTMENT4
PROT318	0	0	0	1	COMPARTMENT4	COMPARTMENT4	COMPARTMENT4
PROT319	0	0	0	1	COMPARTMENT4	COMPARTMENT4	COMPARTMENT4
PROT32	0	1	0	0		COMPARTMENT2	COMPARTMENT1
PROT320	0	0	0	1	COMPARTMENT4	COMPARTMENT4	COMPARTMENT4
PROT321	0	0	0	1	COMPARTMENT4	COMPARTMENT4	COMPARTMENT4
PROT322	0	0	0	1	COMPARTMENT4	COMPARTMENT4	COMPARTMENT4
PROT323	0	0	0	1	COMPARTMENT4	COMPARTMENT4	COMPARTMENT4
PROT324	0	0	0	1	COMPARTMENT4	COMPARTMENT4	COMPARTMENT4
PROT325	0	0	0	1	COMPARTMENT4	COMPARTMENT4	COMPARTMENT4
PROT326	0	0	0	1	COMPARTMENT4	COMPARTMENT4	COMPARTMENT4
PROT327	0	0	0	1	COMPARTMENT4	COMPARTMENT4	COMPARTMENT4
PROT328	0	0	0	1	COMPARTMENT4	COMPARTMENT4	COMPARTMENT4
PROT329	0	0	0	1	COMPARTMENT4	COMPARTMENT4	COMPARTMENT4
PROT33	0	0	1	0		COMPARTMENT1	COMPARTMENT1
PROT330	0	0	0	1	COMPARTMENT4	COMPARTMENT4	COMPARTMENT4
PROT331	0	0	0	1	COMPARTMENT4	COMPARTMENT4	COMPARTMENT4
PROT332	0	0	0	1	COMPARTMENT4	COMPARTMENT4	COMPARTMENT4
PROT333	0	0	0	1	COMPARTMENT4	COMPARTMENT4	COMPARTMENT4
PROT334	0	0	0	1	COMPARTMENT4	COMPARTMENT4	COMPARTMENT4
PROT335	0	0	0	1	COMPARTMENT4	COMPARTMENT4	COMPARTMENT4
PROT336	0	0	0	1	COMPARTMENT4	COMPARTMENT4	COMPARTMENT4
PROT337	0	0	0	1	COMPARTMENT4	COMPARTMENT4	COMPARTMENT4
PROT338	0	0	0	1	COMPARTMENT4	COMPARTMENT4	COMPARTMENT4
PROT339	0	0	0	1	COMPARTMENT4	COMPARTMENT4	COMPARTMENT4
PROT34	0	0	1	0		COMPARTMENT1	COMPARTMENT1
PROT340	0	0	0	1		COMPARTMENT4	COMPARTMENT4
PROT341	0	0	0	1	COMPARTMENT4	COMPARTMENT4	COMPARTMENT4
PROT342	0	0	0	1	COMPARTMENT4	COMPARTMENT4	COMPARTMENT4
PROT343	0	0	0	1	COMPARTMENT4	COMPARTMENT4	COMPARTMENT4
PROT344	0	0	0	1	COMPARTMENT4	COMPARTMENT4	COMPARTMENT4
PROT345	0	0	0	1	COMPARTMENT4	COMPARTMENT4	COMPARTMENT4
PROT346	0	0	0	1	COMPARTMENT4	COMPARTMENT4	COMPARTMENT4
PROT347	0	0	0	1	COMPARTMENT4	COMPARTMENT4	COMPARTMENT4
PROT348	0	0	0	1	COMPARTMENT4	COMPARTMENT4	COMPARTMENT4
PROT349	0	0	0	1	COMPARTMENT4	COMPARTMENT4	COMPARTMENT4
PROT35	0	0	1	0	COMPARTMENT1	COMPARTMENT1	COMPARTMENT1
PROT350	0	0	0	1	COMPARTMENT4	COMPARTMENT4	COMPARTMENT4
PROT351	0	0	0	1	COMPARTMENT4	COMPARTMENT4	COMPARTMENT4
PROT352	0	0	0	1	COMPARTMENT4	COMPARTMENT4	COMPARTMENT4
PROT353	0	0	0	1	COMPARTMENT4	COMPARTMENT4	COMPARTMENT4
PROT354	0	0	0	1	COMPARTMENT4	COMPARTMENT4	COMPARTMENT4
PROT355	0	0	0	1	COMPARTMENT4	COMPARTMENT4	COMPARTMENT4
PROT356	0	0	0	1	COMPARTMENT4	COMPARTMENT4	COMPARTMENT4
PROT357	0	0	0	1	COMPARTMENT4	COMPARTMENT4	COMPARTMENT4
PROT358	0	0	0	1	COMPARTMENT4	COMPARTMENT4	COMPARTMENT4
PROT359	0	0	0	1	COMPARTMENT4	COMPARTMENT4	COMPARTMENT4
PROT36	0	0.495613	0.504387	0		COMPARTMENT1	COMPARTMENT1
PROT360	0	0	0	1	COMPARTMENT4	COMPARTMENT4	COMPARTMENT4
PROT361	0	0	0	1	COMPARTMENT4	COMPARTMENT4	COMPARTMENT4
PROT362	0	0	0	1	COMPARTMENT4	COMPARTMENT4	COMPARTMENT4
PROT363	0	0	0	1	COMPARTMENT4	COMPARTMENT4	COMPARTMENT4
PROT364	0	0	0	1	COMPARTMENT4	COMPARTMENT4	COMPARTMENT4
PROT365	0	0	0	1	COMPARTMENT4	COMPARTMENT4	COMPARTMENT4
PROT367	0	0	0	1	COMPARTMENT4	COMPARTMENT4	COMPARTMENT4
PROT368	0	0	0	1	COMPARTMENT4	COMPARTMENT4	COMPARTMENT4
PROT369	0	0	0	1	COMPARTMENT4	COMPARTMENT4	COMPARTMENT4
PROT37	0	0	1	0		COMPARTMENT1	COMPARTMENT1
PROT370	0	0	1	0	COMPARTMENT1	COMPARTMENT1
PROT371	0	0	0	1	COMPARTMENT4	COMPARTMENT4
PROT372	0	0	1	0		COMPARTMENT1
PROT373						nan
PROT374	0	0	1	0	COMPARTMENT1	COMPARTMENT1
PROT375	0	0	1	0	COMPARTMENT1	COMPARTMENT1
PROT376	0	0	1	0		COMPARTMENT1
PROT377	0	1	0	0		COMPARTMENT2
PROT378	0	0.517285	0.482715	0		COMPARTMENT2
PROT379	0.719943	0	0	0.280057	COMPARTMENT3	COMPARTMENT3
PROT38	0	0.501733	0.498267	0		COMPARTMENT2	COMPARTMENT1
PROT380	0	0	0	1	COMPARTMENT4	COMPARTMENT4
PROT382	0	0	1	0	COMPARTMENT1	COMPARTMENT1
PROT383	0	0	1	0	COMPARTMENT1	COMPARTMENT1
PROT384	0	0	0	1	COMPARTMENT4	COMPARTMENT4
PROT385	0	0	1	0		COMPARTMENT1
PROT386	0	0.528196	0.471804	0		COMPARTMENT2
PROT387	0	0	1	0	COMPARTMENT1	COMPARTMENT1
PROT388	0	0	1	0	COMPARTMENT1	COMPARTMENT1
PROT389	0	0	0	1	COMPARTMENT4	COMPARTMENT4
PROT39	0	0	1	0	COMPARTMENT1	COMPARTMENT1	COMPARTMENT1
PROT390	0	0	1	0		COMPARTMENT1
PROT391	0	0.53207	0.46793	0		COMPARTMENT2
PROT392	0	0	1	0	COMPARTMENT1	COMPARTMENT1
PROT393	0	0	1	0	COMPARTMENT1	COMPARTMENT1
PROT394	0	0	1	0	COMPARTMENT1	COMPARTMENT1
PROT395	0	0	1	0	COMPARTMENT1	COMPARTMENT1
PROT396	0	0	1	0		COMPARTMENT1
PROT397	0	0	1	0	COMPARTMENT1	COMPARTMENT1
PROT398	0	0	1	0		COMPARTMENT1
PROT399	0	0	1	0		COMPARTMENT1
PROT4	0	0	1	0	COMPARTMENT1	COMPARTMENT1	COMPARTMENT1
PROT40	0	0	1	0		COMPARTMENT1	COMPARTMENT1
PROT400	0	0	1	0		COMPARTMENT1
PROT401	0	0	1	0		COMPARTMENT1
PROT402	0	0	1	0	COMPARTMENT1	COMPARTMENT1
PROT403	0	0	1	0		COMPARTMENT1
PROT404	0	0	1	0		COMPARTMENT1
PROT405	0	0	1	0	COMPARTMENT1	COMPARTMENT1
PROT406	0	0	1	0		COMPARTMENT1
PROT407	0	1	0	0		COMPARTMENT2
PROT408	0	0	1	0	COMPARTMENT1	COMPARTMENT1
PROT409	0	0	1	0		COMPARTMENT1
PROT41	0	0	1	0	COMPARTMENT1	COMPARTMENT1	COMPARTMENT1
PROT410	0	0	1	0		COMPARTMENT1
PROT411	0	0	1	0		COMPARTMENT1
PROT412	0	0.537735	0.462265	0		COMPARTMENT2
PROT413	0	0	1	0	COMPARTMENT1	COMPARTMENT1
PROT414	0	0	1	0		COMPARTMENT1
PROT415	0	0	1	0		COMPARTMENT1
PROT416	0	0	1	0		COMPARTMENT1
PROT417	0	0	0	1	COMPARTMENT4	COMPARTMENT4
PROT418						nan
PROT419	0	0	1	0	COMPARTMENT1	COMPARTMENT1
PROT42	0	0	1	0	COMPARTMENT1	COMPARTMENT1	COMPARTMENT1
PROT420	0	0.521395	0.478605	0		COMPARTMENT2
PROT421	0	0	1	0	COMPARTMENT1	COMPARTMENT1
PROT422	0	0	1	0		COMPARTMENT1
PROT423	0	0	1	0	COMPARTMENT1	COMPARTMENT1
PROT424	0	0	1	0		COMPARTMENT1
PROT425	0	0	1	0	COMPARTMENT1	COMPARTMENT1
PROT426	0	0	1	0		COMPARTMENT1
PROT427	0	0	1	0		COMPARTMENT1
PROT428	0	0	1	0		COMPARTMENT1
PROT43	0	0	1	0		COMPARTMENT1	COMPARTMENT1
PROT430	0	0	1	0	COMPARTMENT1	COMPARTMENT1
PROT431	0	0	1	0		COMPARTMENT1
PROT432	0	0	1	0		COMPARTMENT1
PROT433	0	0	1	0		COMPARTMENT1
PROT434	0	0	1	0		COMPARTMENT1
PROT435	0	0	1	0		COMPARTMENT1
PROT436	0	0	1	0	COMPARTMENT1	COMPARTMENT1
PROT437	0	0	1	0		COMPARTMENT1
PROT438	0	1	0	0		COMPARTMENT2
PROT439	0	0	1	0		COMPARTMENT1
PROT44	0	0	1	0	COMPARTMENT1	COMPARTMENT1	COMPARTMENT1
PROT440	0	0	1	0		COMPARTMENT1
PROT441	0	0	1	0		COMPARTMENT1
PROT442	0	0	1	0	COMPARTMENT1	COMPARTMENT1
PROT443	0	0	1	0		COMPARTMENT1
PROT444	0	0	1	0		COMPARTMENT1
PROT445	0	0	1	0		COMPARTMENT1
PROT446	0	0	1	0	COMPARTMENT1	COMPARTMENT1
PROT447	0	0	1	0		COMPARTMENT1
PROT448	0	1	0	0	COMPARTMENT2	COMPARTMENT2
PROT449	0	0	1	0		COMPARTMENT1
PROT45	0	1	0	0		COMPARTMENT2	COMPARTMENT1
PROT450	0	1	0	0		COMPARTMENT2
PROT451	0	0.532033	0.467967	0		COMPARTMENT2
PROT452	0	0	1	0		COMPARTMENT1
PROT453	0	0	1	0	COMPARTMENT1	COMPARTMENT1
PROT454	0	0	1	0	COMPARTMENT1	COMPARTMENT1
PROT455	0	0	1	0		COMPARTMENT1
PROT456	0	0.527532	0.472468	0	COMPARTMENT2	COMPARTMENT2
PROT457	0	0	1	0		COMPARTMENT1
PROT458	0	0	1	0	COMPARTMENT1	COMPARTMENT1
PROT459	0	0	1	0	COMPARTMENT1	COMPARTMENT1
PROT46	0	0	1	0	COMPARTMENT1	COMPARTMENT1	COMPARTMENT1
PROT460	0	0	1	0	COMPARTMENT1	COMPARTMENT1
PROT461	0	0	1	0		COMPARTMENT1
PROT462	0	1	0	0	COMPARTMENT2	COMPARTMENT2
PROT463	0	0	1	0		COMPARTMENT1
PROT464	0	0	1	0	COMPARTMENT1	COMPARTMENT1
PROT465	0	0	1	0		COMPARTMENT1
PROT466	0	0	1	0	COMPARTMENT1	COMPARTMENT1
PROT467	0	0	1	0		COMPARTMENT1
PROT468	0	0	1	0		COMPARTMENT1
PROT469	0	0	1	0		COMPARTMENT1
PROT47	0	0	1	0	COMPARTMENT1	COMPARTMENT1	COMPARTMENT1
PROT470	0	0	1	0	COMPARTMENT1	COMPARTMENT1
PROT471	0	0	1	0		COMPARTMENT1
PROT472	0	0	1	0	COMPARTMENT1	COMPARTMENT1
PROT473	0	0	1	0		COMPARTMENT1
PROT474	0	0	0	1	COMPARTMENT4	COMPARTMENT4
PROT475	0	0	1	0	COMPARTMENT1	COMPARTMENT1
PROT476	0	0	1	0	COMPARTMENT1	COMPARTMENT1
PROT477	0	0	1	0	COMPARTMENT1	COMPARTMENT1
PROT478	0	0	1	0		COMPARTMENT1
PROT479	0	1	0	0		COMPARTMENT2
PROT48	0	0	1	0	COMPARTMENT1	COMPARTMENT1	COMPARTMENT1
PROT480						nan
PROT481	0	0	1	0		COMPARTMENT1
PROT482	0	0	0	1	COMPARTMENT4	COMPARTMENT4
PROT483	0	0	1	0	COMPARTMENT1	COMPARTMENT1
PROT484	0	1	0	0		COMPARTMENT2
PROT485	0	0	1	0		COMPARTMENT1
PROT486	0	0	1	0		COMPARTMENT1
PROT487	0	0	1	0	COMPARTMENT1	COMPARTMENT1
PROT488	0	0	1	0		COMPARTMENT1
PROT489	0	0.497657	0.502343	0		COMPARTMENT1
PROT49	0	0	1	0		COMPARTMENT1	COMPARTMENT1
PROT490	1	0	0	0		COMPARTMENT3
PROT491	0	0	1	0	COMPARTMENT1	COMPARTMENT1
PROT492	0	0	1	0		COMPARTMENT1
PROT493	0	0	0	1	COMPARTMENT4	COMPARTMENT4
PROT494	0	0	1	0		COMPARTMENT1
PROT495	0	0	1	0		COMPARTMENT1
PROT496						nan
PROT497	0	0	1	0	COMPARTMENT1	COMPARTMENT1
PROT498	0	0	1	0	COMPARTMENT1	COMPARTMENT1
PROT499	0	0	1	0		COMPARTMENT1
PROT5	0	0	1	0	COMPARTMENT1	COMPARTMENT1	COMPARTMENT1
PROT50	0	0	1	0	COMPARTMENT1	COMPARTMENT1	COMPARTMENT1
PROT500	0	0	1	0	COMPARTMENT1	COMPARTMENT1
PROT501	0	1	0	0		COMPARTMENT2
PROT502	0	0	1	0	COMPARTMENT1	COMPARTMENT1
PROT503	1	0	0	0		COMPARTMENT3
PROT504	0	0	1	0		COMPARTMENT1
PROT505	0	0	1	0		COMPARTMENT1
PROT506	0	1	0	0	COMPARTMENT2	COMPARTMENT2
PROT507	0	0	1	0		COMPARTMENT1
PROT508	0	0	1	0		COMPARTMENT1
PROT509	0	0	1	0		COMPARTMENT1
PROT51	0	1	0	0		COMPARTMENT2	COMPARTMENT1
PROT510	0	0	1	0		COMPARTMENT1
PROT511	0	0.499975	0.500025	0		COMPARTMENT1
PROT512	0	1	0	0		COMPARTMENT2
PROT513	0	0	1	0		COMPARTMENT1
PROT514	0	0	1	0		COMPARTMENT1
PROT515	0	0	1	0		COMPARTMENT1
PROT516	0	0	1	0		COMPARTMENT1
PROT517	0	0	1	0		COMPARTMENT1
PROT518	0	0	1	0		COMPARTMENT1
PROT519	0	0	1	0	COMPARTMENT1	COMPARTMENT1
PROT52	0	0	1	0		COMPARTMENT1	COMPARTMENT1
PROT520	0	0	1	0		COMPARTMENT1
PROT521	0	0	1	0	COMPARTMENT1	COMPARTMENT1
PROT522	0	0	0	1	COMPARTMENT4	COMPARTMENT4
PROT523	1	0	0	0	COMPARTMENT3	COMPARTMENT3
PROT524	0	0	1	0		COMPARTMENT1
PROT525	0	0	1	0		COMPARTMENT1
PROT526	0	0	1	0	COMPARTMENT1	COMPARTMENT1
PROT527	0	0	1	0		COMPARTMENT1
PROT528	0	0	1	0		COMPARTMENT1
PROT529	0	0	1	0		COMPARTMENT1
PROT53	0	0	1	0	COMPARTMENT1	COMPARTMENT1	COMPARTMENT1
PROT530	0	0	1	0		COMPARTMENT1
PROT531	0	0	1	0		COMPARTMENT1
PROT532	0	0.51493	0.48507	0		COMPARTMENT2
PROT533	0.653547	0	0	0.346453	COMPARTMENT3	COMPARTMENT3
PROT534	0	0	1	0		COMPARTMENT1
PROT535	0	0	1	0	COMPARTMENT2	COMPARTMENT1
PROT536	0	0	1	0		COMPARTMENT1
PROT537	0	1	0	0	COMPARTMENT2	COMPARTMENT2
PROT538	0	1	0	0	COMPARTMENT2	COMPARTMENT2
PROT539	0	1	0	0	COMPARTMENT2	COMPARTMENT2
PROT54	0	0	1	0		COMPARTMENT1	COMPARTMENT1
PROT540	0	1	0	0	COMPARTMENT2	COMPARTMENT2
PROT541	1	0	0	0		COMPARTMENT3
PROT542	0	1	0	0	COMPARTMENT2	COMPARTMENT2
PROT543	1	0	0	0		COMPARTMENT3
PROT544	0	0	0	1	COMPARTMENT4	COMPARTMENT4
PROT545	1	0	0	0		COMPARTMENT3
PROT546	0	1	0	0	COMPARTMENT2	COMPARTMENT2
PROT547	0	1	0	0	COMPARTMENT2	COMPARTMENT2
PROT548	0	1	0	0	COMPARTMENT2	COMPARTMENT2
PROT549	0	1	0	0	COMPARTMENT2	COMPARTMENT2
PROT55	0	0	1	0		COMPARTMENT1	COMPARTMENT1
PROT550	0	0	1	0	COMPARTMENT1	COMPARTMENT1
PROT551	1	0	0	0	COMPARTMENT2	COMPARTMENT3
PROT552	0	1	0	0		COMPARTMENT2
PROT553	1	0	0	0	COMPARTMENT2	COMPARTMENT3
PROT554	0	0.532362	0.467638	0	COMPARTMENT2	COMPARTMENT2
PROT555	0	1	0	0		COMPARTMENT2
PROT556	0	1	0	0		COMPARTMENT2
PROT557	0	1	0	0		COMPARTMENT2
PROT558	0	0	1	0	COMPARTMENT1	COMPARTMENT1
PROT559	0	1	0	0		COMPARTMENT2
PROT56	0	0	1	0		COMPARTMENT1	COMPARTMENT1
PROT560	0.432643	0.567357	0	0	COMPARTMENT2	COMPARTMENT2
PROT561	0	1	0	0	COMPARTMENT2	COMPARTMENT2
PROT562	0	1	0	0		COMPARTMENT2
PROT563	0	1	0	0	COMPARTMENT2	COMPARTMENT2
PROT564						nan
PROT565	0	1	0	0	COMPARTMENT2	COMPARTMENT2
PROT566	0	1	0	0	COMPARTMENT2	COMPARTMENT2
PROT567	0	1	0	0	COMPARTMENT2	COMPARTMENT2
PROT568	0	1	0	0	COMPARTMENT2	COMPARTMENT2
PROT569	0	0	1	0		COMPARTMENT1
PROT57	0	0	1	0	COMPARTMENT1	COMPARTMENT1	COMPARTMENT1
PROT570					COMPARTMENT2	nan
PROT571	0	1	0	0	COMPARTMENT2	COMPARTMENT2
PROT572	0	1	0	0	COMPARTMENT2	COMPARTMENT2
PROT573	1	0	0	0		COMPARTMENT3
PROT574	0	1	0	0	COMPARTMENT2	COMPARTMENT2
PROT575	1	0	0	0		COMPARTMENT3
PROT576						nan
PROT577	0	1	0	0		COMPARTMENT2
PROT578	0	1	0	0	COMPARTMENT2	COMPARTMENT2
PROT579	0.459614	0.540386	0	0		COMPARTMENT2
PROT58	0	0	1	0	COMPARTMENT1	COMPARTMENT1	COMPARTMENT1
PROT581	0	1	0	0	COMPARTMENT2	COMPARTMENT2
PROT582	0	1	0	0	COMPARTMENT2	COMPARTMENT2
PROT583	0	1	0	0	COMPARTMENT2	COMPARTMENT2
PROT584	0	0	0	1	COMPARTMENT4	COMPARTMENT4
PROT585	0	1	0	0		COMPARTMENT2
PROT586	0	0	1	0		COMPARTMENT1
PROT587						nan
PROT588	0	1	0	0	COMPARTMENT2	COMPARTMENT2
PROT589	1	0	0	0		COMPARTMENT3
PROT59	0	0	1	0		COMPARTMENT1	COMPARTMENT1
PROT590	0	0	1	0	COMPARTMENT1	COMPARTMENT1
PROT591	0	0	1	0		COMPARTMENT1
PROT592						nan
PROT593						nan
PROT594						nan
PROT595	0	1	0	0	COMPARTMENT2	COMPARTMENT2
PROT596	0	1	0	0	COMPARTMENT2	COMPARTMENT2
PROT597	0	1	0	0	COMPARTMENT2	COMPARTMENT2
PROT598	0	1	0	0	COMPARTMENT2	COMPARTMENT2
PROT599	0	1	0	0	COMPARTMENT2	COMPARTMENT2
PROT6	0	0	1	0		COMPARTMENT1	COMPARTMENT1
PROT60	0	0	1	0	COMPARTMENT1	COMPARTMENT1	COMPARTMENT1
PROT600	0	1	0	0		COMPARTMENT2
PROT601	0	1	0	0		COMPARTMENT2
PROT602	0	1	0	0	COMPARTMENT2	COMPARTMENT2
PROT603	0	1	0	0	COMPARTMENT2	COMPARTMENT2
PROT604						nan
PROT605	0	1	0	0	COMPARTMENT2	COMPARTMENT2
PROT606						nan
PROT607	0	1	0	0	COMPARTMENT2	COMPARTMENT2
PROT608	0	1	0	0		COMPARTMENT2
PROT609	0	1	0	0		COMPARTMENT2
PROT610	0	1	0	0	COMPARTMENT2	COMPARTMENT2
PROT611	0.566654	0	0	0.433346		COMPARTMENT3
PROT612	0	1	0	0	COMPARTMENT2	COMPARTMENT2
PROT613	0	1	0	0	COMPARTMENT2	COMPARTMENT2
PROT614	0	1	0	0	COMPARTMENT2	COMPARTMENT2
PROT615	0	0	1	0		COMPARTMENT1
PROT616	0	1	0	0		COMPARTMENT2
PROT617	0	1	0	0	COMPARTMENT2	COMPARTMENT2
PROT618	0	1	0	0	COMPARTMENT2	COMPARTMENT2
PROT619	0	1	0	0	COMPARTMENT2	COMPARTMENT2
PROT62	0	0	1	0	COMPARTMENT1	COMPARTMENT1	COMPARTMENT1
PROT620	1	0	0	0		COMPARTMENT3
PROT621	0	1	0	0		COMPARTMENT2
PROT622	0.465373	0.534627	0	0		COMPARTMENT2
PROT623	0	1	0	0		COMPARTMENT2
PROT624						nan
PROT625						nan
PROT626	0	1	0	0		COMPARTMENT2
PROT627	0	1	0	0	COMPARTMENT2	COMPARTMENT2
PROT628	0	1	0	0	COMPARTMENT2	COMPARTMENT2
PROT629	0	0	1	0		COMPARTMENT1
PROT63	0	0	1	0	COMPARTMENT1	COMPARTMENT1	COMPARTMENT1
PROT630	0	1	0	0		COMPARTMENT2
PROT631	0	1	0	0		COMPARTMENT2
PROT632	0	1	0	0		COMPARTMENT2
PROT633	0	0	1	0		COMPARTMENT1
PROT634	1	0	0	0		COMPARTMENT3
PROT635						nan
PROT636	0	1	0	0		COMPARTMENT2
PROT637	0.441573	0.558427	0	0	COMPARTMENT2	COMPARTMENT2
PROT638						nan
PROT639	1	0	0	0		COMPARTMENT3
PROT64	0	0	1	0		COMPARTMENT1	COMPARTMENT1
PROT640	0	1	0	0	COMPARTMENT2	COMPARTMENT2
PROT641	0	1	0	0	COMPARTMENT2	COMPARTMENT2
PROT642	0.667893	0	0	0.332107	COMPARTMENT3	COMPARTMENT3
PROT643	0	1	0	0		COMPARTMENT2
PROT644					COMPARTMENT2	nan
PROT645	1	0	0	0		COMPARTMENT3
PROT646	0	0	1	0		COMPARTMENT1
PROT647	0	1	0	0	COMPARTMENT2	COMPARTMENT2
PROT648	0	1	0	0		COMPARTMENT2
PROT649						nan
PROT65	0	0.519765	0.480235	0		COMPARTMENT2	COMPARTMENT1
PROT651	0	1	0	0	COMPARTMENT2	COMPARTMENT2
PROT652	0	1	0	0		COMPARTMENT2
PROT653	0	1	0	0	COMPARTMENT2	COMPARTMENT2
PROT654	0	1	0	0	COMPARTMENT2	COMPARTMENT2
PROT655	0	0	0	1	COMPARTMENT4	COMPARTMENT4
PROT656	0.721595	0	0	0.278405	COMPARTMENT3	COMPARTMENT3
PROT657	0	1	0	0	COMPARTMENT2	COMPARTMENT2
PROT658	1	0	0	0		COMPARTMENT3
PROT659	0	1	0	0		COMPARTMENT2
PROT66	0	0	1	0	COMPARTMENT1	COMPARTMENT1	COMPARTMENT1
PROT660	0	1	0	0	COMPARTMENT2	COMPARTMENT2
PROT661	0	1	0	0	COMPARTMENT2	COMPARTMENT2
PROT662	0	1	0	0	COMPARTMENT2	COMPARTMENT2
PROT663	1	0	0	0		COMPARTMENT3
PROT664	0	1	0	0	COMPARTMENT2	COMPARTMENT2
PROT665	0	0.528527	0.471473	0		COMPARTMENT2
PROT666	0	0	1	0		COMPARTMENT1
PROT667	1	0	0	0		COMPARTMENT3
PROT668	0	1	0	0	COMPARTMENT2	COMPARTMENT2
PROT67	0	0	1	0	COMPARTMENT1	COMPARTMENT1	COMPARTMENT1
PROT670	0.439259	0.560741	0	0	COMPARTMENT2	COMPARTMENT2
PROT671	0	1	0	0	COMPARTMENT2	COMPARTMENT2
PROT672	0	1	0	0		COMPARTMENT2
PROT673	0	1	0	0		COMPARTMENT2
PROT674	0	1	0	0		COMPARTMENT2
PROT675	0	1	0	0	COMPARTMENT2	COMPARTMENT2
PROT676	1	0	0	0		COMPARTMENT3
PROT677	0	0	1	0	COMPARTMENT1	COMPARTMENT1
PROT678	0.465843	0.534157	0	0	COMPARTMENT2	COMPARTMENT2
PROT679	1	0	0	0	COMPARTMENT3	COMPARTMENT3
PROT68	0	0	1	0		COMPARTMENT1	COMPARTMENT1
PROT680	1	0	0	0		COMPARTMENT3
PROT681	0.735757	0	0	0.264243		COMPARTMENT3
PROT682	0.661049	0	0	0.338951		COMPARTMENT3
PROT683	1	0	0	0		COMPARTMENT3
PROT684	1	0	0	0		COMPARTMENT3
PROT686	0.691032	0	0	0.308968	COMPARTMENT3	COMPARTMENT3
PROT687	0	0	1	0		COMPARTMENT1
PROT688	1	0	0	0	COMPARTMENT3	COMPARTMENT3
PROT689	1	0	0	0		COMPARTMENT3
PROT69	0	0	1	0		COMPARTMENT1	COMPARTMENT1
PROT690	1	0	0	0		COMPARTMENT3
PROT691	1	0	0	0		COMPARTMENT3
PROT692	1	0	0	0		COMPARTMENT3
PROT693	1	0	0	0	COMPARTMENT3	COMPARTMENT3
PROT694	0	1	0	0		COMPARTMENT2
PROT695	1	0	0	0		COMPARTMENT3
PROT696	1	0	0	0	COMPARTMENT3	COMPARTMENT3
PROT697	1	0	0	0		COMPARTMENT3
PROT698	1	0	0	0	COMPARTMENT3	COMPARTMENT3
PROT699	1	0	0	0	COMPARTMENT3	COMPARTMENT3
PROT7	0	0	1	0	COMPARTMENT1	COMPARTMENT1	COMPARTMENT1
PROT70	0	0	1	0		COMPARTMENT1	COMPARTMENT1
PROT700	1	0	0	0	COMPARTMENT3	COMPARTMENT3
PROT701	1	0	0	0	COMPARTMENT3	COMPARTMENT3
PROT702	1	0	0	0		COMPARTMENT3
PROT703	1	0	0	0	COMPARTMENT3	COMPARTMENT3
PROT704	0.722841	0	0	0.277159	COMPARTMENT3	COMPARTMENT3
PROT705	1	0	0	0	COMPARTMENT3	COMPARTMENT3
PROT706	1	0	0	0	COMPARTMENT3	COMPARTMENT3
PROT707	1	0	0	0		COMPARTMENT3
PROT708	1	0	0	0	COMPARTMENT3	COMPARTMENT3
PROT709	1	0	0	0		COMPARTMENT3
PROT71	0	0.503517	0.496483	0		COMPARTMENT2	COMPARTMENT1
PROT710	1	0	0	0		COMPARTMENT3
PROT711	1	0	0	0	COMPARTMENT3	COMPARTMENT3
PROT712	1	0	0	0		COMPARTMENT3
PROT713	0	0	0	1	COMPARTMENT4	COMPARTMENT4
PROT714	1	0	0	0	COMPARTMENT3	COMPARTMENT3
PROT715	1	0	0	0		COMPARTMENT3
PROT716	1	0	0	0	COMPARTMENT3	COMPARTMENT3
PROT717	1	0	0	0	COMPARTMENT3	COMPARTMENT3
PROT718	0.697454	0	0	0.302546		COMPARTMENT3
PROT719	1	0	0	0	COMPARTMENT3	COMPARTMENT3
PROT72	0	0	1	0		COMPARTMENT1	COMPARTMENT1
PROT721	1	0	0	0	COMPARTMENT3	COMPARTMENT3
PROT722	0.762093	0	0	0.237907	COMPARTMENT3	COMPARTMENT3
PROT723	0	0	0	1	COMPARTMENT4	COMPARTMENT4
PROT724	1	0	0	0	COMPARTMENT3	COMPARTMENT3
PROT725	1	0	0	0		COMPARTMENT3
PROT726	1	0	0	0		COMPARTMENT3
PROT727	1	0	0	0	COMPARTMENT3	COMPARTMENT3
PROT728	0.692267	0	0	0.307733	COMPARTMENT3	COMPARTMENT3
PROT729	1	0	0	0		COMPARTMENT3
PROT73	0	0	1	0	COMPARTMENT1	COMPARTMENT1	COMPARTMENT1
PROT730	1	0	0	0	COMPARTMENT3	COMPARTMENT3
PROT731	0.68232	0	0	0.31768	COMPARTMENT3	COMPARTMENT3
PROT732	0.746034	0	0	0.253966		COMPARTMENT3
PROT733	0.563595	0	0	0.436405		COMPARTMENT3
PROT734	1	0	0	0		COMPARTMENT3
PROT735	1	0	0	0	COMPARTMENT3	COMPARTMENT3
PROT736	1	0	0	0	COMPARTMENT3	COMPARTMENT3
PROT737	0	1	0	0		COMPARTMENT2
PROT738	1	0	0	0		COMPARTMENT3
PROT739	1	0	0	0		COMPARTMENT3
PROT74	0	0	1	0		COMPARTMENT1	COMPARTMENT1
PROT740	0.722667	0	0	0.277333	COMPARTMENT3	COMPARTMENT3
PROT741	1	0	0	0	COMPARTMENT3	COMPARTMENT3
PROT742	0.658972	0	0	0.341028	COMPARTMENT3	COMPARTMENT3
PROT743	1	0	0	0		COMPARTMENT3
PROT744	1	0	0	0	COMPARTMENT3	COMPARTMENT3
PROT745	1	0	0	0	COMPARTMENT3	COMPARTMENT3
PROT746	1	0	0	0	COMPARTMENT3	COMPARTMENT3
PROT747	1	0	0	0		COMPARTMENT3
PROT748	0.686546	0	0	0.313454		COMPARTMENT3
PROT749	1	0	0	0	COMPARTMENT3	COMPARTMENT3
PROT75	0	1	0	0		COMPARTMENT2	COMPARTMENT1
PROT750	1	0	0	0	COMPARTMENT3	COMPARTMENT3
PROT751	1	0	0	0		COMPARTMENT3
PROT752	1	0	0	0	COMPARTMENT3	COMPARTMENT3
PROT753	1	0	0	0		COMPARTMENT3
PROT754	1	0	0	0	COMPARTMENT3	COMPARTMENT3
PROT755	1	0	0	0	COMPARTMENT3	COMPARTMENT3
PROT756	1	0	0	0		COMPARTMENT3
PROT757	0.651779	0	0	0.348221	COMPARTMENT3	COMPARTMENT3
PROT758	1	0	0	0		COMPARTMENT3
PROT759	0.696872	0	0	0.303128	COMPARTMENT3	COMPARTMENT3
PROT76	0	0	1	0	COMPARTMENT1	COMPARTMENT1	COMPARTMENT1
PROT760	1	0	0	0		COMPARTMENT3
PROT761	0	1	0	0	COMPARTMENT2	COMPARTMENT2
PROT762	0.622378	0	0	0.377622	COMPARTMENT3	COMPARTMENT3
PROT763	0.658879	0	0	0.341121	COMPARTMENT3	COMPARTMENT3
PROT764	1	0	0	0	COMPARTMENT3	COMPARTMENT3
PROT765	1	0	0	0	COMPARTMENT3	COMPARTMENT3
PROT766	1	0	0	0		COMPARTMENT3
PROT767	1	0	0	0	COMPARTMENT3	COMPARTMENT3
PROT768	1	0	0	0	COMPARTMENT3	COMPARTMENT3
PROT769	1	0	0	0	COMPARTMENT3	COMPARTMENT3
PROT77	0	1	0	0		COMPARTMENT2	COMPARTMENT1
PROT770	1	0	0	0		COMPARTMENT3
PROT771	1	0	0	0	COMPARTMENT3	COMPARTMENT3
PROT772	1	0	0	0		COMPARTMENT3
PROT773	0	0	0	1	COMPARTMENT4	COMPARTMENT4
PROT774	1	0	0	0		COMPARTMENT3
PROT775	1	0	0	0	COMPARTMENT3	COMPARTMENT3
PROT776	0.56078	0	0	0.43922	COMPARTMENT3	COMPARTMENT3
PROT777	0.718274	0	0	0.281726	COMPARTMENT3	COMPARTMENT3
PROT778	0	1	0	0	COMPARTMENT2	COMPARTMENT2
PROT779	1	0	0	0		COMPARTMENT3
PROT782	0.447034	0.552966	0	0		COMPARTMENT2
PROT783	0.6414	0	0	0.3586		COMPARTMENT3
PROT784	0	1	0	0		COMPARTMENT2
PROT785	1	0	0	0	COMPARTMENT3	COMPARTMENT3
PROT786	0	1	0	0		COMPARTMENT2
PROT787	1	0	0	0		COMPARTMENT3
PROT788	0.739459	0	0	0.260541	COMPARTMENT3	COMPARTMENT3
PROT789	1	0	0	0		COMPARTMENT3
PROT79	0	0	1	0		COMPARTMENT1	COMPARTMENT1
PROT790	1	0	0	0	COMPARTMENT3	COMPARTMENT3
PROT791	1	0	0	0		COMPARTMENT3
PROT792	1	0	0	0	COMPARTMENT3	COMPARTMENT3
PROT793	1	0	0	0	COMPARTMENT3	COMPARTMENT3
PROT794	1	0	0	0	COMPARTMENT3	COMPARTMENT3
PROT795	1	0	0	0		COMPARTMENT3
PROT796	0	0	0	1	COMPARTMENT4	COMPARTMENT4
PROT797	1	0	0	0		COMPARTMENT3
PROT798	1	0	0	0		COMPARTMENT3
PROT799	1	0	0	0	COMPARTMENT3	COMPARTMENT3
PROT8	0	0	1	0	COMPARTMENT1	COMPARTMENT1	COMPARTMENT1
PROT80	0	1	0	0		COMPARTMENT2	COMPARTMENT2
PROT800	1	0	0	0		COMPARTMENT3
PROT801	0	0	1	0	COMPARTMENT1	COMPARTMENT1
PROT802	0.593412	0	0	0.406588		COMPARTMENT3
PROT803	1	0	0	0	COMPARTMENT3	COMPARTMENT3
PROT804	0.675226	0	0	0.324774	COMPARTMENT3	COMPARTMENT3
PROT805	1	0	0	0		COMPARTMENT3
PROT806	1	0	0	0		COMPARTMENT3
PROT807	1	0	0	0	COMPARTMENT3	COMPARTMENT3
PROT808	1	0	0	0		COMPARTMENT3
PROT809	0.699143	0	0	0.300857		COMPARTMENT3
PROT81						nan	COMPARTMENT2
PROT810	1	0	0	0		COMPARTMENT3
PROT811	1	0	0	0	COMPARTMENT3	COMPARTMENT3
PROT812	1	0	0	0		COMPARTMENT3
PROT813	0.68372	0	0	0.31628		COMPARTMENT3
PROT814	1	0	0	0	COMPARTMENT3	COMPARTMENT3
PROT815	0.641193	0	0	0.358807		COMPARTMENT3
PROT816	1	0	0	0		COMPARTMENT3
PROT817	1	0	0	0	COMPARTMENT3	COMPARTMENT3
PROT818	1	0	0	0	COMPARTMENT3	COMPARTMENT3
PROT819	1	0	0	0	COMPARTMENT3	COMPARTMENT3
PROT82	0	1	0	0		COMPARTMENT2	COMPARTMENT2
PROT820	0.665237	0	0	0.334763		COMPARTMENT3
PROT821	1	0	0	0	COMPARTMENT3	COMPARTMENT3
PROT822	1	0	0	0		COMPARTMENT3
PROT823	1	0	0	0	COMPARTMENT3	COMPARTMENT3
PROT824	1	0	0	0		COMPARTMENT3
PROT825	1	0	0	0		COMPARTMENT3
PROT826	0.622893	0	0	0.377107	COMPARTMENT3	COMPARTMENT3
PROT827	1	0	0	0	COMPARTMENT3	COMPARTMENT3
PROT828	1	0	0	0		COMPARTMENT3
PROT829	1	0	0	0	COMPARTMENT3	COMPARTMENT3
PROT83	0	1	0	0	COMPARTMENT2	COMPARTMENT2	COMPARTMENT2
PROT830	1	0	0	0		COMPARTMENT3
PROT831	1	0	0	0		COMPARTMENT3
PROT832	1	0	0	0		COMPARTMENT3
PROT833	0.696023	0	0	0.303977	COMPARTMENT3	COMPARTMENT3
PROT834	1	0	0	0		COMPARTMENT3
PROT835	1	0	0	0		COMPARTMENT3
PROT836	1	0	0	0		COMPARTMENT3
PROT837	1	0	0	0	COMPARTMENT3	COMPARTMENT3
PROT838	0.574856	0	0	0.425144	COMPARTMENT3	COMPARTMENT3
PROT84	0	1	0	0	COMPARTMENT2	COMPARTMENT2	COMPARTMENT2
PROT840	1	0	0	0	COMPARTMENT3	COMPARTMENT3
PROT841	0.578449	0	0	0.421551		COMPARTMENT3
PROT842	1	0	0	0	COMPARTMENT3	COMPARTMENT3
PROT843	0.639715	0	0	0.360285		COMPARTMENT3
PROT844	1	0	0	0	COMPARTMENT3	COMPARTMENT3
PROT845	1	0	0	0	COMPARTMENT3	COMPARTMENT3
PROT846	0.725607	0	0	0.274393	COMPARTMENT3	COMPARTMENT3
PROT847	1	0	0	0		COMPARTMENT3
PROT848	1	0	0	0	COMPARTMENT3	COMPARTMENT3
PROT849	1	0	0	0	COMPARTMENT3	COMPARTMENT3
PROT85	0	1	0	0		COMPARTMENT2	COMPARTMENT2
PROT850	1	0	0	0		COMPARTMENT3
PROT851	1	0	0	0		COMPARTMENT3
PROT852	0.726646	0	0	0.273354	COMPARTMENT3	COMPARTMENT3
PROT853	1	0	0	0		COMPARTMENT3
PROT854	1	0	0	0		COMPARTMENT3
PROT855	1	0	0	0		COMPARTMENT3
PROT857	1	0	0	0	COMPARTMENT3	COMPARTMENT3
PROT858	0.619853	0	0	0.380147		COMPARTMENT3
PROT859	1	0	0	0	COMPARTMENT3	COMPARTMENT3
PROT86					COMPARTMENT2	nan	COMPARTMENT2
PROT860	1	0	0	0	COMPARTMENT3	COMPARTMENT3
PROT861	1	0	0	0	COMPARTMENT3	COMPARTMENT3
PROT862	1	0	0	0	COMPARTMENT3	COMPARTMENT3
PROT863	1	0	0	0	COMPARTMENT3	COMPARTMENT3
PROT864	1	0	0	0	COMPARTMENT3	COMPARTMENT3
PROT865	1	0	0	0		COMPARTMENT3
PROT866	0	0	0	1	COMPARTMENT4	COMPARTMENT4
PROT867	0	0	0	1		COMPARTMENT4
PROT868	0	0	0	1	COMPARTMENT4	COMPARTMENT4
PROT869	0	0	0	1	COMPARTMENT4	COMPARTMENT4
PROT87	1	0	0	0		COMPARTMENT3	COMPARTMENT2
PROT870	0	0	0	1	COMPARTMENT4	COMPARTMENT4
PROT871	0	0	0	1	COMPARTMENT4	COMPARTMENT4
PROT872	0	0	0	1		COMPARTMENT4
PROT873	0	0	0	1	COMPARTMENT4	COMPARTMENT4
PROT874	0	0	0	1	COMPARTMENT4	COMPARTMENT4
PROT875	0	0	0	1		COMPARTMENT4
PROT876	0	0	0	1		COMPARTMENT4
PROT877	0	0	0	1		COMPARTMENT4
PROT878	0	0	0	1	COMPARTMENT4	COMPARTMENT4
PROT879	0	0	0	1	COMPARTMENT4	COMPARTMENT4
PROT88	0	1	0	0	COMPARTMENT2	COMPARTMENT2	COMPARTMENT2
PROT880	0	0	0	1		COMPARTMENT4
PROT881	0	0	0	1	COMPARTMENT4	COMPARTMENT4
PROT882	0	0	0	1	COMPARTMENT4	COMPARTMENT4
PROT883	0	0	0	1	COMPARTMENT4	COMPARTMENT4
PROT884	0	0	0	1	COMPARTMENT4	COMPARTMENT4
PROT885	0	0	0	1	COMPARTMENT4	COMPARTMENT4
PROT886	0	0	0	1		COMPARTMENT4
PROT887	0	0	0	1		COMPARTMENT4
PROT888	0.375155	0	0	0.624845		COMPARTMENT4
PROT889	0	0	0	1	COMPARTMENT4	COMPARTMENT4
PROT89	0	0.520577	0.479423	0		COMPARTMENT2	COMPARTMENT2
PROT890	0	0	0	1	COMPARTMENT4	COMPARTMENT4
PROT891	0	0	0	1		COMPARTMENT4
PROT892	0	0	0	1	COMPARTMENT4	COMPARTMENT4
PROT893	0	0	0	1		COMPARTMENT4
PROT894	0	0	0	1	COMPARTMENT4	COMPARTMENT4
PROT895	0	0	0	1		COMPARTMENT4
PROT896	0	0	0	1	COMPARTMENT4	COMPARTMENT4
PROT897	0	0	0	1	COMPARTMENT4	COMPARTMENT4
PROT898	0	0	0	1	COMPARTMENT4	COMPARTMENT4
PROT899	0	0	0	1	COMPARTMENT4	COMPARTMENT4
PROT9	0	0	1	0	COMPARTMENT1	COMPARTMENT1	COMPARTMENT1
PROT90	0	1	0	0	COMPARTMENT2	COMPARTMENT2	COMPARTMENT2
PROT900	0	0	0	1	COMPARTMENT4	COMPARTMENT4
PROT901	0	0	1	0		COMPARTMENT1
PROT902	0.471803	0	0	0.528197		COMPARTMENT4
PROT903	0	0	0	1	COMPARTMENT4	COMPARTMENT4
PROT905	0	0	0	1	COMPARTMENT4	COMPARTMENT4
PROT906	0	0	0	1	COMPARTMENT4	COMPARTMENT4
PROT907	0	0	0	1	COMPARTMENT4	COMPARTMENT4
PROT908	0	0	0	1	COMPARTMENT4	COMPARTMENT4
PROT909	0	0	0	1	COMPARTMENT4	COMPARTMENT4
PROT91	0	1	0	0		COMPARTMENT2	COMPARTMENT2
PROT910	0	0	0	1	COMPARTMENT4	COMPARTMENT4
PROT911	0	0	0	1	COMPARTMENT4	COMPARTMENT4
PROT912	0	0	0	1	COMPARTMENT4	COMPARTMENT4
PROT913	0	0	0	1	COMPARTMENT4	COMPARTMENT4
PROT914	0	0	0	1	COMPARTMENT4	COMPARTMENT4
PROT915	0	0	0	1	COMPARTMENT4	COMPARTMENT4
PROT916	0	0	0	1		COMPARTMENT4
PROT917	0	0	0	1	COMPARTMENT4	COMPARTMENT4
PROT918	0	0	0	1	COMPARTMENT4	COMPARTMENT4
PROT919	0	0	0	1	COMPARTMENT4	COMPARTMENT4
PROT92	0	1	0	0	COMPARTMENT2	COMPARTMENT2	COMPARTMENT2
PROT920	0	0	1	0		COMPARTMENT1
PROT921	0	0	0	1	COMPARTMENT4	COMPARTMENT4
PROT922	0	0	0	1	COMPARTMENT4	COMPARTMENT4
PROT923	0	0	0	1	COMPARTMENT4	COMPARTMENT4
PROT924	0	0	1	0	COMPARTMENT1	COMPARTMENT1
PROT925	0	0	0	1	COMPARTMENT4	COMPARTMENT4
PROT926	0	0	0	1	COMPARTMENT4	COMPARTMENT4
PROT927	0	0	0	1	COMPARTMENT4	COMPARTMENT4
PROT928	0	0	0	1	COMPARTMENT4	COMPARTMENT4
PROT929	0.379263	0	0	0.620737		COMPARTMENT4
PROT93	0.455286	0.544714	0	0	COMPARTMENT2	COMPARTMENT2	COMPARTMENT2
PROT930	0	0	0	1	COMPARTMENT4	COMPARTMENT4
PROT931	0	0	0	1	COMPARTMENT4	COMPARTMENT4
PROT932	0	0	0	1	COMPARTMENT4	COMPARTMENT4
PROT933	0	0	0	1	COMPARTMENT4	COMPARTMENT4
PROT934	0	0	0	1	COMPARTMENT4	COMPARTMENT4
PROT935	0.49359	0	0	0.50641		COMPARTMENT4
PROT936	0	0	0	1	COMPARTMENT4	COMPARTMENT4
PROT937	0	1	0	0		COMPARTMENT2
PROT938	0	0	0	1	COMPARTMENT4	COMPARTMENT4
PROT94	1	0	0	0		COMPARTMENT3	COMPARTMENT2
PROT940	0	0	0	1	COMPARTMENT4	COMPARTMENT4
PROT941	0	0	0	1	COMPARTMENT4	COMPARTMENT4
PROT942	0	0	0	1	COMPARTMENT4	COMPARTMENT4
PROT943	0	0	0	1	COMPARTMENT4	COMPARTMENT4
PROT944	0	0	0	1	COMPARTMENT4	COMPARTMENT4
PROT945	0	0	0	1	COMPARTMENT4	COMPARTMENT4
PROT946	0	0	1	0		COMPARTMENT1
PROT947	1	0	0	0		COMPARTMENT3
PROT948	0	0	0	1	COMPARTMENT4	COMPARTMENT4
PROT949	0	0	0	1		COMPARTMENT4
PROT95	0	1	0	0		COMPARTMENT2	COMPARTMENT2
PROT950	0	0	0	1	COMPARTMENT4	COMPARTMENT4
PROT951	0	0	0	1	COMPARTMENT4	COMPARTMENT4
PROT952	0	0	0	1		COMPARTMENT4
PROT953	0	0	0	1	COMPARTMENT4	COMPARTMENT4
PROT954	0	0	0	1	COMPARTMENT4	COMPARTMENT4
PROT955	0	0	0	1	COMPARTMENT4	COMPARTMENT4
PROT956	0	0	0	1	COMPARTMENT4	COMPARTMENT4
PROT957	0	0	1	0		COMPARTMENT1
PROT958	0	0	0	1	COMPARTMENT4	COMPARTMENT4
PROT959	0	1	0	0	COMPARTMENT2	COMPARTMENT2
PROT96	0	1	0	0	COMPARTMENT2	COMPARTMENT2	COMPARTMENT2
PROT960	0	0	0	1	COMPARTMENT4	COMPARTMENT4
PROT961	0	0	0	1	COMPARTMENT4	COMPARTMENT4
PROT962	0	0	0	1	COMPARTMENT4	COMPARTMENT4
PROT963	0	0	0	1	COMPARTMENT4	COMPARTMENT4
PROT964	0	0	0	1	COMPARTMENT4	COMPARTMENT4
PROT965	0	0	0	1	COMPARTMENT4	COMPARTMENT4
PROT966	0	0	0	1	COMPARTMENT4	COMPARTMENT4
PROT967	0	0	0	1	COMPARTMENT4	COMPARTMENT4
PROT969	0	0	0	1	COMPARTMENT4	COMPARTMENT4
PROT97	0	1	0	0		COMPARTMENT2	COMPARTMENT2
PROT970	0	0	0	1	COMPARTMENT4	COMPARTMENT4
PROT971	0	0	0	1	COMPARTMENT4	COMPARTMENT4
PROT972	0	0	0	1	COMPARTMENT4	COMPARTMENT4
PROT973	0	0	0	1	COMPARTMENT4	COMPARTMENT4
PROT974	0	0	0	1	COMPARTMENT4	COMPARTMENT4
PROT975	1	0	0	0		COMPARTMENT3
PROT976	0.37196	0	0	0.62804		COMPARTMENT4
PROT978	0	1	0	0	COMPARTMENT2	COMPARTMENT2
PROT979	0	0	0	1	COMPARTMENT4	COMPARTMENT4
PROT98					COMPARTMENT2	nan	COMPARTMENT2
PROT980	0	0	0	1		COMPARTMENT4
PROT981	1	0	0	0	COMPARTMENT3	COMPARTMENT3
PROT982	0	0	1	0		COMPARTMENT1
PROT983	0	0	0	1	COMPARTMENT4	COMPARTMENT4
PROT984	0	0	0	1	COMPARTMENT4	COMPARTMENT4
PROT985	0	0	0	1	COMPARTMENT4	COMPARTMENT4
PROT986	0	0	0	1	COMPARTMENT4	COMPARTMENT4
PROT987	0	0	0	1	COMPARTMENT4	COMPARTMENT4
PROT988	0	0	0	1		COMPARTMENT4
PROT99	0	0.516411	0.483589	0		COMPARTMENT2	COMPARTMENT2
PROT990	0	0	0	1	COMPARTMENT4	COMPARTMENT4
PROT991	0	0	0	1	COMPARTMENT4	COMPARTMENT4
PROT992	0	0	0	1	COMPARTMENT4	COMPARTMENT4
PROT993	0	0	0	1	COMPARTMENT4	COMPARTMENT4
PROT994	0	0	0	1	COMPARTMENT4	COMPARTMENT4
PROT995	0	0	0	1	COMPARTMENT4	COMPARTMENT4
PROT996	0	0	0	1	COMPARTMENT4	COMPARTMENT4
PROT997	0	0	0	1	COMPARTMENT4	COMPARTMENT4
PROT998	0	0	0	1	COMPARTMENT4	COMPARTMENT4
PROT999	0	1	0	0		COMPARTMENT2

## Sheet: sim_04_08
ProteinName	GeneName	Con1_Rep1_Fr01	Con1_Rep1_Fr02	Con1_Rep1_Fr03	Con1_Rep1_Fr04	Con1_Rep1_Fr05	Con1_Rep1_Fr06	Con1_Rep1_Fr07	Con1_Rep1_Fr08	Con1_Rep2_Fr01	Con1_Rep2_Fr02	Con1_Rep2_Fr03	Con1_Rep2_Fr04	Con1_Rep2_Fr05	Con1_Rep2_Fr06	Con1_Rep2_Fr07	Con1_Rep2_Fr08	Con1_Rep3_Fr01	Con1_Rep3_Fr02	Con1_Rep3_Fr03	Con1_Rep3_Fr04	Con1_Rep3_Fr05	Con1_Rep3_Fr06	Con1_Rep3_Fr07	Con1_Rep3_Fr08	Amount_Con1_Compartment1	Amount_Con1_Compartment2	Amount_Con1_Compartment3	Amount_Con1_Compartment4	Marker
Prot493	Gene493	25146	218	2152	4385	224	195	240	0	5083	2633	2455	1306	1162	217	0	0	2088	5789	908	990	94	181	0	0	1	0	0	0
Prot1862	Gene1862	4533.75	3064.25	3551.25	2956	3457.25	3390	1773	1226.75	6053.5	1052.75	3749.5	1677	2746.25	4286.75	3205	1986.5	12241.8	7032.75	519.75	2586.5	1803.75	3260.75	8798	2533.75	0.5	0.25	0	0.25
Prot677	Gene677	7256	15808	15574	6414	3626	1186	1141	0	26020	11432	865	6752	4536	574	588	413	4481	1394	5540	9141	2101	6299	96	237	0	1	0	0
Prot68	Gene68	1560	3312	717	677	575	268	0	0	5174	7363	4094	658	183	43	0	0	11822	4567	1345	576	331	113	0	0	1	0	0	0	Compartment1
Prot1444	Prot1444	6438	2236	10347	9951	7208.5	4507	2291	964	14361.5	1448.5	8704.5	9260.5	13544	9039	92.5	4753	645.5	2147	9847	12417	6537.5	2369.5	1342	2479.5	0	0.5	0.5	0
Prot1320	Prot1320	2318.25	7085.75	7684.25	4388.5	8175.75	3470.5	3531.5	2964.5	7408.5	5823.75	7976.5	10637.5	3999.25	787	818.75	3552.75	7035.75	2984	558.75	8599.75	5668.75	5502.25	3079	4871.5	0	0.75	0	0.25
Prot1481	Prot1481									658.5	424.5	2847.5	866	8273	1563.5	7557.5	5590.5	649	1445.5	3985	3639	8125	5546.5	4566.5	6890	0	0	0.5	0.5
Prot1127	Prot1127	321	76.5	2306	1506	11220.5	6190	5401.5	17325.5	555.5	387.5	1825	5875	2093.5	5979	748.5	8955	375	975.5	2501	2233.5	1765.5	4330.5	9530	5777.5	0	0	0.5	0.5
Prot931	Gene931	0	0	0	4889	3838	6657	9851	9809	0	0	204	1461	8143	13113	10662	13604	0	0	81	312	3015	3322	6772	8556	0	0	0	1
Prot1707	Prot1707	8934.25	51	2568	315.75	3066.75	13363.5	13646	17130.8	11972.2	249.75	528.5	2278.5	6046.75	3470	8864.25	2573.25	4001.25	590.25	515.75	1231.75	431.25	1263.5	6411.5	3164.25	0.25	0	0	0.75
Prot1206	Prot1206	7590	326	336.5	1695.5	3390.5	5266.5	1279	8997.5	4446.5	2735.5	95	2344.5	332.5	5791.5	4823	4222.5	14138.5	3624	2014	976.5	4205	2162	7224.5	2677	0.5	0	0	0.5
Prot1868	Gene1868	3621	4747.25	5989.5	6734.75	4905.75	3664.5	4606.5	10400.2	7327.25	1078	993	3404.25	4100.25	4426.5	7141.25	3084.5	3674.75	3493.75	2629.5	5668.5	5584.75	6350.25	4102	5251	0	0.5	0.25	0.25
Prot1068	Prot1068	22038	6406.25	2837	2165.75	552.75	100	573.75	174.75	25458.8	5014.75	4618.25	2715.25	935	225.5	734.25	105.25	14773.8	6084	2712.75	2876.75	1007.25	467.75	190	327.5	0.75	0.25	0	0
Prot580	Gene580	14154	2959	8516	2208	1184	2826	632	1000	8024	6023	4322	6948	8551	718	680	266	17582	5320	5247	2442	5030	4131	1023	1852	0	1	0	0
Prot1780	Prot1780	140.25	757.5	1108.5	1893.5	4923	5002	2620.25	10015.8	8.75	660.25	1793.5	8931.25	2703	20069.2	7987	5892	336.75	482	1853.5	3364.75	11673.2	6376	4842.5	7478.75	0	0	0.25	0.75
Prot448	Gene448	1395	768	1808	2295	762	254	0	0	9562	3228	2874	1341	59	26	0	0	4838	1311	1504	906	243	0	0	0	1	0	0	0
Prot294	Gene294	0	0	226	1388	4257	1359	16768	6935	0	0	178	208	1237	11803	16799	3402	0	0	317	2543	3103	4764	7326	2038	0	0	0	1	Compartment4
Prot382	Gene382	0	0	599	778	13917	4656	20062	15567	0	0	675	2511	294	8222	9854	12141	0	0	172	2253	1414	189	13399	3705	0	0	0	1	Compartment4
Prot1047	Prot1047									3906	4266	3756	96.5	4975	1819.5	234.5	94.5	13221	3232	3764.5	3280.5	1010	401.5	840	327.5	0.5	0.5	0	0
Prot1984	Gene1984	6226.75	2177.5	976.75	3598.75	6538.75	689.5	9628	6812	4484	1212.75	2693.5	791.75	3149	6435.75	5816	4546.25	918	1643.25	3240.5	873	5195	7468.5	5025.75	3426	0.25	0	0.25	0.5
Prot913	Gene913	0	0	23	2645	3948	198	1097	4354									0	0	248	2338	3308	14924	7268	6852	0	0	0	1
Prot143	Gene143	11927	4352	924	456	4054	4107	204	1661	3943	7903	2352	11007	6639	5547	1695	344	10852	1387	10696	12947	7828	1718	1147	334	0	1	0	0	Compartment2
Prot456	Gene456	0	0	58	2042	3329	1671	1414	8443	0	0	2123	3086	463	2137	7825	3341	0	0	39	228	1514	10046	18791	3789	0	0	0	1
Prot675	Gene675	4194	4114	17067	7980	6618	3005	1323	1163	19978	9182	4420	640	1684	3716	2493	417	1472	7984	7508	9385	6329	5322	1289	34	0	1	0	0
Prot1720	Prot1720	97.25	1400.75	866.25	1212	6356.25	1365.5	9047.25	7843.25	359	579.5	2578.25	3173	4516	3092.25	2340.25	9875	461.5	782	1243.25	1237.25	5671	10324	11736.8	8792	0	0	0.25	0.75
Prot1370	Prot1370	3351.5	7728.5	863	8786	3304.5	3567	6215.5	7963	1157	794.5	701	3675.5	1854	8675.5	10065.5	10414.5	5549	5270.5	7043.5	1915	7136	5386.5	4500	4611	0	0.5	0	0.5
Prot1822	Prot1822	8407.25	802	208.5	702.75	3604.25	3747	14634	13611	3946.75	1332	1233.75	504.75	3029.25	2321.25	10392	6313.5	910	2353.25	1441.5	1854.25	6020.25	4974	9573.75	19909.5	0.25	0	0	0.75
Prot1071	Prot1071	8544.75	2689.5	1137.75	636	889.75	1810.5	1378.5	3333.75	64.5	2005.5	3999.25	471.75	629.75	652.5	133.5	4314.5	6739.5	4281	1970	873	1283.75	2013.5	60	7862.75	0.75	0	0	0.25
Prot1242	Prot1242	14214	6258	4063	2476	1380	1003.5	851	252.5	9394	4264.5	3399.5	4058.5	1999	1556.5	724.5	615	10187	3983.5	3899.5	255	1381	919	255.5	449.5	0.5	0.5	0	0
Prot1821	Prot1821	155.5	875	2503.75	4010.25	3706.75	2793	6439.25	7373.5	240	985.5	2136.75	2611.5	6602.5	10075.2	9249	5610.25	837.75	1326.25	3727.25	2077.75	5367.75	3542.75	3982.75	4393.5	0	0	0.25	0.75
Prot1064	Prot1064	8055.5	13216	3763.5	1474	4016.5	603	365	253	12066	5727.5	3899.5	8130	2071	506.5	272.5	127.5	5200.5	458	4496.5	6396.5	1685	1210	275	0	0.5	0.5	0	0
Prot1455	Prot1455	4834.75	6916.75	8463.75	10974	7468.75	12587.2	1018.25	8352	1312.5	1938.25	4620	3495.5	2578.5	4328.5	299.25	6098.25	3004.5	5267.5	5420.75	8992.75	3681	5718	8460.75	3144.25	0	0.25	0.75	0
Prot1878	Gene1878	14263.8	5969.75	8493.75	3259.25	6279	5988	5677.5	1629	10403.2	5913.5	6204.5	6791.75	3914	1355	1787.5	3731.75	11675	1775.75	3595	4097.25	2890.75	1685.5	5027.75	4909.5	0.25	0.5	0	0.25
Prot317	Gene317	0	964	0	184	5581	3025	2995	1800	0	0	1284	1226	3159	4908	10925	6355	0	119	34	3927	399	1550	2557	21818	0	0	0	1	Compartment4
Prot989	Gene989	0	0	304	770	4380	2004	7863	5581	0	0	355	472	3100	464	2955	3057	0	0	122	655	2937	10684	21995	24777	0	0	0	1
Prot1336	Prot1336	2025.25	2416.5	6124.25	14139.8	5112.25	3391.5	2251.5	785.25	20157.8	6669.5	2765.25	5862.75	6112	2811.75	1385.5	2573.25	5608.75	8554	7097.25	3298.75	5244.75	4143.75	1887.25	1922.75	0	0.75	0.25	0
Prot156	Gene156	1163	13342	11224	11283	6406	5470	1797	1046	21901	8641	4749	5291	1481	1559	811	784	4308	4355	8675	20215	3290	6570	63	305	0	1	0	0	Compartment2
Prot608	Gene608	10531	1216	2715	6679	2332	718	156	677	2806	6007	3994	4906	7143	3210	2662	337	1480	10531	4052	7169	3213	625	1901	507	0	1	0	0
Prot984	Gene984	0	0	464	204	9459	9254	7710	22526	0	0	93	182	1354	6797	6064	3517	0	291	376	2376	2088	8409	1879	13799	0	0	0	1
Prot470	Gene470	125	7337	1184	2727	99	38	0	0	8112	2160	2495	1018	92	0	33	0	7911	10673	70	616	554	0	0	0	1	0	0	0
Prot1420	Prot1420	1904.25	4063.5	1373	1448	2848.75	4157	2269.5	2192	12910.5	1290	1009	9925.25	6824.5	4489.25	5473.5	316.5	13495.5	3949	3483.25	7713	1886.75	5633.25	3781.25	5687.25	0	0.75	0	0.25
Prot1775	Prot1775	2708	1997	5330.5	5142.5	2231	7781	10135.5	5650	8496.5	3380.5	3388	2861	1870.5	9485	7321	5274.5	5342.5	1206	3306.5	5691	3616	8439	4991	9654	0	0.5	0	0.5
Prot834	Gene834	2519	655	10172	4108	8381	4557	577	2991	1475	2431	1905	7522	11655	10258	12726	1145	1382	3119	2207	1291	6172	2239	5653	4238	0	0	1	0
Prot1632	Prot1632	12939.5	3433	2804	2076.5	1048	4172	4641.5	1580	9004	3095.5	4961.5	4161.5	3159	6617	3838	3671.5	1738.5	1651.5	8756.5	3608.5	1800	2905	3975	931	0.5	0	0.5	0
Prot1555	Prot1555	1780.5	4015.5	4913	9731.5	4407	7132	5121.5	6257.5	3553	3679	12527	10880	15554.5	4810	3325	4936	3786	5145	2769	11318	3358.5	4284	3998.5	3011.5	0	0.5	0.5	0
Prot1022	Gene1022	0	0	872	1656	2183	6415	14970	1041	0	0	45	288	5382	2825	17565	30379	0	0	159	2983	3782	23418	9934	11759	0	0	0	1
Prot787	Gene787	2235	3394	5381	6638	11862	2024	8697	5356	326	2813	1188	6312	3744	3002	3868	3407	739	1740	2610	8732	11091	8782	2045	6050	0	0	1	0
Prot1519	Prot1519	3413.25	2312.5	2216.5	8195.75	7992	2541	3684.5	1327.5	6878.75	5968.75	6611.75	11513.5	4534.5	9703.25	1694	5428.75	3073.25	4048	1900.75	3877.5	8583.5	1952.5	4893.5	1015.25	0	0.25	0.75	0
Prot943	Gene943									0	0	346	589	448	1615	8859	15241	0	0	649	3155	1487	2724	6288	14134	0	0	0	1
Prot2035	Gene2035	10626.8	1956.75	4611.5	1807.5	2640	6858.75	1495	5649.75	653.25	3227.25	1045	4449.25	3599.5	1756.75	5811.75	6574.5	4361.5	1190	1770.25	1437.5	6000.5	2765	7176.5	1549.75	0.25	0	0.25	0.5
Prot1743	Prot1743	10831.5	554	1050.5	1652.5	242	1715	12860	9972.5	11842.5	1924.5	175.5	1821.5	2890	3129	8150	8230	7013	3691.5	356	1607.5	1048	1141	4051	725	0.5	0	0	0.5
Prot1695	Prot1695	176.75	1823.5	1967.25	1953.25	5434.25	3578.25	8210.5	15871.5	2818.25	516.5	2688.5	4356.75	2001	8421.25	5666.5	11226.8	432.5	3262.75	1831.75	3266.75	6695.75	10031.5	13441.8	5930.5	0	0.25	0	0.75
Prot1282	Prot1282	9656.25	6746.25	3250.25	10569.5	2750	3317.5	721	457	15780.5	1056	6082	5283	12977.2	3374.5	3890.75	346.25	7892.25	7473.75	11802.5	3598	5609	3006.5	2096.75	1214	0	0.75	0.25	0
Prot175	Gene175	4911	835	19839	5295	7210	1963	489	1153	9700	8352	14801	6093	1752	4455	1276	1313	9023	345	35	3985	6038	114	724	30	0	1	0	0	Compartment2
Prot457	Gene457	19293	2583	2825	278	611	84	0	0	76	3979	1185	383	55	80	0	208	28430	7840	3238	3027	113	0	0	0	1	0	0	0
Prot141	Gene141	1678	4239	13809	1471	3914	648	10	0	6854	9141	9663	9259	2358	3447	938	1266	8318	1761	6825	2570	8853	3936	2681	677	0	1	0	0	Compartment2
Prot1223	Prot1223	1745.5	3037.5	422.5	1884	2905.5	5161	3125.5	23145	1868.5	1811.5	1906.5	842	1313	7075.5	5334.5	16377	16757	3698.5	2130.5	1066	672	6338.5	8480.5	6846	0.5	0	0	0.5
Prot1503	Prot1503	4589	5718.5	3222	4982.5	7775	3009.5	3011	2533	7398.5	6257	10618	4454.5	1650.5	2837	1314	285.5	9523	4030.5	970	2808.5	10947.5	4291	4226.5	1175	0.5	0	0.5	0
Prot569	Gene569	13772	7684	11368	6093	3999	1581	742	427	15491	6430	2161	5331	8869	1711	1245	157	28711	2017	359	4914	2912	1655	999	88	0	1	0	0
Prot159	Gene159	10086	8461	4474	4007	1373	616	168	933	2532	5692	2447	22	4966	1228	1011	171	6884	10234	5924	3516	2862	2302	1805	1710	0	1	0	0	Compartment2
Prot366	Gene366	0	45	248	1633	9966	6967	8864	5894									0	0	192	174	9770	5416	5930	2592	0	0	0	1	Compartment4
Prot1770	Prot1770	3511.75	1802.5	142.75	1849.75	2134	2350.25	1635	6336.75	3164.25	480.25	922	877	2517.25	9565.25	15007.5	16231.5	3333.25	2393.5	1151.25	200.5	5137.5	2482.5	2595	9201	0.25	0	0	0.75
Prot128	Gene128																													Compartment2
Prot1505	Prot1505	7269.25	4444	3914.75	14562	6983.25	12320.8	2603.25	339	7836.75	1888.25	5817	575.75	9357.5	12962	877.5	1700.5	4825.25	3491.75	5639	4601.75	4384.75	5388.5	1581.75	3034.5	0.25	0	0.75	0
Prot1222	Prot1222	5743.5	4554	3370.5	1643.5	4399.5	3003.5	197	1045.5	13922	2805.5	4295.5	3124	1563.5	8120.5	2017	1781	6504.5	1531	1093.5	5678.5	160	3725.5	1325	4720	0.5	0	0.5	0
Prot33	Gene33	34682	1882	6022	1854	445	331	0	0	6651	6706	1055	1613	2058	49	167	0	18753	1388	10860	1392	186	0	0	0	1	0	0	0	Compartment1
Prot1476	Prot1476	1125	3455.5	5049	10369	4281	1186	3011	3963	5105.5	9554	9999.5	11599.5	5382.5	8585	4720.5	315.5	4505.5	8273	7418.5	6788	8181	6035	721.5	255.5	0	0.5	0.5	0
Prot1413	Prot1413	2905.5	1341	474	3075	3911	7672.5	6037	3493	1928.5	4751.5	8052	4353	2850	6278	1837	8118	3200	1213.5	4757	2546	3047.5	2157	297	1863	0	0.5	0	0.5
Prot1573	Prot1573	1704.75	566.25	2334	14803.2	2044.5	14707.5	1746.25	1546	228	2862.75	2019.75	12824.5	6264	13725.2	8581.75	7548.75	411	96.75	10060.2	5946.25	14212.8	4186.5	10574.2	4119.75	0	0	0.75	0.25
Prot1689	Prot1689	1391.25	470.25	1130.25	2956.25	2296	1152	12081.8	3186	3938.75	265.75	1070	665.75	4144	9585.75	1509.75	11090.2	4298.75	602.25	117.75	2449.5	5234	7735.25	13772	2383.5	0.25	0	0	0.75
Prot170	Gene170	7629	7240	20725	5845	1667	2019	812	720	404	13348	2374	7799	4913	908	3046	933	11643	2969	5473	5823	5979	5279	1292	841	0	1	0	0	Compartment2
Prot59	Gene59	6565	8064	3574	688	1449	0	0	0	4204	8240	2086	527	147	196	0	0	16550	4323	3829	262	186	604	0	0	1	0	0	0	Compartment1
Prot489	Gene489	17554	3703	2182	2741	357	74	0	0	14572	4090	425	1018	1075	485	0	0	9479	2954	296	1787	1089	0	365	0	1	0	0	0
Prot1512	Prot1512	1095.5	1945	2038.75	3030.75	9112	5353.25	510	3235.75	1694.75	2500.75	10446.5	8924.75	4241.5	8020.5	1137.75	6774.5	4288	9733.5	3250	6457.25	7239.25	4136.5	2230	1118.25	0	0.25	0.75	0
Prot756	Gene756	8693	5328	6809	3448	2138	231	0	0	9045	3470	3044	3572	74	342	0	0	10294	2522	4814	1295	63	72	0	0	1	0	0	0
Prot887	Gene887
Prot840	Gene840
Prot1680	Prot1680	4875.25	1711.5	1953	1084.25	1415	19115.8	12771	15030.8	4636.25	1964.5	1479	1135.25	2452.25	2523	4894.5	2882.25	1514.25	1815.75	331.75	574.75	3192.75	5192.5	5764.5	6829.5	0.25	0	0	0.75
Prot1424	Prot1424	3224	3524.5	3425.5	1192	2020.5	2415	895.5	484	7733	10185.5	2866.5	1653.5	3501	1547.5	540	177.5	10395.5	4462.5	6242	6807	3532.5	947	0	288.5	0.5	0.5	0	0
Prot656	Gene656	5312	5169	16411	8222	3257	2024	1354	478	22523	14886	8701	2655	4382	1035	2031	68	1129	5737	3123	6370	5553	2924	2287	85	0	1	0	0
Prot1142	Prot1142	4314.5	4591.5	5628.5	7765.5	8502.5	10197.5	3963	2152.5	5803.5	4375	10931	9770.5	11080	1944	1627.5	1868.5	1470	4277.5	8586.5	6129	7327.5	2479.5	4282.5	1124	0	0.5	0.5	0
Prot945	Gene945	0	0	507	448	356	7927	9260	24976	0	0	28	1303	6114	989	5773	2781	0	0	193	4288	1398	3920	2245	5569	0	0	0	1
Prot1849	Gene1849	3919.25	5242.75	4965.25	5870.25	1469.75	3092.75	2515.5	1602	9183.75	3307.25	4296.75	4865.75	3020.25	1821.75	1840	2406.5									0.5	0.25	0.25	0
Prot1054	Prot1054	8267	3856	3676.5	2781.5	4492	7297.5	608	1951.5	10866.5	2878.5	2555.5	2435.5	9672.5	5704	2137.5	5733.5	5954.5	1729	4477	13075.5	9357	9210	1561.5	2475	0.5	0	0.5	0
Prot1487	Prot1487	3066.25	4342.25	3596.75	5694.25	517	3724	1576.5	1353.75	2912	1890.25	3991.25	7907.5	7421.5	129.75	5613	4101	7519.25	1563.75	4678.5	14451	1316	6220.5	2061.75	3996	0.25	0	0.75	0
Prot1072	Prot1072	12936.5	861.5	1307	1208.5	542.5	665.5	4986	5847.5	13622	3888.5	2415.5	1454.5	2644.5	5456	4227.5	1933	7468	2266.5	709	286	211	4869	7025	18235.5	0.5	0	0	0.5
Prot2043	Gene2043	4190.5	6125.25	2942.75	4747.5	5991.5	8317.25	4371	5693.75	671.75	1898.25	3079	7680	4695.5	9969.25	4521	4750.75	2324.5	3193.25	2679.75	6258.75	2016	5100.5	3202.75	6656.5	0	0.25	0.5	0.25
Prot769	Gene769
Prot1482	Prot1482	3599.5	5929.25	6784.75	8421	17109.2	4917.25	1047.5	2884.25	3087	2252	6750	5599.5	7109	8014.25	1234.25	6010.75	5456.75	2716.5	5147.5	7567.5	2563.25	8741.5	3458.75	2892.25	0	0.25	0.75	0
Prot1579	Prot1579	4663.75	1327	1842	2796.25	14507	10325.2	1279.5	1959.75	1874.5	748.5	2062.5	8162.75	4908.75	6099	451	1711.5	7324.75	509.75	3340	3037.75	18227.2	5551.75	3627.75	1589.25	0.25	0	0.75	0
Prot14	Gene14																													Compartment1
Prot1602	Prot1602	4704.75	3977.75	2883	7174.25	4054	5026.5	6366.75	1560.75	5658	3740.75	3921.75	10779.5	2828	6472	2334.75	2343.75	3317	4547	8101	8918.75	3799	2346.75	2720.25	5563.5	0.25	0	0.75	0
Prot1992	Gene1992	1495.75	3821.75	4674.5	3136.5	1561.75	6529	2057	6712.75	5969	3679.5	2583.25	2833.25	2207	3858.5	1373.5	10339.2	2686.25	2008.75	1656.5	3571	3544.75	7697	7977	12280.8	0.25	0.25	0	0.5
Prot511	Gene511	1201	4191	177	695	373	0	0	0	16582	436	2607	2450	61	0	116	0	30527	18453	1938	537	799	102	0	0	1	0	0	0
Prot1963	Gene1963	2247	4935	4296.75	4723	7288	1627	6171.25	1219	9439	2611.25	4099.5	12536.5	5332.25	9147.75	2294.75	753.25	7273	2404.75	3132.25	3976.75	5358.25	6992.75	2808.5	2457	0.25	0.25	0.5	0
Prot91	Gene91	15331	1942	83	719	1462	222	0	0	859	7965	2076	757	690	27	0	0	32485	1004	3018	1906	848	110	0	0	1	0	0	0	Compartment1
Prot577	Gene577	4202	5097	4173	4038	9097	1506	1572	0	6452	4867	4942	11279	6314	2284	1143	109	13161	7826	9252	5107	5073	949	488	124	0	1	0	0
Prot1031	Gene1031	0	0	463	1146	1119	12777	12538	13170	0	0	151	2320	3462	7751	5531	2496	0	605	386	764	2380	10588	6432	5128	0	0	0	1
Prot986	Gene986	0	99	463	704	456	146	12775	13378	0	0	706	2490	1725	7336	4498	13230	0	0	474	1290	3510	107	11307	28876	0	0	0	1
Prot1513	Prot1513	355.5	613.5	638.75	10017.2	12099.5	9543.5	10881.8	10627	192	339	2267.75	5841.5	10397	15099	12799	3561.25	1047.75	251.25	4997	5562.5	17267.2	11856.5	2202.5	8491.75	0	0	0.75	0.25
Prot1385	Prot1385	11346.5	5511	9019	12426.8	3766.25	4391.5	3005.25	282.75	3347	7615	8896.25	5221	3337.5	2112	1484.5	1774.25	7731.25	5048.5	12957.8	9668.25	11614.2	6383.75	1871.25	204.75	0	0.75	0.25	0
Prot1749	Prot1749	60.5	602	1433.25	2057	4111.25	3169.25	12984.2	6848	349.5	909.75	1265.75	1209.5	3285.5	15900.2	1397.75	18728.5	316.75	179.75	1989.5	1677.25	5204.25	1065.75	7158	12241	0	0	0.25	0.75
Prot1194	Prot1194	9372	5027.5	703	1007	4705	648	1322	519.5	17463.5	7514	8865.5	3730	3393	2139	939	64.5	5523	5651	3430	2383	4096	917.5	1168.5	0	0.5	0.5	0	0
Prot1996	Gene1996	1195.5	3247.75	1751	2906.75	5536.75	7525.75	6371.75	10035.8	2095	2367.5	2188.25	1597	3563.25	4192.75	2444.25	2906.75	4364.25	4148.5	6487.25	5057	6347	3962	3488.75	6916.25	0	0.25	0.25	0.5
Prot1203	Prot1203	3966	5860	3227	8626	2822	4449.5	2158.5	2641.5	9849	739.5	2727	1373.5	4459.5	3220.5	1788	3486.5	5271.5	3168	1748.5	2782.5	7783.5	6716	0.5	3051.5	0.5	0	0.5	0
Prot1018	Gene1018	0	0	23	3192	1967	1932	12067	3560	0	0	126	661	6603	215	5721	1033	0	0	723	2594	3788	3775	5028	15811	0	0	0	1
Prot855	Gene855	0	0	0	863	936	6476	4000	15322	0	0	51	1630	1277	19370	782	9399	0	0	232	1792	1914	2927	5105	31589	0	0	0	1
Prot370	Gene370	0	0	47	110	3008	4946	12591	14664	0	0	488	50	3236	8974	9180	18029	0	0	171	1420	6664	2237	17828	12824	0	0	0	1	Compartment4
Prot1499	Prot1499	17030.5	5460	3841	4168.5	863	1421.5	404.5	302.5	5569	5959.5	6963	4061	3394	332	1064.5	79.5	20108.5	10261	3018.5	5179.5	5052.5	649.5	734.5	796.5	0.5	0.5	0	0
Prot1850	Gene1850	3260.25	4853.5	4262.75	7459.5	3173	1269.75	3411.5	2563.5	9764.75	5650.25	4671.75	5024	5264.25	3548.75	590.5	1337.75	5739.25	3012.75	8245	3607.5	2224	2044	3293.25	539.25	0.5	0.25	0.25	0
Prot1654	Prot1654	5057	3731.5	7422	1591.5	9892.5	6728.5	868	1881.5	7012.5	1768.5	8285	4940	9343	2543.5	4863.5	977.5	6761	1479	6922	7009.5	7771.5	10711.5	4077	1244.5	0.5	0	0.5	0
Prot35	Gene35	15774	3070	2760	530	1941	161	0	0	2234	4267	197	1867	115	269	0	0	25579	2088	4800	985	731	19	0	0	1	0	0	0	Compartment1
Prot250	Gene250	1191	1981	3134	7027	5333	8660	6580	4320	3668	94	3290	8094	20329	5832	3402	5190	1223	4208	390	2172	9332	6574	9068	1048	0	0	1	0	Compartment3
Prot1550	Prot1550									1084.25	3960	631.75	4724.75	10549	5133.5	5608.5	830.5	2584.75	5522.75	13994.8	7837.25	4712	7789.5	4919.75	2977.75	0	0.25	0.75	0
Prot790	Gene790	2870	1302	8522	5724	17097	806	6265	2769	1565	1633	4722	4712	6884	13964	1882	7370	132	3382	2970	777	8959	3	7966	737	0	0	1	0
Prot1977	Gene1977	2731	3136	2274.5	4365.25	4438.75	3687	5843.75	2937.5	5107.5	3903.5	2140.75	2862.25	4161.5	2220	6591.25	15980	6279.25	3404	3002.5	3417.75	1494.75	5522.5	2756.5	11357	0.25	0.25	0	0.5
Prot1234	Prot1234	2781.75	59.25	2721.75	1629.25	1606.25	2394.75	3601.5	1435.25	26.25	1694	1121	1268	2866.5	4142.5	1620.25	576.75	8711.25	4893.25	1096	122	951.75	3571.75	532	3680	0.75	0	0	0.25
Prot1671	Prot1671	2325.5	1530.75	1591.25	751.25	2924	2491	3709.5	16857.8	4961.75	746.25	437.25	1493.5	668.75	9737.75	7570.75	14232.8	2431.75	384.25	316.75	2781.5	1549.5	1957.5	4407.75	21778.5	0.25	0	0	0.75
Prot635	Gene635	0	422	45	2866	3321	5335	6570	14170	0	233	448	1440	5725	1661	1822	27176	0	0	83	2872	2821	14188	7346	10605	0	0	0	1
Prot617	Gene617	1331	8385	2596	3830	5139	1426	281	82	488	1810	2561	10036	2229	458	1037	35	1605	7795	7316	21030	4640	3097	926	343	0	1	0	0
Prot1615	Prot1615	1978	6456.75	7268.75	8843.75	15068	2923.5	1357.25	1715.5	1661.25	4867	5696.25	7136.75	6460	9159	5174.75	4741.25	477.75	2260.5	8529.75	17034.5	5496.5	3392.75	2684.25	1756.75	0	0.25	0.75	0
Prot778	Gene778	2039	2159	4153	10790	14250	8363	6397	5716	1895	3143	3180	2301	5022	6068	1199	2450	1351	6133	8401	7590	3534	14894	2395	4864	0	0	1	0
Prot1706	Prot1706	1952.25	825.75	3423.25	2093.75	5349	4650.75	1822.75	4361.75	3744	1734.75	2318.5	2505.75	6090.5	8287	11788	947.75	3902.25	2040	404.75	3354.5	566.5	2087.75	2027.25	1130.5	0	0.25	0	0.75
Prot938	Gene938	148	833	0	60	3650	11202	1356	2172	0	104	963	657	1126	7136	16609	119	0	0	25	3039	7869	6467	16018	14275	0	0	0	1
Prot1848	Gene1848	4193.5	3197.25	5895.75	3661	2779	2929.5	1142.75	308.25	3254.25	4232.75	3823.5	2650.75	3778.75	1751.5	2186.25	1210.75	1116.5	5568.25	5553.5	2828.5	5336	4666.75	837.75	85.5	0.5	0.25	0.25	0
Prot120	Gene120	3595	5164	8563	4007	4910	683	1112	56	17337	17668	5982	916	4508	885	2342	262	3275	4392	17115	7346	35	3713	1017	613	0	1	0	0	Compartment2
Prot1923	Gene1923	8257.25	4879.25	4635	7297.5	6761	3095	2347.75	1057.5	3243.75	4602	5929.25	2198	2133.25	3604.5	2169.75	654	9474.5	3950.75	4043	4428.5	4400.25	5976.75	2291.75	1227.25	0.25	0.5	0.25	0
Prot280	Gene280	1196	3791	6815	14503	8624	6883	8827	534	1211	3872	2760	13097	1676	6699	13257	7666	112	4929	17502	3318	8492	8524	3623	562	0	0	1	0	Compartment3
Prot423	Gene423	5183	1300	7509	896	113	0	0	0	9859	377	495	867	928	74	0	0	19816	4991	2212	2368	707	117	0	0	1	0	0	0
Prot1907	Gene1907	1864	7118	2522	1862.25	5425.75	2590.5	3052.25	1238.25	9232.75	5822.25	5734	7050.5	7938.75	1340.25	3463	466.75	10664.5	6004.25	3741.75	6216.75	2530	4116.25	4716.5	282.25	0.25	0.5	0.25	0
Prot1390	Prot1390	20677	1346.5	6408	5856	8448.5	477.5	2343.75	181.5	10517	4650.25	5496.75	12231.8	2449.5	1162	798.75	183	5467.25	3591	11092.5	4872.75	4045.75	3408	1523.25	87.75	0.25	0.75	0	0
Prot257	Gene257	1989	1536	2098	4442	15695	1171	5339	1363									607	944	9634	4552	10238	1339	4584	3105	0	0	1	0	Compartment3
Prot1842	Gene1842	7100.5	1772.5	2179.5	4716.25	1317.25	4459.75	1452.75	5617.5	3374	1113.25	4022	6922.5	3141	1316.5	2999.75	4492.25	13612	4162.5	2027	4611.75	3577.5	1839	2146.25	4103.5	0.5	0.25	0	0.25
Prot870	Gene870	0	289	0	2137	2312	4351	1998	17376	0	0	146	2591	2426	4649	3717	1681	0	0	170	1577	1355	2241	5586	15886	0	0	0	1
Prot106	Gene106	15189	7430	8661	7811	5677	836	2009	55	2739	18617	6620	7706	3887	1054	424	136	11313	1342	15388	12749	679	2949	790	160	0	1	0	0	Compartment2
Prot1571	Prot1571	298.5	1051	4304	2772.5	6079.5	8616	6632.5	3321	1249	1396.5	4231	756	4172.5	7644	8239.5	11051.5	931.5	1133.5	3790	2846.5	4499	8112.5	5372	3076.5	0	0	0.5	0.5
Prot232	Gene232	3205	7844	3633	9610	16111	5079	3789	8325	2177	1981	5439	9996	12987	2557	7341	7285	1041	5199	12029	6702	9410	7702	3474	6725	0	0	1	0	Compartment3
Prot298	Gene298	0	0	0	1544	3306	13862	12204	20258	0	0	714	582	6261	11991	344	10045	0	0	797	1435	4601	10375	450	4257	0	0	0	1	Compartment4
Prot1776	Prot1776	6811.5	2229.5	1658.5	2451	4019.5	5003.5	4464.5	10459.5	4259.5	2585	3957.5	5474	6413.5	2132	7160.5	5517	1607	5513.5	1431	4433.5	3134.5	13420	3767.5	6292	0	0.5	0	0.5
Prot1149	Prot1149	7079.5	7006	7002	2705	3101.5	1517	503.5	506	18834.2	1669.75	2774.75	1383.5	5541.25	328.5	1835	2180.75	2186	7431.25	4081.5	4717	1475.5	510.75	1303.75	231	0.75	0	0.25	0
Prot1091	Prot1091	7009.75	3289.25	3128.75	2534.5	2553.75	623	108	343.25	17461.5	7772.5	2914.75	1036	2157	1312	134	0	8949	1846.5	1263	2847	1116	495.75	200.75	68.75	0.75	0.25	0	0
Prot233	Gene233	943	5088	1539	10311	3899	10692	172	4928	1129	2068	3881	6605	1822	3598	7289	3652	250	2032	8647	8612	7694	12916	14508	7784	0	0	1	0	Compartment3
Prot1429	Prot1429	5054.25	4100.25	3978	4740.75	3542.75	5019	2839.5	4057.5	6141.75	4906.5	4043.25	4965.5	1741.5	4512.5	1641.25	2029	6655.5	491	7166.5	3963.5	4966.25	4343.75	615.75	2706.5	0	0.75	0	0.25
Prot686	Gene686	4776	7992	10326	15985	3373	2860	333	134	375	8091	25333	4432	7827	3914	1419	278	13703	11458	10039	2720	5572	1810	347	76	0	1	0	0
Prot1953	Gene1953	5803	2845	6932.75	3491.75	5760.25	774.75	985	966.5	5226.5	4910.5	10351.2	3800	10585	3233.25	6291	1236.75	5276	8238.5	3518.75	1683	7279	6469.5	4707	4455.75	0.25	0.25	0.5	0
Prot1357	Prot1357	9643.5	8194	2208	6957.5	657	807.5	128.5	295.5	6293	7039	6883	5441.5	1587	765.5	37	836	24750.5	6229.5	6180	7468	4518	1043.5	465.5	86.5	0.5	0.5	0	0
Prot212	Gene212	2972	64	6314	5113	20924	1601	2695	3706	657	974	4706	6306	355	20363	2229	2747	718	1986	5179	11673	7999	12563	6211	3100	0	0	1	0	Compartment3
Prot707	Gene707	226	3597	4290	2218	2298	11341	7741	3898	2995	3871	198	6393	15463	18642	6050	6967	1521	1742	10510	2697	686	7931	6523	858	0	0	1	0
Prot1844	Gene1844	6822	2804.5	4016.25	4740.75	1931.75	1644.75	3847.5	1868.75	8030.25	3016	4869	3507.75	5182.75	1176.75	1388.25	958	11866.5	6013.75	4399.5	3212.75	3094.25	234.25	462.25	884	0.5	0.25	0.25	0
Prot1144	Prot1144	11791.8	2995.25	3087	1316.25	1777.75	1952.5	25.5	74	6257.75	7223.75	7010.75	1333.5	903.5	591.75	500	0	602.25	3286.75	3649.25	2096.5	1782	1631.25	193.25	0	0.75	0.25	0	0
Prot453	Gene453	1112	4883	8512	1238	18639	2888	3256	4479	336	708	13525	15310	24466	6724	1028	408									0	0	1	0
Prot34	Gene34	20794	1382	4351	327	117	219	0	0	10985	1677	3284	600	183	26	0	0	16852	1616	3115	1803	169	275	0	0	1	0	0	0	Compartment1
Prot391	Gene391																													Compartment4
Prot80	Gene80	12336	4986	3621	900	729	202	7	0	2643	6237	2170	1508	99	153	23	0	7552	3329	206	1085	212	0	0	0	1	0	0	0	Compartment1
Prot296	Gene296	0	0	327	860	5983	11711	2317	8693	0	0	102	275	647	13333	6857	12053	0	109	2143	1481	10838	4958	7469	4799	0	0	0	1	Compartment4
Prot427	Gene427	2690	4973	1638	584	0	246	57	0	17505	5127	3631	847	705	636	0	0	24158	230	101	875	215	0	0	0	1	0	0	0
Prot1797	Prot1797	5905.5	2499.5	11882	6069.5	10438	12136.5	3511	1443	12000.5	6037	17764.5	5296	8268	4203.5	2248	2810	2980	5601	3859	11315.5	7643.5	2034.5	2206.5	680.5	0	0.5	0.5	0
Prot909	Gene909	0	0	797	430	4330	994	7082	10242	0	43	0	228	3710	11794	11430	11252	0	67	179	1566	5341	204	8395	18882	0	0	0	1
Prot1366	Prot1366
Prot976	Gene976	0	0	1413	570	2070	12864	6668	1691	0	13	380	479	3034	2028	13083	1598	0	0	80	908	1105	3106	10724	9787	0	0	0	1
Prot4	Gene4	5310	8356	2261	1231	0	579	0	0	12470	4313	3007	3104	390	85	152	0	13543	2050	163	392	148	227	0	0	1	0	0	0	Compartment1
Prot478	Gene478	13472	2530	811	468	951	0	0	0	6534	7675	3031	1789	450	197	0	0	22375	6034	1633	1379	255	0	0	0	1	0	0	0
Prot343	Gene343	0	0	49	446	2802	5035	8254	686	0	0	74	438	3764	3282	6843	1638	0	0	65	1266	2782	13462	12274	8975	0	0	0	1	Compartment4
Prot630	Gene630	4990	8243	13467	6430	16847	2224	1556	668	18073	11218	8141	6807	6206	730	1414	227	5630	2361	4908	9931	5352	1125	1119	443	0	1	0	0
Prot512	Gene512	14727	6211	1217	229	201	369	0	0	9419	1315	1147	3513	317	271	0	0	16911	2017	196	922	1731	0	0	0	1	0	0	0
Prot1891	Gene1891	7008.75	2947	2722	2648.5	3815.25	3896	1570.5	6395	12668.8	3792	2468.5	4685.75	3073.75	3575.75	2322	7222	8318.25	2820.75	4577	3685	5947.25	3265	992.25	1235	0.25	0.5	0	0.25
Prot798	Gene798	838	2888	4122	16408	11350	11820	613	4590	487	2832	1756	13450	5039	7560	3460	1115	909	213	4330	13247	19608	10263	819	4439	0	0	1	0
Prot1373	Prot1373	5564	4395	11209.5	4763	7922.75	6110	989.75	1102	2293.75	5859.75	8708.5	7501.25	784	3474.5	2938.5	1178.75									0	0.75	0.25	0
Prot302	Gene302	0	0	232	270	590	7106	774	14352	0	0	275	3227	5644	9982	9811	6386	0	0	192	3625	1464	5465	3736	10683	0	0	0	1	Compartment4
Prot666	Gene666	9796	3425	6255	6973	281	2786	675	13	3981	7584	5489	5720	2704	2998	641	329	12164	9348	7392	4731	2439	2216	4223	213	0	1	0	0
Prot665	Gene665	189	5425	5826	6199	6487	3044	769	1281	4283	14588	6146	2850	1652	815	493	26	5168	3098	12347	364	444	3402	1778	709	0	1	0	0
Prot1506	Prot1506	711.5	1762.75	5554.5	14777.8	5907.75	6149.5	3013.75	3386.75	2100.25	2490.75	5190.25	1592.25	1079.5	9484.25	2963	4972									0	0.25	0.75	0
Prot1016	Gene1016	0	288	905	671	6332	5628	8224	33680	0	0	0	1496	6675	16034	13375	18377	0	0	100	769	4088	4438	9118	10294	0	0	0	1
Prot918	Gene918	0	0	437	2196	3696	6405	3262	10441	0	0	226	181	1585	587	19172	21599	0	0	35	936	3185	8486	11450	11795	0	0	0	1
Prot1810	Prot1810
Prot1568	Prot1568	1468.5	6569.75	4811.5	3805	17871.8	3526.5	6045.25	207	1398.25	3466.5	5066.25	8160.25	12259	13662.2	4644	3562.25	2716.25	5095.75	6045	3213.5	10149	12241.2	2344.5	3279.75	0	0.25	0.75	0
Prot1104	Prot1104	10497.5	1584	1836	807.5	2041.5	1831	2738	10916	675	225.5	1696	1304	2594.5	3914	670.5	1910	11177.5	2666	845	671	2059	3186	6428.5	7945.5	0.5	0	0	0.5
Prot693	Gene693	29313	1866	2758	13536	5027	6635	3183	238	10534	3967	7835	7610	9251	2474	389	142	739	20746	9246	7188	3546	344	267	560	0	1	0	0
Prot357	Gene357	0	0	812	360	3684	15063	7137	11712	0	0	294	936	5327	7044	6085	7792	0	0	0	1654	9918	1208	1868	3861	0	0	0	1	Compartment4
Prot1623	Prot1623	2553.75	4735.5	10640.5	10034.8	7025	11075.2	3183.5	4074	4955.5	1570.75	7452	2890.75	17685	12011.8	4001	4473.75	6789.75	4926.25	8660	4517.5	4848.5	4144.5	3238.5	2726.75	0	0.25	0.75	0
Prot1729	Prot1729	4896	3032	8084	15448	8155.25	7308.25	5782	4802	2326	6576.75	3083.5	2101	15317.8	573	6237.5	2178	809	2812.75	5382.5	15807	3375.75	9218	3749.25	6053.5	0	0.25	0.75	0
Prot633	Gene633	7569	8884	3378	4326	4535	3493	301	663	11487	3770	9039	8702	2366	2062	1544	213	9693	1696	8091	6345	1427	5203	1593	518	0	1	0	0
Prot1880	Gene1880	7352.5	5818.5	7885.75	4498.5	4822.5	7474.75	6550	1981	6314.25	1896.75	3570.5	1403	1892.5	1976.75	4712.5	2241	4257.5	3108.5	8931.75	3756.25	3266.5	4295.25	1644.5	487	0.25	0.5	0	0.25
Prot1800	Prot1800	377	259	693.75	2337	4834.25	6043.25	6504.5	14350	730.5	268	2429.5	2208.25	8252.5	9408.25	6560	463.5	434	2289.5	905.5	7975.25	8197.75	2018.75	1032	9740	0	0	0.25	0.75
Prot1063	Prot1063	6677.5	3674.5	5419.5	10570	5346	732.5	2350	2986.5	11738	4804.5	2696	1478	8864	3882	3844	1617.5	9543	1973.5	942.5	3587	10140	10495.5	1441	32	0.5	0	0.5	0
Prot1508	Prot1508	2537.25	390	9410.25	12044.5	10302.2	4335.25	12104.5	5524.25	1326.75	363	3038.75	13766.2	7356	15461	2346	12552.8	2696.25	3160.5	10686.2	3514	11263.5	1970.75	5700.25	7953.25	0	0	0.75	0.25
Prot121	Gene121	792	6473	8672	3768	5330	2122	845	70	1282	4795	8812	10975	8145	4512	2075	1203	2991	14603	7516	14405	2227	6035	572	164	0	1	0	0	Compartment2
Prot1769	Prot1769									897.5	2338	3427	1540.5	7571	15791.5	9903	4550.5	125	1544.5	534	5673	10655	2247.5	713	3535	0	0	0.5	0.5
Prot571	Gene571	8855	2826	1226	5459	2484	1580	1847	755	9435	4437	13729	5711	2225	1837	984	1465	13010	5162	1900	2434	1130	4794	647	0	0	1	0	0
Prot1152	Prot1152	9693	3287.5	4454.5	2025.5	3941	1049.5	126	8041	15126.5	2279	1016.5	321	4074	4046.5	1796.5	13077	9650	3073	1976.5	1460	2978.5	2745	5275	8099.5	0.5	0	0	0.5
Prot1410	Prot1410	4728.5	3327	4249.5	3539.5	1877.5	4640	1718	516.5	808.5	6744	1468	6213.5	367	3203.5	386	1824.5									0.5	0	0.5	0
Prot444	Gene444	24297	10006	3290	1116	394	258	99	0	23897	7036	2292	1090	1827	204	0	0	18154	162	6053	1659	1362	58	91	0	1	0	0	0
Prot1542	Prot1542	207	862.5	5064.5	5201	10990.5	12336.5	6128.5	2210	17.5	977.5	2488.5	5144	2482.5	6693.5	4800.5	3552	125	1431	1477	1989	1704	2739	5499.5	16555.5	0	0	0.5	0.5
Prot1820	Prot1820	5720.5	236.75	675.25	1958.25	3754.75	3670.5	6508.5	2275.75	2617	266.5	452.75	1078.25	2181.5	1854	4419	5278.5	1971.75	2971.25	1234.25	2027	1140.75	11000	3737	13308	0.25	0	0	0.75
Prot398	Gene398	0	54	0	896	7411	9552	10245	5708	0	0	532	807	1658	5998	182	22125	0	0	1946	883	5780	11014	9235	2094	0	0	0	1	Compartment4
Prot1023	Gene1023	0	0	559	905	681	5756	8819	25100									0	0	273	1884	1499	11964	1044	9751	0	0	0	1
Prot877	Gene877	0	0	245	765	4954	13117	13182	19018	6	283	228	608	1643	8158	18560	6091	0	0	6	1328	2820	7414	8035	7435	0	0	0	1
Prot825	Gene825	2581	607	12904	1040	21413	14652	4988	7836	4002	2155	6255	198	13083	14575	6376	62	3079	1203	5645	5597	12153	44	759	1102	0	0	1	0
Prot1244	Prot1244	7709.5	4437	6514.5	11238.5	1378.5	1634	2699.5	1138.5	1441.5	4905	3053.5	5336.5	571	7147.5	3467	1350	12657.5	1514	4427	3732	9460	2596	3867	2873	0.5	0	0.5	0
Prot107	Gene107	13399	5748	4165	6986	6804	1043	2856	558	7365	5059	6744	3324	5746	4163	1237	87	17158	3278	18593	5202	7064	1762	367	1383	0	1	0	0	Compartment2
Prot886	Gene886	0	320	236	1415	14115	5521	8	34858									0	0	47	66	2195	7459	3570	6503	0	0	0	1
Prot708	Gene708	605	4535	7156	12577	13750	4017	592	8259	1756	2554	4280	8588	7043	862	5656	2326	1083	1661	126	9692	14479	2660	5172	5958	0	0	1	0
Prot1517	Prot1517	968.25	2257.5	532.75	8793.75	6762	5447.25	6504.5	12671.8	660.75	521.25	4856	2184.75	4904.25	3760.75	3043.75	2810.25	588	1671.75	6576	5452.75	10236	4662.5	6557.25	6231	0	0	0.75	0.25
Prot1884	Gene1884	12309.8	2528.25	9114.75	6586	5128	2267.25	1954.25	1869.25	8145.5	5029	10623.5	2948.75	4104.75	6761	1208	2019.75									0.25	0.5	0.25	0
Prot1058	Prot1058	19460	5697.5	8384.25	1854.25	597.5	301.25	458.5	74.75	4893.25	5699	2038.5	621.5	280.5	982.75	936.75	63	16597.5	7808.75	7387	2126.75	681.25	958.5	97.5	213.25	0.75	0.25	0	0
Prot486	Gene486	13447	1759	324	2055	603	85	0	0	10287	5106	5032	109	238	9	0	0	1246	5251	709	1815	175	260	0	0	1	0	0	0
Prot1583	Prot1583	2447	1458.5	4310.5	1398	4083	8640	6489.5	17776.5	2273.5	1375	4194.5	2987	1769	8188.5	3660.5	12616	442.5	844.5	3139.5	2693.5	9242	8564.5	1448	12972	0	0	0.5	0.5
Prot1791	Prot1791	756.75	4851	3072	3360.25	3866	5962.5	4413.5	6671.75	3538.75	1420.25	1679.25	4193.5	2702	11922.5	629.75	4463.25	1317	1981	2508.25	1906.25	5961.5	1272.75	398	11727	0	0.25	0	0.75
Prot654	Gene654	3986	11004	6914	5897	6050	5893	1906	290	8135	3936	9906	2680	9443	5166	679	259	3554	7111	11514	10021	304	3314	1090	0	0	1	0	0
Prot1207	Prot1207	3486.5	3353	8014.5	11716	2987.5	3714.5	3143.5	397.5	7345	2867	4184	3936.5	6398	770	2888.5	3098	3867	3837.5	4176.5	6728.5	2437	5479.5	5588.5	1052.5	0.5	0	0.5	0
Prot1036	Gene1036	16986	5151	1440	1605	3838	2993	1067	778	17915	7093	15688	6133	1693	19	912	0	3169	11020	4221	5589	6465	10426	3097	0	0	1	0	0
Prot606	Gene606	10472	4576	11665	5580	2961	3423	628	200	16991	8149	7144	9845	1602	1494	717	281	2009	12447	7873	1572	14963	1189	677	541	0	1	0	0
Prot917	Gene917	0	0	71	751	631	2707	179	6411	0	0	262	1034	9525	8469	2601	6016	0	0	697	1568	4564	3406	13775	21596	0	0	0	1
Prot360	Gene360	175	213	0	1516	4203	32604	15160	11259	0	0	312	1725	5303	13863	11558	16181	0	153	729	1616	7502	11028	4172	12807	0	0	0	1	Compartment4
Prot1056	Prot1056	9831.5	1729	1638.5	569.5	1346.5	2083.5	10545.5	8574.5	6499	3016	1148	1318.5	2116.5	8655.5	7837.5	296.5	1471	2870	699.5	714	2395.5	5390	1161	4965	0.5	0	0	0.5
Prot9	Gene9	14903	8500	3887	2281	507	0	0	48	7983	6088	520	1411	1470	225	0	0	7762	1373	751	1069	158	0	0	0	1	0	0	0	Compartment1
Prot753	Gene753	2169	2894	11578	10379	12117	13843	2828	6032	390	1890	539	8511	11529	5071	32	6904	1167	5198	1941	9394	5017	1103	8596	1477	0	0	1	0
Prot408	Gene408	0	0	0	1479	886	15847	20191	427	0	0	2732	2616	3345	12308	3838	28974	89	0	92	3944	3232	18720	291	9354	0	0	0	1	Compartment4
Prot265	Gene265	1183	4283	975	2310	5011	7165	5081	500	868	666	4754	13268	9749	882	4208	6571	951	1320	11923	8990	6449	570	4331	1995	0	0	1	0	Compartment3
Prot1076	Prot1076	20914.8	7221.75	2578.75	498.25	3459.75	2353.5	1673.75	2781.75	3780.75	1385.25	2462.25	1295	1774.5	535.75	1800.25	4606.75	12780	5692.5	4685.25	979.25	548.5	3524	1691.5	2424.5	0.75	0	0	0.25
Prot330	Gene330	264	92	0	1240	789	8570	14884	792	0	0	39	880	4077	10143	9271	11263	0	191	252	331	4786	12595	10874	15876	0	0	0	1	Compartment4
Prot1621	Prot1621	18867	6339.5	1627	4328	7726	4730	3831.5	1190	8318.5	2200.5	1962.5	5797	440	6084.5	1737	1457	6227.5	2328	1130.5	2241	2764	5675	1266	1026	0.5	0	0.5	0
Prot911	Gene911	0	167	117	822	617	10799	7942	23977	0	0	72	3056	618	9471	2371	6854	0	128	552	1385	2005	21127	6956	6419	0	0	0	1
Prot79	Gene79	24159	2012	6078	20	404	614	0	0	17257	2929	4212	952	1112	0	0	0	25972	9298	2261	1133	54	0	0	0	1	0	0	0	Compartment1
Prot845	Gene845	313	1556	7290	4019	7479	6154	1365	4868									1276	3099	4901	10034	10321	9193	5750	416	0	0	1	0
Prot385	Gene385	0	265	0	1218	5736	7009	20256	13352	0	142	287	1446	7665	7247	3224	6116	0	0	105	565	6037	11708	20716	8085	0	0	0	1	Compartment4
Prot914	Gene914	0	0	623	898	1346	2518	3570	19543	0	0	0	2531	1040	206	2471	1901	0	0	4	1495	4229	9715	7272	4646	0	0	0	1
Prot69	Gene69	18200	6676	1901	308	604	634	0	49	9894	3286	1886	2956	1188	90	0	0	4626	2136	1586	810	576	240	0	0	1	0	0	0	Compartment1
Prot100	Gene100	919	2438	1778	1269	247	166	30	0	3728	4286	2181	1350	169	18	0	0	15012	1079	7937	3224	1065	83	0	0	1	0	0	0	Compartment1
Prot63	Gene63	8233	8171	2584	691	404	31	0	0	18161	882	3320	572	87	237	16	0	17045	1493	3691	1777	395	0	0	0	1	0	0	0	Compartment1
Prot960	Gene960	0	0	888	156	330	7886	15182	16927	0	8	325	982	3036	19082	6013	7171	0	68	46	1282	1532	8790	11219	33832	0	0	0	1
Prot1421	Prot1421	7992	4066.25	6536	4126.5	943	1410	1299.25	298.5	16099.5	4894.75	7100.25	3954	6658	851.5	465.75	573.75	3809.75	9857.25	1627.5	4802.25	4280	638.25	136.5	301.5	0.25	0.75	0	0
Prot859	Gene859	0	0	120	1471	3584	8651	10153	31369	0	0	83	456	3871	11148	117	4441	0	346	280	2271	4778	831	1363	28620	0	0	0	1
Prot2047	Gene2047	4799.5	1918	911.75	1876.25	3341.25	2736	11843.8	7350.25	1817.5	2194	2789.75	3730	5578.5	1410	6881.25	2615.5	731.25	1234.5	4048.75	2134.5	4706.75	6455.5	1181.75	4448.75	0.25	0	0.25	0.5
Prot646	Gene646	6802	3705	18451	7441	10299	431	346	864	15880	13596	8338	8474	5740	197	329	299	5221	5599	6231	4489	8995	284	240	117	0	1	0	0
Prot54	Gene54									21742	1481	223	782	828	0	0	0	12010	10592	2929	221	82	208	0	0	1	0	0	0	Compartment1
Prot1431	Prot1431	1706.5	5702.5	3736	11127	6474	2115.5	4067	3721	5429	6431.5	3970.5	5281	8504	4585.5	5883	1505.5	2939.5	6935	8663	6935	1469.5	7439	2500.5	1012.5	0	0.5	0.5	0
Prot1954	Gene1954	7846.75	7555.5	3396.25	4497.75	2219.25	2726	4741.75	1227.25									6551.75	1943.5	9032.25	11345.5	8868.25	6890	3816	3838	0.25	0.25	0.5	0
Prot272	Gene272	2307	3899	1101	15933	10652	3546	7050	5342	1752	752	2977	7488	6942	4204	5200	2015	948	1343	9130	7228	13185	10470	7757	3191	0	0	1	0	Compartment3
Prot725	Gene725	1840	8283	513	3382	4585	513	5971	791	1831	4155	1711	4077	18606	9391	917	2205	524	4017	3484	16046	8690	3096	6288	5288	0	0	1	0
Prot703	Gene703	2478	2518	371	5643	6202	10977	1342	2536	344	3730	2403	3973	20721	2285	5631	1210	1350	1102	7632	1856	8284	16330	6035	2735	0	0	1	0
Prot349	Gene349	0	0	774	1605	8591	10775	14999	11399	0	0	1533	406	4701	7118	3552	5527	0	155	0	617	9789	6803	15005	652	0	0	0	1	Compartment4
Prot1679	Prot1679	649.5	1556	5496.5	4167.5	9457	14940.5	5474.5	12567	1044	560	1160.5	4836	9358	11610.5	5221.5	9079.5	19.5	193	1693	1012	9661.5	525.5	17935	4816.5	0	0	0.5	0.5
Prot2041	Gene2041
Prot783	Gene783	1484	1740	8636	1399	4461	6680	427	11238	1208	1778	5212	5644	2470	5923	2880	1123	2419	4571	6657	1347	11386	7299	5737	8157	0	0	1	0
Prot1241	Prot1241	24153	933	4269.5	822.25	289.5	1429	499	5231	2292.75	3492.75	450.5	1122	2679.25	6366.25	1457.75	1919.25	7680.75	2087.5	1280.75	873.75	872.25	339.75	1262.25	6785.25	0.75	0	0	0.25
Prot468	Gene468	26880	5608	323	1682	43	49	0	0	17851	8617	8113	19	139	279	19	0	12110	6264	5396	3811	434	264	0	0	1	0	0	0
Prot198	Gene198									1528	2011	1696	10822	4616	4595	1548	3957	259	1792	7630	3889	8723	7524	12797	955	0	0	1	0	Compartment3
Prot1182	Prot1182	4651	2660.5	3442	3404	3976	3804.5	2656.5	666.5	3280.5	3009.5	5544	2624	2932.5	5909.5	5382.5	2263.5									0.5	0	0.5	0
Prot205	Gene205	1078	1983	5915	9319	6164	13326	372	6189	981	1521	15265	6429	6453	11448	5800	107	88	1282	4019	11629	10908	4416	7083	5141	0	0	1	0	Compartment3
Prot1525	Prot1525	6555.5	1988.5	5140	4374	1550.5	2123.5	5883.5	516	3100	111.5	3637.5	4520	2812.5	2775	796	2162	9978	3289	1274	5805.5	9871.5	783.5	902	1636	0.5	0	0.5	0
Prot1531	Prot1531	5332	1638.5	8044.75	9390.5	4787	7869.5	10182.2	3679.5	4013	4828.25	3591.75	5874.25	7517.25	4218.5	6288	6602	1843.75	3555.75	8600.5	6374.25	9695.5	9492.5	7099.5	9895.5	0	0.25	0.75	0
Prot1603	Prot1603	634.5	419	1543	6987	10200	7997	11437.5	5385.5	564.5	755.5	6123	9783.5	3716.5	5297.5	7664	12025.5	480.5	1405	3045	6897.5	9203.5	8605	9830	7596.5	0	0	0.5	0.5
Prot1353	Prot1353	9441	5722.75	17115.2	5054.75	2652.5	2523.5	4072.25	5843.25	8561.25	5929.25	6875	12653	12281.5	5665.5	1931	4078.75	4627.5	8783.25	2400.75	2592	2370.25	1831	3192.75	4724	0	0.75	0	0.25
Prot501	Gene501	43135	1779	5653	170	41	66	0	0	1802	2175	3594	1003	2102	207	0	0	26793	7132	2041	2035	598	0	0	0	1	0	0	0
Prot1681	Prot1681	8456	1760	3775	6536.5	4966	4071	913.5	4936	7042	3256	4052	3977	1963	2851.5	8254.5	12186.5	1886.5	1711	3960.5	7346	4647	7346	1397.5	2031	0	0.5	0	0.5
Prot1950	Gene1950	11910	2043	2566.75	3030.5	2701	2368.25	6202	8028.25	3814	1919.5	4328.25	3157.75	3891	4640.75	593	2268.25	7430.25	2501	1171.5	5072.75	1325.5	2177.25	6601.75	6210	0.5	0	0.25	0.25
Prot386	Gene386	0	228	484	183	9689	187	15423	16234	0	0	115	187	872	4148	1436	21227	0	0	970	381	6356	8381	761	14050	0	0	0	1	Compartment4
Prot2034	Gene2034	5549	861	5992.25	12161.8	4320.5	2576.75	544.25	1186.5	13538.8	5247.75	11326	5716.5	3414.75	4226	1984.25	1107.5	6157.75	5067	7550.75	11557	10703.2	4231.25	710.5	1113.5	0.25	0.5	0.25	0
Prot722	Gene722	1461	27	2815	16172	4204	2426	4635	3988	2610	4649	5620	16257	3400	6010	4652	4018	925	4421	9223	9961	5757	10819	1453	2355	0	0	1	0
Prot508	Gene508									6048	2249	1029	3030	1201	0	242	0	625	3299	2217	300	1193	0	0	0	1	0	0	0
Prot342	Gene342	0	0	196	355	207	2979	14960	14506	0	217	194	2006	1698	19989	5332	13525	0	165	753	925	5514	7318	9707	17587	0	0	0	1	Compartment4
Prot348	Gene348	0	0	647	699	508	5116	11739	13302	0	19	1113	3728	10431	916	7351	2270	0	0	1506	615	2320	9249	1044	12428	0	0	0	1	Compartment4
Prot463	Gene463	14154	5898	1576	4053	29	373	125	0	5869	2190	4344	1737	1817	0	0	0	16190	5253	6228	1393	166	0	0	0	1	0	0	0
Prot1885	Gene1885	7589.75	3721	3574.25	3747.5	2004.75	3065.75	2004.75	1586.5	3021	2806	4447.75	6100	1727.25	3626.5	1913.5	1826.25	6794.25	6710	7461.25	3964.75	5948.5	3955.5	2353.5	1581.25	0.25	0.5	0.25	0
Prot181	Gene181	10186	2694	5284	7469	821	916	136	374	8472	11436	8427	8449	7274	2297	560	133	15508	10264	8321	6384	2032	5164	1963	0	0	1	0	0	Compartment2
Prot532	Gene532	5607	7566	8995	11173	3472	1355	272	382	7734	11028	8789	8529	1755	235	1440	376	12165	12510	7418	437	15482	6135	394	571	0	1	0	0
Prot1958	Gene1958	6247.75	3346.5	5531	3869.25	10001.8	5203.5	2328.5	792	2887.5	4511	4846	3036.25	7552.5	1013.5	2363.25	777	5164	4105.25	3085.25	4609	1274	5268.25	1659	901.5	0.25	0.25	0.5	0
Prot810	Gene810	0	0	729	396	10014	5396	6705	6427	0	0	708	1690	1495	7911	8116	7512	0	0	948	2342	5731	14874	11425	20128	0	0	0	1
Prot1718	Prot1718	2714	61	3856	3031.25	3404.5	9122	3152.5	18716.8	1742.5	1445.5	2756.25	1304.5	885.25	6142.25	4729.75	1562.25	689.25	1681	1581.75	3081.5	6629.75	7948.25	10149.8	2902.5	0	0.25	0	0.75
Prot673	Gene673	1138	2658	7859	14900	1009	1673	570	133	16718	5238	6738	10367	3432	2818	1314	239	3013	3491	632	11179	1561	5589	816	616	0	1	0	0
Prot935	Gene935	0	0	507	2345	4432	9197	4268	3045	0	0	151	616	3604	5473	17356	3165	147	0	585	1084	2326	2286	22320	11028	0	0	0	1
Prot1254	Prot1254	15774	2354.5	4650.5	3482	7111.5	7289	1731.5	5957.5	10610.5	2972.5	2648	4752	3557.5	5335	2173.5	3719.5	6433	728	6430.5	4677.5	4052.5	5740	864.5	832	0.5	0	0.5	0
Prot653	Gene653	27184	9007	1387	8639	8259	4070	1638	0	8082	4154	8101	3206	3331	1237	1462	478	1440	11727	3131	732	10961	675	1708	669	0	1	0	0
Prot1237	Prot1237	9131	1332.5	1488.5	2117.5	636	4983	647.5	7790.5	5276	65	798.5	772.5	528.5	3789.5	5690	9274.5	1440	1771	1369.5	1135	2636.5	4733	10624	3744.5	0.5	0	0	0.5
Prot871	Gene871	0	0	523	161	5878	9009	3537	7285	0	108	59	5680	4481	7821	17050	4441	0	0	0	1202	4705	4095	3245	14168	0	0	0	1
Prot1138	Prot1138	12525	2620.25	2058	4369	1979.5	1946.5	535	419	12001.2	2762.75	3179.75	5807.5	4843.25	2423.5	517.5	1576.5	23157.8	4700.75	3990.5	3840.75	1243	3487.75	1780.5	1916.75	0.75	0	0.25	0
Prot313	Gene313	0	0	48	2439	7636	3664	5611	17151	181	0	156	926	5491	2351	13516	13895	0	0	0	796	4314	942	10710	26630	0	0	0	1	Compartment4
Prot690	Gene690	1975	1387	8091	3125	4255	3757	1641	1679									428	10342	1057	2962	1469	16	774	0	0	1	0	0
Prot491	Gene491	4978	451	571	1414	1800	38	0	0	2051	3809	3205	1077	187	65	104	0	15583	8018	2987	1	269	734	29	0	1	0	0	0
Prot1906	Gene1906	9655.5	4494.75	7234.75	449.25	2391.75	3030.5	1749	2792.5	5065.25	8565.25	2931.5	3592.25	587.5	4107.75	2345	9402.75	13650.2	3239	6142.5	5201.75	5594.25	2769.75	1651.5	2570.25	0.25	0.5	0	0.25
Prot1794	Prot1794	8579	3886	139	4011	2710.5	4861.5	2247	4101	3340	6969	4335	3836	4658.5	7819.5	831.5	1779	2239	638	1858	4208.5	3948	1573.5	547	1068.5	0	0.5	0	0.5
Prot73	Gene73	15865	3736	1151	517	969	403	0	0	4850	2704	228	526	972	0	161	0	6515	1553	4030	533	217	138	0	0	1	0	0	0	Compartment1
Prot2030	Gene2030	2812.25	3431.5	2355.5	3749	2641	4874.5	3196	1378	1335	1304.5	4343.5	2051.25	1974.75	7180	9357.75	7793.75	4463	1593	4800.5	6502	7326.75	5496.5	7116.75	10769.5	0	0.25	0.25	0.5
Prot704	Gene704
Prot1620	Prot1620	787	970	2938.5	11089	8066.5	5607.5	8402	15858.5	354.5	2759	2716	6678	7619.5	8365.5	8936.5	4811.5	1797	2464	1929	8173.5	3611	10943.5	11714.5	11451.5	0	0	0.5	0.5
Prot227	Gene227	2138	101	6207	7572	13961	552	1123	6199	3018	449	4511	9053	2166	2337	3863	7745	1060	1633	9187	3181	6413	7809	5630	5012	0	0	1	0	Compartment3
Prot503	Gene503	651	3344	4553	1361	723	746	0	0	13672	213	4682	625	284	0	0	0	981	1052	3649	1751	331	366	0	0	1	0	0	0
Prot1911	Gene1911	5222.25	4875	2665.75	2549	8154.25	7477.25	3888.75	4182.25	3251.75	3675.25	3083.5	7181.25	7577.75	6218.25	6042.75	4337.75	3806.25	3570.75	2227	3261.75	2714.25	9955.25	7881.75	2838	0	0.5	0.25	0.25
Prot1287	Prot1287	3894	7889	3783.5	10176.5	4558.5	4632.5	3049	2436	2724.5	2966	7698.5	5361.5	8357	2788	2031.5	1039.5	8014	8434	3994.5	3187.5	8726.5	3604.5	833.5	3351	0	0.5	0.5	0
Prot1089	Prot1089	14610.2	1961	2410.5	3113.25	1980.75	156.25	178.25	271.5	20647	4202.5	3331.5	1867.25	1111	1463.5	474.75	12.25	11509.2	6014.25	7922.5	1094.25	2606.25	901.5	56.75	114.75	0.75	0.25	0	0
Prot1504	Prot1504	11241.5	3169.5	5728.5	2792.5	2564.5	2947	4344	2168	3478	2565.5	2806	3080.5	7753.5	294	1512.5	3408.5	13567.5	3902	309.5	2927.5	4421	2018	1234.5	701.5	0.5	0	0.5	0
Prot824	Gene824
Prot1701	Prot1701	617.75	2528	1762.25	2489.5	3285.75	3989.25	2280	11808.5	2750.25	2441.25	1239.5	5568.5	742.25	8452.75	6724	6423.75	2414.25	2655	3648.75	460	2579.75	6948.75	8588	11328.5	0	0.25	0	0.75
Prot1189	Prot1189	18982.2	3144.5	2113.5	5804.75	357.5	1363.75	826.25	45.75	29257.8	4120.75	5772.5	2861	1938.5	1158.75	191.5	48.25	8712.25	6001.75	7351.25	3476.5	1404.25	402.5	120.75	0	0.75	0.25	0	0
Prot922	Gene922	5	560	574	1378	11615	1103	5461	1795									0	39	310	456	4453	6247	4025	6778	0	0	0	1
Prot554	Gene554	18732	109	4135	4289	4760	427	1551	675	5821	932	7128	5899	998	2931	170	56	256	4800	13048	8753	3295	1509	2065	592	0	1	0	0
Prot679	Gene679
Prot292	Gene292	0	0	1048	28	6354	3177	14726	1064									0	0	306	300	4985	14145	7875	12971	0	0	0	1	Compartment4
Prot1501	Prot1501	401	25	2513	4052.5	6377	6345	13550	1987.5	787	3302.5	891.5	4733.5	2415	14851.5	3187.5	6886.5	16	1266	3149	3927	6485	4640	5920	4675.5	0	0	0.5	0.5
Prot705	Gene705	461	522	4951	3812	2099	9947	1295	1889	2690	731	4877	9705	7640	11642	5304	3842	1785	1971	8591	11384	8035	2056	9351	5417	0	0	1	0
Prot2014	Gene2014	1686.5	1413.5	1627	6159.75	7424.25	1272.25	10477.2	7861.25	3363	1802.75	1673.75	6446.5	5520.5	9779.75	3407.5	5515.25	4286.25	2532.25	2833.5	4056.25	5214.25	7616.25	2673.5	19217.8	0	0.25	0.25	0.5
Prot1092	Prot1092	14838	3848.25	3522.75	5488	1897.25	1049.25	368.5	115.5	15602.2	3893.25	4130.25	3880.75	336.75	941.25	263.25	44	12229.5	5208.75	3805.25	3663.5	2013.5	474.5	106.5	0	0.75	0.25	0	0
Prot297	Gene297	0	216	35	52	226	8006	3809	7366	0	0	0	1700	4079	1764	225	11522	0	0	253	1053	1242	5904	5090	13514	0	0	0	1	Compartment4
Prot2015	Gene2015	3963.25	2549.75	2400.5	2178.75	3934.75	2018.75	6226.75	2609.25	4409.5	3318	2729	993.75	3883.5	4753	1376.25	15241.5	5518.25	1621.5	3858.5	7210.25	5165	3116	7205.25	10607.5	0.25	0.25	0	0.5
Prot186	Gene186	13947	6585	8692	5835	7366	6810	430	137	4097	9745	11423	6904	1967	2913	226	0	3751	5633	6210	5915	4690	3258	2700	420	0	1	0	0	Compartment2
Prot1628	Prot1628	3321.5	3893.5	5010.5	9892.25	15836.2	5238.5	557	3595.5	3591.25	4100.25	8159	4161.25	5670	3617.5	731.5	3128.25	2388.75	592.5	14382.2	7986.25	17056.2	5559.25	6143.5	4263.5	0	0.25	0.75	0
Prot2018	Gene2018									677.25	4271.75	2232.5	4349	5923.5	6390.5	2889.5	5857	2190	2775.5	3785.75	2893	4703.5	6536.25	7001.5	2860.25	0	0.25	0.25	0.5
Prot1983	Gene1983	1964.5	898.5	4379.25	4893.5	7841.5	8361.5	7948.25	6891.5	1706.75	1184.75	2428.25	2880.75	7059	6841.75	6338.25	4676.5	2541	2271.25	1426	5343.75	4231.25	4465.75	6938	8953.25	0	0.25	0.25	0.5
Prot1558	Prot1558	12141.5	8969.5	10594.5	5806.5	5894.5	2159.5	3134	3758	3805.5	5450.5	6995	1197	6622	5603.5	1385	1713	10180.5	7647	4867.5	4001.5	5045	7354.5	681	445	0	0.5	0.5	0
Prot21	Gene21	4049	3559	1176	1361	469	30	0	0	12684	2112	2876	4234	0	27	0	0	10044	3122	4597	2107	135	768	0	0	1	0	0	0	Compartment1
Prot1735	Prot1735	1308.5	1278.75	1475.25	958.75	5643.5	4295.5	10943.2	12305	2533.75	493.75	908	1886.5	8731.5	14955	4840.25	7642.25	2277	736.25	1079	2514.5	12551.8	3579.75	7567.5	24717.5	0	0.25	0	0.75
Prot488	Gene488									14510	5887	762	1851	457	0	363	0	7099	8442	2824	1045	287	291	14	0	1	0	0	0
Prot476	Gene476	8572	2393	1792	2142	252	0	0	0	5263	8500	2178	1784	635	144	0	0	1777	10127	701	1877	489	95	0	0	1	0	0	0
Prot2027	Gene2027	7699.75	1358	2911.75	2083.75	2415	3875.75	1065.5	11258.2	4669.75	4810.5	1542	3302.5	2708.75	1901.75	2815	962.25	9472	2303.25	3176	2529	1241	1264.75	801	10727	0.25	0.25	0	0.5
Prot1606	Prot1606	18478	9056	2284.25	2011.25	2294.5	1683.75	2037.75	396	8557	5029.5	10010	1727.25	3565	2348	710.25	317.25	14935.5	4388.25	6386.25	9248	1431.25	659	1283.25	288	0.25	0.75	0	0
Prot332	Gene332									0	0	59	1281	5698	3160	1637	2067	0	0	202	2743	656	17592	15820	2538	0	0	0	1	Compartment4
Prot1998	Gene1998	3405	2975.75	5861.75	4323.25	5615.25	4079.25	3268.5	4521.25	1813	2653.25	2978.25	3401.25	6132.75	1685	1987.5	7163	2129.5	1074.25	3802.25	4904	2441.75	1712.5	5750	7524.5	0	0.25	0.25	0.5
Prot1218	Prot1218	4400.5	2168.5	5637.5	5526.5	6856.5	5898	717	1513.5	3114.5	817	2737	3103.5	2263	2058.5	4283.5	1049	6352.5	1419.5	3614.5	6358.5	4973.5	449	2801	2169.5	0.5	0	0.5	0
Prot1087	Prot1087	12554.5	3059	2391	945	4193.5	621	451	252.5	13363	3095.5	4626.5	2328.5	3823.5	1296.5	133.5	43.5	7898	4998	6096	3333.5	5272.5	643.5	542.5	213	0.5	0.5	0	0
Prot1475	Prot1475	12378.5	5302	2864.5	6078	13432	4217	3640	3163.5	4133.5	3605.5	2114	5764	2975	600	2502.5	1640.5									0.5	0	0.5	0
Prot353	Gene353	0	0	69	2162	3804	5868	349	18075	0	189	89	2410	6276	8036	1230	11085	58	51	454	1077	6343	4612	4568	14765	0	0	0	1	Compartment4
Prot1362	Prot1362	12164	2172	1847.5	3256.5	6463	4870	1085	14944	3055.5	6330.5	2335	3471	2733	2768.5	10265.5	7659.5	645.5	5230	2419.5	4134.5	2480.5	10403	10670.5	11630.5	0	0.5	0	0.5
Prot1003	Gene1003	0	270	33	720	7665	10571	4050	20709	0	83	0	1443	6686	3216	22464	21867									0	0	0	1
Prot1951	Gene1951	3138.5	2816	10091.2	5017.25	6812.25	5057	4340.25	7268.75	925.5	3415.25	3324.5	4375	4265.5	9021.75	5632.25	2823.25	3195.25	5534	3817.75	1813	6864.75	7227.75	5687.25	4387.5	0	0.25	0.5	0.25
Prot1740	Prot1740	648.25	1540	1172.5	667.75	8847.5	4219.5	13237.5	8787.75	3223	1925.25	226.5	1341.75	4095.75	6371.5	6661.5	469.5	3399	1006.25	1288.75	520.25	4016.5	6494.75	1326.75	6697.5	0.25	0	0	0.75
Prot721	Gene721	35	4106	7254	9089	10044	9398	5713	7753	660	1340	4003	152	5449	12009	8412	8843	621	5297	7047	5350	7365	10180	1486	853	0	0	1	0
Prot375	Gene375	0	0	52	2530	1342	6895	10434	31952	0	84	304	2110	10870	1804	10749	11937	0	228	0	3980	1515	897	16849	34864	0	0	0	1	Compartment4
Prot1195	Prot1195	12329.2	1845	3024.5	1476.25	1693	807.75	451.5	104.25	2057.25	5556	3627.5	3543.5	1728.25	1184	349.75	53.75	16195.8	5389.75	1978.5	981.25	1978	850.75	402	19	0.75	0.25	0	0
Prot919	Gene919									0	0	143	2157	176	6198	14684	5284	0	0	674	253	1073	15849	2211	6402	0	0	0	1
Prot286	Gene286	1458	1959	4730	3881	3691	2988	6943	2147	3790	2968	757	960	5515	8822	3956	3680	529	776	10018	6997	3228	5671	4854	3944	0	0	1	0	Compartment3
Prot1588	Prot1588	3521	2909	8865.5	4803	10996.5	1656	1303	1576.5	2825.5	8624.5	3533	5339.5	7676.5	1558.5	5586.5	1303.5	7028.5	2386.5	9345	10407.5	4090	8012	1986.5	4488	0	0.5	0.5	0
Prot2013	Gene2013	3524.75	2147	2635.5	4168	1265	4160.75	4287.75	4737.5	9869	792.5	3430	2618	3192.5	7237	7006.5	5293.5	2216	4779.75	2847.75	977.25	3881.5	4658	2230.75	6771.25	0.25	0.25	0	0.5
Prot811	Gene811	622	2291	2028	14464	10197	4620	2310	3983	1038	4210	7373	12530	6958	5303	4465	10393	1540	1101	3861	7284	126	11086	5680	4199	0	0	1	0
Prot770	Gene770	16321	6535	10903	3599	4441	852	2608	759	16077	778	11514	6669	4940	3073	309	317									0	1	0	0
Prot1658	Prot1658	3571	2204	1801.75	5722.75	4805.75	7609.5	4047.75	2354.25	2112	3563.5	5227.25	6229.75	19637.8	2483.25	4276.5	1255.5	7504.5	6412.5	4804.75	11018.5	3153.5	5547.75	276.75	4884.75	0.25	0	0.75	0
Prot48	Gene48																													Compartment1
Prot553	Gene553									8500	1836	12592	1111	9584	919	1426	338	4548	11361	5225	10025	3504	1448	385	94	0	1	0	0
Prot1564	Prot1564	2527.5	75	543.25	5602.5	8539	3821	7311.75	5605.75	1684.5	2031	5259	4700.25	4419.25	7656.25	13933.2	8003.25									0	0	0.75	0.25
Prot1275	Prot1275	1725	1909	5272	10980.5	9054	8469	3860.5	2196	4304.5	2410	8090	2306.5	3786	5435	5469	3772	7203.5	1054.5	7375	404.5	5068.5	7215	4771	2143.5	0	0.5	0.5	0
Prot1463	Prot1463	4753.75	5471.25	5206.5	9970.75	14435	12032.2	6606.5	4640.75	2611	6919.75	5661.25	4957	11328.5	7744.75	6177	1972.25	1332.5	3301.5	3822.5	1674.75	2785.75	9420	3358.5	7262.25	0	0.25	0.75	0
Prot2009	Gene2009	3264.75	2820.5	1815.25	2198.75	5142	5047.5	6766	5621	2846.75	5423	5271.75	2819.75	7403	4167	6137.5	3373.75	2073.25	1453.25	3508.75	3013.75	8384.75	2671.5	9334.75	9046.25	0	0.25	0.25	0.5
Prot1146	Prot1146	3811.5	85	527.5	1461.5	2743	6391.5	9907.5	4915	6413.5	1033	1323.5	1742.5	875	3817	2581	8179									0.5	0	0	0.5
Prot780	Gene780	3624	50	6659	8228	3954	1309	12009	6328	779	1470	7907	5998	1559	2128	3068	5341	1957	920	4415	7203	4486	6792	6400	2103	0	0	1	0
Prot237	Gene237	1973	1573	6946	6714	18708	9697	8766	6078	2310	6408	756	1281	559	12334	5122	2219	2952	2606	2227	6350	10863	7750	9798	1820	0	0	1	0	Compartment3
Prot490	Gene490	24140	3107	1406	41	589	5	0	0	1067	724	4144	3566	184	0	60	0	19264	4862	3297	2723	813	0	54	0	1	0	0	0
Prot314	Gene314	0	30	337	150	2611	5028	6999	23820	0	212	760	494	236	3842	8074	13215	0	0	0	2078	1131	682	5097	36554	0	0	0	1	Compartment4
Prot364	Gene364	0	26	271	679	2554	638	10438	35124	0	171	305	2113	5052	2616	16911	19135	0	0	220	24	2673	96	4166	15654	0	0	0	1	Compartment4
Prot1838	Gene1838	10736	2534.75	3284.25	2497.25	1825	1638.75	778.25	380.25	11319.5	8733	3947	4911.5	2846.75	984.5	345.5	5643.25	5991.25	3019.75	5963.75	5003	2433.25	2349	432	2937.5	0.5	0.25	0	0.25
Prot1318	Prot1318	2760.5	2840.5	1579	987.5	2281.5	7670.5	8670.5	11491.5	1538.5	5288.5	1175.5	4774.5	4732.5	1167	6266.5	12294.5	3106	2456.5	1190	462	5046	1340.5	5866	7599.5	0	0.5	0	0.5
Prot56	Gene56	4294	9321	90	1583	208	172	0	0	8404	2395	292	63	27	231	0	0	8082	6236	868	537	316	400	0	0	1	0	0	0	Compartment1
Prot1779	Prot1779	3728	7891	4347	5225	1866.5	3371.5	18133.5	14475.5	7153.5	2609	3208	4337.5	2712.5	2849.5	5082	10598	5238	1101.5	2966	4974.5	5345	3538.5	4395.5	5028	0	0.5	0	0.5
Prot910	Gene910	0	0	192	569	4260	610	970	4653	0	0	642	1155	3939	11849	3030	14175	0	134	833	1987	1877	559	5378	6917	0	0	0	1
Prot999	Gene999	0	0	204	722	4199	1818	576	22862	0	127	573	1773	5800	6921	21960	12561	0	0	418	2115	1351	3992	25240	12111	0	0	0	1
Prot1965	Gene1965	1260.5	2982	1440.5	1020.5	6880.25	5583.25	2057.25	6128.5	5149.75	1202	1056.75	2421.75	2742.5	5723	3376.25	7899.25	974.5	1867	2937.75	1983.5	5209.25	12556.8	4627.75	5020.75	0.25	0	0.5	0.25
Prot767	Gene767	3377	1276	2317	7109	4452	11665	13791	7999	2849	1894	1247	4454	8524	11333	4439	2896	268	5319	5064	8277	7834	1661	124	1897	0	0	1	0
Prot1392	Prot1392	4074.5	5827	8719.5	4532.5	86	1703.5	608	452.5	15386	4863	6274	7568.5	1084	2209.5	17.5	54.5									0.5	0.5	0	0
Prot907	Gene907	0	0	755	3662	9537	16870	2359	41244	3	0	7	585	5498	8096	10611	11279	0	0	1358	1908	601	4147	10695	6961	0	0	0	1
Prot1830	Prot1830	303.25	19.5	2744.75	5013.5	1567.75	7815.5	17798.2	3627.5	953.75	670	1153.75	2953.5	3728.5	11619.2	9860	6297	279.5	1310	1701	1131	2500	6781	4678	1257	0	0	0.25	0.75
Prot222	Gene222	1988	2403	3824	2544	5241	6653	14230	3971	1253	1331	11621	11805	10823	6244	19900	1539	3362	2571	12249	3249	3989	4068	6028	9196	0	0	1	0	Compartment3
Prot1618	Prot1618	2520.75	4691.25	6988.25	14061.2	4491.25	14711	2651.5	765	2428.75	3351.5	6231.75	10993	5449.75	10294.2	2935.25	3898.5	1794.25	2863.75	6973.5	12049.5	5680.5	11290.2	1683.5	7980.75	0	0.25	0.75	0
Prot1552	Prot1552	224.5	503	1082.5	2590.5	10346.5	11854	1763	10746.5	79	1590.5	799	5987.5	5761	8202	13414	7446.5	791	198	5018	2959	6320	5088	4253	5556	0	0	0.5	0.5
Prot429	Gene429	2677	4462	4092	9017	3679	14683	3199	3177	845	2742	5657	2957	11668	266	9392	3445	7	1002	12012	4784	7424	4811	4054	1023	0	0	1	0
Prot888	Gene888	0	167	227	1831	12668	10543	1445	14204	0	5	322	2264	9181	8153	2631	10729	0	0	117	81	2599	1268	1129	2004	0	0	0	1
Prot228	Gene228	1465	1915	16168	11290	14220	8215	5446	3860	256	1844	2742	6540	7402	5689	7782	2400	1796	878	6015	7355	1269	4239	5455	2239	0	0	1	0	Compartment3
Prot1910	Gene1910	4605	1638.75	1259.5	3860.75	3427.75	5609	6618.25	5428.25	3832.25	1507.75	4963.25	6278.25	3845	5799	4104.25	9072.25	3025.25	3207.25	4904.75	3146.5	10625.2	6562	7472	7260.25	0.25	0	0.5	0.25
Prot1327	Prot1327	16104.2	5344.5	8083.5	490.25	1640.75	956.25	777	452.25	15001.5	9337	6300.25	527.25	3833.75	2446.75	3018	777.75	10595.5	7291.75	9124.5	2741.5	1339	1570.5	989.25	0	0.25	0.75	0	0
Prot1488	Prot1488	3769.75	4296	6334.75	8790.75	6202	3979.25	3662.5	725.25	3635	4494	4635.25	7441.25	12029	7884.25	6795.25	5036.75	3031	5240.75	5230.5	12007	5520.5	2968.75	1345.75	10449.5	0	0.25	0.75	0
Prot1017	Gene1017	0	60	329	1678	6273	9395	1922	5359	0	199	0	2616	4243	8831	2812	7977	0	529	0	2585	5725	3599	4360	20599	0	0	0	1
Prot1696	Prot1696	1742.5	4745	4280	5761	1257	7698.5	5955.5	13121.5	74.5	3762.5	5316.5	7162	7224.5	5213.5	8344	898	5267.5	1771.5	4286.5	494.5	4056	2731	3669	7700.5	0	0.5	0	0.5
Prot2042	Gene2042	439	5997.25	6460.25	6554.5	4884.25	2038.5	9064.5	10397	1949.25	2544	4240.25	3876.75	4808	1498.75	8762.25	12123.5	2795.5	1514.25	3586	5785.5	6327	5280.75	4884.5	13168	0	0.25	0.25	0.5
Prot1009	Gene1009	0	278	487	2142	4094	19646	18098	18795	0	0	0	3045	6541	9702	1384	3784	0	118	198	1103	5319	15056	8520	4879	0	0	0	1
Prot1426	Prot1426
Prot1465	Prot1465	3312.25	2917	3058.75	7896.5	1600.5	4759.75	2016.75	1389.75	3246	4452.75	3170.75	9453	6440.5	10109.5	3101	992.25	3181.75	4053.25	4808.75	1475.5	10822.8	6645	6664.5	6482.25	0	0.25	0.75	0
Prot1319	Prot1319	8268.5	4723	1811	4332	1855.5	966.5	467.5	297.5	6041	7971.5	5070.5	2719	1385	1340	525.5	314.5	10638.5	6079	10044.5	5973.5	3395.5	855	150.5	138	0.5	0.5	0	0
Prot277	Gene277	428	3157	2372	7313	14574	5754	1337	1967	1158	5707	3598	9695	2004	9509	4921	1457	1586	3029	5123	5987	17970	6028	3054	2324	0	0	1	0	Compartment3
Prot897	Gene897	0	0	646	194	1166	10554	19200	3136	0	85	3124	211	6543	3669	6495	23838	0	0	725	927	2441	2149	2680	13986	0	0	0	1
Prot1118	Prot1118	10766.2	3275.5	2395.5	3584	1285.75	336.25	211.25	417.25	2906.25	2435.5	1484.25	986.5	1060.5	895.5	35.75	197.75	27840.5	4398.5	5226.25	1832.75	1421.75	1484.75	638.75	34.5	0.75	0.25	0	0
Prot1690	Prot1690	6633.5	2192	5311.5	3550	697.5	1258	577	2.5	6877.5	3685	7451.5	6803.5	1517.5	1681	1376	53.5	5914	13016	7114	3422	1462.5	1062.5	181	954.5	0.5	0.5	0	0
Prot1986	Gene1986									10993.2	1009.25	2033.75	1426	2977.5	5446.25	5922.5	12348.8	5366.75	1401.25	2959.25	2317.75	4280.25	4279.5	6119.5	959.5	0.25	0.25	0	0.5
Prot818	Gene818	1062	4171	9630	14231	7521	3645	9042	1323									1234	5746	4955	19243	19004	1603	869	7521	0	0	1	0
Prot636	Gene636	8159	14368	6016	15016	3483	1088	835	140	10434	9339	950	6297	2992	3511	751	407	9431	6426	6021	9569	10701	1946	1336	972	0	1	0	0
Prot1154	Prot1154	2635.75	4936.75	4574	5127	3216.75	2266.5	1872.75	1937.5	6814.5	9261.75	6167.75	3439.75	1116.25	1552.25	234.5	3682.5	20592.2	2027.5	2037.25	2841.75	2817.5	2263.5	403.25	1664.25	0.75	0	0.25	0
Prot727	Gene727	4881	1253	2189	2870	16716	4707	2497	8508	2907	75	6065	15834	10049	2781	7939	6670	428	843	11992	6606	13851	5558	8153	2851	0	0	1	0
Prot95	Gene95									20888	3934	1239	2322	1966	0	130	0	24181	3161	2391	1249	774	121	0	0	1	0	0	0	Compartment1
Prot1416	Prot1416	13225	10162	4844.5	8355.25	2590	3550.5	174	209.25	10242.5	3763.5	2371	11393	2755.5	2558.5	252	63.75	6022.5	4770	8576	6947.25	6032	798.5	541.5	689.25	0.25	0.75	0	0
Prot1597	Prot1597	12446.5	4101	4626.5	2842	7258	997	1029	969	10294.5	9753	1693	4185	8804.5	374	105	972.5	12529.5	6644.5	3129	3499	3964.5	7400.5	1428.5	1779	0.5	0	0.5	0
Prot1964	Gene1964	2167.75	2549.5	5806.75	1312.75	7473.5	5529.25	6032.25	5123.5									1057	2161.75	3638.5	2608.25	6035.5	6372.75	6768	2368.5	0	0.25	0.5	0.25
Prot1378	Prot1378	8570	2262	2766.5	1349	6624.5	849.5	3090.5	7457	6844	6041.5	3718	657	4212	4939.5	2948.5	3318	2137.5	4180	465	5995.5	3197	2701	254.5	6703	0	0.5	0	0.5
Prot1365	Prot1365	3496	5753.5	1984	3413	8890	5478.5	3152.5	827.5									4643	5852	3611.5	9263.5	12963	7554.5	2054.5	544.5	0	0.5	0.5	0
Prot603	Gene603	2146	7307	5021	13439	263	1841	496	392	16428	2467	7728	4365	2399	2904	1057	148	5162	2040	1680	5278	4008	5046	901	840	0	1	0	0
Prot1755	Prot1755	4774	1978	6367	4162.5	5644.5	6632	4277	1788.5	697.5	580.5	5924	1816	3052	5191	2949.5	9119.5	2451.5	160	4535.5	4060.5	6651.5	11328.5	5150	3687	0	0.5	0	0.5
Prot1046	Prot1046	7015	2384.5	3628.5	1266.5	2234.5	1053	10106	3142.5									5812	2450	518	842	3602	8715	6303	9811	0.5	0	0	0.5
Prot2024	Gene2024	1751.25	3811.75	4328.25	6687	3663.25	8011.25	8453.75	3490.25	3460.75	987.5	7060	3548.75	6727.75	4661.25	4412.25	8931									0	0.25	0.25	0.5
Prot515	Gene515	13064	1160	2220	1603	20	39	0	0	9461	29	663	194	745	659	72	0	19024	8542	397	3315	671	264	0	0	1	0	0	0
[truncated: 1,655 more rows]

## Sheet: pred_04_08
	CC_ClassContribution_COMPARTMENT3	CC_ClassContribution_COMPARTMENT2	CC_ClassContribution_COMPARTMENT1	CC_ClassContribution_COMPARTMENT4	SVM_winner	C-CMPS_MainClass	marker
[truncated: 2,001 more rows]

[truncated: 76 more sheets: sim_04_10, pred_04_10, sim_04_12, pred_04_12, sim_04_14, pred_04_14, sim_04_16, pred_04_16, sim_04_18, pred_04_18, sim_04_20, pred_04_20, sim_04_22, pred_04_22, sim_04_24, pred_04_24, sim_06_08, pred_06_08, sim_06_10, pred_06_10 …]
