# Supplementary material for: C-COMPASS: a user-friendly neural network tool profiles cell compartments at protein and lipid levels
Source: Nat Methods. 2025 Dec 4;23(1):118–30. doi: 10.1038/s41592-025-02880-3 (PMC12791020; doi:10.1038/s41592-025-02880-3)
Supplement: Supplementary file 7 — Simulated datasets and results for tool comparison. [file 41592_2025_2880_MOESM7_ESM.xlsx]

## Sheet: sim_08_16_2cons
ProteinName	GeneName	Con1_Rep1_Fr01	Con1_Rep1_Fr02	Con1_Rep1_Fr03	Con1_Rep1_Fr04	Con1_Rep1_Fr05	Con1_Rep1_Fr06	Con1_Rep1_Fr07	Con1_Rep1_Fr08	Con1_Rep1_Fr09	Con1_Rep1_Fr10	Con1_Rep1_Fr11	Con1_Rep1_Fr12	Con1_Rep1_Fr13	Con1_Rep1_Fr14	Con1_Rep1_Fr15	Con1_Rep1_Fr16	Con1_Rep2_Fr01	Con1_Rep2_Fr02	Con1_Rep2_Fr03	Con1_Rep2_Fr04	Con1_Rep2_Fr05	Con1_Rep2_Fr06	Con1_Rep2_Fr07	Con1_Rep2_Fr08	Con1_Rep2_Fr09	Con1_Rep2_Fr10	Con1_Rep2_Fr11	Con1_Rep2_Fr12	Con1_Rep2_Fr13	Con1_Rep2_Fr14	Con1_Rep2_Fr15	Con1_Rep2_Fr16	Con1_Rep3_Fr01	Con1_Rep3_Fr02	Con1_Rep3_Fr03	Con1_Rep3_Fr04	Con1_Rep3_Fr05	Con1_Rep3_Fr06	Con1_Rep3_Fr07	Con1_Rep3_Fr08	Con1_Rep3_Fr09	Con1_Rep3_Fr10	Con1_Rep3_Fr11	Con1_Rep3_Fr12	Con1_Rep3_Fr13	Con1_Rep3_Fr14	Con1_Rep3_Fr15	Con1_Rep3_Fr16
Prot539	Gene539	0	0	0	25	185	771	2009	5752	13111	6081	2586	851	399	337	0	0	0	0	0	0	1045	613	1556	5585	4856	6096	6723	1209	964	0	0	0	0	0	0	0	113	832	2766	1175	10849	6324	594	961	171	0	63	0
Prot683	Gene683	0	0	0	0	0	0	100	70	1890	1573	9412	946	10890	9457	589	471	0	0	0	0	0	0	1	111	1620	6783	2819	2434	12082	5547	1294	1678	0	0	0	0	0	0	0	467	553	4419	4383	9405	10776	3607	2214	2453
Prot1346	Gene1346	529	45	3828	6048	10950	12248	17251	3367	1404	660	271	471	0	0	0	0	111	1670	1525	6854	4641	6632	9400	3981	530	977	0	0	0	0	0	0	43	2494	6407	4613	4146	10664	1352	1493	2638	584	567	97	0	0	0	0
Prot3235	Prot3235	97.5	280.75	2914.5	2258.75	2197.75	987.75	872.25	114.75	1800.75	7735.5	10169.2	1629.75	8035.5	3305.25	464.25	187.5	284	1139.25	2196.75	1657	258	1251.5	661.25	836.75	1754.25	1507.5	6184.5	4907.25	8085	1428.75	879.75	264	171.75	695	437.25	1038.75	1701.75	1134	308.75	220	1448	2312.25	8470.5	3114	6003.75	488.25	2042.25	355.5
Prot3542	Prot3542	3924.25	1168.5	913.75	827	713.25	51.75	0	0	0	295.5	454.5	1610.25	3080.25	5577.75	1100.25	4489.5	2869	2263	163.75	12.25	274.5	248.5	136.25	27.25	0	234	143.25	459	9150.75	6876	1749	3039	4127.25	2463.25	107.75	1010.25	240.25	137.75	1.25	0	87	673.5	501	849.75	503.25	4428	1044.75	5598.75
Prot385	Gene385	107	1086	1272	1553	6772	8751	2107	1584	3029	1637	518	133	0	0	0	0	170	142	171	5207	1565	10091	6210	4203	4949	1014	0	76	0	0	0	0	9	680	1831	3004	3974	8074	12470	4894	1686	718	40	0	0	0	0	0
Prot2096	Prot2096	3431.25	140.25	2952	1281.75	304.5	0	150.25	189.5	434.25	506.5	1833.25	4129.75	1483.75	767	425	180.75	7814.25	8215.5	5014.5	6257.25	213.75	93.75	0	196.25	496.5	710.5	1909	4144.25	3717.25	949.75	245.75	42	7954.5	290.25	2925	1413.75	785.25	0	54.25	64.25	900.5	38.5	2143.25	3275.25	4744.75	1800.25	234	277.25
Prot181	Gene181	10264	217	1985	9537	1569	18	0	0	0	0	0	0	0	0	0	0	7139	1721	8528	285	437	713	168	105	0	0	0	0	0	0	0	0	2186	4594	9898	3254	2600	359	435	0	0	0	0	0	0	0	0	0
Prot672	Gene672	0	0	0	0	0	0	205	137	3698	2148	4514	14155	19748	3608	3190	161	0	0	0	0	0	0	0	292	1538	2750	18920	2419	8670	1912	1827	928	0	0	0	0	0	0	0	193	620	4685	6452	8068	6526	2336	1309	1158
Prot2423	Prot2423	0	0	0	5	95	486.25	1177.25	914.25	4440.25	10632.2	5159	5698.75	1129	273.75	0	0	0	0	0	0	12	426.5	2370.5	2866.75	7428.5	1881.75	7136.25	3159.5	4986.75	135	0	0	0	0	0	0	493.5	538	2184	4572.25	7469	2193.5	8008	10950.8	1564	110	111.75	0
Prot800	Gene800	0	0	0	0	0	0	0	0	0	198	2345	1780	3239	7720	745	5242	0	0	0	0	0	0	0	0	82	140	385	85	3924	8828	7946	2175	0	0	0	0	0	0	0	0	238	130	542	7226	9673	9737	4150	737
Prot3609	Prot3609	1895.5	2898	3114	7327	4379	911	257	759.5	94.5	325	79.5	831	3168	4195	1128.5	2055.5	369	770	1167.5	5465.5	4201.5	3423.5	1282.5	176	51.5	68	674.5	1399	1097	4704	2518.5	2209.5	2172.5	5422.5	510	3492	4506	158.5	225.5	67.5	55.5	107	95	914.5	4274.5	1178	2976.5	315.5
Prot3403	Prot3403	1507.5	1417.5	305.5	643	379.5	332.5	70.5	342	2493	1596.5	5059	623	1726	3855	1414	231.5																	3269.5	42	3234.5	2521	1056	415	156	553.5	1132	2047.5	5077	3391.5	4536.5	2031	1492	251.5
Prot2454	Prot2454	3943.5	1741	2634	9435.5	7868.5	4082	7282.5	2167.5	2001	1626.5	51.5	86	0	0	0	0	839.5	879.5	494.5	4134.5	6574	4000.5	4895	2545.5	2137.5	0	120.5	72	0	0	0	0
Prot1650	Gene1650	0	0	0	0	0	111	3706	2734	1546	15275	5568	3688	6793	3505	158	0	0	0	0	0	282	102	2143	2102	6089	9225	12446	9479	285	2137	1498	0	0	0	0	49	25	18	425	3856	3129	16628	1436	2610	373	810	333	0
Prot3203	Prot3203	1448.5	4829.5	988.5	623	688	452	819	2859	4659.5	4222.5	742	2080	247.5	365	117.5	0																	8122.5	1853	340	2427	959	66.5	1040.5	485	2476.5	3091.5	4743.5	1888	158	138	0	0
Prot1904	Gene1904	0	0	0	0	0	0	0	267	4091	2220	8269	1984	12701	10818	3404	2860	0	0	0	0	0	0	0	180	1771	3008	10243	109	179	176	451	1338	0	0	0	0	0	0	0	524	3208	5508	4708	13535	11739	5598	3991	646
Prot3146	Prot3146	392.5	1070	2462.5	1423.25	2062.75	717.5	2635.75	5070.25	473.75	8533.5	8300.25	5693.25	571.5	141	101.25	0	972.5	1001.5	2633.75	4373.75	1597.25	1531.5	2622.75	5001	9596.25	8452.25	5380.5	5226.75	1342.5	153	0	0	133.75	672.5	2716	2013.5	1274.25	2813.25	2578.25	4654.75	3216	5396.25	9399.75	3411.75	1489.5	469.5	0	0
Prot928	Gene928	4602	5935	821	764	478	220	17	36	0	0	0	0	0	0	0	0	22915	3454	2146	2686	809	438	0	0	0	0	0	0	0	0	0	0	15468	6109	2734	2132	2875	183	27	0	0	0	0	0	0	0	0	0
Prot3209	Prot3209	0	0	0	0	229.5	110.25	809.25	2995.5	7954.5	2297.75	1667.75	3406.5	717.75	916.75	1495	2325	0	0	0	0	0	130.5	512.25	1434.75	8301.75	4944	536	3636.5	1462	989	1035	42.25	0	0	0	0	0	449.25	98.25	4729.5	1122.75	9829	5796.5	8925.75	5188	993	693.25	2349
Prot1632	Gene1632	0	0	0	0	0	194	1716	2520	10891	12566	7174	8088	1655	178	49	0	0	0	0	0	447	1300	1348	4436	2447	16164	5939	1207	1468	394	65	0	0	0	0	0	0	0	2057	4661	18373	17096	4662	11224	5144	1659	156	0
Prot2258	Prot2258	23140.2	3534.5	4596	1537.5	496.25	0.75	7.5	0	0	0	0	0	0	0	0	0	6947.5	4343	3815.75	1421.5	390.25	298.25	0	34.75	0	0	0	0	0	0	0	0	12471.5	10127.8	2576.25	2855.75	766.25	146.25	73.75	33.5	0	0	0	0	0	0	0	0
Prot3054	Prot3054	0	0	0	0	108	42	1132	3443.5	4431	8323.5	7839.5	6554.5	6121.5	533.5	2852.5	543.5	0	0	0	0	0	49	498.5	1310.5	1041.5	2142.5	4345	5828.5	2725	4212	904.5	361	0	0	0	0	0	48.5	52	2506.5	5438	4169	12616.5	1894.5	1013.5	307.5	983	40.5
Prot144	Gene144	4845	1467	4070	290	2850	473	0	270	0	0	0	0	0	0	0	0	1031	2942	3653	3149	1071	428	63	0	0	0	0	0	0	0	0	0	13049	7756	7544	2156	796	2014	71	0	0	0	0	0	0	0	0	0
Prot456	Gene456	0	0	0	0	582	59	1247	7088	9128	903	2198	4404	1075	0	0	0	0	0	0	0	496	2228	10642	5694	356	1241	3807	1098	194	83	0	0	0	0	0	0	1655	300	3656	3402	8521	1955	1049	1696	247	316	0	0
Prot3035	Prot3035	0	0	0	56.5	39.5	1133.5	4544.5	3612.5	14506.5	12630	2959	540	186	364	114	0	0	0	0	0	404	1111.5	1998.5	4277	9047.5	11350.5	3052	4199.5	738	659	0	0	0	0	0	0	484.5	563.5	3006.5	7247.5	1950.5	6157.5	3755	2513.5	720	370.5	0	0
Prot2066	Prot2066	5115.5	2166	1269.5	389.5	217.5	436.5	145.5	2576	3502	2931.5	2603.5	940	399	0	69.5	0	19053.5	1712.5	1123	66	560.5	1559	1264	3201.5	8034	2469	4558	911.5	389	0	0	0	3154.5	3669.5	1853	1316	543.5	1843.5	1400.5	5908	4960.5	1096.5	1765.5	753.5	180	133	0	0
Prot231	Gene231	2493	4829	6459	10286	7337	1070	4164	155	0	0	0	0	0	0	0	0	378	1200	4513	6065	6198	4549	85	344	200	0	0	0	0	0	0	0
Prot3860	Gene3860	4233.75	325.75	846.75	1965.75	6701.75	2217.5	2875.25	4447.75	3049.25	3767.25	1295	2031.25	391.25	82	0	0	3871.5	1453	2872	1438.25	4312.25	5190.5	3800	5499.75	1678.75	1296	2133.5	3138.5	143.75	235	100.5	0	3065.75	398.75	1313.5	2214.75	7516.25	4233.25	691	1364.25	3255.5	839.5	1319.75	1273.75	137.75	59.5	40	78.25
Prot1947	Gene1947	0	0	0	0	0	0	0	0	0	245	399	2589	8787	15762	16050	6721	0	0	0	0	0	0	0	0	0	612	3267	6507	2995	7641	7802	4126	0	0	0	0	0	0	0	151	0	999	2624	2055	3991	1163	6159	4014
Prot2211	Prot2211	7523.5	7036	4235.5	4266	5019.5	1386.5	1222	220.5	0	23.5	0	0	0	0	0	0																	12538	1853.5	3369.5	4160.5	7178	3061.5	190	384.5	0	0	0	0	0	0	0	0
Prot3060	Prot3060	487	1455.5	1127	5427.5	2572	998.5	2179	4369.5	538	1806	1245.5	3154.5	475.5	171.5	0	0	1462	162	942	6815	2769.5	4453	2092.5	1297.5	1654.5	3911.5	2426	3597.5	72	80.5	0	116.5	1918	4153	768	869	3921	2489	1917.5	525.5	711.5	7204.5	8178.5	3905.5	999.5	34	0	0
Prot1459	Gene1459	0	1169	1647	2158	1360	3977	7002	506	2928	227	0	0	0	0	0	0	89	1169	1314	8437	7245	6439	3359	6430	1130	631	224	0	0	0	0	0	0	666	594	4021	4539	6821	10189	7337	1781	170	1153	0	0	0	0	0
Prot4068	Gene4068	776.5	454.75	403.75	828.5	731.75	994.5	492	733.75	1996.5	2027	4470.75	4301.25	5958.5	2213.5	1008	154.5	7705.5	462.5	787.75	692.25	71.75	177.75	1558.75	2477.75	1452.75	2554	1994	3825.75	6787.75	302.5	511.5	807.5	1670	2885.25	1969.25	247.5	314.25	490.5	970.5	2520	1916.25	4506	2860.5	5684.25	887.75	2920.5	2885.5	154.5
Prot1805	Gene1805	0	0	0	0	0	0	0	903	2756	2626	5429	11147	15129	5154	1602	282	0	0	0	0	0	0	0	963	774	5332	3440	6941	4179	4810	1505	230	0	0	0	0	0	0	0	41	3867	2365	12609	1158	7025	3451	1943	569
Prot1452	Gene1452	864	1323	2182	1209	14047	8275	4127	9048	1371	417	338	116	0	0	0	0	923	772	2644	5066	1682	13681	6422	1481	3555	89	429	0	0	0	0	0	194	421	3856	841	5437	4622	8197	1466	917	896	201	0	0	0	0	0
Prot2685	Prot2685
Prot2543	Prot2543	1235.25	980.25	3546.75	8655.25	4191.75	5348.75	1546.5	2534.5	3556.5	959	927.5	242.25	152.25	0	0	0	2301.75	5495.25	2028.75	3868.5	3595.5	5360.25	828.25	2504	1700.5	3239.75	936	362.25	89.75	56.25	0	0	1170	1854	8650.5	2063.25	2324.75	1811.5	3044.75	2416.25	3252	1456	1245	402	0	0	0	0
Prot470	Gene470	0	0	0	71	192	352	4725	2494	6705	8810	4369	1953	132	192	0	0	0	0	0	0	48	2002	1336	411	4697	2564	3715	1704	425	0	0	0	0	0	0	139	286	1309	3953	10297	14598	11367	2614	569	536	0	0	0
Prot3344	Prot3344	0	0	0	35	51.5	374.5	1108	733	3532.75	1454.25	3642.5	6105.5	3443	2980.5	347.25	819	0	0	0	0	0	131	1129.5	1957.5	4560.25	5801	5468	10079	9334.5	2968.5	885.75	438	0	0	0	73.25	136.75	921.5	524.25	1826.75	5494.25	4926	7475	10954.5	8788.5	3246	2537.25	183.75
Prot133	Gene133	1158	8721	4422	1803	1756	297	0	0	0	0	0	0	0	0	0	0	12716	6409	3344	506	2047	0	315	0	0	0	0	0	0	0	0	0
Prot2370	Prot2370	7965.5	486.5	2105.5	904.5	1383.5	172.5	407.5	0	92	150	274.5	822.5	6891.5	331	2114	3467	2398.5	3118	724	603.5	1213	56.5	0	0	50.5	319.5	278.5	3660.5	1008.5	191	7778	1311.5	8758	3831.5	4067.5	195.5	257	162	246	0	0	233.5	837.5	1164.5	5011	906.5	7701.5	2555.5
Prot1120	Gene1120	9890	15117	7093	6133	1250	382	382	0	0	0	0	0	0	0	0	0	15496	9716	6756	2777	1373	27	175	198	0	0	0	0	0	0	0	0	5567	5142	3608	5880	2470	698	59	0	222	0	0	0	0	0	0	0
Prot1797	Gene1797	0	0	0	0	0	0	0	471	4108	6777	1437	5187	7975	1341	1435	159	0	0	0	0	0	0	0	99	930	6720	9401	10492	12397	8777	1626	248	0	0	0	0	0	0	151	627	1814	264	11749	4565	4023	1900	366	781
Prot3208	Prot3208	1686	1599	3598	3187	707.5	402.5	2186	1309.5	7148	6143	5233.5	4769.5	33.5	1094.5	0	0	3234	2614.5	2596	2294.5	1142	1041	832	2396.5	1167.5	2906.5	2181.5	1328.5	249	90.5	184	0	11754	261	4051	1646.5	131.5	1173.5	808	1923	8028	4065	4435.5	1264.5	610	431	0	110
Prot3264	Prot3264
Prot1456	Gene1456	504	1150	4512	3691	5753	17515	1286	6770	1431	1298	38	0	0	0	0	0	93	464	1676	3087	3170	7565	9581	9866	41	1577	133	0	0	0	0	0	194	1423	2191	1123	2957	15472	7693	3055	4883	159	369	0	0	0	0	0
Prot2846	Prot2846	17657	6571.5	2578	197.5	699	609	2823.5	2035	7596.5	2024.5	658	1264.5	121	0	0	0	8068.5	2329.5	608	229	277	1006.5	1850	3345.5	1896	3203.5	134	1141	276	0	0	0	4810.5	2268	936	897	82	1020	1731	1017.5	3720.5	1595.5	625.5	2823	46.5	0	0	0
Prot2485	Prot2485	4003.25	2881	11057	11518	1460.5	3526	208.75	264	0	164.25	0	0	0	0	0	0	3525.5	1834.5	1717	11512.5	12178	6885	914.25	186.75	0	0	0	0	0	0	0	0	2449.5	5087.25	8855.25	10021.8	3036.25	507	364.75	192.75	157.5	0	109.5	0	0	0	0	0
Prot3571	Prot3571	411	2902.5	3069	1548.5	5335	1220	1213	782.5	2095	4001.5	3235	7069.5	5905.5	1829	1874	364	1112	356	5433	5542.5	1195	168.5	680.5	314	977.5	4124	9330	6928	2181.5	275	474.5	271	756.5	300	906.5	1392.5	261	3023.5	647	277.5	1109.5	4210.5	2335	4954.5	6121.5	1973	3057	177.5
Prot1734	Gene1734	0	0	0	0	0	0	316	1167	281	7243	4031	2550	6936	3389	2289	26	0	0	0	0	0	0	115	224	3115	486	848	14657	4448	6554	383	537	0	0	0	0	0	0	205	113	1562	8435	1285	6461	1396	6427	899	469
Prot1567	Gene1567	0	0	0	0	0	1421	4321	8446	265	5757	7976	988	415	0	27	0	0	0	0	221	143	526	7219	1539	2823	4339	984	1238	120	0	0	0	0	0	0	0	356	2237	4848	6113	9917	5724	1870	1399	415	0	0	0
Prot1745	Gene1745	0	0	0	0	0	0	0	115	3365	4613	18642	5927	12336	1036	1563	716	0	0	0	0	0	0	0	2508	539	7499	9073	3234	4435	3710	668	2523	0	0	0	0	0	0	249	474	3263	4391	2231	3101	5497	9115	3746	600
Prot1094	Gene1094	28169	11246	841	8801	757	0	366	0	0	0	0	0	0	0	0	0																	11013	3268	3283	2712	1586	1058	150	0	0	0	0	0	0	0	0	0
Prot2972	Prot2972	0	0	0	81	207.75	476.25	4316.25	2118.75	9033.5	3547.5	4502.75	7106.5	2719.25	2033.25	223.75	2.5	0	0	0	3	717.75	2832	3163.5	1828.5	8311.75	3108.75	8498.25	3832.5	3831.25	1290.25	38	88.5	0	0	0	30.75	366.75	375.75	1572	2089.75	3336.75	1713.5	2058.25	2954.25	1577.75	997	923.25	98.5
Prot2745	Prot2745	13.5	7	121	1092.5	1675	5540.5	6579	3897	3856.5	6559.5	1056	3321.5	832.5	386	245	0	157	1034.5	1092	947.5	6026	1587	6308	9157	1979	1392	2469.5	1799.5	329	105.5	367.5	0	166.5	141	1391.5	2202	2433.5	4424	7251	7783	5711	5161	2904	2876	1124.5	337.5	0	0
Prot3550	Prot3550	7282.5	572	1565	1159.5	1366	78.5	387	0	0	162	592	1245	2458	1889	1015.5	1709.5	13997.5	3178	3213.5	700.5	135.5	132.5	18	0	29	88	34.5	416	2618.5	994	1234	1664.5
Prot953	Gene953	18450	6265	944	185	3921	0	0	0	0	0	0	0	0	0	0	0	4757	3820	915	57	51	271	0	0	0	0	0	0	0	0	0	0	24403	4449	417	149	31	90	0	0	0	0	0	0	0	0	0	0
Prot2267	Prot2267																	9522	5438	155	479	68.5	198	0	24.5	1159	3432	3177.5	5580.5	1302.5	372	841	116	16785.5	1884.5	6	144	413	6	0	776.5	503	1670.5	6121.5	4162	3626.5	527	1914.5	308
Prot208	Gene208	760	2629	4073	10381	14963	2327	2546	711	138	0	0	0	0	0	0	0	836	4255	6921	16030	4920	1846	1839	335	394	0	0	0	0	0	0	0	479	1492	6633	6639	11234	3429	1282	643	309	0	0	0	0	0	0	0
Prot123	Gene123	16281	5245	324	6000	3189	140	279	0	0	0	0	0	0	0	0	0	11134	3938	4120	1013	1535	106	92	0	0	0	0	0	0	0	0	0	5064	10182	9725	2081	1093	897	575	0	0	0	0	0	0	0	0	0
Prot3551	Prot3551	7182.5	2130.5	1474.5	1707.5	140	464	0	0	126	408.5	111.5	940	3352	2938	5554.5	1999	2790	6063	169	1386	919	500	176	0	0	184	913.5	1119.5	6723.5	4696.5	1126	3657	4598	2681	6973	2373.5	780.5	593.5	159.5	32.5	0	102.5	215.5	2048	3919	2603.5	6064.5	7.5
Prot2512	Prot2512	298.5	2445.75	2727	8422.5	3952.5	2151.75	1318.5	137.25	0	0	827.5	1113.75	2682.75	1502	1905.75	414	3091.5	1457.25	7724.25	11243.2	1086.75	658.5	252.75	99.75	50.25	155.75	108.5	857.75	1695.75	342.25	3666.25	1509.25	1587	856.5	6112.5	9256.5	3757.5	2139	2144.25	192.75	115.5	3.5	293.5	752	1689.5	1451.5	689.75	1772.75
Prot2848	Prot2848																	0	0	0	0	366	1931.25	1332.75	129	2087.25	7527.5	871.75	1224.75	1272	2993	921	448	0	0	0	0	317.25	504.75	1031.25	2979.75	5142	8180.75	638.75	1185	2594	1666	805.5	848.25
Prot1670	Gene1670	0	0	0	0	149	144	4554	1782	4002	11906	1454	1817	994	0	0	0	0	0	0	0	53	267	451	1667	10357	10000	4972	5196	108	1970	1	0	0	0	0	5	144	598	1383	2707	909	12041	5704	5775	2549	588	70	0
Prot1988	Gene1988	0	0	0	0	0	0	0	0	0	357	2941	3182	8000	1310	663	8483	0	0	0	0	0	0	0	0	0	359	3603	6891	9730	5174	10348	2734	0	0	0	0	0	0	0	0	0	928	1455	4026	2642	2796	5090	7979
Prot2015	Gene2015	10622	5322	1658	3315	611	1179	412	0	0	0	0	0	0	0	0	0	3156	6685	3893	2063	1992	1054	0	0	0	0	0	0	0	0	0	0	10488	108	1733	5634	5220	397	84	38	0	0	0	0	0	0	0	0
Prot1799	Gene1799	0	0	0	0	0	0	0	11	800	3364	12066	19661	468	690	1087	2026	0	0	0	0	0	0	0	12	1842	3164	6741	431	8384	4301	444	1714	0	0	0	0	0	0	364	1605	1025	443	19293	2292	8169	11254	1156	117
Prot3407	Prot3407	89.5	983.75	667.5	921.5	1277.5	4681	5305.75	1822.75	6542	3636.75	3908.25	612	122.25	45.75	0	0	0	66	444.25	30.5	2145	1515	3369.5	3850.5	8747.25	2906.25	2585.5	1287	0	0	0	0	23.75	308.25	906.25	365	2829.5	4666.5	2848	6413.25	3270.5	3695.75	2051	735	499.5	0	413.25	0
Prot2915	Prot2915	0	0	0	220.5	0	360.75	4804.75	8201.5	4531.75	2769.5	2677.5	1872.5	347	82.75	9.25	0	0	0	0	0	210.5	452.75	400.5	640.5	10118.2	11613.8	3858	2281.25	2172.5	151.5	24.25	0	0	0	0	0	682.5	674	1834.5	6678.25	1623.25	3735	7203.75	1544.25	1168.75	116.25	12.75	0
Prot3932	Gene3932																	270.75	599.5	494.25	904.25	2087	694.75	1652	4545.5	4131	1892.5	2275.25	1363	393.75	286.75	0	5.5	61.75	549.5	1325	2189.75	4426	996.75	1420.25	2757	4851	4575.25	2779.75	1878	868.5	299	0	68.75
Prot1905	Gene1905	0	0	0	0	0	0	0	134	0	399	741	4181	5789	15573	4797	8686	0	0	0	0	0	0	0	0	150	371	3894	4311	11096	5839	4687	8112	0	0	0	0	0	0	0	0	0	334	1783	885	8415	6127	505	5766
Prot2835	Prot2835	0	0	0	0	218	529.5	420	1025.5	2118	412	2718.5	1845	4849	2043	4307	1849.5	0	0	66.5	0	159	132	714	6307.5	3553	984	1738.5	3451	3036.5	146	2926	2670.5	0	0	0	0	100	931.5	984	533	1585	2079	1456.5	3171	3380.5	2804.5	4067.5	1052.5
Prot2930	Prot2930	0	0	0	0	477	3461.25	4200	715	8235.25	4115.5	2900.25	8275	3226	892	107	49.25	0	0	0	120	486	139.5	1440.75	4267.75	3216.75	2662.25	4640.75	2465	1249.5	615.25	538.5	77.5	0	0	0	0	90	253.5	1153	2507.75	754.75	463.25	2916.25	2557.25	1793.75	394.25	995.5	123.75
Prot1015	Gene1015	1011	14915	7774	919	7858	159	275	85	0	0	0	0	0	0	0	0	2587	8106	14455	2953	693	2166	34	0	0	0	0	0	0	0	0	0	18549	5571	7282	1309	57	19	0	0	0	0	0	0	0	0	0	0
Prot1007	Gene1007	1204	10127	9657	1696	1923	199	0	0	0	0	0	0	0	0	0	0	3865	3250	7	3875	2013	1659	0	0	0	0	0	0	0	0	0	0	9680	367	3897	8028	1201	1110	0	0	0	0	0	0	0	0	0	0
Prot3018	Prot3018	178	413	1409.5	4193.5	1960.5	3509.5	3100	3161	8387.5	1239	448	2641	1635	170.5	273	0	48	490.5	1837.5	6208	3338.5	7520.5	2505.5	6598.5	5221.5	2302	1883	8651.5	1886	187	0	0	343	454.5	2111	2062.5	4749	2538	7106	6358	8779.5	5940.5	7841.5	1472.5	1570	491.5	0	0
Prot3919	Gene3919	9165.25	316.25	62	300.75	156	150.75	377.75	1635	2331.25	1009	3351	1331	3527.5	3444.75	3940	931.5	3009	1778.25	863.5	1027.5	22.25	165.75	681	1297.75	2728	1573.75	2996.25	1742.75	627.25	1399.5	1333.5	284.5	1493.75	1008.5	1395	290.25	41.75	374.75	354.75	290.5	1388.25	3920.5	1852.25	3344	1266.5	386.25	4262.5	25.5
Prot1003	Gene1003	13054	9959	2893	5073	2111	279	363	0	0	0	0	0	0	0	0	0	1980	3712	4593	1965	2849	655	0	0	0	0	0	0	0	0	0	0	8760	6871	622	2132	1154	795	103	0	65	0	0	0	0	0	0	0
Prot3420	Prot3420	165	604.75	1587	296.5	1427.75	349	290.75	271.5	548.25	2370	10266.8	6806.25	393	2697	1710.75	1050	1141	1436.75	1579.25	2993.75	1572.75	1580.75	958.5	616	1623	6208.5	8080.5	2208.75	4950.75	3726.75	1183.5	535.5	441.25	1446.5	1496.5	3607.5	1871.25	1130.5	342.25	474.25	570.75	3398.25	9583.5	13626	1994.25	2112.75	1308	591
Prot2263	Prot2263	0	0	0	390	1608	764.25	1209.75	1437.75	6971	1287.75	5119.75	2962.25	3806.25	2477.75	597	565.5	0	0	0	143.25	267.75	1298.25	1643.25	2946.75	2355.75	4157	6450	5208.25	1162.75	1648	1537	241.5	0	0	0	0	90	193.5	1544.75	435.75	1120	4588	6413.5	3831	3036	2592	529.75	83
Prot3050	Prot3050	8537.75	658.75	471	456.5	364.5	441	2695.5	4471.5	7557	3143.25	5932.5	1324.5	1535.25	354	89.25	0	7322.75	1778.5	79.25	655.25	431.25	587.5	1135.5	3856.5	527.25	10736.2	6460.5	3480.75	1230.75	714	132	0	739.25	676.75	403.75	769.25	116	34.75	1413	2910	7572	2845.5	6696	3377.25	524.25	12	0	0
Prot1192	Gene1192	727	3366	17439	4004	6347	992	1363	760	0	0	0	0	0	0	0	0	2133	1047	19293	3509	13750	1558	2728	480	0	122	0	0	0	0	0	0	4304	1007	5239	8808	5753	5112	1700	158	0	0	0	0	0	0	0	0
Prot3220	Prot3220	1591.5	1528	636	1298	1330	3516.5	4053	2313	12927	1585.5	10.5	4487.5	457	354	0	0	885.5	140.5	5370	4678.5	2931.5	2803	902	1072	844	1419	7994.5	243	577.5	234	123	0	1900	1565	5818	841	4048	7105	805	1139.5	2181	5606.5	1329	3020.5	1619	379	0	0
Prot2307	Prot2307	373.5	3552.75	4614.75	238.5	1359	141	50.25	230.75	552.5	1579	1871.25	1022.75	962	487.75	369	51.75	7616.25	8619.75	2719.5	4189.5	430.5	2669.25	248.75	222.75	141.75	256	2560	2.25	388	265	1287	170.5
Prot3956	Gene3956	0	0	0	42.5	80	813	2180	1696.75	380.25	4312	3281.5	4371.75	1693	2081	2206	1821																	0	0	0	177.5	278.5	435.25	2330.5	4631.75	5642.5	4102.5	2542.75	4161	411.5	1606.75	3381.5	2177.75
Prot3939	Gene3939	358.75	616.75	696.5	2898.5	3975.25	3581.75	5000.5	3817.5	637.5	1545	740.75	333	75	3	0	0	628	971.5	1176.75	1419.25	2405.5	4738.25	7331.5	7021.75	2951.25	2069	2204.5	1332	385	120	0	0	544.75	254.25	2280.75	1566.75	4170	2028.75	4646.5	2459.75	3727.5	5847.25	2304.75	936.5	191.5	0	0	0
Prot1620	Gene1620	793	23	1286	761	9547	5273	7726	11352	815	1368	174	604	0	0	0	0	0	902	1576	6391	3270	8238	3433	6701	916	1158	0	0	159	0	0	0	260	709	1212	7288	9831	10212	8600	4828	1918	431	8	0	0	0	0	0
Prot4070	Gene4070	0	0	0	0	73.5	227	1022.5	4635	6937	5905.75	6830.5	6899	4326.25	3203	417.5	812	0	0	0	0	0	569	559	4453	4805.75	6619.25	4585	4146.5	10684	1841.25	471.75	47.5	0	0	0	0	393	337	1667.25	4748.5	5771	3227.5	4534	8739.5	2963	2677.5	1444	306.5
Prot1860	Gene1860	0	0	0	0	0	0	0	0	327	271	1298	1315	12314	5316	9271	2303	0	0	0	0	0	0	0	0	0	947	1015	11089	12383	6265	1037	1461	0	0	0	0	0	0	0	219	0	394	501	1617	7951	13152	6123	5800
Prot1473	Gene1473	86	1075	4523	3678	15122	4306	8129	16040	1657	1823	0	0	0	0	0	0																	1319	1607	2930	4913	3270	7744	3375	4929	3330	529	1578	0	0	0	0	0
Prot933	Gene933	19346	9372	1383	2286	12	2	0	0	0	0	0	0	0	0	0	0	975	504	709	618	718	369	206	0	0	0	0	0	0	0	0	0	13957	9665	998	615	132	0	0	0	0	0	0	0	0	0	0	0
Prot2875	Prot2875	1681	180.25	1270.75	2206.25	1334.25	1967	6902	2283.25	996.75	3589.5	1859.25	1559.25	382.5	0	0	0	666.5	1665.75	2190.25	1812.25	2326.5	1248.25	3011	6481.5	2446.5	1994.25	1003.5	512.25	258.75	0	0	0	141.75	527	2002	2866	1220	4098	2192.25	6188.25	3053.25	7230	1611.75	1134.75	0.75	42.75	0	47.25
Prot184	Gene184	1161	9497	4586	4059	3101	272	5	0	0	0	0	0	0	0	0	0	3917	4258	2074	101	702	493	96	60	0	0	0	0	0	0	0	0	275	11126	8351	10156	3504	392	736	0	0	0	0	0	0	0	0	0
Prot1685	Gene1685	0	0	0	0	569	120	2963	3224	7388	5154	6125	6800	361	342	0	0	0	0	0	0	379	774	1243	3605	16788	16707	5153	1873	133	445	61	0	0	0	0	0	0	579	3285	6566	7057	15329	10021	8204	1762	1177	283	0
Prot3364	Prot3364	2262	3105.5	2799	2295.5	1934	1176.5	76	985.5	1772	1111	754	2810.5	1154.5	4558.5	130.5	262	1932.5	85.5	2216	4207.5	2727	7	614	522.5	529.5	1697.5	2415.5	3808	3240	2492	1129.5	6.5	1390.5	800.5	5585.5	5808.5	6020	2771.5	868.5	26.5	464	1826.5	943	4448.5	5659.5	2062.5	1633	73
Prot2133	Prot2133
Prot457	Gene457																	0	0	0	0	1013	1275	8096	10277	9390	10659	2943	1779	175	257	0	0	0	0	0	0	0	2829	3651	1463	7972	4428	7052	303	763	0	0	0
Prot3446	Prot3446	513.25	690	1306.5	4498	6937.5	4463	6861.5	3615.25	1908.25	2049.75	0	0	0	0	0	0	761	1414	3972.75	5655.25	5737.25	12879.8	3669.75	3663	624	1983	102	37.5	0	0	0	0	402.75	1095	2239.25	3232.5	4763.25	811.5	1348	8383.25	1026.75	71.25	228.75	0	0	0	0	0
Prot4107	Gene4107	4706.25	125.75	1802.75	693.75	106.75	93.75	174	1717	4319.25	3745.5	1594.5	1222.5	3401	5163.75	6471	3707	4851.25	242.75	359.75	193.25	257.5	88	475.5	1454.5	3207.25	896	4182.5	2768.25	2468.25	869	4068.75	630	3960.75	2620	787.25	283.75	130.25	121	426	2526.25	418.5	3267.75	5051	2166.5	5514.5	7782	1639	3318.5
Prot2238	Prot2238	7426.5	1340.25	708.75	1470	201	346.25	428.5	314.75	2612	1319.25	357	367.25	27.25	0	0	0	7157.25	1294.5	9081	1199.25	105.25	1172.75	1125.5	558.25	2773.5	4168.25	420.25	745.5	18	49.75	0	0	27972.8	789.75	3311.25	1144.5	429	754.5	1434	146.5	1493.75	2002	675.5	565.25	58.25	0	0	0
Prot89	Gene89	1619	617	6948	3975	92	139	0	0	0	0	0	0	0	0	0	0	11638	6379	4949	1273	951	123	167	0	0	0	0	0	0	0	0	0	23016	14960	859	1291	197	205	125	0	0	0	0	0	0	0	0	0
Prot129	Gene129	5331	1975	12551	851	312	1444	0	0	0	0	0	0	0	0	0	0	14753	1138	8530	1399	1980	150	191	0	0	0	0	0	0	0	0	0	7290	7819	4029	4013	954	930	323	0	213	0	0	0	0	0	0	0
Prot2773	Prot2773	144	969.75	497.25	2092.5	3710.25	8515.5	6171	4829.25	380.25	347	1105.75	1587.5	1086.75	1696	2244.25	538.25	699	440.25	4160.25	4061.25	7240.5	6514.5	3026.25	4637.25	1639.5	1221	30.5	581	2325.5	75.75	99.25	874.5	241.5	822	322.5	6534.75	3089.25	2028.75	3157.5	1722.75	451.5	1275.75	650	420	3329.75	2278.25	705.25	176.25
Prot3397	Prot3397	7951.5	2587	689	2510	4637	4067.5	2131	2781	871	292.5	134.5	91	0	0	0	0	3502	3251	2330	1744.5	4904.5	452	2748	4173.5	1521.5	0	84	0	0	0	0	0	2394	4092.5	1045	3712	4484.5	4854	7965.5	2391.5	777.5	1867.5	544.5	36	0	0	0	0
Prot1880	Gene1880	0	0	0	0	0	0	0	0	0	161	1738	2876	7598	2484	10351	326	0	0	0	0	0	0	0	0	0	0	1114	2446	6003	13108	324	1616	0	0	0	0	0	0	0	0	87	360	4213	721	2708	13630	3421	5506
Prot373	Gene373																	124	517	2287	8618	7635	6171	7660	9550	4449	713	350	0	0	0	0	0	1047	635	4779	1961	5134	12398	384	3370	345	34	640	0	0	0	0	0
Prot1361	Gene1361	0	729	3323	5830	7196	12203	9452	6109	3286	440	0	0	0	0	0	0	280	1478	3096	4449	6393	6195	9462	2677	410	97	1453	0	0	0	0	0	165	412	2317	20257	7990	12128	867	5227	2051	2069	34	207	0	0	0	0
Prot807	Gene807	0	0	0	0	0	0	0	0	397	275	2120	1341	2043	10122	3151	8452	0	0	0	0	0	0	0	0	0	387	936	728	1814	3377	17921	4847	0	0	0	0	0	0	0	0	0	1354	94	5949	7682	1811	4512	7932
Prot2297	Prot2297	3958	3776	224	2931	101	257	557.5	1774	2312.5	1625.5	1325.5	144.5	235	0	0	0	12	7660	4221	2573.5	949.5	987	1604.5	3184.5	3576.5	2386	1197	959.5	64.5	92	0	0	7722	7326	4752.5	1388	1351.5	1374.5	1038.5	3702	4943.5	4159.5	1890.5	379.5	225.5	128	0	0
Prot244	Gene244	1477	3054	574	6151	3824	2136	949	657	0	0	0	0	0	0	0	0																	1523	1216	3387	5463	4783	1564	527	0	0	0	0	0	0	0	0	0
Prot73	Gene73																	45474	3153	3530	3235	42	79	126	0	0	0	0	0	0	0	0	0	27423	15407	5860	3264	429	0	0	0	0	0	0	0	0	0	0	0
Prot2955	Prot2955	3069.5	1437	64.5	3451.5	681.5	408.5	712	3382	6547.5	2895.5	1407.5	119	157.5	71	0	0	1692	636.5	2417.5	793.5	1026	433.5	1525.5	2620.5	2808	1027	2445.5	1063.5	425	106.5	0	0	8123	813	2421.5	3909.5	2296.5	450.5	1940.5	1071.5	2046.5	1778	188.5	383	444.5	155.5	0	0
Prot1886	Gene1886	0	0	0	0	0	0	0	36	0	111	1357	10189	10496	1064	5978	6551	0	0	0	0	0	0	0	0	0	109	1729	1343	12513	1370	2289	11025	0	0	0	0	0	0	0	0	94	293	284	5835	5999	6481	8200	13251
Prot3990	Gene3990	5346.25	1564.5	967	523	128.75	522	435.25	1569	3586.75	3801.5	1432.25	2017.75	4589.75	1905.25	331	202.75	1062.25	1301	756	431	563	283.5	256.5	1890.25	3529.75	4075.25	3704.75	3826	1744.75	430.5	142.5	25	8673	1624.75	1681.25	235.25	624.25	341	601.5	1005	8581.25	2872.25	2423.5	978.25	3640	1235.75	13	138.25
Prot2185	Prot2185	2234.25	4881.75	4534.5	2917.5	1362.75	588.75	679.75	1220.25	704	865.75	1068.25	184.5	35	86.5	31	0	11741.2	465.75	903.75	96.75	1032.75	141.75	893.25	372.75	4396	1619.75	1036.75	152.5	217.5	0	0	0	27570.8	2982	287.25	133.5	480	391.75	1261.25	1498	1053.75	812	1071.5	121.25	112.75	0	0	0
Prot353	Gene353	295	242	1039	10081	1689	12348	8643	6222	5247	1649	111	80	23	0	0	0	88	385	3984	3634	7215	16302	2837	9869	2170	357	0	0	0	0	0	0	518	130	2872	1258	5872	5860	6800	1997	3994	560	239	0	0	0	0	0
Prot3158	Prot3158	141	22.5	855.5	382.25	1680.5	2418.75	2042.25	5375.75	1363.5	1501.75	3063	490.5	2106	460.5	224.25	0	142.5	443.75	1322	812.75	2586.75	3553.5	4033.75	6804.25	2032.75	14179.2	9720	2850.5	596.25	648.75	227.25	0	89.75	328.5	435.75	1095	2697.75	1382.5	3421.75	5741.5	5084.5	7392	6556.75	8139	1951.5	0	0	0
Prot2325	Prot2325	19582.5	1611.75	2142	4502.25	1825.5	95.25	125	537.5	145.75	1240	2010	681.75	3051.25	2166	276	94.25	8734.5	5940	3753	6667.5	642	438	377.5	170.25	543	741.25	1153.25	903.25	3563	849.5	300.25	213.5	7276.5	10779.8	7083	2150.25	1784.25	624.75	328.5	83	155	1467.25	1890.75	1970.25	792.5	616.5	787.75	17.25
Prot1478	Gene1478	0	0	0	93	34	739	1936	318	2037	3602	2104	176	97	121	0	0	0	0	0	40	0	554	3419	5356	11930	1542	4707	646	89	106	0	0	0	0	0	0	198	1998	1614	3034	2561	11467	1852	178	32	0	0	0
Prot3325	Prot3325	979	3070	3001.5	1940.5	2932	1420	1951.5	681	667	3182	4956	5901	160	760	455	824	938.5	269.5	1681	7567	5011.5	585	765.5	467.5	2119.5	2648	747.5	6855.5	72	30	2115	356	1762	559.5	3559	4649	3607	1097	1165	434.5	1290	833.5	1889.5	3443.5	1879	1897.5	463.5	569
Prot1177	Gene1177	2216	438	2186	5551	7701	1787	2119	323	121	0	0	0	0	0	0	0	2597	4778	7905	11974	5043	4301	2798	308	168	0	0	0	0	0	0	0	328	4523	7194	11239	7018	1159	1238	457	0	0	0	0	0	0	0	0
Prot3263	Prot3263	1710.5	1925	1990	7911	3417	2591	810.5	320.5	1977	1233	8321	1680.5	6965.5	4335.5	1657	30	692.5	338.5	1442.5	11794	1724	746.5	328	717.5	340	6230	8422.5	6370.5	4755.5	4551.5	420	40.5	537	1268.5	1324	6543.5	5290	1819.5	2360	106.5	3110	941.5	817	6507.5	3751	2178.5	1433	393.5
Prot3090	Prot3090	0	0	0	0	0	213	3974.25	2370	7836.75	1854.5	11375	4732.25	2077	1198	1543	1588.5	0	0	0	0	0	78	831.75	4831.5	5193.25	9605.75	6088	4722.75	4751.25	1497.25	1164	676.75	0	0	0	0	0	469.5	1752.75	2049	9046.5	422.25	1550	6396.75	1147.75	1700.75	1198.25	807.5
Prot1403	Gene1403	287	54	4199	3364	9297	11013	449	2352	2775	1288	52	0	0	0	0	0	98	268	1517	12680	1629	11624	7370	10408	938	883	598	0	0	0	0	0	677	1120	3563	10271	4641	16634	8966	10143	1118	607	418	102	0	0	0	0
Prot3541	Prot3541	0	0	0	34	106.75	288.5	358.5	109.5	2171.5	1229.25	950.75	3745.25	764.25	6558.75	1841.25	2499.75	0	0	0	0	12.75	113.75	976.25	1886.25	1745.75	1366.75	1839.25	3056.75	4292.25	5895.75	113.25	3706.5	0	0	0	25.5	0	76	1766.75	1630.75	5074.75	2279.75	3287	2448.5	8477.5	3624	3013.5	10323
Prot2495	Prot2495	2255.25	1755.75	6111.25	4440.25	9871.5	3907.25	2406	3163.75	1018	475.5	46.25	0	0	0	0	0	2217	2710.75	7227	6193.25	3649.25	5594	1425.75	2438.5	252.25	52	0	0	0	0	0	0	4501.5	1919.5	12353.2	6395.75	6677.5	3386.75	3327.5	954.5	337.75	143	43.25	0	0	0	0	0
Prot3544	Prot3544	0	0	0	0	88.75	0	382.5	270.75	570.5	2237.25	6095.75	5228	1631.25	12637.5	3330.75	2748.75	0	0	0	0	0	137	656.5	1325.5	970	1347	1984.5	4044.75	6607	9904	5531.25	1124.25	0	0	0	0	0	54.75	263.25	1376.25	2469.75	3038.25	4359.5	8528.75	6029.5	11540.2	4045.25	4363.5
Prot2178	Prot2178	4513.5	297.75	2284.5	1638.75	165.75	628.5	0	145	473	658	778.25	1955.5	1329	1103	304.75	194	1884.75	1193.25	679.5	775.5	483.75	0	0	209	573.5	122.5	2250	1619.75	3766.75	1622.25	1016	62.25	23392.5	9355.5	445.5	1624.5	440.25	0	31.25	15.25	167.75	24.75	4688.5	2639.5	2547.25	1385.5	292	95.75
Prot2900	Prot2900	15330.5	4858.5	567.5	2861.5	1149	84.25	0.25	0	0	0	0	0	0	0	0	0	6307.5	4303	1814	2954.75	1163.25	596.25	0	0	0	0	0	0	0	0	0	0	28922.5	1397.75	775.25	2891.5	1567.25	504	183.75	0	0	0	0	0	0	0	0	0
Prot3903	Gene3903	16.5	157.5	615.5	799.5	5154.5	7754.5	4319.5	3058.25	1617.75	1490.5	1767.5	1418.75	2733.25	2113.25	1272	1621.25	302	74	2863.5	3216.5	500	4461.5	4111.5	1635.75	1732.5	1713.25	225.25	1923.5	1480	3271.25	1766.5	478.5	393.5	409	711	4846	1362	1771.5	6018	2258.75	1223.5	1593.5	2741.75	3462.25	1731	4860.5	3941.5	634.75
Prot2240	Prot2240	4751.5	5196	577.5	64	88.5	154.5	0	148	736.5	1924	249	7066	866.5	1207	1704	200.5																	16098.5	3310.5	3067	636	165	118	37.5	172	397	1468	2754	4759	816	4377	619	156
Prot2401	Prot2401	6616.5	1668	2497.5	8753	4601.5	1306.75	1226	332	0	0	0	0	0	0	0	0	12537.2	9063.5	4653.5	6267.5	1945.5	1581.25	628	151.75	0	0	0	0	0	0	0	0	13092.5	2113.25	5482.25	5461	1070.5	1302.5	1053.75	172.75	0	0	0	0	0	0	0	0
Prot781	Gene781	0	0	0	0	0	0	0	0	234	1124	1346	718	14794	10352	4479	8750	0	0	0	0	0	0	0	0	164	709	1102	2276	2722	818	13805	463	0	0	0	0	0	0	0	0	0	42	676	1717	10563	7474	3496	2605
Prot218	Gene218	255	606	17028	5531	1886	11253	2639	288	387	0	0	0	0	0	0	0	815	5286	7330	5192	7383	424	1219	109	0	0	0	0	0	0	0	0	126	290	1652	774	6043	1685	2425	163	0	0	0	0	0	0	0	0
Prot2099	Prot2099	11043.8	4765.5	3642.75	1307	576	308.75	377.5	509.25	2428	229.5	2014	247.75	458.5	183.5	0	0	6774	1953.75	4651.5	3093	564.75	171.25	249.5	279.75	1154.25	747.25	56.25	935.25	1231.75	11.5	0	0	11373	3048.75	6468.75	2217.75	432.25	87.75	1198.5	1620.25	1962.5	667.25	4165.75	372.75	936.5	151.75	0	0
Prot861	Gene861	0	0	0	0	0	0	0	0	0	92	2391	2102	7364	2126	2132	2521	0	0	0	0	0	0	0	0	0	133	1993	4412	6150	15262	13603	1406	0	0	0	0	0	0	0	0	0	142	882	502	4943	16194	11374	2014
Prot3652	Prot3652	0	0	0	0	0	0	0	501.5	290.5	2882	8138.5	11765.5	3275	7281	2042.5	4148	0	0	0	0	0	0	0	865	985	2343.5	1319	7132	6645.5	10134.5	1622	1941.5	0	0	0	0	0	0	91.5	249	2272.5	2414.5	3925.5	2620.5	4811.5	4047.5	3378	2880.5
Prot3549	Prot3549	0	0	0	0	0	0	0	1393	966.5	6213	5500.5	2118.5	1890	5021.5	2520.5	2392.5	0	0	0	0	0	0	12	734	206	4916	5228.5	6978	10426	4505.5	6424	4403	0	0	0	0	0	0	277	300.5	1748.5	3399	4945.5	6892	4957.5	323	4456	660
Prot2513	Prot2513	2091	3628.5	4374.75	5586	3153.75	2610.75	106.5	501.75	523.75	1201.5	1028.75	843.75	3798	531	237	159.5	81.75	744	10251	10555.5	2394.75	680.25	3207.75	50.75	279.25	1115	2756.25	2003.25	812.5	418.5	754.5	216.5	3358.5	1168.5	1823.25	10957.5	4315.5	1847.25	3413	1009	781.25	94	4881.5	1169.25	4383.5	392	95.5	266.25
Prot1131	Gene1131	2354	14078	4702	7558	563	596	4	0	0	0	0	0	0	0	0	0	12425	7553	1701	2246	1059	124	191	0	0	0	0	0	0	0	0	0	2858	3290	3109	1044	923	440	229	0	0	0	0	0	0	0	0	0
Prot3819	Gene3819	1466.25	4357	6032	6945.5	2629.25	2166.25	1054.5	1345.25	2654.75	1287.25	1203.75	1505.75	179.75	140.5	0	0	3391.25	2505.5	7337.5	3901	2327.25	1036.5	416.75	1003.5	2502.75	4554.75	2166.5	203.25	224	29.25	0	0	6405.5	2682	8337.25	3409	6919.75	4567.75	448.25	1865.75	2862.5	2356	203	423.5	243	349	0	0
Prot220	Gene220
Prot2945	Prot2945	0	0	0	74	672	578	2678.25	3025.75	6284	3280	3445.5	2552.75	554.75	265	96	0	0	0	0	0	282.75	1489.5	1607.75	1508.25	9437.5	4690.5	2109	897.25	1044	418	7	0	0	0	0	256.5	80.25	3369.5	4306.5	5336	1853.5	6179.75	1722.75	3785	525.75	172.5	0	0
Prot4031	Gene4031	156.5	1358.25	4130.25	2437	4358.25	5014.25	1092.5	1448.25	2129.25	5060.25	1243	1811.5	412	164	407.5	0	415.75	1558.5	3027	1089.75	2856.25	1901.5	1157.5	2565.25	11231.8	1420.5	5981	3615	2401	46.5	0	0	696.75	2213.25	47	5010.75	2635.25	5020	3256.5	5368	5783	4822.75	4644	1051.5	619	320	0	0
Prot3451	Prot3451	0	0	0	25.5	558	55	3139	1391	7376.5	8950	3147.5	3361	2209.5	4382	2924.5	218.5	0	0	0	43	284.5	470.5	4177.5	1629	5526.5	5230	12357	3834	148	2016	2090.5	312	0	0	0	81	11.5	873	693.5	3456	1673.5	6770.5	2294.5	2632.5	4900	3599	1408	0
Prot837	Gene837	0	0	0	0	0	0	0	0	0	236	3687	6529	1900	791	8024	4155	0	0	0	0	0	0	0	0	427	44	1242	6246	4780	2599	4393	15392	0	0	0	0	0	0	0	0	0	794	1268	5687	6326	854	2445	1518
Prot1778	Gene1778	0	0	0	0	0	0	54	415	3019	11254	4033	2690	11091	2024	2995	334	0	0	0	0	0	0	0	190	834	5588	8777	9938	18191	10579	611	452	0	0	0	0	0	0	209	388	3708	5324	4177	13725	4533	4789	56	1392
Prot2562	Prot2562	4460.25	4080.5	7435	1792.75	12967	3746.5	601.5	497	183.5	0	0	0	0	0	0	0	10462	5235	6245.75	3863.75	3124	5089.25	1618	498	206.25	0	0	0	0	0	0	0	6091.75	6015	1140.75	3031.75	5827.5	935.25	567.25	125.25	246.75	0	0	0	0	0	0	0
Prot2045	Prot2045	9592.75	6469	236.5	1573	1981.25	1052.25	2037.25	915	190.25	318.5	0	0	0	0	0	0	29562.8	9516.25	3185.5	4508.75	1935	2814.5	1098.75	2148.5	1313.75	143	137	47.75	0	0	0	0	5218	5501.75	5322.25	1754.75	1058.75	1119	2207.25	927.5	1066.5	98.25	55	0	0	0	0	0
Prot1552	Gene1552	14114	948	6018	478	165	81	0	0	0	0	0	0	0	0	0	0	27669	10537	816	1973	1024	365	0	0	0	0	0	0	0	0	0	0	36351	4687	6699	3693	884	0	0	303	0	0	0	0	0	0	0	0
Prot2457	Prot2457	4096.5	3212.75	3441.25	11844.5	8823	437.5	1276.5	819	0	0	0	0	0	0	0	0	4510.25	2477.5	2372.75	5737	1271	3219.25	2745.75	282	125.25	132	0	0	0	0	0	0	12084.5	5869.75	12814	6792.25	5452.75	1974	798.75	32.25	0	0	0	0	0	0	0	0
Prot2999	Prot2999	524.5	480.5	1463	1613.5	2559	1493	2264	2956	10327	7480	3676	4515	418.5	0	0	0	0	397	1151.5	1876	4606	5541	1519.5	8205	7710.5	2269	10532.5	2288.5	1462	115	0	0	49.5	721	3238	981	5257	3722.5	1408.5	3371	6021	7431.5	3627	613	873.5	506.5	0	137.5
Prot2604	Prot2604	8201	1799	7524	7211	1232	4161.5	309	0	0	0	0	0	0	0	0	0	6157	2384	5681	5296.5	1147	2422.5	926	0	0	0	57	0	0	0	0	0	2201.5	3548.5	9622	1192.5	3949	3773	1489	110	0	0	0	0	0	0	0	0
Prot261	Gene261	11638	3428	6959	7795	6802	6827	687	40	71	0	0	0	0	0	0	0	1484	6925	13088	4483	7892	3845	2850	946	739	0	0	0	0	0	0	0	3834	2218	4845	4477	3798	4614	1228	475	299	0	0	0	0	0	0	0
Prot2703	Prot2703	5555.5	4568.5	3268.75	3050.5	561.75	9972.5	8488.5	2524.5	2285.25	635.25	177.75	0	0	0	0	0	1450.75	1656	5711	2172.25	1179.75	1203	6632.75	2200.5	561	612.75	72.75	0	0	0	0	0	1399.25	1022	3194	3645.75	9765.75	7972.5	6591	3240	2079	596.25	0	0	0	0	0	0
Prot2042	Prot2042	14534	10430.5	5473.25	2141.5	2973.5	843.75	157.25	193.25	46.75	0	0	0	0	0	0	0	3310	6226.75	967.75	1875.5	2792.25	1181	329.25	102.75	121.5	0	0	0	0	0	0	0	5440.75	2989	1067	5720.75	947.25	1457.75	255	162	0	0	0	0	0	0	0	0
Prot3792	Gene3792	5308.75	2674.5	5200	1595.75	1639	1351.5	345.25	221.75	232.25	309.25	954.75	1347.5	3446.25	1767.25	259.75	203.5	2297.5	4875.75	2682.75	196.75	3376.25	2456.5	478.5	422.5	367.75	342	3670.5	2850.75	1916.25	1370.25	257.75	403.5
Prot984	Gene984	7932	3408	1087	2822	536	129	0	0	0	0	0	0	0	0	0	0	18367	10979	1335	929	281	668	80	0	0	0	0	0	0	0	0	0	1989	1806	7379	366	180	220	89	48	0	0	0	0	0	0	0	0
Prot543	Gene543	0	0	0	132	1053	1735	2179	12341	5398	5480	5861	1220	42	0	0	0	0	0	0	210	64	437	1594	5998	10133	2307	6171	1176	3	0	0	0	0	0	0	0	1995	1586	2590	3513	7625	5941	5300	543	357	0	0	0
Prot3330	Prot3330	3134.5	631.25	445.5	422.75	84.25	42	0	685.5	1501.5	1182	2892	5211.75	3092.25	1658.25	597.75	2239.5	3711	1734	128	334.5	447	0	141	1463.25	117	3068.25	1524.75	10753.5	6333.75	1817.25	189.75	174	2838.25	554.25	436.25	62.75	10	0	241.25	108.75	1234.5	3357	4248	3021.75	8676.75	3605.25	706.5	932.25
Prot513	Gene513	0	0	0	194	170	731	6975	4865	3258	3969	4979	277	307	620	0	0	0	0	0	162	314	1835	2314	11205	1363	2602	4655	958	523	0	0	0	0	0	0	193	538	1569	893	3868	13854	1811	3155	1017	185	53	0	0
Prot3279	Prot3279	3167	1402.25	577.25	396.25	201.5	44.5	37.5	56.25	896.25	6703.5	11199	8912.25	6768.75	2791.5	390.75	1123.5	3440.75	547.5	372.75	132.75	5.25	21.75	0	615	1047.75	4204.5	3520.5	1362	12261.8	3340.5	821.25	552	1652.5	375.5	359	133.25	271.25	99.5	0	444.75	1488	1781.25	2458.5	7821.75	3351	139.5	1228.5	495.75
Prot2085	Prot2085	21249.5	5226.25	6514.75	1935.5	1968	483.25	966.25	202.5	50.5	0	0	0	0	0	0	0	1480.5	3353	4986.75	70.5	777	1772	241	77.75	0	0	0	0	0	0	0	0	19327.5	8060.25	6196	1767.75	2733.5	2124.25	468.75	196.75	0	0	0	0	0	0	0	0
Prot3859	Gene3859	1734.75	1477	2313.25	1242	3515.25	5528.25	940.75	4405	1790.25	868.5	2585	3033	757	2358	389.25	80	975	818.25	2488.75	4410.75	3781	4927.25	3250.5	3165.25	1362.25	912.25	2568.25	3280.25	1108.75	1901.25	415	39	803.5	483.5	1941	4413.25	1745.5	9880.25	3445.25	2593.75	1065.75	2147	3126.5	1476.25	2524.75	1278.25	786.25	741.25
Prot214	Gene214	88	3134	7373	2460	3385	1321	577	2033	0	0	0	0	0	0	0	0	3255	3992	14288	3385	8664	387	1511	348	0	0	0	0	0	0	0	0	1259	6278	1223	4505	13478	1983	4850	0	103	0	0	0	0	0	0	0
Prot3504	Prot3504	0	0	0	0	0	758.5	463.5	2304	4759	4233.5	3536	4786.5	1843.5	3864.5	5239	190	0	0	0	0	103	117	301	3783.5	2121	5538	4762	6607.5	5599.5	1681.5	4627.5	5538	0	0	0	0	0	310.5	1035	2464.5	3323	5122	9826	6305	7224.5	5815	1583	34
Prot1585	Gene1585	0	0	0	231	0	139	1806	11603	6070	10668	3884	1312	76	0	0	0	0	0	0	160	81	1460	2888	7414	2744	4664	3365	240	560	0	0	0	0	0	0	31	152	543	2395	4043	16222	3791	5511	292	423	573	0	0
Prot2235	Prot2235	3565.5	2762	2198	1197	793	146.5	43.5	0	0	703.5	1135.5	865.5	7237.5	2075	2488	2846	3465.5	3744	632	1684.5	539	30.5	183	0	17.5	0	753.5	831	5021.5	3692.5	1126.5	6725	14745.5	3685	1585	67.5	198	620.5	0	0	188	140	1442.5	1607	1044.5	3964.5	6117	113
Prot2591	Prot2591
Prot1356	Gene1356	218	991	3374	4207	13481	25410	3515	4547	2907	1327	117	36	0	0	0	0	181	297	251	1242	6126	12553	9102	14662	32	346	0	0	0	0	0	0	821	911	1119	6549	3358	12500	8852	2118	2034	248	435	233	0	0	0	0
Prot2669	Prot2669	689.75	1113.75	2679.25	2466.5	7276	24298.5	4049.5	295.5	1596.25	844.5	629.25	0	0	0	0	0	377.5	1663.5	2013.5	3190.75	3645.25	7933	10224	3345	202.5	557.25	27.75	0	0	0	0	0	1811.25	672	1871.75	4871	13409	6061	5599.75	6072.25	3081	1747.5	0	111	0	0	0	0
Prot520	Gene520	0	0	0	0	403	1680	1447	4821	2123	2546	753	1704	1284	0	0	0	0	0	28	0	8	363	367	6577	3723	10139	4042	1053	150	0	0	0	0	0	0	0	236	2452	3010	4505	3788	3333	4300	2153	143	0	0	0
Prot4021	Gene4021	49.5	317	9.25	1039.5	3072.5	1874	3026	2308.75	3965	4215.5	1666.75	1882	3249	5183	4907.5	369.5	74.25	455.5	701.5	1646.25	4615.25	977.75	2189.25	2272.75	1235.25	713.5	2828.25	4521.25	5200	2788.25	373.5	859	47.75	98	1521.75	2836.5	1102.25	2787.75	1053.25	5625.75	5465.75	748.75	3896.25	1844.25	3932	316.25	2999.5	695.5
Prot1719	Gene1719	0	0	0	0	1252	122	1135	3133	7253	26683	5921	4431	1708	1591	0	0	0	0	0	0	0	1014	1835	1810	2838	7920	8701	5009	1395	0	190	162	0	0	0	0	17	491	7280	5275	6901	8353	24213	1638	1050	85	0	0
Prot2843	Prot2843	272.5	666.5	829	156	2740.5	5968	7079	7841.5	4916	3061	3076.5	996	217	0	0	0																	389.5	555.5	421	2421	1637	2418.5	3003	6007	7165.5	2768.5	2967	596	47.5	5.5	0	1.5
Prot109	Gene109	48902	7294	615	1315	568	97	233	0	0	0	0	0	0	0	0	0	4943	5604	6006	209	214	0	0	0	0	0	0	0	0	0	0	0	1607	11936	4112	942	372	101	0	0	0	0	0	0	0	0	0	0
Prot600	Gene600	0	0	0	0	0	650	213	4111	4030	6366	1899	3346	184	349	67	0	0	0	0	0	36	273	374	11105	4591	11662	24729	3624	3068	718	0	0	0	0	0	0	35	816	1140	5669	11467	9799	14251	2698	1620	138	81	0
Prot1394	Gene1394	596	852	5595	10296	9735	15190	3671	2162	2264	752	0	0	0	0	0	0	0	160	2356	10598	6478	4742	11457	6094	860	980	0	95	0	0	0	0	433	1102	621	6295	3365	2208	1273	10952	317	613	133	0	0	0	0	0
Prot1001	Gene1001	0	0	0	0	0	0	264	142	1376	6182	1708	5484	10015	3977	1637	551	0	0	0	0	0	0	0	441	3411	5208	9592	6903	3507	5134	178	2151	0	0	0	0	0	0	0	23	59	2111	15572	469	1505	6911	3255	39
Prot1912	Gene1912	0	0	0	0	0	0	0	0	85	413	297	7510	4702	16252	4714	3879	0	0	0	0	0	0	0	0	0	504	455	3040	6703	10360	9271	4337	0	0	0	0	0	0	0	0	0	0	1120	726	7516	5378	1720	9666
Prot2901	Prot2901	726.25	1582.75	64.5	1310.25	2740.25	1994.25	2129.5	5623.5	2497.5	4305	5712.75	1010.25	330	192.75	0	0	936.25	1642.5	998.75	2250.5	1594.75	1990.75	866.5	2159.25	8617	5720.25	702	1619.25	315.75	0	0	0	5	1011.75	545.75	1996.75	828.75	1373	940.5	96.75	2809.75	1391.25	1190.25	1538.25	363	0	0	0
Prot2162	Prot2162	970	5105	1793	1420.5	5777	2540	3444.5	2195	746.5	244	233.5	0	0	0	0	0																	8697	1516.5	1881	1867	357	1251	1491.5	1958	56.5	498	67.5	61	0	0	0	0
Prot854	Gene854	0	0	0	0	0	0	0	0	0	327	1264	4031	5401	5925	3177	1671	0	0	0	0	0	0	0	0	0	128	833	7323	3132	5398	13258	4189	0	0	0	0	0	0	0	0	0	649	1302	2076	6584	16138	3353	3917
Prot4043	Gene4043	156.75	4.75	934	1657.75	755	358.5	3209.5	2442	2415.25	4274	5479	1855.5	3698.25	588	1316.5	847.5	197.75	150.75	1116.5	2673.25	1789.25	2767.75	1437	2834.75	3494.5	2093.75	6946.5	5084.25	5637	1559	903.5	39	35.75	478.75	899.5	2171	1440.25	1008.25	2890	1838.25	4462.5	3396.25	1236	3182.25	3337	3202.75	345	271
Prot3913	Gene3913	278	206.5	115.5	3540	3349	2545.75	4594.5	3445.25	1982.75	981.5	4289.25	5054.5	4121	3088.5	3387	517	92.5	344	809	141.5	7366.5	4437.5	6097	1705	2190	1818	1746.5	5153.5	3091.5	893.75	1895	737.5	268	205.5	420	1694.5	3516	1153.5	1394.75	6885.5	1513.25	590.5	3166	4451.5	3496.25	2626.5	1850.5	437.25
Prot3785	Gene3785	7848	3241.75	1428	3101.25	4825	2036.25	4323.75	1360.75	2220.5	1550.25	1826	324.75	0	8	0	0	343	1955.25	2283.75	2559.25	3029.25	5117.5	2368.75	1031.75	5322.5	319.25	1466.25	390.25	108.75	0	0	0	3107.5	2677.75	2048.5	3601	1583.25	1576.5	1963.5	2264.25	2010.75	1751.75	748.75	571	121.25	32	0	0
Prot4056	Gene4056	331.25	812.5	1552	854.25	370.25	7	387.5	320.5	43.5	7004.25	910.75	6723.5	3593	2630	5989.75	1247.25	1190.75	975.75	873.75	428.5	93.75	447.75	146.5	447.75	3330	2977.75	2690.25	2446.75	6614.25	1662.5	1018	1198	1860.5	581	517	2606.25	873.75	147.75	17.5	205.75	477.5	2497.5	2885	2217.25	1016.25	4662.75	1171.25	896.5
Prot433	Gene433	306	1979	1637	1685	5091	14090	6511	1251	1649	392	204	0	301	0	0	0	934	3	1334	4180	718	3934	8710	13590	252	1296	42	0	0	0	0	0	358	581	2237	11100	7713	4255	9081	2200	630	370	662	0	0	0	0	0
Prot3221	Prot3221	8328.5	7551	7140	2004	745.5	84.5	460	1171.5	1372.5	3810	7607.5	388.5	498.5	264	275	0	1469	3327	4047	684.5	75.5	1808.5	1181	1169	7008.5	3401.5	6023.5	2880.5	895	23	115.5	0	4457	3922.5	2353.5	963	150	709.5	500.5	302	3944	5948.5	1698.5	1513	1803	384.5	0	0
Prot1265	Gene1265	3838	10782	3900	4852	4713	2858	300	402	144	0	0	0	0	0	0	0	1992	3000	14363	12061	2266	2296	269	1250	430	0	0	0	0	0	0	0	1828	702	4842	12980	20824	6819	3696	0	69	0	0	0	0	0	0	0
Prot2204	Prot2204	23983	7580	4717	972.5	1813.5	2391	742	107.5	109	0	0	0	0	0	0	0	10179.5	4277	7143.5	6381	7000	1685	1143.5	308.5	90	0	0	0	0	0	0	0	19154.5	2249	8656.5	1880.5	1416	701.5	1375.5	591	60	0	0	0	0	0	0	0
Prot959	Gene959	15410	2271	4414	975	90	0	0	0	0	0	0	0	0	0	0	0	6141	7713	2761	501	579	137	0	0	0	0	0	0	0	0	0	0	14206	5318	2796	3360	0	414	166	0	0	0	0	0	0	0	0	0
Prot294	Gene294	2607	1594	12867	5614	8362	1763	1391	40	251	0	0	0	0	0	0	0	3577	1014	620	6357	3146	5891	587	460	136	0	70	0	0	0	0	0	2765	4049	3602	2770	1649	5854	2055	375	128	0	0	0	0	0	0	0
Prot1253	Gene1253	1486	4967	3078	8139	6294	982	1997	838	0	0	0	0	0	0	0	0	2853	2269	13663	9561	7513	2157	2661	730	196	0	0	0	0	0	0	0	2338	1475	8842	4632	4531	3817	1954	1919	301	0	0	0	0	0	0	0
Prot1655	Gene1655	0	0	0	0	9	824	420	4588	6596	7608	6550	5045	2271	117	0	0	0	0	0	0	0	1408	2027	1136	4661	6839	2511	6361	318	110	97	0	0	0	0	0	0	784	389	193	12084	16157	13497	12607	33	522	0	0
Prot3729	Gene3729	3129	2748	3549.5	1114.75	1546.5	101.25	202.75	0	0	0	368.75	1291.25	1202.25	516.5	2169.5	3143.25	8653.25	2974.75	2688	3066	914.75	307.25	28	0	0	67.5	285.5	1364	2005.25	1515.5	3144	2514.75	18282.2	7330.5	3370	644	644.5	404.75	0	30.25	16.5	0	76	647.5	5094.25	1125.25	1287.5	412.75
Prot318	Gene318	307	16	2460	4493	6046	8416	8555	642	2476	779	0	0	0	0	0	0	294	598	562	1584	1096	11953	7110	1511	2006	410	166	0	0	0	0	0	265	1497	2634	5743	3045	7793	5449	6895	2561	75	741	0	30	0	0	0
Prot1082	Gene1082	4812	290	7352	2699	1497	508	161	0	0	0	0	0	0	0	0	0	4568	4822	2502	1477	1435	211	911	0	0	0	0	0	0	0	0	0	479	5358	4693	1930	3180	1667	242	137	0	0	0	0	0	0	0	0
Prot1161	Gene1161	889	788	2552	12634	10325	8562	1875	0	0	0	0	0	0	0	0	0																	2184	1510	4467	1712	3813	1868	1207	106	0	0	0	0	0	0	0	0
Prot541	Gene541	0	0	0	0	429	3335	283	5107	13524	4175	3183	143	64	0	0	0	0	0	0	13	324	961	2572	5132	9008	5648	2805	3969	203	137	0	0	0	0	0	0	127	2799	1710	3707	7139	3022	2220	1153	179	796	0	0
Prot2061	Prot2061	14212.2	7625.75	6785	2187.5	5026.5	1945.75	388.75	24.75	90.5	0	0	0	0	0	0	0	14512	10624.5	7989.25	3946	1588.75	1418.5	59.75	88.25	0	0	0	0	0	0	0	0	5556.75	1080.5	8698.5	2423.75	1745	369.5	251.75	229.25	0	0	0	0	0	0	0	0
Prot3633	Prot3633	0	142.5	523.5	5367.5	538	1693.5	4290	3967	1106.5	577	612.5	2724	1731.5	1729.5	4247.5	4453.5	0	1664	235	5060.5	5497	4361.5	6920	4439.5	898.5	725	1016.5	2937	3317	3127.5	649.5	4087.5	0	489.5	539	162.5	6879	4177	808	1874	496.5	759.5	241	1989	1579.5	5602	1245.5	1513.5
Prot1738	Gene1738	0	0	0	0	0	0	0	942	3417	3785	13094	12921	2875	5094	2799	1462	0	0	0	0	0	0	0	622	2756	3393	8554	5384	479	3249	2385	180	0	0	0	0	0	0	0	1291	166	367	3286	10489	388	2719	2074	444
Prot3640	Prot3640	7880	2267	4166	757.5	29	98.5	0	0	0	91.5	260	122	4165.5	1932.5	1134	2880.5	2736	5924	1123	521.5	234	35.5	0	0	0	327.5	600.5	3353.5	159.5	2939	3120	2491	3820.5	1136.5	1314	1145.5	138.5	102.5	0	0	0	102.5	1030.5	2562.5	595	3247.5	4790.5	2580
Prot1057	Gene1057	23058	2019	7516	2251	990	527	205	0	0	0	0	0	0	0	0	0	8180	8738	4275	1974	2440	350	0	0	0	0	0	0	0	0	0	0	10379	1758	1131	2002	493	249	157	123	0	0	0	0	0	0	0	0
Prot3348	Prot3348	217.25	869.75	444	2890.5	1064	1541.75	1615.25	405	1934.75	2059.5	8403.75	3662.25	3021	3997.5	900	614.25	130	29.5	641.25	138	3307.5	4013	1911.75	922.75	3962	896	3924.75	8907.75	8529	2022	2661	0	243	2	9.75	757.75	2491.5	2608.5	145.5	1496.25	611	733	1085.25	6912	5246.25	3770.25	2274.75	1047
Prot2369	Prot2369	2757.5	1670	1247.5	1957.5	1669	247.5	1037.5	1108.5	3610.5	1842.5	2016	461	56.5	62	0	0	13280.5	2817	3155.5	2857	1198.5	707	2169	5890	2032	1570	1117.5	554.5	50	26.5	0	0	359	251	3619.5	56.5	1322.5	626.5	528.5	2526.5	5594.5	1780.5	2342.5	1099	275.5	40	51	0
Prot1611	Gene1611	0	0	0	73	1300	2438	5876	3925	9850	11202	3237	263	486	168	0	0	0	0	0	0	95	1096	8225	7432	11337	12110	1183	3085	432	172	0	0	0	0	0	8	2	2682	3931	8516	12546	4042	1220	506	306	274	0	0
Prot4	Gene4	12973	7280	109	1087	425	0	0	0	0	0	0	0	0	0	0	0	32980	7863	2740	1323	305	302	0	0	0	0	0	0	0	0	0	0
Prot213	Gene213	8011	7720	7817	15590	395	3561	3037	2913	375	0	0	0	0	0	0	0	30	1272	5649	1452	562	1661	38	57	0	0	0	0	0	0	0	0	2202	432	7695	10423	5346	4502	3088	649	0	0	0	0	0	0	0	0
Prot1841	Gene1841	0	0	0	0	0	0	0	78	2413	5609	569	10129	2821	11306	1515	258	0	0	0	0	0	0	0	371	1694	2625	4979	3837	1760	7231	3535	2334	0	0	0	0	0	0	0	122	1298	4204	4453	10415	10329	167	5416	6
Prot2574	Prot2574	1716	2194	5378	3723	1827	3767	155	0	49.5	3	669	2377.5	1324.5	5005	3420	2805	865.5	2266	7027.5	8379	660.5	1263	711.5	87.5	81.5	0	951	1406	2207	4384	2184.5	3305.5	1774	517.5	4288	7489.5	1169.5	1241	1610	71.5	0	233	195.5	860	3451	3711.5	3243	3543.5
Prot3889	Gene3889	1216.75	1149.75	1844.25	3340	3160.25	726.75	2442.5	3955.25	1780.25	1841	1642.5	78.25	383.75	21.5	66.25	0	2393	1852.5	1594.75	3031	4206.75	1836	3076.25	2514	3515.5	582.25	1924.5	195.5	118.5	79	50	0	3805.75	1275	1641	2610.5	2793.25	4465.25	6385.75	1690	2291	3811.5	630.25	808.75	614.25	116.5	55.75	0
Prot3585	Prot3585	5265.5	268.5	700	261.5	708	73	0	28.25	0	842.25	2005.5	1221.75	2959.5	259.5	1807.5	3026.25	4473.5	81.25	2145.5	522.25	126	24.25	18.25	0	0	407.25	858.75	276	4618.5	6068.25	3393.75	3321	37.75	701	1594	1158.5	27.5	165	49	0	0	350.25	1149	982.5	2448	2142	5622.75	7034.25
Prot3468	Prot3468	731.5	443	1883.5	662.25	715	1375.75	674.75	230	2816	8899.5	2432.25	8160.75	660.75	2711.25	378.75	211.5	913	1121.5	1474.75	2302.25	1462.5	975.5	491.75	189.5	336.75	1551	3490.5	2666.25	6840.75	344.25	990	339
Prot2014	Gene2014	0	0	0	0	0	0	0	0	0	98	2308	5228	7087	11161	10191	5446																	0	0	0	0	0	0	0	0	0	103	1039	4999	2697	4347	2188	2015
Prot632	Gene632	0	0	0	0	317	439	2625	8315	2288	17860	7465	2320	1835	625	197	28	0	0	0	335	0	520	2536	6924	4146	17682	7029	5297	1683	1161	151	0	0	0	0	0	507	183	889	1316	8868	8740	8910	8620	2467	1256	0	0
Prot1910	Gene1910	34579	2654	636	1749	182	0	0	0	0	0	0	0	0	0	0	0	10238	410	3553	613	318	0	0	0	0	0	0	0	0	0	0	0	7300	2527	628	2188	1331	273	0	0	0	0	0	0	0	0	0	0
Prot3019	Prot3019	0	0	0	0	7	70	449.5	6018	4118.5	6158	2218	2832.5	6648	1477.5	1251.5	1202.5	0	0	0	0	0	96.5	1519.5	681.5	1145.5	8220.5	4699.5	4340	3960.5	4690.5	6776.5	1042.5	0	0	0	0	0	109	788	1577.5	1937	4836.5	1399.5	4328.5	3030.5	3913.5	7887	3156.5
Prot3759	Gene3759	7306.25	4311	3475	2636.75	4872.75	1737.25	2127.75	3001	555	102	0	94.75	0	0	0	0	7391.5	3204.25	8067	2749.5	4404	2235	1966.5	1642.5	1216.25	53.25	54.5	0	0	0	0	0	7991.25	2689.75	4349	1200.75	3233.25	1681.75	788	1101.5	833.75	104	0	0	0	0	0	0
Prot3315	Prot3315	5866.5	1481	2691	1044.5	272.5	230	0	493	1985.5	592.5	3240	2973	5387.5	1004.5	1076.5	408.5	4668	2128.5	1538	465.5	290	202	0	75	658.5	413	4711	1687	4325.5	2341.5	633.5	81	9403.5	2655.5	809.5	1777	712.5	371	272	620	126	2292.5	699	1936.5	8675	1781	904	523
Prot3012	Prot3012	0	0	0	0	0	337.5	644.5	4451	5622.5	6934	6503.5	3738	2581	4982	1218.5	833																	0	0	0	0	0	504	1797.5	721	3703.5	9162.5	1775.5	5608	2119.5	7307	1825	725
Prot3290	Prot3290	0	0	0	0	156	257.5	458	2547	5986.5	4991	3228.5	6475	7876.5	335.5	3545	463	0	0	0	0	145	106	1284	1612.5	6711	1892	2198	7045.5	3280	2243	1580.5	317.5	0	0	0	0	38.5	94.5	162	3599.5	1428	2331.5	6792	3234	7612.5	931	595.5	599
Prot105	Gene105	5313	14509	3560	3082	652	1045	0	0	0	0	0	0	0	0	0	0	12199	6180	7112	2394	650	0	0	0	0	0	0	0	0	0	0	0	12177	4532	3323	172	924	208	0	0	0	0	0	0	0	0	0	0
Prot417	Gene417	0	397	3378	955	13284	8685	5261	5223	4893	529	66	0	0	0	0	0	580	1548	1601	4901	5983	10097	4049	5637	2322	991	967	0	0	0	0	0	806	341	700	4483	1900	4260	9648	3339	1088	94	0	0	0	0	0	0
Prot501	Gene501	0	0	0	193	50	1500	3005	6217	5503	9525	3380	1050	348	53	0	0	0	0	0	0	107	715	6548	3336	10952	5135	2618	1924	418	0	0	0	0	0	0	0	934	1492	336	10128	6938	1719	2167	1702	441	0	0	0
Prot3688	Gene3688	7806.75	2495.75	2620.75	1285.25	284.5	677.5	81.5	2130.5	608.5	3993	4636.75	989.5	86.5	112.25	153.75	0	7857.75	5800.25	3147.5	2604	841.75	493	703.75	559.25	499.75	2267	1771.5	1025.5	812.5	52.25	74	0	20751	7307	2578.75	2212.75	350.5	866.5	633.5	479	1219.75	1475.75	840.5	755	1137.25	76	47.75	109.75
Prot1371	Gene1371	240	702	1740	3572	10670	13842	6791	5921	975	335	0	0	0	0	0	0	28	108	346	818	5323	3570	5825	1667	1811	2631	296	0	0	0	0	0	0	704	2803	8431	10607	488	3971	3546	251	1634	559	0	0	0	0	0
Prot978	Gene978	32169	9281	1772	1005	73	24	0	0	0	0	0	0	0	0	0	0	2571	3321	266	272	738	378	45	0	0	0	0	0	0	0	0	0	18007	2688	5223	569	1513	0	0	0	0	0	0	0	0	0	0	0
Prot3352	Prot3352	1011.75	443	4085	823	2193.25	1594	1555.75	127	180.5	2356.5	9805.5	7268.25	2211.75	3862.5	566.25	105.75	0.25	1013.5	1188.25	2928.5	1654.75	1155.25	611	663.75	803.5	3834	1088.25	7430.25	8952.75	2408.25	783.75	790.5	637.25	419.5	3513	1516.25	2311.75	680.5	668.25	594.25	559.5	1269	5422.5	6504.75	11792.2	5658	343.5	80.25
Prot2610	Prot2610	10073.8	2858	5476.75	10070.2	10086	3693.75	1026.75	267	194.25	139.5	0	0	0	0	0	0	5747.5	3682.75	3174.5	1415	14163.8	4005	1958.25	165.75	0	0	0	0	0	0	0	0	2125	1575.5	3997.75	4430.5	5283.75	2764.5	1099.5	74.25	102.75	0	0	0	0	0	0	0
Prot3383	Prot3383	0	0	0	0	76	289	599	1665	3878	4635	6016.5	6585.5	976	516.5	783.5	123	0	0	0	0	48	57	305	497.5	2886	1127	11018	953	8763.5	3300	738.5	454.5
Prot3539	Prot3539	0	0	0	0	0	0	0	131.5	80.75	1125.25	3940	9116.75	5965.25	2539.5	1773	3493	0	0	0	0	0	0	135.5	17.75	559.75	1488.5	2348.75	9919.5	2949.25	11631.2	8845.25	1791.25	0	0	0	0	0	0	0	109	785.5	1114	3157.5	3637	1255	4514.75	1311	1254.75
Prot2372	Prot2372	10793.5	5368.5	5627.5	2417	2276.5	42	0	80.5	0	0	0	0	0	0	0	0	10814.5	3919	6208.5	1474	1049	234.5	21	135.5	0	0	0	0	0	0	0	0	12369.5	1761.5	8229.5	1134	214	1342	1.5	0	0	0	0	0	0	0	0	0
Prot3948	Gene3948	531	3572.5	1269.25	371	2833.5	2606.5	3819.75	1214.25	1095	2968.25	659.5	408.5	565	0	0	0	8922.25	397.75	784.75	1157.75	1079.25	3170.25	1249.5	1706.5	424	3247	2821	1592	377	0	0	0	2181	1144.75	659.25	1346	2036	1319.25	5844.75	7188.25	1921.5	3125.75	2784.5	227.75	297.5	260.5	0	0
Prot2279	Prot2279
Prot1200	Gene1200	2628	1061	12661	4890	9796	8099	998	724	146	0	0	0	0	0	0	0	1167	5743	8251	11802	4235	200	5298	570	0	0	0	0	0	0	0	0	3630	3639	5458	8114	4105	3834	515	1165	0	112	0	0	0	0	0	0
Prot1267	Gene1267	460	5447	9112	6577	3685	448	16	266	0	274	0	0	0	0	0	0	4856	2193	3405	3992	2641	4420	1194	575	0	0	0	0	0	0	0	0	992	2951	8908	10869	2596	3479	1325	1072	0	0	0	0	0	0	0	0
Prot3190	Prot3190	536	1805	587.25	2218	5296.75	858.25	546.75	1699.5	7308.75	9642.75	1577.25	2850	99	255.75	0	0	426.5	1479.75	1827	161.25	1194	899.25	1214.75	4919.75	11088	6111	7747.5	4156.5	861	163.5	0	0	220.25	490.5	557.75	482	862.75	1533	2948.25	6459.25	11592	5241.75	5676.75	1345.5	1090.5	777.75	0	0
Prot2789	Prot2789	56	352	155	1035.5	1793	6446.5	3719.5	425	686	603	152	2042	300.5	2785.5	5185	4261	104.5	1327.5	1230	2724.5	3137.5	4222	4284.5	3601.5	596.5	1234.5	262.5	153	2691	7708.5	1479.5	1217	86	614.5	1355	2072.5	2006.5	1726	1534.5	1376.5	3256.5	1204.5	513	1286	1732.5	5356.5	3591	3213.5
Prot1091	Gene1091	1057	9768	3738	3128	1951	992	0	0	0	0	0	0	0	0	0	0	12347	5947	1311	2220	420	618	0	0	0	0	0	0	0	0	0	0	6273	2797	6341	6529	2373	70	57	0	0	0	0	0	0	0	0	0
Prot2248	Prot2248	17489.5	1250	1654.5	3755.5	990	2466.5	2411	288.5	2021.5	866.5	16.5	0	0	0	0	0	7165.5	2196	3585.5	3816	8686	1465	5195.5	80.5	535.5	669	281	0	0	0	0	0	3365.5	2095	2631.5	3561	4970	7466	2372.5	4249.5	961.5	586.5	0	0	0	0	0	0
Prot2399	Prot2399	1611	2291.5	3634	3319.5	7644.5	3439.5	408.5	88.5	138	86.5	374.5	2738.5	1940.5	3967	2609.5	2458.5	2684	2261	5387	3645.5	1410.5	776	1508	413	189	79	506	105	6272.5	2206	323	2226	2197.5	2246.5	911	4465.5	4261	1179	249.5	892.5	42	534.5	977.5	678.5	514	1199.5	1709	3738.5
Prot3000	Prot3000	16	611	84.25	720.25	3151	4228.75	5458	3335.75	6587.75	1915.5	3865.25	961.5	3699	173.25	254.25	79.5	125	86.25	632.5	416.5	1005.5	2801	6223.25	8683.75	6700	11092.5	6662.25	2253	3235.5	220.5	154.5	0	20.5	280.75	901.25	1155.75	4656.25	1466	2544.75	2259.25	9052.25	8717.75	312	225.75	1420.5	1313.25	9	0
Prot994	Gene994	17040	2689	4116	326	2549	42	0	0	0	0	0	0	0	0	0	0	26016	11246	1189	485	495	52	0	0	0	0	0	0	0	0	0	0	4680	207	3880	3039	739	55	297	0	0	0	0	0	0	0	0	0
Prot389	Gene389	0	1084	4343	1307	1260	10435	6821	10850	2811	824	255	0	0	0	0	0	357	1277	1963	5821	6495	15330	8750	5432	1621	2104	738	11	0	0	0	0	322	2261	2923	261	2853	13457	11821	3132	2166	1096	223	0	0	0	0	0
Prot1579	Gene1579	0	0	0	181	648	549	5547	4851	889	148	418	1761	305	0	0	0	0	0	0	0	330	590	3676	9733	9321	2520	3529	800	157	0	0	0	0	0	0	153	1267	738	4852	4660	3392	2097	2032	1415	561	169	0	0
Prot3316	Prot3316	1469	3208.5	3734	2094.5	7718	1681.5	390.5	887	1142.5	398.5	3109.5	3288	5277.5	1403.5	250	76	898	167	938	2026.5	3111	2640.5	115	731	875	1686	5606.5	3498	4689	190.5	501	347
Prot118	Gene118	2868	658	1270	1290	2391	0	0	0	0	0	0	0	0	0	0	0	21623	4128	7993	1775	471	0	329	0	0	0	0	0	0	0	0	0	18395	1947	4820	3468	1169	47	0	0	0	0	0	0	0	0	0	0
Prot1770	Gene1770	0	0	0	0	0	0	235	507	1462	2920	5087	8847	13685	2780	3426	369	0	0	0	0	0	0	40	139	1437	468	10445	6082	5583	8093	1566	236	0	0	0	0	0	0	0	1099	1735	3003	8520	15605	10053	3955	5133	816
Prot2483	Prot2483	5651.25	4282	2973.25	3003	4620.75	1301.75	1519.75	0	0	0	0	0	0	0	0	0	4685.75	3571	972	10906.5	13897.2	406.25	2869.5	37.5	109.5	0	0	0	0	0	0	0	2284.25	4377	7005.75	8450.75	3648.25	6241.75	1474.5	413.25	0	0	0	0	0	0	0	0
Prot1020	Gene1020	26007	7755	10939	2876	133	701	246	0	0	0	0	0	0	0	0	0																	9709	9938	3615	1395	1257	0	51	33	0	0	0	0	0	0	0	0
Prot3147	Prot3147	0	0	0	18	0	19.5	2032.5	292.5	5532.75	146.25	6702.75	3028.25	2870.25	2828.5	922.5	1635.5	0	0	0	0	0	840	1082.25	1626.75	3426	9627.5	4974	3917.25	2466.25	2344.25	2841	2021	0	0	0	87	21	971.25	1087.5	961.5	6847.5	11706.5	850.25	3836.25	1197.75	4007.75	2819.75	264.5
Prot2992	Prot2992	0	0	0	0	0	199.5	2373	2157	8129.25	4622.25	10643.2	5234	2262.5	1968.5	1001.25	142.75	0	0	0	0	0	190.5	238.5	3973.5	2568	5351	1222	3424.75	2127.5	2511.75	1215.25	2148.5	0	0	0	0	0	511.5	1976.25	7161.75	5436.75	7455.75	5216	5940.75	5797.75	2002.25	2592	2088
Prot3448	Prot3448	0	0	0	0	0	427.25	641.75	1576.25	1415	4318.25	10204	10967.2	3154	3350.5	1700.25	1008	0	0	0	0	51.75	66.5	762	3687.75	2983.5	5985.5	4262	2404.5	9784.5	2429.75	116.25	702.75	0	0	0	19.25	0	77.75	324.75	2426.25	5170.25	3213	2666.25	14803.2	6797.25	4008	1360.25	0
Prot1761	Gene1761	4484	12236	3014	5768	868	265	486	0	0	0	0	0	0	0	0	0	642	9251	1908	6410	1532	638	708	0	0	0	0	0	0	0	0	0	8156	14276	194	3390	2446	465	15	0	0	0	0	0	0	0	0	0
Prot708	Gene708	0	0	0	0	0	0	0	1576	1992	7049	1243	7650	9433	4940	6668	1028	0	0	0	0	0	0	93	1488	1682	5229	5276	2096	11840	4259	1612	308	0	0	0	0	0	0	302	523	2028	1758	4541	12143	18895	10042	449	213
Prot2820	Prot2820	0	0	0	0	183.75	1196	3489.5	1684.25	7355.75	1015.25	2396.5	694	829.75	465.5	0	0	0	0	0	50.5	48.25	584.5	2298.75	5088	3203.5	3644.5	3977.25	1315	380	87.25	0	97.5	0	0	69.75	111.75	1544.25	516	2729.5	3905.75	2497.75	1479.5	8272.5	3644.25	501.25	150	15.25	0
Prot1593	Gene1593	0	0	0	0	93	202	2311	406	2404	4195	9345	1064	565	0	0	0	0	0	0	193	189	2102	429	866	5614	8092	4377	1263	304	244	0	0	0	0	0	0	460	1698	894	3246	13348	11974	4884	876	1435	249	0	0
Prot2716	Prot2716	4980	2542	1761.5	1480.25	4290.5	15615.5	8339.5	2444.25	2345.25	15.75	0	0	92.25	0	0	0	501	2121	3285.25	1977.25	3776.5	3384.75	6524.75	971.25	504.5	708	67.5	0	0	0	0	0	643.75	1837.75	5676.25	3272.75	2220.75	12971.2	8493.25	1383.5	2642.25	393	22.5	0	0	90	0	0
Prot1639	Gene1639	0	0	0	0	0	192	3878	1577	5703	11473	2187	5455	295	458	469	0	0	0	0	0	71	388	2241	5518	8376	10551	12866	7701	1264	1497	90	0
Prot1819	Gene1819	0	0	0	0	232	311	3937	6520	5871	9552	9076	6651	869	83	0	0	0	0	0	0	0	39	2131	650	4465	882	8337	8840	902	77	0	0	0	0	0	0	0	971	2399	3627	2996	6852	14106	1471	991	0	697	0
Prot3076	Prot3076
Prot2472	Prot2472																	2641.5	1551	8886.75	4273.5	1793.25	5689.5	2140.5	1597.75	292	238.25	41.75	0	0	0	0	0	3069.75	243.5	2874.5	8622.25	5341.25	5137.75	2219.75	828	519.25	167.25	61.75	0	0	0	0	0
Prot257	Gene257	727	2339	8611	4145	10499	2197	2208	6	0	0	0	0	0	0	0	0	3606	1930	8919	2160	2403	4773	1498	203	244	0	0	0	0	0	0	0	3677	10087	5736	395	12286	1731	441	266	0	0	0	0	0	0	0	0
Prot1623	Gene1623	0	0	0	0	276	48	827	308	13046	6664	5628	1739	746	135	550	0	0	0	0	0	0	1778	1595	3556	13243	8443	9725	1126	1526	92	282	0	0	0	0	0	0	752	402	5726	18676	11219	11189	6065	2711	342	260	0
Prot3700	Gene3700	17270	4493	2781.75	774.5	751.25	424	431.5	645.5	3377.5	101.5	1425.25	1310.5	297.5	255	74.25	0	5160	4181.75	5043.5	1193	158.25	452	379.25	464.5	1703.5	6143.25	3065.5	1	356	19.5	0	0	17416.2	3352.25	5133	3414.5	2498.25	99.25	1080	906	2172.25	511.75	2113	548.75	88	125.5	0	0
Prot3370	Prot3370	0	0	0	0	9	440.5	1441.75	1333.5	3375	15122.5	5924.75	5281.5	3889.5	3547.5	1789.5	499.5	0	0	0	0	74.5	125.75	1179.5	1139.75	3433.25	5709	4777.25	730.75	5507	18.75	3339.25	0	0	0	52.75	36	141	225.25	917.75	1951.75	1704.75	1454	1478.75	238.25	313.5	947.5	1550.25	1276.5
Prot2794	Prot2794	111	705	796.5	2940.75	4875	2093.25	1044.75	2991	2091.75	414.75	657.75	434.25	2426.5	2831	3220.75	1261	470.25	300	2193.75	528.75	8350.5	6954	5867.25	4065.75	1951.5	892.75	3.5	2114.25	2463	3098.5	2421.5	2650.75	213	536.25	2384.25	7032	2805.75	11079	6679.5	3652.5	1941	681.5	773.5	219.5	1052.5	151.75	1390.25	25.5
Prot717	Gene717	0	0	0	0	0	0	250	463	1687	5947	6757	22473	7305	7266	1999	94	0	0	0	0	0	0	0	187	887	7075	4538	13626	443	5909	1505	574	0	0	0	0	0	0	25	303	3037	683	9217	8710	16251	1053	169	353
Prot4127	Gene4127	1209.25	2382.5	2388.75	997.5	1687	1526.25	816.75	3682.25	1817.75	2273	557.75	1657.75	4689.25	6753.25	710.5	996																	1671.25	300	1381.5	1170.25	649	566.25	1897	1867.5	2404	1141.5	831.75	881.75	1503.5	3071.5	4790	2228
Prot4098	Gene4098	56.75	55.5	63.25	1458.5	268.75	1480	1689.25	191.75	1846.5	587.5	703.75	3801.75	5542.25	2912.25	2820.5	1610.5	315.5	22	1222.5	514.5	3367.25	2085.25	579.5	1993.5	357.5	1984.75	2462.75	2414.25	2502.75	2750	3733.5	1879.25	81.5	112.5	449	1500	1572	1013.75	2305.75	465	1422.75	2190	733.5	2691.75	7996.75	5920.5	1434.25	969.25
Prot2763	Prot2763	0	0	0	0	766.5	310	882	4793.5	2948	6078	2855.5	639.5	1887.5	709.5	0	0	0	0	0	0	58.5	1053.5	3173.5	6393	10585.5	5272	4241	1613	808.5	509.5	146.5	117	0	0	0	44.5	1490.5	1828	1622.5	5381	8311	2480	962	3570.5	600.5	40	94.5	0
Prot2081	Prot2081	4270.5	5212.5	2554.5	346.5	489	11.25	38.25	259.5	163	1786.5	1150.5	4718.25	2006.25	2221.25	77.25	195.75	2151	1854	2995.5	2173.5	1359.75	153	78	415.25	481.5	1948.25	1346	1751	1905.75	2035	32.25	33.5
Prot2644	Prot2644	19122	1017	4471.5	12047.5	3426	468.5	838.5	203	0	0	0	0	0	0	0	0	18709.5	7672	1281	1916	2364	2596.5	1148.5	229	66.5	0	0	0	0	0	0	0	7643	3396.5	3740	1969.5	4900.5	1707	297.5	485.5	0	0	0	0	0	0	0	0
Prot1184	Gene1184	2897	4826	13481	8824	2440	1272	264	772	0	0	0	0	0	0	0	0	1490	2583	8051	8355	10771	5610	1405	264	502	0	0	0	0	0	0	0	1234	58	7534	8554	7120	3254	698	949	0	0	0	0	0	0	0	0
Prot887	Gene887	1715	12565	9370	3262	231	0	0	0	0	0	0	0	0	0	0	0	36084	3802	5061	466	214	0	0	0	0	0	0	0	0	0	0	0	10469	3861	2051	54	379	63	0	0	0	0	0	0	0	0	0	0
Prot3400	Prot3400	4050	219	2503	981.5	429	8.5	98	295	506.5	3467.5	4907	4089.5	6094	3185	793	0	8960	527	1042	3179	629	273	122.5	31.5	1401.5	224.5	4668.5	7304	4141	832	550.5	626	498.5	3562.5	4796.5	1239	705.5	130	202	401.5	2449	1249	256	8332	2796	1227.5	294.5	1202.5
Prot4010	Gene4010	1853.25	847.25	2257	45.25	790.25	454	2416.75	1417.75	7208	7748.25	5430.25	1507	1912.75	253.5	126.5	87	1423.5	923.5	3268.5	942.75	286	862.5	1355	3410	2075	8230	5443.25	2773.5	782	74.5	83	0	2815	5743.75	2073.25	1289.75	677.25	1070.25	2156.75	6517	2855.75	5453.25	7756.25	1513.5	1327.5	10	17.5	0
Prot1008	Gene1008	12205	4872	6349	831	1655	93	0	0	0	0	0	0	0	0	0	0	16974	10729	3922	5855	4003	582	659	0	0	0	0	0	0	0	0	0	5559	4249	8772	4345	3606	72	55	177	0	0	0	0	0	0	0	0
Prot278	Gene278	2600	1323	4972	2992	750	807	529	99	765	0	0	0	0	0	0	0
Prot1216	Gene1216	4883	1378	9989	8499	6347	14080	971	5	0	0	0	0	0	0	0	0	4527	6146	4268	9129	6629	2016	1778	492	277	0	0	0	0	0	0	0	1809	4983	7749	7628	13496	4758	1364	1644	0	0	0	0	0	0	0	0
Prot2443	Prot2443	7635.75	3620.25	2721	893.25	721.75	1275.75	952.5	843.5	2586.25	2595	715	218.75	242.75	18.75	0	0	11585.2	3058.5	1182	2195.5	288	502.5	1471.75	1057.25	1229.25	1032	1335.5	147.5	175.25	12	0	0	9772.5	5517	2128.5	2310.75	1616.75	764.75	625.25	1476	12.5	569	740.5	665.75	107.25	87.75	0	0
Prot323	Gene323	349	436	640	513	14120	13741	18556	2145	3865	1705	187	0	225	0	0	0	38	307	2111	6750	7457	5416	1389	4542	2127	771	412	20	0	0	0	0	652	49	289	7714	9348	6893	7334	7900	25	946	142	0	0	0	0	0
Prot2969	Prot2969	16529	661.5	732	124.5	1419.5	521	2302	2168	1632.5	4306.5	1892.5	1311.5	400.5	0	0	0	19700.5	2375	421	584.5	682	2861	1299	2848	6644.5	2106	298	634	118.5	0	0	0	7417.5	525.5	1356	226.5	486.5	741.5	1004	2423	4752	2463	180.5	191	418	91	0	0
Prot1930	Gene1930	0	0	0	0	0	0	0	0	135	145	785	3599	11	9257	4842	5349																	0	0	0	0	0	0	0	0	0	320	583	1423	4915	1205	8517	7144
Prot4026	Gene4026	229.25	746.75	2798	3349.25	1543.75	745.75	358.25	1880.5	339	7499.5	4209.5	1661	1191.5	272.5	0	0	8948.75	3377	2779.25	903	4062.5	503	1365.5	1184.5	1247.75	3520	1010.5	1267.5	871.5	18	120	0	304.25	6852.75	4759	2234.5	2908.5	1703.25	754	441.25	6549.5	2874.5	5364.5	1594.5	417	699.5	314	0
Prot1373	Gene1373	4038	10257	1740	301	894	261	0	0	0	0	0	0	0	0	0	0	29011	560	1014	2	525	536	0	0	0	0	0	0	0	0	0	0	10667	1452	89	3366	1734	0	266	0	0	0	0	0	0	0	0	0
Prot3120	Prot3120	2713	3264	942	1593.5	216	577	188	2874.5	439	2914	2768.5	1093	539	98	0	0	12328.5	4753	2799.5	1738.5	477.5	210	973.5	1419.5	5081	2683	2411	983	342	377	113.5	0	7590	4641	21	3312	1332.5	1126.5	494	2679.5	2510	3587.5	5063	890	1491.5	207.5	0	0
Prot3895	Gene3895	60	787	630	2844.5	2771	4591	2780.75	8670	5937.75	2326.75	4026.75	1340.5	3174.25	322.5	426	192.5	115.5	223	1428.5	1621.5	2871.5	8784	1176.75	4812.75	4427.25	3010	4383.25	4354	2495.5	819.75	414	447.25
Prot340	Gene340	186	688	3400	91	3811	2745	2612	4944	7411	163	0	0	0	0	0	0	314	821	1494	3498	7315	3165	16992	4803	3537	1743	113	186	0	0	0	0	0	1765	3964	304	3085	8179	5224	2808	3111	685	411	0	0	0	0	0
Prot1939	Gene1939	0	0	0	0	0	0	0	0	0	102	3751	5711	2245	13439	6843	7776	0	0	0	0	0	0	0	0	5	176	2271	5232	3827	3319	1342	8867	0	0	0	0	0	0	0	0	0	160	575	329	2995	30	3885	7178
Prot1645	Gene1645	0	0	0	0	59	381	1837	9280	12460	13277	947	6155	538	281	295	0	0	0	0	0	0	463	168	4826	2278	9955	14645	1570	3374	159	238	0	0	0	0	0	242	344	3729	2744	3815	8261	4422	4537	4276	129	622	0
Prot2586	Prot2586	1483.5	849	8222.25	9557.25	6241.5	3325.5	70.5	269.25	252	148.5	485.75	395.75	3927.75	969.5	769.75	515	493.5	717	4991.25	8290.5	1376.25	1393.5	561.75	674.25	1.25	224	208.25	1058.75	3052.25	645.25	3850.5	748.25	714	1469.25	3497.25	11894.2	5173.5	2898	183.75	375	4.5	5.5	140.75	1574.75	694.75	869.5	747.25	2947
Prot673	Gene673	0	0	0	0	0	0	0	1373	3237	1578	14107	7027	7198	759	403	295	0	0	0	0	0	0	0	908	1812	5799	7025	10685	1912	2717	1251	0	0	0	0	0	0	0	314	467	4219	4496	9652	11316	1807	395	107	3207
Prot1054	Gene1054	6391	8202	2634	1660	3119	1153	224	260	0	0	0	0	0	0	0	0	17384	6836	2772	4451	1788	147	0	0	0	0	0	0	0	0	0	0	10548	3654	2107	6315	884	300	65	0	0	0	0	0	0	0	0	0
Prot1859	Gene1859	0	0	0	0	0	0	0	0	0	164	3010	1644	9133	14591	4468	4597	0	0	0	0	0	0	0	0	247	344	2451	3328	6146	4378	13849	1422	0	0	0	0	0	0	0	0	0	372	1151	1563	13553	6445	3965	10631
Prot3583	Prot3583	0	0	0	0	0	123	443.25	1911	2444.75	1048	3387.5	5835.5	3115.5	4741	4074	6643.5	0	0	0	0	0	126.25	1114	1242.75	1714.25	1624.25	1805.25	7957	4573.25	8282	6263	5025	0	0	0	68.25	23.75	77	599.5	1435.25	990.25	3487	1310.25	2023	8507.75	3063.75	5902.5	4791
Prot2063	Prot2063	3181	2825	3379.5	4034.5	719.5	4571.5	352.5	150	27	0	0	0	0	0	0	0	12247	4832	8025	4709	521	2005.5	359	188	2	0	0	0	0	0	0	0	4900.5	6247.5	6230	5516	4168.5	3647	298.5	212.5	138	0	0	0	0	0	0	0
Prot2514	Prot2514	3320.75	6437.5	2347.5	4103.25	6343.5	4479	663	861	0	0	0	0	0	0	0	0	4619	3931	7120.75	4131.5	6663.5	599.25	647.25	202.5	0	0	0	0	0	0	0	0	14271.2	4476.75	5008.5	4162.25	8071.5	1827	955.5	448.5	0	0	0	0	0	0	0	0
Prot1546	Gene1546
Prot1903	Gene1903	0	0	0	0	0	0	0	0	158	0	1740	2420	9987	8366	2436	1281	0	0	0	0	0	0	0	0	0	376	1271	4172	3879	12975	8799	9854	0	0	0	0	0	0	0	0	335	269	966	983	8532	6196	6879	2388
Prot3024	Prot3024	2829.5	456	2968	4422	350	459	1048	799	8123.5	1671	4094.5	2845.5	1267	527	80	0	7375.5	5926.5	1013	2796	1184	765	1756	1407	4708	2799	5714	3315	251	77	0	0	10815.5	2864	1741.5	3256.5	967	1002.5	4365	277.5	2919.5	3202	2901.5	2444	1822.5	0.5	0	0
Prot1138	Gene1138	1549	7753	5957	1791	9	291	2490	666	109	0	0	0	0	0	0	0	1434	3810	6805	2463	5536	4070	2446	854	6	0	0	0	0	0	0	0	4772	4674	5374	4160	17593	8680	3193	928	129	0	0	0	0	0	0	0
Prot680	Gene680	0	0	0	0	0	0	107	1017	1277	331	15260	10517	12680	2897	2020	1162	0	0	0	0	0	0	0	218	1140	8408	12501	4569	5498	6042	873	865	0	0	0	0	0	0	220	996	617	6992	16931	59	1544	2873	1062	0
Prot1983	Gene1983	0	0	0	0	0	0	0	209	0	932	680	953	5846	8943	3013	7690	0	0	0	0	0	0	0	0	77	563	1247	1868	2500	4499	3786	7651	0	0	0	0	0	0	0	0	0	670	445	3089	6589	5467	4550	11344
Prot4100	Gene4100	56.75	347.75	145.25	2116.5	3718.5	2091.75	1073.5	1073.25	2765.75	2191	1781	2669.75	3814.75	3339.75	933.75	611.25	46.75	201.5	1112.5	287.75	1854.25	1488.25	2550.25	1453.25	1511.75	1420.5	1625.25	6408.75	5928.5	5491.5	1004.25	1215.75	29.25	296.5	949.25	2677.75	1177.25	1629.75	2327.5	1417.5	1023.5	3941.75	3425.5	6503.25	5078.75	5090.75	2727.25	180
Prot2944	Prot2944	86.5	577.5	1269	49	571	1889	2467.5	1206.5	1973.5	3441.5	2263	2054.5	29.5	20	0	0	2322.5	479.5	3049.5	8079	757.5	1325.5	1327.5	3168.5	1655.5	665	1232.5	1505.5	0	0	0	0	799.5	549.5	5974.5	4159	2048	1769.5	1865	2233.5	3517.5	2230	1984.5	130.5	198.5	0	144	0
Prot970	Gene970	9547	3892	11724	1828	326	0	0	0	0	0	0	0	0	0	0	0	46123	1631	2405	289	250	0	0	0	0	0	0	0	0	0	0	0	520	7853	4648	2458	189	0	0	0	0	0	0	0	0	0	0	0
Prot3653	Prot3653	3255.75	4917	1320.75	495.75	310.5	6.5	0	0	8.25	200.25	1577.25	914.25	4449	12831.8	4725.75	1687.5	3387	984	1403.5	27.75	148.75	70.75	0	0	140.25	30.75	1454.25	3198.75	5741.25	1446.75	2521.5	1054.5	14465.8	1192.25	505	68	89	219.75	23.75	0	0	166.5	1899	1537.5	5180.25	6093.75	2277.75	8490.75
Prot193	Gene193																	3407	15966	18627	4084	2763	334	177	0	0	0	0	0	0	0	0	0
Prot783	Gene783	0	0	0	0	0	0	0	0	111	182	392	4609	3404	4392	1922	10673	0	0	0	0	0	0	0	0	0	270	1642	2533	2410	13333	218	2239	0	0	0	0	0	0	0	0	0	240	1383	1361	6885	13596	8846	3640
Prot977	Gene977	23276	213	2960	3888	229	234	0	0	0	0	0	0	0	0	0	0	14654	3046	2535	1483	586	23	30	0	0	0	0	0	0	0	0	0	16859	3581	7735	1890	226	0	0	0	0	0	0	0	0	0	0	0
Prot4022	Gene4022
Prot1683	Gene1683	0	0	0	0	374	249	1921	6156	6366	11617	8407	9051	1560	291	0	0	0	0	0	0	0	1373	1608	7597	10996	5364	878	1235	3560	110	0	0	0	0	0	0	304	35	1503	326	9338	15511	12872	2160	2271	653	563	0
Prot3256	Prot3256	0	0	0	0	0	203.5	1506	6503	3386.5	7092.5	8169.5	3084.5	6655.5	1574.5	669	256	0	0	0	0	90	115.5	235	962.5	1014	7683	6491.5	1795.5	6295.5	1181	194	634.5	0	0	0	0	0	135.5	1409.5	4015	1670.5	6147.5	14081	3336	5571.5	1728.5	849	1369
Prot155	Gene155	4204	9125	10619	2000	773	678	187	0	0	0	0	0	0	0	0	0	8390	5406	6253	3694	2292	756	306	0	0	0	0	0	0	0	0	0	13755	4860	7921	692	351	59	24	30	0	0	0	0	0	0	0	0
Prot4131	Gene4131	112.5	306	573.75	1639.5	428.5	1743.75	2223	2084.25	1994.25	2790.5	3291.5	1853.75	3921.5	1559	2846.5	23.5	135.25	383	350	2377.25	1447.5	2043	378.5	1849.75	537	1054.5	822.5	769	3099.5	6510.5	4458	7166.5	148.25	289.25	371.25	429.75	1772	870.5	1290.25	2874.75	1575	619.5	1505	1856.25	2166.25	7452	2601	3347
Prot1334	Gene1334	918	1099	155	6381	13442	23455	5820	7752	62	2033	0	0	0	0	0	0	1014	76	2209	2231	4614	16338	11496	5877	1409	577	285	0	0	0	0	0	292	305	1501	3281	2524	12298	6526	10849	1093	1168	0	0	0	0	0	0
Prot2636	Prot2636	1202.25	1024.5	10350.8	1969.5	6674.75	662	1981.5	691.25	4453.25	1067.5	1571.75	1177.25	507.5	660.75	0	0	399.75	3838.5	158.25	7734	1302.75	3975.5	1548.25	2404.5	164.75	3957.25	2120.75	911	32.25	248.75	0	0	933.75	6700.5	652.5	1707.75	743.5	1651.75	2556.5	2120.75	5058.5	1934	107.5	2917.5	48.75	167	0	0
Prot507	Gene507	0	0	0	0	116	1548	3289	3971	3290	2703	4909	882	208	0	0	0	0	0	0	0	651	601	5129	3040	3720	1420	4968	49	226	0	0	0	0	0	0	214	246	2711	6790	7357	4677	5460	4709	641	678	0	0	0
Prot3293	Prot3293	4740.5	2702	1783	2590	373.5	54	70.5	480.5	1293	3225	5944.5	3309	2481	2879	1309	362.5	1179.5	4089	102.5	833	289.5	218.5	118.5	168.5	1045	2349	6087.5	1861	751.5	3923.5	840	426.5	9557	3775	795	2040.5	3259	270	54.5	310.5	2713.5	1214.5	1432.5	2003	4245.5	33	1195.5	382
Prot3048	Prot3048	0	0	0	0	57	65.5	1145	905.5	5790.5	7825.5	7934.5	4576.5	4183	5486	2213	157.5	0	0	0	0	124.5	532	188.5	2363.5	4147	5617.5	7509	9304.5	4680.5	1983.5	390	1.5	0	0	0	0	0	124	1214.5	4013.5	3843	1239	8821	2121	4783.5	1331	246.5	115.5
Prot324	Gene324	68	1193	4923	7758	1047	4906	8076	3152	2244	569	0	0	0	0	0	0	440	400	2765	4193	3307	1856	2599	1477	1563	1440	633	132	0	0	0	0	24	251	176	4775	8225	10344	13195	4833	5414	708	196	0	0	192	0	0
Prot203	Gene203	1704	4627	8446	7062	6612	5558	479	418	0	0	0	0	0	0	0	0	1591	2749	4135	12975	1676	11352	2355	1391	0	0	0	0	0	0	0	0	202	4243	8956	10040	14411	2708	971	187	395	0	0	0	0	0	0	0
Prot4037	Gene4037	2554.5	2286.5	3256	3115.25	622	2035.5	2263	2084.5	5709	2656.5	2920	1907	1612.75	1616	2673.5	114	1190.5	6825	80.5	5083	1238.75	591.25	271	589.5	2553.25	2559.25	1743.5	1703.5	3413	2449.25	1257.5	1682.5	1414.5	1979.5	362.5	3117.5	4205	6736	1042	2393.5	827.25	1730.75	2867.5	2398.5	1036.25	2755	340.75	2219.5
Prot3777	Gene3777	11728.5	5300	4270	5795.25	4688.75	2199.25	302.5	3473.25	3406.75	608.25	1043.75	64.75	309.25	0	48	0	5298	2520.75	4064.75	3269.25	3181.25	1713.25	1050.75	1372.5	2183.75	1452.25	1713.75	238.75	154.25	0	0	0	9591.25	1692	3542.25	3984.75	2218.25	790.25	1080.25	2625.25	360	1376.25	1906	145.75	130.75	8.75	0	0
Prot384	Gene384	705	122	2355	2712	1971	14517	4587	1513	4925	2804	122	10	0	0	0	0	39	501	229	8349	1874	11065	17947	2627	2764	1336	185	0	0	0	0	0	159	226	3653	1040	7955	8390	14799	2425	998	716	0	22	0	0	0	0
Prot3672	Prot3672																	316.5	527	832.5	2926	3628	4577.5	1361	2640.5	1100	364	1042.5	1200.5	715.5	1781	2447	984.5	70.5	506.5	2726	2763.5	3945.5	7992.5	5871.5	3015	794	479.5	677	3659	648	3740.5	4112	2455
Prot3543	Prot3543	0	368.75	403	1837	1172.25	2596.5	1446.5	1560.25	761.75	493.5	2215.5	6872.25	7482.75	4409.25	7551	1327.5	87.5	19.25	518	138.25	2174.25	1389.5	4267	294.5	31.75	587.25	2680.25	348.75	4236.75	5765.25	5857.5	1167.75
Prot2244	Prot2244	9671.25	394.5	7635.75	2379.75	141	97.5	190.5	0	0	0	825.25	133	483.75	3325.75	3034.75	357.5	38703	4853.25	900.75	858.75	146.25	0	0	0	7.25	0	227.75	330.5	2583	851.25	244.75	4208.5	20223.8	3282.75	3775.5	900.75	1293	0	0	0	0	8.5	467	134	417	2054.25	2196.5	1337.75
Prot2302	Prot2302	2676.25	9517.25	10768.2	4267.75	3022	2047.25	4035.75	1501	488	90.25	0	0	0	0	0	0	6824.25	8251	6444.5	3289.5	1867.75	1301.75	2629	1459.75	969.5	61.25	0	0	0	0	0	0	19129.2	4357.25	3908.5	9687.5	6418.5	3439.25	2083.5	1914.25	953	213	69.25	0	0	0	0	0
Prot2742	Prot2742	2277.75	2253.5	3198	2886	8471.5	2335.5	1929.25	8575.25	1800	2266.5	249	0	0	0	0	0	344.5	2202.5	2875	4604.5	7060.75	9154.25	9402.25	10628.5	2172	174	0	0	0	0	0	0	613.25	966.5	4034.75	5701	11703	10049.5	8107	4832.25	1750.5	19.5	525	102	0	0	0	0
Prot191	Gene191	10238	3043	6581	1660	498	676	207	0	0	0	0	0	0	0	0	0	11016	3438	3338	5993	2282	1136	275	0	0	0	0	0	0	0	0	0	9325	4386	375	328	336	33	252	276	0	0	0	0	0	0	0	0
Prot17	Gene17	26121	3997	1739	2243	596	334	0	0	0	0	0	0	0	0	0	0	2129	941	1654	3388	353	55	0	0	0	0	0	0	0	0	0	0	3862	3656	4321	3467	695	633	0	0	0	0	0	0	0	0	0	0
Prot3938	Gene3938	351.25	734	969	878.25	1462	774	4415.25	2418.25	8410	1846.75	1560.5	6274.75	1401	1065.5	429.25	148.75	608.25	872.75	1459.75	4541	255.75	1592.5	202	1384.5	2982.25	5385.25	1580	4498.25	1256.75	834.5	708.25	494.75	310	384	1492	1605	1904	1697.25	429.25	2615.5	7964.75	7023.25	3503.75	1389	1281.5	756	753	332.75
Prot2484	Prot2484	1484.25	4073.25	5256.75	10017	3429	2076.75	2810.25	1658.75	1103.75	3490	4488.25	1190.25	687.75	49.5	39	0	1986	1531.5	6795	9986.25	6614.25	3718.5	1015.25	1467.75	1114.5	3098.75	2414.5	1541.25	611.5	318.5	0	0	2683.5	6175.5	5283.75	2222.25	2015.25	2656	1569.25	1215.75	1695.75	4343.75	3708.25	116	246.25	16.75	0	0
Prot3437	Prot3437	4576.75	1139.75	474	92.5	148.25	14.5	0	364.5	2814	1113.75	6490.5	8578.5	3870	5553.75	1028.25	278.25	4613.5	1137.75	423.75	262.25	5	72.75	0	783	3537	2427.75	3151.5	4134	5936.25	3408.75	903.75	994.5	8784.75	255.75	466.75	401.25	188	170	0	399.75	1823.25	852.75	6761.25	7452.75	1198.5	144.75	350.25	493.5
Prot2105	Prot2105	20655.5	5122	87.5	135	370.5	61.5	0	74	694.5	2475	1762.5	5417	2304.5	2813.5	673.5	537	24997.5	1675	2233.5	769	600	77.5	0	475.5	601.5	1719.5	3272	317	364	5341.5	2216	32.5	9246.5	3881	1536	2271.5	87.5	0	145	432	1897	2709.5	5841.5	6605	853	3602	725.5	33
Prot3275	Prot3275	0	0	0	83.5	69	468.5	1233.5	3570.5	1609	4102.5	5233.5	4216	5069	3164.5	662	77	0	0	0	0	49.5	805.5	4279	489.5	2462.5	1829	8154	2903	3684	2381	571.5	60	0	0	0	0	289.5	744.5	1249	6290	5748	5283	3986	3708	2841	3025	376.5	1040
Prot3414	Prot3414	1062.75	888.75	1158.75	1479.5	10	99	25.25	1916.25	1763.25	3406.5	12294.8	4729.5	9651	876.75	1652.25	697.5	8587.5	355	1819.75	977.75	154.75	2.75	0	559.5	1678.5	7380.75	4633.5	1818.75	8334	2783.25	2787	265.5	2223	1044.25	1229.5	307.75	69.25	99.25	24	498.75	1587	1059.75	4740.75	6694.5	10406.2	2895.75	2353.5	174.75
Prot3692	Gene3692	1896.5	2007	6722	3879.5	3039	3253.5	322.5	832.25	217.25	1726.5	769.75	4525.75	3844.5	4874.75	1090.25	1596.75	522	702	2017.5	3424.5	144.5	2377	138.5	750.75	469.5	655.75	1733.5	2810.5	3294	757.25	1527.5	327.25
Prot4054	Gene4054
Prot167	Gene167	1738	1988	1403	4586	822	94	73	327	0	0	0	0	0	0	0	0	18396	4572	2232	3013	1444	596	0	0	0	0	0	0	0	0	0	0	4648	3877	6122	3819	5763	482	0	0	0	0	0	0	0	0	0	0
Prot265	Gene265																	1888	1500	5418	21743	4799	931	2034	456	0	0	0	0	0	0	0	0	3938	4481	3991	4274	5959	2418	1584	171	0	0	0	0	0	0	0	0
Prot1464	Gene1464	678	407	3104	1927	6360	1882	4834	6034	1110	482	53	0	0	0	0	0	80	271	2062	5985	14973	7807	6244	2220	189	209	0	0	0	0	0	0	0	124	3932	12882	600	83	9955	8020	2038	803	80	0	0	0	0	0
Prot62	Gene62	11886	1777	2505	1394	804	0	0	0	0	0	0	0	0	0	0	0	14153	4989	1777	6493	134	554	0	0	0	0	0	0	0	0	0	0	3789	4045	1812	753	375	86	0	0	0	0	0	0	0	0	0	0
Prot463	Gene463
Prot1164	Gene1164	2459	1927	3464	2279	7388	2183	528	72	143	0	0	0	0	0	0	0	1434	2363	5508	8533	15106	7490	482	336	209	0	0	0	0	0	0	0	1380	10272	13225	11324	9402	6849	775	727	98	0	0	0	0	0	0	0
Prot2899	Prot2899	0	0	0	525	334.5	944.5	884.5	2775	3636	5737.5	8410.5	3699.5	5265.5	2453.5	368.5	615.5	0	0	0	0	365	387	2235.5	2008	1773	3985	4034.5	2778	4084	569	1086	370.5	0	0	0	0	0	2080.5	1321	1275	6766.5	3415.5	2211	3326	3665	1904.5	350	163
Prot606	Gene606	0	0	0	0	265	819	58	5837	8107	18671	8348	2201	2383	1291	0	0	0	0	0	0	112	696	873	2699	7435	1348	7426	744	2386	187	0	0	0	0	0	0	0	406	3136	7016	8344	9301	12612	3715	1074	368	0	0
Prot3491	Prot3491	0	0	0	0	0	0	0	308.25	517.75	461.25	3437.5	3142.5	3477.25	3484.5	1042	5621.25	0	0	0	0	0	0	90	166	552.5	943.5	4562	4532.25	5940.25	8372	3359.75	2941.5
Prot2530	Prot2530	3214.5	272	2672	171	405	1090	2563	4203	1212.5	3151.5	2946	23.5	198.5	127.5	0	0	10543	4405.5	1233.5	940	1050.5	1161	1610	2665.5	4684.5	290	3035	174.5	8.5	0	0	0	1549	1430.5	4124	632.5	653	1099	529	3810	4145	4170	852	717	369	0	0	0
Prot605	Gene605	0	0	0	0	0	621	86	6391	19142	5906	51	8170	1588	687	236	0	0	0	0	0	207	1610	414	7240	7628	14610	7811	2173	3229	1154	0	0	0	0	0	0	219	300	1532	6769	13594	6741	4351	619	5848	454	444	0
Prot305	Gene305	1648	6984	4804	8146	6109	4741	1942	319	0	0	0	0	0	0	0	0	1232	7139	6963	775	449	5571	1929	280	0	0	0	0	0	0	0	0	355	1735	10510	485	10963	675	4218	609	0	0	0	0	0	0	0	0
Prot1627	Gene1627	0	0	0	0	13	202	863	706	16431	12465	7058	4532	726	1606	338	0	0	0	0	0	264	235	1051	7752	6316	5709	7733	678	2231	81	0	0	0	0	0	0	110	310	1284	1553	2164	12387	3371	1326	335	391	0	0
Prot3728	Gene3728	0	25.25	1262.75	1227.5	2228.75	2405.75	4205	2700.75	5582.25	5010.75	2888.75	4967	4969	492.5	805	826	105.25	75.25	199.5	1769	762.5	2493.25	4474	3052	3007.25	5914.25	3785	9038	4313	1233.5	2366.5	98.5	108	60.75	559.5	1631.75	1870.5	4089	4203.25	4458	2246	6602.5	4299.25	2738	10436.8	1791	1153.5	127
Prot1451	Gene1451	233	408	2715	4005	3997	9779	10961	6622	236	1660	0	0	199	0	0	0	167	533	1905	2461	697	18342	7598	8109	1263	168	180	214	0	0	0	0	63	1256	878	12415	7474	4965	10928	4452	3345	466	0	0	0	0	0	0
Prot3512	Prot3512	6140.25	2968.5	1307.5	1334.5	76.5	371	55	0	0	208.5	1309.5	2411.25	1737	912	2079	1041.75	4115	1641.5	769	118.25	350	363.75	51	46.5	0	142.5	2529	2314.5	2567.25	6565.5	414.75	6071.25	3509.75	2744.5	237.25	30.5	315.75	821.75	0	0	0	87.75	417.75	3785.25	2649.75	3425.25	2782.5	3060
Prot215	Gene215	1771	10948	8648	3518	8599	1979	1927	692	0	0	0	0	0	0	0	0	2293	3508	4624	3669	1703	3713	36	346	0	0	0	0	0	0	0	0	3280	2978	9470	931	5694	4778	794	3	0	36	0	0	0	0	0	0
Prot3654	Prot3654	23421	202.5	2072	1140	167	6.5	69.5	0	0	349	631.5	380	1744.5	1973.5	4171	1519	13175	1607	62	727.5	303	40	0	0	0	373	444	155.5	2615	1259.5	2993	3057	21426.5	416.5	497.5	160.5	409.5	543.5	0	0	0	242.5	292	1812	3822.5	1342.5	4555.5	1260.5
Prot412	Gene412	212	628	715	2497	1362	8592	484	2473	3552	611	800	243	0	0	0	0	89	2265	812	14956	10251	3343	1056	572	579	1051	194	0	0	0	0	0	437	977	3188	2756	10882	3386	11691	5998	642	1430	0	0	0	0	0	0
Prot751	Gene751	0	0	0	0	0	0	0	285	3944	3960	3099	15708	8257	5500	1233	2891	0	0	0	0	0	0	0	68	1990	3898	1716	12407	8136	3746	3672	1659	0	0	0	0	0	0	120	54	3375	4928	7620	12163	7865	3168	504	181
Prot1206	Gene1206																	4642	1411	4581	249	12342	726	3569	112	230	0	0	0	0	0	0	0	92	2108	7006	7049	13156	3425	365	242	281	0	0	0	0	0	0	0
Prot315	Gene315	1971	2200	2819	8901	9071	5520	1665	508	83	0	0	0	0	0	0	0	1267	2361	8941	9723	7482	8775	1867	416	172	0	0	0	0	0	0	0	1025	2189	10133	4065	3828	3684	287	950	0	0	0	0	0	0	0	0
Prot2116	Prot2116																	6956.5	4175	1693.5	298	542.5	7	96.5	0	150.5	70	873.5	981	5415.5	1701.5	1929	2908	13305.5	3938	1150	116.5	152	90.5	0	0	0	61.5	1610	1343.5	2610.5	3477.5	4188.5	65.5
Prot3915	Gene3915	679	146.5	552.5	3722	3651.5	4674.5	6040.5	2359	788.25	1340.5	4012.25	3676	2415.75	1940	2468.25	1399.25	417.5	632	1617	2839.5	3047	3854.5	663	2004.5	2695	2443.25	2914	3759.75	2997.25	1372	1266	2132	120.5	782	3378.5	2085.5	1577.5	3279	3324	1329.25	990.25	2024.25	1753.25	5600.75	3874	2694.75	2796.5	1036.75
Prot4106	Gene4106	159.5	216	708.5	1142	732.75	863	1365.5	2239.75	1417.75	1613.25	1316.5	2143.25	4041.25	510.75	2546.5	2934.25	0	240	710.5	1346.25	2499.75	2451.5	1842.75	219.25	1857	781.75	1513.5	3684.5	2164.75	5342.75	2258.25	6234	95.25	176.5	606.5	1068	2372.5	895.5	1683	231	1601.75	819.5	3174.75	1286.5	315	7092.25	2739.25	1718.25
Prot2286	Prot2286	13230.2	1163.25	3081	2065	2981	5040.75	1412.5	3262	1075.5	29.25	183.5	0	126.5	0	0	0	3825.25	6806.75	2410.75	3163.5	4244	5001.25	2406.75	2431	79.5	523.5	55	0	0	0	0	0	4694	6458.5	599.25	8004.75	4009.75	804	2311.25	406	418.25	223.75	0	48.25	0	0	0	0
Prot3516	Prot3516	0	0	0	0	0	627	380.5	994.5	3893	2958.5	3029.5	3152.75	6240.25	5809.5	4587.75	461.25	0	0	0	0	0	212	240.75	1979.5	2536.5	2289.25	2986	1896	17650.5	6754.75	18199.8	1896	0	0	0	0	27.25	70.75	84.75	1033.25	1455.5	3449.75	3435	1882.25	7970.75	7919.5	7701.75	7.5
Prot2124	Prot2124	11324	565.5	2335	31.5	331.5	195.5	1911	3465.5	1094	3738.5	4480	1149	1062.5	291	0	0	72	6542	2420.5	31	399.5	78.5	717.5	2328	4841.5	2380	3840.5	31.5	819.5	343	98.5	0	11171.5	5122	3685	384	74.5	481.5	2528	1621.5	5569	7742.5	1731.5	508	204	131	0	0
Prot15	Gene15	7510	2296	186	209	967	140	0	0	0	0	0	0	0	0	0	0	28152	2977	642	4296	527	44	0	0	0	0	0	0	0	0	0	0	430	1612	4446	1212	0	49	148	0	0	0	0	0	0	0	0	0
Prot1414	Gene1414	156	471	2306	6699	7972	7378	9226	5488	897	187	0	0	0	0	0	0	223	628	1075	11268	340	681	3117	6189	572	850	193	0	0	0	0	0	186	1705	1141	1255	4994	1794	10702	6883	2197	1334	0	0	0	0	0	0
Prot583	Gene583	0	0	0	0	0	577	693	3279	2799	7803	9360	3848	4054	1422	0	0	0	0	0	0	0	93	3662	5424	3896	1527	6381	1328	1380	108	12	0	0	0	0	0	0	505	2341	3216	12851	6389	7207	1842	1449	431	0	0
Prot544	Gene544	0	0	0	0	281	945	11734	6986	10581	7940	2899	6	0	0	0	0	0	0	0	0	1398	1931	2552	721	3881	4221	858	1190	23	58	0	0	0	0	0	0	235	855	2551	3361	5561	5309	4179	2316	323	0	0	0
Prot2001	Gene2001	0	0	0	0	0	0	0	0	0	180	744	1976	1593	5120	8235	5256	0	0	0	0	0	0	0	0	0	245	1717	1505	2479	7772	1207	13747	0	0	0	0	0	0	0	0	0	626	1064	3285	5717	7165	6779	18266
Prot1362	Gene1362	744	901	343	1056	784	10527	12018	3065	2979	1392	40	0	0	0	0	0	721	95	5088	671	528	11893	6167	6148	66	1495	618	0	0	0	0	0	321	1612	1031	6150	9149	13300	6297	8623	1578	1195	1456	0	0	0	0	0
Prot2860	Prot2860	0	0	0	91	89.5	1028	558	5229	2468	4271	2490.5	1609.5	2928	7488.5	2085.5	1275.5	0	0	0	37	197	1018	1119	6939	3865	1796	1942.5	2959.5	2447.5	9679.5	4843.5	3086.5	0	0	0	141.5	165	593.5	1.5	708	1069.5	3058.5	1077.5	2875.5	1241.5	452.5	1133.5	2176
Prot3415	Prot3415	6001.25	79.25	1752.75	290.25	75.5	0	0	45	1005.75	742.5	9244.5	8535	4787.25	670.5	766.5	0	4510.5	158.75	401	133.5	466	0	39.75	324.75	881.25	1408.5	1185	4085.25	10701.8	11307	1142.25	225.75	1023.75	452	351.25	279.25	137.25	0	234.75	11.25	1312.5	3231	1206.75	5679	8266.5	1827	2964	249.75
Prot3796	Gene3796	3865.25	1986.5	2339.5	2197.25	826.25	161.25	234.5	2305.25	1898.25	1070.5	1171	506.5	294.5	66	0	0	7036	1779	3658.25	6733.25	2731	487.5	243	657.75	2879.5	2876	3482.75	34	1467.25	186.75	98.5	0	6609	2975.75	1558.5	2766.5	2122.5	835.5	148	147.25	1032.5	1608.25	2595	3086	110.25	34.5	45.5	0
Prot2150	Prot2150	544.75	1102.25	1125.25	400.75	932.25	1223.5	678.5	362.25	1171.5	6396	7220.25	12444.8	5856.75	2955.75	1843.5	149.25	433.75	889.25	2406.5	1291.5	2207.25	547	4.25	327	1293.75	2349	5973.75	9281.25	1470.75	6037.5	1359	117	497.5	80	1073.25	3613.5	838.25	895.75	254.75	1340	2332.5	1875	5652.75	3321	7292.25	4395.75	437.25	56.25
Prot275	Gene275	3585	5538	2935	1129	9199	7780	461	150	185	0	0	0	0	0	0	0	3337	2436	8323	9376	8992	1779	711	1395	0	0	0	0	0	0	0	0	2275	4634	5767	5835	12030	2617	258	770	285	0	0	0	0	0	0	0
Prot1437	Gene1437	634	1225	25	7073	9354	10083	1411	8227	1213	128	0	36	0	0	0	0	370	776	3387	2824	1064	14207	9394	2942	3428	1823	180	0	0	0	0	0	712	1613	1210	2766	9157	6880	11602	3778	433	1140	309	0	43	0	0	0
Prot3770	Gene3770	10220.5	1435.5	2253	5186.5	4436.25	904	660.25	52.75	62.5	70	283.25	1331.25	773	3255.75	742.5	628.75	6448.75	4065.5	2855.5	3615.5	1571	894.25	110.25	23.75	33.25	0	410.5	645.75	1900.5	2376	1578.5	1144.25	3727.5	7718.75	4850	2520	2328	1273.75	637.75	40.75	40.5	180	21	1081.5	1238.25	1022	4048.75	1222.25
Prot2671	Prot2671	178	303	903.5	3066.5	1631.5	3081.5	2558.5	3572.5	1187	2793	3988.5	6474.5	1518	2557	1143.5	537	68.5	88.5	1718.5	2789	3057	1181.5	3556	2298.5	1396.5	1249	1053	1576.5	3226.5	3276	211.5	20	109.5	8.5	702	556.5	4369	1695.5	3180	3338.5	1921	3199.5	1807	10228	6136.5	662	743.5	171
Prot1952	Gene1952	13230	1561	4830	1128	664	224	94	0	0	0	0	0	0	0	0	0	18661	4257	1843	1260	896	1230	0	0	0	0	0	0	0	0	0	0	13219	135	6747	156	24	35	0	234	0	0	0	0	0	0	0	0
Prot1063	Gene1063	19096	8313	2643	1874	1998	1007	49	0	0	0	0	0	0	0	0	0	265	2497	10043	4663	4016	295	0	0	0	0	0	0	0	0	0	0	25090	7711	4538	218	365	1202	0	0	0	0	0	0	0	0	0	0
Prot1562	Gene1562	0	0	0	115	231	1656	126	8176	2298	390	1560	565	162	0	0	0	0	0	0	29	350	231	476	391	8023	1238	5699	19	906	0	0	0	0	0	0	0	226	1768	3981	3125	1014	6279	738	1295	42	0	0	0
Prot3902	Gene3902	1976.5	515.75	1778.75	5225.5	4200.75	8943.5	537.5	3457.5	2501.5	295.75	181	1628	4273.5	1563	310.25	2291	3820.75	1102	3723.75	1491.25	3429	6780	3045.5	5632.5	1640.5	753.25	1157.25	1141	1293.5	2872.5	1952.5	599.5	1762.25	5733.25	2044.25	677.75	3865.5	6214.25	7376.5	2172.5	295.5	348.5	776	659.75	1265.75	2150.5	858.5	224.25
Prot1043	Gene1043	1375	7881	1096	4744	1868	709	517	72	0	0	0	0	0	0	0	0	20570	2225	963	3059	810	297	121	0	0	0	0	0	0	0	0	0	564	4693	6956	5834	4068	238	0	0	0	0	0	0	0	0	0	0
Prot2975	Prot2975	2213.5	5863.5	277.5	49	683	527	3238.5	1678.5	5498	1681.5	681	1403.5	111	0	0	0	6803.5	956	3211.5	2611	1591.5	724	770	3173.5	2127	2224.5	1731	409	659.5	140	0	0	4784.5	4670	1481.5	2429.5	182.5	631.5	2086.5	3033	5591.5	1559	1045.5	209.5	0	195.5	0	0
Prot3850	Gene3850	4153.75	4288	5313.5	3797	6252.5	2078.5	3343.75	2575.75	1104.25	1915	1048.75	29.5	68	62.5	0	0	3389	5760.25	1823.25	3775.5	1487.75	2651	2721.25	1569.5	3075.75	1426.25	479.5	648	127	26	0	0	6540	1504.5	2155.5	6746.5	2873.5	2545.75	857.5	1139.25	2338.5	189.25	2142.75	282	0	38	0	0
Prot1092	Gene1092	25168	6122	2917	2458	3050	170	67	112	0	0	0	0	0	0	0	0	11577	3925	6692	4117	1488	666	186	0	0	0	0	0	0	0	0	0	6046	3137	11906	1238	2197	304	135	0	0	0	0	0	0	0	0	0
Prot2336	Prot2336	9023.5	3022	1663.5	2204	1925.5	670.5	2247	1612	3993.5	5780	2909	510.5	1524	155.5	406.5	0	15941.5	1032.5	3412.5	1735	3050.5	915.5	1282	1103	3518	6196	3886	2495.5	1122	61.5	125	0	6403.5	4995.5	3535.5	1731.5	351.5	483	1961.5	3829.5	9472	4855	2955	1523	839.5	1290.5	0	0
Prot4019	Gene4019	1554	1814.5	163.25	472.25	328	605.75	635.75	2675.5	2789.5	5869.25	4057.75	2620.25	3070.75	2072.5	2436.75	234.75	3198.25	1738.25	277.75	1458.25	1.25	585.75	466	3612	3480	4535.25	1859.5	2467	1555	1406.25	1844.25	1688	368.25	187	1472.25	1048.5	122.75	0.75	1069.5	1217.5	2421.5	5262.5	1093	2634.25	1451.25	1180.75	748	2631.25
Prot3033	Prot3033	2058.5	710	567.25	916.25	49.5	647.25	1495.5	2408.25	5862	8010	9896.25	4280.25	540.75	1145.25	0	0	4138.25	2934	3567.5	79.5	648.75	129	272.25	2715	5313	2304	1071.75	3308.25	1429.5	0	0	0	664.25	965.25	665	464.5	308.25	675.5	1003	5121.75	8129.25	428.25	7386	8894.25	1728	534.75	0	208.5
Prot291	Gene291	2670	10552	14010	4406	6111	6348	58	649	166	0	0	0	0	0	0	0	2470	7852	4739	6111	7213	4957	2348	719	0	0	0	0	0	0	0	0	1327	7423	1003	23786	5159	7396	2387	801	35	0	0	0	0	0	0	0
Prot4088	Gene4088	0	0	0	0	242	109.75	362.25	3851.75	7356	5114.75	3999.25	2280	2010.5	3147	1396.25	178	0	0	0	13.25	12	490	1657.25	4907.75	3093	4457	6509.25	1735.75	5131.75	2112.75	514.5	306	0	0	0	56	8.75	529.25	1845	3659.25	4898.5	6631.5	3916.5	3858.75	5103.75	2316.75	1389	192.5
Prot2961	Prot2961	2310.5	873.5	1343.5	3252.5	2510	1009	1523	1716	1031.5	4542.5	1812.5	1068.5	542	397.5	80	0	259.5	3727.5	5075.5	1580	931	527.5	460	2730.5	3868.5	3356.5	1689.5	932.5	401	250	0	0	2101	4176	6193.5	956	1431	1025.5	2752	815	5584.5	2693.5	2003	617.5	38.5	0	0	0
Prot355	Gene355	125	1796	6852	5111	8951	1309	10991	2194	2651	1497	330	0	0	0	0	0	0	963	2728	5806	4873	5593	4478	1502	2020	624	215	0	0	0	0	0	313	99	1927	1839	9836	7209	9966	6674	4235	1250	192	0	0	0	0	0
Prot153	Gene153																	6575	16328	3529	1708	586	500	59	0	0	0	0	0	0	0	0	0	14168	4127	3962	1525	1357	1487	728	0	0	0	0	0	0	0	0	0
Prot3058	Prot3058	325	1984.5	3809.5	870.5	933	406.5	2090	1442.5	2259	4228.5	4485.5	572.5	1265	706.5	0	0	3239	3191	314	258.5	441	744.5	732.5	2416.5	3461	4341	557	1536	251	215.5	0	0	7802.5	3258.5	3693	3121	1246	612	1543	2385	7466	3216	4954	369.5	1283	0	90.5	0
Prot65	Gene65	2918	281	4386	1254	819	251	149	0	0	0	0	0	0	0	0	0	25750	6108	4324	2129	209	18	0	0	0	0	0	0	0	0	0	0	10806	7338	5793	2815	232	0	0	0	0	0	0	0	0	0	0	0
Prot2006	Gene2006	0	0	0	0	0	0	0	0	217	0	1103	7737	4051	5353	2948	2475	0	0	0	0	0	0	0	0	200	226	1296	4460	2916	2035	1934	6532	0	0	0	0	0	0	0	0	131	473	2185	1384	10945	8853	10466	2238
Prot524	Gene524																	0	0	0	961	58	865	1315	3121	2021	8499	322	417	152	0	0	0	0	0	0	53	921	2318	736	2026	6192	5082	3175	627	455	0	14	0
Prot397	Gene397	0	323	566	4644	6268	1274	3485	7421	1994	1251	7	0	0	0	0	0	137	700	389	7391	1143	2267	4349	730	1680	605	62	0	0	0	0	0	80	923	5011	7054	828	2838	11834	1070	4192	461	97	0	0	0	0	0
Prot2766	Prot2766	0	140.25	1411.5	7113	10677.2	2258.5	2299.25	9948.5	6693.75	3070.75	2880.5	1394	999.75	482	0	0	0	50.25	818.25	8184.75	15767.2	13052	5522.75	8204.5	1458.5	1748.75	3625.75	912.5	762.5	83.75	49.5	0	447.75	454.5	651	57	4920.75	6798	6367.75	2614.5	9021	2325.75	1514.75	1565.5	256.75	42	65	0
Prot2436	Prot2436	9833.5	5376	5797.25	4042.5	1245.5	5.25	86	0	0	0	0	0	0	0	0	0	9890.25	8557	978.25	3143.5	637.5	131.25	0	0	0	0	0	0	0	0	0	0	18755	2578	6578.75	1307	373.25	144.75	20.25	0	0	0	0	0	0	0	0	0
Prot3988	Gene3988	1596.5	683.25	1161	966	890	2140.5	2693.75	1232.5	2330.75	6802.25	2976.75	1747.25	1947	892	820.75	1911.75	2207.5	1188	3441.5	1568.5	133.5	376.5	756.75	1636.5	2158.25	4956.25	1466.5	2381.5	524.75	1758.75	1555.75	859.25	903.75	2638.75	1441.5	1464.25	825.25	1095.75	1574.5	2467	5245	1116	1407.75	1377.5	2802.75	1255.5	445.75	739.75
Prot1279	Gene1279	584	2410	8436	9224	12819	5122	14	135	0	0	0	0	0	0	0	0	3148	4829	4864	16681	7361	3880	4555	244	0	16	0	0	0	0	0	0	16	2310	6983	11257	4762	6537	2810	274	0	0	0	0	0	0	0	0
Prot1460	Gene1460	241	598	1352	1288	9970	4458	2081	1240	2354	141	111	0	0	0	0	0	0	1767	1704	4184	8908	6639	905	1170	932	1009	55	341	0	0	0	0	0	657	3752	6352	3672	2217	9494	5632	1878	1523	247	0	0	0	0	0
Prot2737	Prot2737	93	583	459	2216.5	4523.5	4040	6389.5	1191	1787.5	1795	8585	658.5	9393.5	2150.5	116.5	546.5	97	111	605	676	3496.5	2360	3269.5	2012.5	856.5	2123	13365.5	6358.5	2674.5	1518.5	878.5	151.5	901.5	65	1750.5	23.5	2652.5	4961	4917.5	3492.5	474	1727.5	7578.5	4895.5	6834	1869	252.5	359.5
Prot394	Gene394	65	1087	1449	4256	3078	2808	3767	5949	163	881	0	0	0	0	0	0	984	188	2483	1129	6428	20106	16691	3785	768	944	0	223	0	0	0	0	1084	764	1144	1772	6207	6775	15420	3192	695	939	0	480	0	0	0	0
Prot2616	Prot2616	1337.5	1807.5	4172	4414.5	9266	2710.5	977	574.5	258	1801.5	5128.5	2821	4827.5	362.5	477.5	362	2156	1758.5	5301.5	5566.5	974	1774.5	1610.5	466	3031.5	4491	3560	256	1354.5	32	281	142	1976.5	2823.5	2297.5	6322	2169.5	3445.5	1521.5	837.5	1600.5	2488.5	779.5	2045.5	1909	2366.5	829	112
Prot2051	Prot2051	2149.5	1247.5	457.5	771.5	385.5	82	124	195.5	93	207.5	1345.5	1312.5	9194.5	2935.5	753	179	170	6228	451	151.5	0.5	0	257.5	176	628.5	4101	2263	7823	1207	1460	316	166	10079	1854.5	275	413.5	85.5	88.5	0	763	1615	221.5	3483	3040	1526	2004.5	1528.5	448.5
Prot2573	Prot2573	1186.5	729	9548.25	2909.25	6374.25	4311.75	611.25	70.75	430.5	250.25	244	1397.5	218.75	916.25	2185	945	555.75	8349.75	8014.5	2169.75	1944.75	1797	1347	0	0	0	609	1182.5	728	1860.25	2916.5	1508.25	2002.5	2400.75	4414.5	3132.75	9723.75	4.5	51	274.5	345.5	277	262.75	1366.75	142	413.25	127	410
Prot1113	Gene1113	1233	16631	10495	2933	6002	177	270	0	0	0	0	0	0	0	0	0	7792	9294	4467	4143	3214	64	437	243	0	0	0	0	0	0	0	0	2875	7105	8631	6124	1679	256	0	93	0	0	0	0	0	0	0	0
Prot3297	Prot3297	7440	122.5	4265.5	2954	1921.5	276	337.5	226.5	169.5	2943	2686.5	3273	8578	149.5	598	84	1218	2623.5	1738.5	1690.5	323.5	652	0	395	811.5	1501	4627	4161.5	5050.5	2376.5	181	30	10600.5	3601.5	2620	1988.5	1022	34	148.5	22	354	1753	2610	6771	1014	2120.5	1062.5	206
Prot2962	Prot2962	0	501.5	2050	2146.5	4760	2011	2791.5	6166.5	6888	2491	2727	717	150.5	80	0	0	209.5	468	283	461	4516.5	2189	9805.5	1293.5	2814.5	1720.5	1912	582	114.5	68	0	0	71	699.5	568	1428.5	2621.5	1930.5	5838.5	8306	3282	1738	3265	487.5	143.5	0	0	0
Prot2749	Prot2749	35.5	1884	6621	7677.5	11189	5101	6438	1376.5	542.5	533	106.5	0	0	0	0	0	507.5	1122.5	7405	5575.5	9076	1667.5	5385	2093.5	560	560.5	46	0	0	0	0	0	1018	1274	4460	3358	5416.5	9388.5	5419.5	2795	931	166	73.5	0	0	0	0	0
Prot1844	Gene1844	0	0	0	0	0	0	0	0	277	218	1326	1043	188	11693	10625	5655	0	0	0	0	0	0	0	0	75	0	605	3829	6883	12316	6457	14116	0	0	0	0	0	0	0	0	0	263	2820	12943	4357	7000	9393	5182
Prot2475	Prot2475
Prot1681	Gene1681	0	0	0	150	269	160	3391	2945	4546	2485	2565	4508	1718	497	75	0	0	0	0	0	0	394	2952	1482	10146	135	11836	5697	3012	133	88	0	0	0	0	0	0	945	796	1245	855	11415	11505	3887	1962	134	0	0
Prot1744	Gene1744	0	0	0	0	0	0	66	149	831	8047	10563	3336	3683	1432	203	2785	0	0	0	0	0	111	10	997	1689	1747	6054	1960	3424	55	2306	976	0	0	0	0	0	48	0	909	3029	4441	896	4862	10753	10074	2928	326
Prot2554	Prot2554	6404	2488.5	7264	5224	1044.5	2199	1086.5	636	92.5	0	0	0	0	0	0	0	3417.5	3281	4596.5	2578	5438	1720.5	287	137	62.5	0	0	0	0	0	0	0	4835.5	428	3727	6271.5	4491	1248	1253.5	1356.5	10	0	0	0	0	0	0	0
Prot2529	Prot2529	684	4166	6909.5	7622.5	5220	5680	1430.5	5098	7285	2797.5	2722.5	649.5	168	0	0	0	27	2445.5	819.5	6618	3804	892.5	4279.5	2520.5	2649.5	2840.5	988.5	681.5	120	0	0	0	1332	1201.5	4059	560	3342	709	2911	1342	5571.5	2037.5	895.5	486.5	173	0	0	0
Prot3766	Gene3766	1513.25	3355	2807.75	3380.75	1725.75	4208.5	3580.75	3412	1097.75	1161	169.25	2513	321.75	189.25	0	0	11477.2	1038	1418.75	3604.75	3956.5	2900	2743.25	1711.25	446.5	4181.5	2137.25	963	486.25	123.25	0	0	510.75	4613.5	1219.75	3597.5	1669	5327.5	2523	513	1422.5	4257.25	1559.75	500	393	20.75	36.25	0
Prot1262	Gene1262	2981	1508	1897	8079	4876	2530	1719	1608	0	0	0	0	0	0	0	0	4271	4637	6698	4198	9136	7640	35	1656	407	0	0	0	0	0	0	0	1855	3569	22694	2156	6661	4408	1921	1359	135	0	0	0	0	0	0	0
Prot1917	Gene1917	0	0	0	0	0	0	0	0	0	712	681	5416	4057	10276	1979	4611	0	0	0	0	0	0	0	0	0	0	1639	1986	4021	3294	8376	3627	0	0	0	0	0	0	0	0	0	744	3509	2409	11384	5783	5854	4897
Prot301	Gene301	3990	1937	13695	1175	5026	836	1824	501	87	0	0	0	0	0	0	0	3111	9841	3743	3134	5918	7351	1527	602	0	0	0	0	0	0	0	0	3265	2560	4606	12046	1861	2257	1816	106	0	0	0	0	0	0	0	0
Prot3088	Prot3088	251.5	369.5	98	2600	752.5	3020	5026.5	2437	3864.5	9689	7703.5	707.5	1114	117.5	0	0	167.5	526.5	1561	800	5796	4668	4680.5	1338.5	362.5	5166.5	7223.5	983	93.5	164.5	0	0	190.5	86	1286	1142.5	3162	1965.5	642	8708.5	7496.5	5776	3028.5	4868	344.5	364.5	0	0
Prot1733	Gene1733	0	0	0	0	0	0	0	574	1099	4782	11467	3542	1963	5092	3935	170	0	0	0	0	0	0	93	1015	1189	6379	7687	13359	10708	4381	2905	112	0	0	0	0	0	0	0	404	1043	1461	146	1272	1394	11832	3414	899
Prot885	Gene885	27990	5853	1850	2189	548	926	248	0	0	0	0	0	0	0	0	0	1197	1462	1434	1869	991	179	0	0	0	0	0	0	0	0	0	0	3430	4009	12086	3166	42	834	0	0	0	0	0	0	0	0	0	0
Prot428	Gene428
Prot625	Gene625	0	0	0	0	0	0	1232	1092	11623	6563	20961	7392	1605	491	209	0	0	0	0	0	147	391	968	303	7796	6080	17001	5883	1002	337	271	0	0	0	0	174	0	1982	1441	1106	9762	6007	7312	11778	3757	154	106	81
Prot1407	Gene1407	0	0	0	0	0	169	596	11423	54	6029	1800	3398	2809	648	0	0	0	0	0	0	0	198	1411	3381	3642	6336	484	7670	1734	1221	371	0	0	0	0	0	0	1099	1072	10656	7436	11924	1352	12017	1175	36	180	0
Prot2697	Prot2697	950.5	2843.25	4622.25	6472.5	8847	4934.75	5301.75	320.5	2418.75	1104	299.25	0	0	0	0	0	243	1561.25	3831.75	3309	5173.25	6969.75	7309	5458	33.25	248.25	206.25	0	0	0	0	0	193.25	2156.25	2464.25	5700	11485.8	10588.5	4182.25	1656	1902.25	1448.25	78.75	0	0	0	0	0
Prot3461	Prot3461	0	0	0	0	0	563	439	4402	11105.5	5983	10378	6052	4217.5	1524.5	1507.5	301	0	0	0	0	40.5	596.5	2237	4495.5	4737	13032	5010	5644	451.5	2661.5	1085.5	541	0	0	0	0	150.5	275.5	655	6570	1178	7763	4766.5	6846.5	1066.5	4582	299.5	114
Prot3730	Gene3730	8749.5	4408.5	1190	1142	3449.25	521.75	616.5	78	3	5.25	759.25	2010.25	1283.75	2241	1290	830.25	8690.75	4241.5	4427.25	2172	1954.75	2099	22.5	36.5	73.25	0	626.25	206.25	1183	2055.25	444	2126.75	3816.75	5624.25	3636.5	1235.25	2026.75	405.75	1314.25	7.5	5.5	122.5	255.5	910.75	2247.5	1886.75	863	379.25
Prot4029	Gene4029																	928	1516.25	167	883	806.25	698.5	2678.75	725.5	3225.75	4549.75	6225.25	2847.5	1074.25	367.5	0	0	263.75	856.5	611	1572.5	1063.75	1721.25	1441.5	5192.25	6688.25	4699.5	2867.75	2153	232.75	23	292.5	81.5
Prot3985	Gene3985	946.25	438.5	2432.5	2342.25	1814.25	1691	3404.25	2722.75	5103.5	1848.25	184.25	102	52.5	0	0	0	439	895	2188.25	3833.25	4038.75	3514.75	2796.75	3863.75	5491.5	5964.5	1938	348	143.25	0	0	0	432.5	389	3602	4269.25	1459	3083.75	2628.5	2077.5	7807.25	1517	1797.25	270.5	114	44.5	0	0
Prot1360	Gene1360																	88	428	3348	7699	5912	82	4548	3251	3338	987	511	0	0	0	0	0	255	3351	3526	4060	6580	1024	12347	7341	3023	1479	692	0	0	0	0	0
Prot1964	Gene1964	0	0	0	0	0	0	0	0	0	0	2128	5768	10431	8553	4652	3541	0	0	0	0	0	0	0	0	0	42	1536	2258	5829	3087	9897	1345	0	0	0	0	0	0	0	0	0	476	958	4917	11675	4775	332	9470
Prot3853	Gene3853	6356.5	6418.5	6960.5	2852.75	9938.75	383	365.75	114	338	741.75	4339.5	2116.75	1051	1269.5	160.5	22.75	4118.75	3117.75	8608.5	5448.5	3257.5	2619.25	2353.25	181.5	374	453	2241.5	1823.5	1190	1042	243.25	133.75	3419.25	4024.75	3931.5	1223	6054.5	1221.5	2073.5	836	317.25	186.25	211.5	2172.5	3119.5	2538.5	256	335.5
Prot1604	Gene1604	0	0	0	623	155	525	4234	2159	265	5280	1120	1303	34	0	0	0	0	0	0	404	91	3878	1371	768	4856	9241	3045	1674	421	202	0	0	0	0	0	0	300	1795	1075	7361	6637	10096	3178	612	331	0	0	0
Prot1982	Gene1982	0	0	0	0	0	0	0	0	0	0	714	2239	2169	7560	6088	13010	0	0	0	0	0	0	0	0	41	658	793	1271	4106	15048	2996	7896	0	0	0	0	0	0	0	0	0	363	2035	2483	3351	9090	5471	5342
Prot3991	Gene3991	533.75	1107	728.25	752	255	806.25	2363	3084	1922.25	2561.75	1881.75	2532.75	269	31.5	0	93.25	1004.75	726.5	875.5	842.75	406.5	1201.25	2609.25	3459.75	8367.75	3988	5118	508.25	796.5	0.5	0	0	579.5	1781.75	1327.75	478	643.5	1927	1232	3779.25	8523	4578.5	7325.25	1962.25	1158.5	141	40.75	0
Prot138	Gene138	1232	4986	4440	153	986	367	0	0	0	0	0	0	0	0	0	0	19507	341	1770	2531	1326	868	128	119	0	0	0	0	0	0	0	0	23605	4558	1136	7414	8711	43	0	0	0	0	0	0	0	0	0	0
Prot3924	Gene3924	3228.25	4281.75	5539.5	4975.25	3986.75	5613.5	3054	2117.5	1061.5	382.75	71.75	0	0	0	0	0	6806	3833.75	7177.5	6169.25	5859	3203	2523.25	524.5	632.75	479	85	0	0	0	0	0	7149.25	1337.5	5528.75	1024.75	3924.25	5692.75	2817.25	798.75	97.25	32.25	23.5	0	0	0	0	0
Prot1435	Gene1435	319	322	4642	3682	12891	3752	8577	5555	3216	1177	821	0	0	0	0	0	310	31	2063	1690	20058	9599	13268	2261	1005	748	166	431	0	0	0	0	28	294	1322	4762	6618	4953	6394	13498	1128	1687	1464	0	0	0	0	0
Prot1662	Gene1662	0	0	0	0	0	70	1077	8371	3112	12352	3825	4572	2715	602	483	0	0	0	0	0	279	153	1514	5557	18488	15589	11545	2690	2407	11	377	151	0	0	0	0	0	287	968	2578	193	15589	820	1182	2031	1000	119	0
Prot3505	Prot3505	0	0	0	0	146.5	255	1433	1451.5	3224	3847	6703	3063.5	775	7068	6629.5	2409.5	0	0	0	0	0	0	657.5	43	7568.5	2909.5	1766.5	2859.5	2989.5	1380	3172.5	2093	0	0	0	0	0	0	1689.5	3170.5	1070.5	2113.5	2711	5841	5186.5	3633.5	2834.5	2306
Prot3775	Gene3775	12117.5	5315.25	11717.8	3778.25	2512.5	2148.5	817	632.25	270.25	1398.25	216.25	656.25	13.5	0	0	0	5187.5	6556.75	5468.75	3709.25	1539.25	1028.75	1057.25	2295.5	1350.5	1913.5	874.5	185.75	25.5	105.5	0	0	327.75	5498	6162	3065.5	2703	944	2281.5	942.5	1360.5	814.25	558	415.75	150.75	0	0	0
Prot3560	Prot3560	0	0	0	0	0	0	11.5	91.25	276.75	1226.5	2499.75	6050.5	10420.5	5810.75	3987.75	9104.5	0	0	0	0	0	0	74.25	269.5	542.75	677.25	5604.5	5130.75	6627.75	8233.75	2482	9583.75	0	0	0	0	0	0	87.5	5.75	557.75	167	1836.25	9247.5	4852.5	8863.25	11089.5	2189.5
Prot2432	Prot2432	8814.75	726.75	3228	140.25	2984.25	239.25	167.25	0	32	64.5	338.75	720.75	1744.5	4578.25	1259.75	250.75	7036.5	7848	1125.75	1429.5	665.25	1530.75	74.25	0	0	0	364.5	1254.25	1766.25	2943.25	3630	1911.75	1110	2985.75	4167.75	3536.25	471	305.25	33	0	0	153	192.25	342.5	3542.75	2446.75	663.25	1043.5
Prot11	Gene11	29561	2254	2223	2547	957	0	0	0	0	0	0	0	0	0	0	0																	26938	1919	2423	870	529	135	0	0	0	0	0	0	0	0	0	0
Prot834	Gene834	0	0	0	0	0	0	0	0	0	0	732	5528	18976	182	4042	1643	0	0	0	0	0	0	0	0	224	0	633	2872	5434	5833	4986	1222	0	0	0	0	0	0	0	0	0	97	2883	6837	7214	13888	4081	5831
Prot3074	Prot3074	0	0	0	0	0	300	2162.25	4777.75	3102.75	12814.5	7045	14269.8	2838.75	99.25	689	190.25	0	0	0	0	70.5	144	3312	5322.25	6990	5721.75	9146.25	3899.25	3592.25	486.5	530.5	378	0	0	0	0	261.75	174	1074.75	9272	3829.75	6803	7937.25	3172.25	5924.75	140.75	541.5	144
Prot3701	Gene3701	10048.2	9915.5	2064.75	1158.25	586	285.25	1230.75	966.75	1368.5	390.5	35.25	334.75	18.25	0	0	0	8699.75	5807	4320.5	1720.75	464	708.5	941.75	1812.5	800.5	2645.75	184.25	392.5	53.25	0	0	0	8751.25	8466	1379.5	1178.5	1229.75	891.75	1264	159.25	4091	761	760	163.25	36.25	0	0	0
Prot2376	Prot2376	263.5	745	1491.5	3664.5	8979.5	3443.5	1980	2576	566	616.5	289.5	303	1812	2460.5	1789.5	2810	31.5	331.5	1797	5290.5	2884.5	2623.5	6195	994	981.5	682.5	408	1894	2803.5	1598.5	1975.5	221.5	175.5	733	353	355	4484.5	1296.5	10189	3498	1309	431.5	2183	3719.5	2794.5	7275.5	1903.5	1481
Prot2291	Prot2291	12783.8	6774	3804.5	3359.5	1739.5	70.5	524.75	0	0	0	0	0	0	0	0	0	17054.2	9278.75	8615	1714.25	2329	588.5	413.25	0	0	0	0	0	0	0	0	0	10103	10191	7017.75	1002.25	301	654.75	17.25	14.25	0	0	0	0	0	0	0	0
Prot38	Gene38	16050	7582	1073	435	671	492	134	0	0	0	0	0	0	0	0	0	6581	9804	3112	3010	2422	154	47	0	0	0	0	0	0	0	0	0	16541	6818	1380	236	201	77	84	0	0	0	0	0	0	0	0	0
Prot2582	Prot2582	1436.25	1562.25	1816.5	12462.8	3118.25	4396.25	870.25	1246	973.25	890.5	1127.5	181.5	57.5	0	0	0	1053.75	2527.5	9743.25	2237.25	8953.25	768.5	2524.75	2564.5	761.5	349.5	453.5	55.5	7	0	0	0	2049	634.5	1305	5495.25	6957.75	2356.75	1979.75	1187	1684.5	456	1375.25	300.25	9.25	0	0	0
Prot2086	Prot2086	24116	1141.5	6274.5	1249	922.5	40.5	722.5	0	0	0	0	0	0	0	0	0	9339	5915	2354	1293	174	233.5	77.5	0	0	0	0	0	0	0	0	0	9425	9160	4223.5	2525.5	2318	1658.5	301.5	0	0	0	0	0	0	0	0	0
Prot3587	Prot3587	6816	8020.5	3108.5	4837.5	4655	3151	1028.5	12.5	0	0	0	0	0	0	0	0	10355.5	5905	7835	6889	1175	4197	835	59.5	0	0	0	0	0	0	0	0	10325	2593.5	6567	3462	2382.5	2477.5	858.5	220.5	0	0	0	0	0	0	0	0
Prot3377	Prot3377	3731.5	952.75	444	74	0.5	127	0	285	1135.5	5472	7999.5	568.5	1314	30.75	582	1466.25	297.5	144	270	591.75	65.5	0	0	432	3149.25	3080.25	3218.25	11082	1999.5	4845	798	903.75	2376	1859.75	22.5	322.5	30.5	38.25	93.75	679.5	494.25	1773	569.25	13082.2	1886.25	6600.75	1688.25	540
Prot840	Gene840	0	0	0	0	0	0	0	0	0	0	1588	2984	1716	14731	9564	14605	0	0	0	0	0	0	0	0	0	0	476	3313	15162	4614	9033	1748	0	0	0	0	0	0	0	0	0	319	560	587	8590	9674	10733	14186
Prot3869	Gene3869																	605.75	987.75	2052.5	1132.75	4251.75	5186	4669	1548	1370.5	718.5	615.25	1907.75	572.5	2347.75	383.75	2966.25	1019.5	923	1962.25	6218.5	4586.75	10095.5	6253.75	808.25	1517.5	533.5	36	864.5	1850.75	1123.75	732.25	2048.5
Prot985	Gene985	18480	12156	379	342	689	171	300	0	0	0	0	0	0	0	0	0	13058	51	2487	715	1571	0	0	0	0	0	0	0	0	0	0	0	9053	12975	672	1377	1518	256	0	0	0	0	0	0	0	0	0	0
Prot1080	Gene1080	12712	2919	11006	1751	1287	466	379	0	0	0	0	0	0	0	0	0	424	3566	270	4883	308	949	91	0	0	0	0	0	0	0	0	0	3345	3063	2626	3856	2127	395	62	28	484	0	0	0	0	0	0	0
Prot3776	Gene3776	3580.5	208	3078	1642.75	260.5	122	222.5	1434	3608.75	2141.5	3498	1575.5	375	1123	709.5	241.75	7013	4304.5	4125	2980	121.25	2196	420.75	580.75	908.5	2459.75	2711.25	3039	845.5	18.5	524	384	4060	500	3461.5	3334.5	1082.75	606.75	209.5	1310	2878	1802	1318.25	3059.5	1497.5	1203.75	230.75	141.75
Prot1747	Gene1747	0	0	0	0	0	0	524	280	5335	1158	5689	9419	9488	6940	3438	390	0	0	0	0	0	0	274	1007	2185	2718	7920	9015	8419	3819	785	46	0	0	0	0	0	0	0	233	534	8008	3867	13733	1595	2842	1920	165
Prot2373	Prot2373	13327.5	4972	3073.5	2298	153.5	487	109	3708	4591	2838	1663	779.5	201	7	0	0	1845	5440	1987.5	207.5	1137.5	618	1696.5	2039.5	6508.5	2886	1486.5	1498.5	0	0	0	0	7571.5	2689	4447.5	4000.5	338.5	803	592	4020	4028	918	1572	538.5	220	0	0	0
Prot196	Gene196
Prot3595	Prot3595	1374.75	3047.5	416	337.75	484.5	110.25	65.5	47.25	93.75	533.25	812.25	1757.25	416.25	9648	2841	5277.75	3583.5	237	1393.5	628.25	736.5	48	0	0	0	0	615.75	5031	1356	8502.75	3865.5	8040	1481.5	481.75	606.75	661.75	1225.25	293	56.25	0	109.5	594.75	192	2683.5	3207	981.75	6286.5	3719.25
Prot1269	Gene1269	1638	4950	9592	14334	4737	10248	1888	28	0	0	0	0	0	0	0	0	4803	5541	6926	2779	5376	2182	2100	770	0	0	0	0	0	0	0	0	2226	4975	3168	8634	8281	1273	1300	208	0	0	0	0	0	0	0	0
Prot3867	Gene3867	4157.25	2812	3119.5	3088	2570.75	4671.25	1126.5	2099	1983	2033.5	1441.5	810.5	197.25	0	0	0	2985	588.25	2208	1023.75	4183.25	4835.25	697.5	4362.75	2121.25	896	1023.75	394.5	316.25	35.5	0	0	353.25	1274.5	509.5	1830.25	2187	311.5	4431	3946.5	2383.5	2344.75	155.25	52.5	144.75	0	0	0
Prot2036	Gene2036	0	0	0	0	0	0	0	0	0	342	842	4093	5492	8564	1142	6671	0	0	0	0	0	0	0	0	1	62	896	934	13544	1746	5627	5998	0	0	0	0	0	0	0	0	0	12	187	6048	2734	4691	10211	6513
Prot1908	Gene1908	0	0	0	0	0	0	0	0	0	272	1133	5443	10904	9792	1155	586	0	0	0	0	0	0	0	0	112	151	1674	3465	7542	9419	2804	11029	0	0	0	0	0	0	0	0	0	156	949	2154	934	1358	5464	12333
Prot2069	Prot2069	7316.25	10663.2	5201.25	2113.25	1758.5	1986.25	173.75	22.5	0	17	0	0	0	0	0	0	7752.75	1830	1334.25	569	1120.25	2810.75	160.25	81	0	1	0	0	0	0	0	0	16763.8	3734	7258.5	4358	2067.75	957.5	114.25	70	0	0	0	0	0	0	0	0
Prot2367	Prot2367	3011.5	1902	2974	3245.5	1551.5	1049	20.5	0	102.5	93.5	1385	1152	1198.5	1823.5	2045	575.5	5892.5	5493.5	2366	1796.5	715	309.5	0	0	0	0	815	5672.5	3857.5	3454.5	3138	5547.5	2249	3764.5	2762.5	3314.5	468.5	172.5	88	0	0	65	437.5	1416	1440	488	2161	644.5
Prot890	Gene890	25913	20885	489	328	115	434	0	0	0	0	0	0	0	0	0	0	2842	5843	4418	2655	1536	0	0	0	0	0	0	0	0	0	0	0	14081	917	5110	1575	168	8	0	0	0	0	0	0	0	0	0	0
Prot505	Gene505	0	0	0	98	231	829	2240	3968	6013	9018	3470	968	238	0	0	0	0	0	0	0	193	399	3421	7560	4609	3742	1867	938	1615	0	0	0	0	0	0	0	143	3279	3133	7100	7558	3838	2187	389	519	0	0	0
Prot201	Gene201	2139	7145	17494	9196	433	5845	2103	1208	197	0	0	0	0	0	0	0	575	3202	8728	4839	4443	3157	1341	1380	288	0	0	0	0	0	0	0	4493	1466	8010	1746	399	3626	819	100	0	0	0	0	0	0	0	0
Prot142	Gene142	7133	1891	2643	377	1855	356	0	0	0	0	0	0	0	0	0	0	5861	6980	10499	679	1345	91	0	0	0	0	0	0	0	0	0	0	20107	11331	252	6603	918	955	54	0	0	0	0	0	0	0	0	0
Prot1021	Gene1021	6488	10248	717	2083	735	255	0	0	0	0	0	0	0	0	0	0	11777	1724	174	2476	1313	309	0	0	0	0	0	0	0	0	0	0	11248	4631	5026	100	792	147	8	32	0	0	0	0	0	0	0	0
Prot2965	Prot2965	0	0	0	141	341.25	573.75	2520	711	4876.5	90	5623.5	2165	2705.75	2006	2525.25	729.75	0	0	0	0	312.75	2649.75	1405.5	3269.25	8994.5	1854.25	2080.75	1257.25	1087.25	842.75	344	1970	0	0	0.75	0	53.25	2566.5	683.25	303	3204.75	3049.25	2734.75	3059.75	2537.5	1886.5	361.25	3031.75
Prot2079	Prot2079	18143.5	2246	2342.5	6328.5	4044.5	5159.5	4448	3299	1373	123.5	71.5	0	0	0	0	0	3259.5	4470	3985.5	2335.5	2870.5	4611.5	1982.5	1397.5	305	1183.5	0	0	0	0	0	0	8917	2503.5	2912	2503.5	4891	6513	236	2225.5	1033	42.5	93	0	0	0	0	0
Prot2666	Prot2666	778.5	671.5	4662	4812	6037	7579	2486	5754.5	913.5	118.5	116.5	51	0	0	0	0	749	1149.5	3275.5	4591	11742.5	7683.5	1956.5	4071.5	4002.5	219.5	75.5	0	0	0	0	0	750.5	1420.5	4049	8373.5	10594.5	4825	1015.5	4260.5	1039.5	330.5	240	0	0	0	0	0
Prot3970	Gene3970	1843	2295.25	548.25	2855.25	1069.25	887.25	637	3690.75	7070	8702.5	5514.5	2736.5	329.5	231	85.25	0	1913.5	1330.25	2103.75	445	387.75	103	1417.5	1862.25	4107.5	7867.5	2951.25	2738	389	169.75	0	0	2421.75	1645	1579.25	1425.75	282.75	1544.5	2110.5	3729	2498.75	8506.25	4749.75	1757.25	34.75	198.5	0	41.5
Prot2030	Gene2030	0	0	0	0	0	0	0	0	92	242	3535	2885	6509	1378	4179	3510	0	0	0	0	0	0	0	0	66	749	1618	527	4168	8308	1253	3835	0	0	0	0	0	0	0	0	0	774	1417	106	9353	8133	9611	1137
Prot667	Gene667	0	0	0	0	0	0	969	539	1030	3439	3118	5869	1903	10405	2276	197	0	0	0	0	0	0	101	1515	977	6977	1738	11795	1703	1441	1077	1316	0	0	0	0	0	0	0	558	2368	8517	12691	9684	6885	12335	3473	764
Prot2433	Prot2433	9308.25	542.25	5432.25	696	1551.75	388.5	0	109.5	0	50	375.75	9.5	2808	1778.75	2823.75	1731	16461.8	2391.75	3936	2331	348.75	1079.25	330.75	0	0	8.75	330	1340	1237.5	3218.25	2282.5	911.75	8559.75	710.25	4332.75	660	498	441	15	0	0	40	465.75	90.25	1560	827	832.75	2086.5
Prot1648	Gene1648	0	0	0	0	0	0	2043	2937	13745	13370	3404	10852	3443	9	0	0	0	0	0	0	0	275	3095	1327	2550	19031	2134	3905	3844	101	201	0	0	0	0	0	157	1481	2466	4598	9110	8164	4924	13230	2044	409	0	0
Prot239	Gene239	2275	2046	6628	5552	15228	6267	2034	24	0	0	0	0	0	0	0	0	819	6265	60	1380	299	3288	600	147	0	0	0	0	0	0	0	0	509	4401	2731	14214	3379	4701	2601	163	293	0	0	0	0	0	0	0
Prot1153	Gene1153	0	0	0	0	4	1234	3865	9258	6080	1889	1946	718	1275	0	0	0	0	0	0	144	453	406	5042	6313	3427	583	1928	740	10	0	0	0	0	0	0	0	554	5068	350	5723	4212	7913	1133	670	816	155	0	0
Prot497	Gene497	0	0	0	0	639	937	2727	1878	4681	7726	1377	2753	844	0	0	0	0	0	0	0	177	1257	3391	3385	4481	1463	10247	881	1108	0	0	0	0	0	104	0	73	3369	4016	5523	8630	3687	3131	1758	450	562	0	0
Prot3732	Gene3732	4763	2307.25	1348.5	3331.25	1048.25	293.5	1233	1405.25	70.5	155	430.25	422.75	1800.75	1452.25	1149	1837	10593	1939.5	1752.25	3148.75	2468.5	2963.25	815	376.5	55.5	416.75	364.25	395.25	2114	2313.25	399.75	1091	2956.5	3212	1069.25	952	416.75	2411.25	3947.75	2194.75	933.5	203.5	538.75	477.75	297.75	2414	1513.5	2034.5
Prot707	Gene707	0	0	0	0	0	165	574	646	1780	1254	18226	11130	8372	1992	2983	1028	0	0	0	0	0	0	79	163	424	418	3431	9098	7318	4176	1070	986	0	0	0	0	0	0	0	157	704	862	10230	7787	8152	6902	1205	1455
Prot3833	Gene3833	5882.75	3580.5	3752.25	6940.75	2170.75	2024.75	137.25	4.5	979.75	234.5	1615.5	3645.5	1429	936	388.75	14.5	1070.25	2762.25	447	4134.25	2019	2696.25	2316.5	325	685.25	1232.5	2729.5	203.25	880.25	647	135	527	2325.75	4166.25	5409.25	2293.5	194.25	2703.75	810.5	209.75	94	1231.75	4039.25	76	2658.5	711.5	1346.5	135.5
Prot3511	Prot3511	7781.25	1067.25	1022	1695.25	168.5	0	0	29.25	169.5	37.5	678.75	769.5	6254.25	1587.75	5444.25	3222.75	5156.5	814.75	72.25	1231.25	54.75	26	0	126	0	154.5	102	1224	897.75	6611.25	6745.5	5525.25	5581.25	935	1381	450.75	283.75	40	51	0	0	1005	426.75	1711.5	2462.25	4929.75	627	1603.5
Prot3027	Prot3027	8881.5	2707.5	1609	1004.5	1826.5	394.5	991	5002	996.5	4388	5549.5	424	397	391	116	0	5862.5	243.5	3685	1478.5	1284	210	2136	1306.5	4761	1052	3603	5641	710	468	0	0	10786	2635.5	339.5	826	1253.5	711	594	57	5293.5	1830	2342	1525	196	205	58	0
Prot1773	Gene1773	0	0	0	0	0	0	48	0	5157	4978	4736	2345	1028	1529	5767	382	0	0	0	0	0	0	90	232	1160	5149	11037	8952	5919	1475	847	449	0	0	0	0	0	0	0	1105	1357	9842	1794	1579	356	2898	119	1409
Prot1594	Gene1594	0	0	0	178	48	657	136	5377	3468	10390	9703	302	401	0	0	0	0	0	0	0	33	920	4531	5996	6150	3914	2438	2540	16	0	0	0	0	0	0	0	77	2473	2691	3770	5718	4524	215	997	156	3	0	0
Prot550	Gene550	0	0	0	0	0	66	2793	5783	12811	2973	7463	10227	1719	182	0	0	0	0	0	0	877	909	584	6306	10118	10964	8846	4968	333	383	0	0	0	0	0	0	0	215	2024	4021	13333	10220	13687	6084	6678	1472	0	0
Prot2707	Prot2707	485.5	1620.75	1923.75	1855.5	8819.25	17084.8	9574.75	3856	933.75	245.25	111.75	0	0	0	0	0	924.75	3326.25	1202.25	4029.5	7581.25	5368.75	3971.75	1461.5	2151.25	345.75	147.75	0	0	0	0	0	393	318.5	2672	6488.25	2672.5	2483	5377	4202.75	3463.25	548.25	283.5	0	153	0	0	0
Prot3823	Gene3823	6227.5	1806.5	3674.5	4633.75	3527.5	2308.75	1417	2346.25	1424.25	1794.25	970	320.75	146	0	0	0	1981.25	3747.75	5349.5	2623.5	5734.5	1554.5	1071	2907.75	1506	640.75	2201.25	124.75	74.5	49.75	0	0	5456.25	8760.25	4072.25	6377.75	3135.25	2018.5	957	442.25	185	3309.25	875.25	287.25	287	27.5	32.25	0
Prot1124	Gene1124	9661	7040	352	10179	1152	1087	288	264	0	0	0	0	0	0	0	0	3243	5453	7000	1212	791	1642	1	0	0	0	0	0	0	0	0	0	22583	9882	1416	244	991	375	1298	0	0	0	0	0	0	0	0	0
Prot839	Gene839	0	0	0	0	0	0	0	0	0	0	947	750	1087	1724	11463	7180	0	0	0	0	0	0	0	0	194	986	1557	2090	6482	9468	8947	1942	0	0	0	0	0	0	0	0	0	433	1385	2865	14659	8043	7354	3830
Prot2408	Prot2408	7834	845.5	4302.5	3526.5	881.5	1421	3066	9138.5	4622	707	2275.5	632	238	0	0	0	1857.5	2672	2581	2056	779	551	1803	9390.5	450	3768.5	2157.5	253.5	487	0	0	0	3223.5	1943.5	657	1055	875.5	801	368	758	220	2588.5	762.5	1379.5	58	0	0	0
Prot586	Gene586
Prot3748	Gene3748	2280.5	931.5	6472	740.5	138	98.75	1123.75	577	3726.75	2922.25	3655	4263.75	1481.25	859.25	773	178.25	11630	1352	1836	931.5	232.25	139.5	635	2211.75	1804.25	2449	2896.5	3856.25	50.5	1680.5	286.25	300.5	15700	671	2107	197	76.5	291	10.5	1758	1480	5692	3880.25	863.25	2194.75	2959.75	394.75	156.25
Prot43	Gene43	5135	3166	8407	2432	493	185	0	0	0	0	0	0	0	0	0	0	4493	4549	1322	304	201	209	0	0	0	0	0	0	0	0	0	0	14622	6920	7388	1386	965	0	317	0	0	0	0	0	0	0	0	0
Prot1997	Gene1997	0	0	0	0	0	0	0	73	0	642	286	8487	9907	9388	2010	809	0	0	0	0	0	0	0	0	0	863	203	4816	57	429	3405	6747	0	0	0	0	0	0	0	0	0	328	1308	1812	4345	1534	12935	3099
Prot2594	Prot2594	2592	2081	3923.5	4528	4964.5	3491	2772	5381.5	897	0	120	147.5	0	0	0	0	1629.5	2402.5	3942.5	5651.5	5510	769	4202	2956	991.5	0	310.5	83	0	0	0	0	490	1495.5	4987	4328	9594.5	3289.5	6175	1784.5	1672	1389.5	328.5	0	0	0	0	0
Prot3862	Gene3862	1104.5	500.75	2429.5	3662	3282.25	5294	8265	3418	1747	1687	670.5	482.75	169.25	90	0	0	3297	1254	5129.25	3212.25	5010	4803.25	2221	4366.5	3464.25	1239.75	1045.25	217.75	10.75	0	0	0	1577.5	2072.75	2993.25	5417	3814.5	5697	3780.25	2698.25	4073.5	1009.5	1478	209.5	129.75	0	0	0
Prot1158	Gene1158	1536	652	9591	18850	3953	11337	1796	65	275	0	0	0	0	0	0	0	1642	7024	16213	9764	935	1548	722	299	146	0	0	0	0	0	0	0	1999	1855	983	14432	4788	4561	599	632	120	0	0	0	0	0	0	0
Prot3978	Gene3978	5762	2418.5	2273	893	453.25	606.25	516	2435	1353.75	671	1951	229.5	60.5	64.5	0	0	11327.2	2224	2814	1186	1155.25	1836.75	4851	493.25	7476.5	2400.5	3112	417	218.5	0	0	0	7156	3275	540	1769.25	1130.25	132.5	2949.75	3019.25	1338.5	8486.5	737.5	917.5	20	260	0	0
Prot3579	Prot3579	0	0	0	0	0	0	0	279	640	3771	8205	6936	3381.5	5123.5	5207.5	4606	0	0	0	0	0	0	139	972.5	755	1450.5	2303	2946	1272.5	7720	3935.5	3735	0	0	0	0	0	0	0	29.5	1370.5	2257.5	3192.5	3469.5	6738	5627.5	1661	5133.5
Prot1879	Gene1879																	0	0	0	0	0	0	0	0	0	1296	850	4344	1540	627	506	9894	0	0	0	0	0	0	0	0	0	262	1416	1678	8024	5019	5624	3945
Prot634	Gene634	0	0	0	0	0	1261	325	3625	5092	3470	5767	10502	4821	343	0	0	0	0	0	0	0	706	1865	1732	1417	10808	7999	4982	2300	1455	96	0	0	0	0	0	0	0	1055	11793	15344	12620	9348	8478	3106	629	256	0
Prot1446	Gene1446	256	167	468	1319	1312	1549	1105	888	3762	149	209	0	0	0	0	0	325	613	2156	7733	5917	22598	6246	3232	186	95	234	0	0	0	0	0	913	386	2438	7749	1701	5197	11769	3134	3970	862	156	0	0	0	0	0
Prot3521	Prot3521	0	0	0	75.75	155.5	296	801	2995	100.25	1802.75	3661.5	4626	6277	4743.75	3114	5934	0	0	0	0	16.25	892	424.5	357.25	2591.5	1826	574.5	5067.75	3434.5	5073	1861.5	4366.5	0	0	0	0	29.5	519.75	1258.75	608.75	2928.25	998.75	1116.75	1907.75	3272.75	2700.5	509.25	2694.75
Prot2553	Prot2553	92.25	2998.5	2692.5	11185	2864	4965.25	1206	426.75	2088	1591.5	721.75	311.25	162.25	0	0	0	996.75	3007.5	384.75	6450.25	3288.75	859	1599.75	1025.75	1801.5	2513.5	524.75	548.25	105	0	0	0	366	2887.5	3156.75	4534	56.75	4830	2122	481.5	1629.5	1887.5	470.5	260.75	158.5	41.75	0	0
Prot3121	Prot3121	0	0	0	0	176.25	155	519.75	762	9773.25	3648.75	3546.5	6854.25	2693.25	2036.25	266	130.5	0	0	0	0	0	708	1692.75	1922.5	8571.5	2918.75	2359.75	6378.25	2398.75	1032.5	314.5	128.75	0	0	0	0	156	36	2186	207.25	6145.25	10903.8	11646.2	6548.75	1123	1809.75	393.5	23.25
Prot163	Gene163	9803	1874	12762	2149	1669	518	602	0	0	0	0	0	0	0	0	0	12085	6295	8145	1581	326	34	178	254	0	0	0	0	0	0	0	0	7778	552	4420	2828	453	527	60	93	0	0	0	0	0	0	0	0
Prot3603	Prot3603	1374.25	931.75	1867.75	1178.75	246.5	338.5	20.25	0	0	193.5	2007.75	1030.5	3434.25	2083.5	8076.75	3866.25	3798.5	2031	520	552	628.25	100.25	0	0	51.5	17.25	4487.25	1452.75	2194.5	1669.5	2809.5	3169.5	3916	2494.5	252	279.75	98.75	8.5	117.25	57.25	0	1032	346.5	4025.25	4086.75	867	7302	1657.5
Prot2337	Prot2337	6138	1001	2085.5	3106.5	1977.5	123.5	1309.5	2081	3806.5	2627.5	2013.5	3433	571	172.5	0	49	5798	4057	1102.5	1160	88.5	552	1288.5	877	4135.5	2259.5	4374.5	252.5	216	105	107	0	9529	1854	845	1411	1083	1049.5	2192	2183	3374.5	458	877	1503	103	115.5	41	45
Prot1922	Gene1922	0	0	0	0	0	0	0	0	0	354	940	2652	12224	11219	6439	2835	0	0	0	0	0	0	0	0	0	605	500	2187	232	9860	2971	167	0	0	0	0	0	0	0	0	0	261	1070	435	3879	9333	11441	807
Prot698	Gene698	0	0	0	0	0	0	309	33	531	4306	1202	13379	13682	8022	654	631	0	0	0	0	0	0	126	857	914	1160	3791	18500	4544	4731	1620	1374	0	0	0	0	0	0	415	752	618	3770	4152	21339	9159	310	1279	1000
Prot2398	Prot2398	8689.5	2773.5	4527.75	696.75	1908.75	618.75	85.5	0	0	145.75	357	1027.25	1392.75	1103.5	1493.75	146.75	5222.25	4732.5	4668.75	2961	2889	727.5	0	0	0	291	399.75	727.75	4742.75	255.75	983	1482	2559.75	6976.5	87.75	1611.75	232.5	891	341.25	216	63	107.25	293.75	460.25	4682	3160	693	1425.75
Prot3980	Gene3980	380.75	2677.75	2321.75	1880	3746.25	1934.5	425.25	5842.5	3692.5	1858	238	585	203.5	67	0	0	5217.5	3168.25	3094	1622.5	2459.5	1422.25	2106.25	1805.75	197	333.5	1851	196.5	324	0	0	0	1892.75	1390.25	3507.25	1540.5	912.75	1531.75	1752.75	1238.75	4897	2885.5	702	642.5	68	0	0	0
Prot461	Gene461	0	0	0	162	0	1346	1403	11292	23186	3495	2884	1423	448	0	0	0	0	0	249	0	407	788	1884	2146	2976	2348	763	1063	536	152	0	0	0	0	0	0	304	1867	1335	8309	461	10575	4975	2021	275	234	0	0
Prot3916	Gene3916	13923.5	4101.5	699.5	4524.25	5101.25	8656.25	1918.5	2024.5	2272	149.75	183.5	0	0	0	0	0	4531	1251.25	3437.25	5275	5099.25	6573.25	5377.5	4672.5	2418.25	323	156.5	37.5	65.5	0	0	0	6100.5	2262.5	3617	6896	2326.5	2392	1664.75	4716.5	478.5	518.5	0	0	282	0	0	0
Prot3812	Gene3812	12533.5	7266.75	2936.25	5067.5	97	801.75	391.5	595	2135	1658.75	3588.25	844.75	238.5	219.5	0	0																	14551	3813.25	3301.75	2397.75	1297.25	241.75	533.5	653	1003.5	1107	2632.75	812.25	361	463.25	0	0
Prot2024	Gene2024	0	0	0	0	0	0	0	0	0	0	649	799	5541	6775	11530	3716	0	0	0	0	0	0	0	0	0	932	1453	1653	993	17309	8598	4167	0	0	0	0	0	0	0	0	0	56	2565	1642	2000	14652	2994	4919
Prot1774	Gene1774	5269	7223	3370	1606	647	173	106	0	0	0	0	0	0	0	0	0	12346	6531	14026	6860	413	1402	0	0	0	0	0	0	0	0	0	0	8207	9532	1012	8077	3017	188	78	0	0	0	0	0	0	0	0	0
Prot1491	Gene1491	0	0	0	0	0	2030	1525	3799	1711	6987	7019	820	448	0	96	0	0	0	0	486	179	1534	2597	647	187	2085	507	425	252	0	0	0	0	0	0	0	608	178	1752	4100	3706	3846	1277	2395	584	0	0	0
Prot1151	Gene1151	534	1318	1242	9391	943	2552	4511	439	0	0	0	0	0	0	0	0	4492	4166	4761	10517	17171	99	1430	309	0	0	0	0	0	0	0	0	4294	1495	2931	10396	8505	4420	1253	771	58	0	0	0	0	0	0	0
Prot1101	Gene1101	5121	1411	14	4735	3222	226	137	0	0	0	0	0	0	0	0	0	8636	2452	8600	2394	422	835	171	0	0	0	0	0	0	0	0	0	13546	2585	10848	5868	773	137	85	357	0	0	0	0	0	0	0	0
Prot3854	Gene3854	448	1355	635.25	5176.5	1971	2828	2583.5	5241	1074.5	356	308	898.25	663	704.75	2503.5	2064.5	251.5	470.5	2436.75	5052.25	6191.5	3932	5007.5	1595.25	293	3.5	75.75	1764	3589.75	1630.5	1208.5	24.5	729.75	837.75	3492.75	2746.5	2063.5	5608.25	5936.75	4355	420	468.5	166.25	196.5	2104.25	2483.25	1079.75	699.75
Prot35	Gene35	7666	9764	3667	590	1380	85	0	0	0	0	0	0	0	0	0	0	16302	2556	3011	2519	1844	0	71	0	0	0	0	0	0	0	0	0	7771	659	3738	3010	606	705	0	0	0	0	0	0	0	0	0	0
Prot1896	Gene1896	0	0	0	0	0	0	0	0	47	247	209	4560	1188	6369	142	6268	0	0	0	0	0	0	0	0	0	943	3276	2935	511	5947	10847	3199	0	0	0	0	0	0	0	0	0	64	493	220	7857	10104	6072	9355
Prot900	Gene900	4812	183	5879	2476	1473	96	0	0	0	0	0	0	0	0	0	0	16887	3610	7511	2131	183	48	0	0	0	0	0	0	0	0	0	0	8397	2260	636	1806	601	60	358	0	0	0	0	0	0	0	0	0
Prot1406	Gene1406
Prot2880	Prot2880	0	0	0	0	140.25	304.5	5456.25	1215	3533.25	5953.25	1532.75	2459.75	2207.75	1622.5	525.5	900	0	0	67.5	0	372	1423.5	1126.5	3378.75	400.5	2250.25	1909.25	996.75	778.25	4590.75	491.75	1351.25	0	0	0	288.75	291	1982.25	5403.75	2842.5	4995.75	2425.5	1849.25	2095	1063.5	4670.25	743.5	1465.25
Prot2765	Prot2765	3779.5	3114.5	10068.5	4700	4542	2958	760.5	285.5	44	0	0	0	0	0	0	0	10950.5	6113.5	6813.5	3874.5	5392	1024.5	1447	122.5	0	0	0	0	0	0	0	0	14348.5	10715	3470	5905	1104.5	212.5	630.5	129.5	0	0	0	0	0	0	0	0
Prot3022	Prot3022	849.5	145	476	5031	1111.5	2983	4904.5	3131.5	3861.5	1414.5	420.5	0.5	464.5	19.5	0	52	930	3216.5	5359.5	2183.5	4032.5	939.5	1228	2077	4063	1135	3334	3332.5	1936	275	0	0	1233	2516.5	3616.5	2314	1825	1051.5	567.5	2237	1383	7213	6398.5	3719.5	1134.5	129	40.5	0
Prot3229	Prot3229	8013	3062.5	4861.5	3621.5	902	278	89.5	0	0	0	0	0	0	0	0	0	12059.5	6512.5	3180	2901	250	174	63	0	0	0	0	0	0	0	0	0	19194.5	1761.5	10539.5	997	1694.5	700	391.5	48.5	0	0	0	0	0	0	0	0
Prot2262	Prot2262	3890	6577	1412.5	145	432.5	85.5	160	184	120	527.5	4323.5	1313.5	2555	158	407.5	251.5	6990	3684	1146.5	580	16.5	319.5	0	79.5	879	870	4201.5	4586.5	8220	1079	655	100	14304.5	2885.5	849	948.5	1158.5	0	182.5	16	266	1720.5	1157	220.5	6759.5	3099	694	87.5
Prot1527	Gene1527	0	0	0	0	348	1656	2800	6748	1396	3573	3330	755	142	0	0	0	0	0	0	0	622	255	1173	5779	2566	3844	1788	623	662	0	0	0	0	0	0	0	277	210	6521	7469	6364	2204	2486	155	258	486	0	0
Prot3464	Prot3464	2433.5	3623.5	1147	912.5	110	108.5	0	267.5	1209.5	981	6394.5	3657.5	383	367	231	584.5	10673	2594	1407.5	192	237.5	0	146.5	195.5	837	2706	6057.5	5572.5	519.5	1820.5	2350	609	10310.5	1584	282.5	298	729	0	143	582.5	855.5	468	3692.5	5526.5	987	1784.5	903.5	227
Prot3130	Prot3130	7190.5	344	3295	1268.5	1146.5	119.5	194.5	982.5	3581	1195	2796	2297.5	202.5	146	0	0	9455	3843	3450	1971.5	2967	199.5	771	473.5	7836	1622.5	3054.5	1474	761	406.5	59.5	134.5	7766	2806	2705.5	1191	1288.5	225	29	2507	4166	3341.5	3295	4902	2066.5	172.5	0	0
Prot573	Gene573	0	0	0	0	361	716	2272	8975	3162	15414	20442	12629	157	875	0	0	0	0	0	0	0	393	3852	908	9627	3559	4211	2740	994	1116	108	0	0	0	0	0	0	445	5152	224	4831	14082	4786	4963	1269	170	0	112
Prot2171	Prot2171	4609.5	8127.75	2468.25	1817.25	366.25	505.5	707	2184	1739.25	1273.75	95.5	516	17.75	17.25	0	0	9222	2301.75	42.75	2010	1111.25	1167.75	861.5	422.25	2769	1614.5	469	358	174	0	65.25	0	12486.8	3186	2856.75	484.5	384.75	69.75	624.5	1132	1308.5	1034	2233	435.5	68	32	0	0
Prot1600	Gene1600	0	0	0	0	502	1109	798	5871	4648	14338	6590	1697	529	41	0	0																	0	0	0	0	139	2261	5309	300	6819	5219	1248	313	241	0	0	0
Prot2680	Prot2680	143.5	151.5	194.5	1768.5	3394.5	5269.5	3215	3914	4913.5	3256.5	4424	373.5	923	468.5	244.5	0	178.5	984.5	2313	856	293	2778	6760.5	4301.5	1910.5	2480	1835.5	3037.5	994	328	0	0	124	230	2547	3007.5	7452.5	460	6860	3214	1825	8729.5	1398.5	3466	1769	170	0	85.5
Prot416	Gene416	82	460	512	1094	14362	4506	4255	5086	2822	878	558	166	0	0	0	0	0	1059	651	2862	4451	3990	12062	4948	3615	1135	1	0	0	0	0	0	2046	399	1044	7535	4495	6876	12252	2076	3502	203	770	0	0	0	0	0
Prot1946	Gene1946	0	0	0	0	0	0	0	0	0	93	2169	5257	1284	20419	4631	2478	0	0	0	0	0	0	0	0	0	256	639	2462	6698	7604	1814	11495	0	0	0	0	0	0	0	0	322	0	54	4092	2753	6425	4039	6092
Prot1228	Gene1228	1231	1406	3144	6670	7466	2574	977	0	211	0	0	0	0	0	0	0																	3383	7200	3116	10341	8101	6006	2297	875	0	245	0	0	0	0	0	0
Prot1950	Gene1950	0	0	0	0	0	0	0	0	98	0	1270	2586	2222	7298	4071	5791	0	0	0	0	0	0	0	0	0	0	1556	501	6571	9396	3310	6743	0	0	0	0	0	0	0	0	0	192	552	4622	5141	4787	2831	3787
Prot1264	Gene1264	992	1223	1211	9110	8341	1896	2485	517	60	0	0	0	0	0	0	0	1421	4294	3543	16770	3798	9033	975	167	0	0	0	0	0	0	0	0	4536	9677	1984	3754	237	3647	1182	0	120	0	0	0	0	0	0	0
Prot3100	Prot3100	1435.5	2039	4513.5	6895	5189.5	1155	2362	3915.5	5926.5	6558	5191.5	3586.5	964	597	70	0	1991.5	4011	6906	5572.5	1340	1903.5	1892.5	426.5	2550.5	13637.5	1225	2897.5	2753.5	408.5	0	0	968	1632.5	671	4716.5	331.5	1725	2435	347	5121.5	10148	4634	247.5	942.5	548.5	0	0
Prot3418	Prot3418	0	0	0	0	0	616.5	1688.5	4964.5	7256	1421.5	2094	1169.5	1514.5	1455.5	1767	711.5	0	0	0	0	28	280.5	630.5	2885.5	3948	2973	9826.5	7067	3869.5	2353	735.5	130	0	0	0	0	0	239.5	229.5	3006	5868	5514	6132.5	9063	1157	1028.5	796.5	544.5
Prot521	Gene521	0	0	0	33	780	1053	1801	2760	9823	12418	1510	1011	65	0	0	0	0	0	0	32	0	778	9785	6768	2024	3573	3362	582	835	136	0	0	0	0	233	0	679	2118	811	281	5772	13254	4567	1752	104	33	0	0
Prot2342	Prot2342	13953.5	4435	1410.25	4831.5	3123.5	3184.5	2635	423	503.25	0	7.75	0	0	0	0	0	13330	2538	3834	3308.5	2275.75	3268.75	963	2690.75	1151.25	233.75	0	0	0	0	0	0	9657	4022	1315.75	4611	3043.75	2636.25	3345	1214	165	202.5	0	0	0	0	0	0
Prot3737	Gene3737	10523.5	2367	1899	29.5	315.25	301.25	1033.5	1248	1326.75	2726	2203	2335.5	3790.75	1973.75	218.25	371.25	286.5	3853	460	436	212	73.25	312.5	673.75	2271.5	3403.25	2313.25	3630.5	2380.25	1606	675	165.75	13164.5	2243	3369	620	483	222	883.75	773.75	2843	2893.75	3552	2592.25	1741.75	1584	567.25	478.5
Prot745	Gene745	0	0	0	0	0	0	0	184	1874	10561	1634	492	10450	2775	1398	611	0	0	0	0	0	0	293	606	571	18	13164	13169	1424	2658	1605	302	0	0	0	0	0	0	0	708	1457	5050	7879	17227	8379	1710	2315	806
Prot1842	Gene1842	0	0	0	0	0	0	0	0	0	115	396	3099	615	10455	5050	7579	0	0	0	0	0	0	0	0	91	475	294	1448	2951	8382	6423	1918	0	0	0	0	0	0	0	0	99	98	2320	8830	3636	12915	9162	4639
Prot2186	Prot2186	3595	2112.25	4187.5	1213.25	2955.25	2283	2392.5	135.75	720.5	160.5	0	0	0	0	0	0	7504.5	1661.5	3290.25	2715.25	3204	1879.75	4192.75	496.25	309.25	212.25	0	0	53	0	0	0	7298	1397.25	1624.75	1613.25	1002.5	2578.5	40	1013.75	478.25	279.25	57.5	0	0	0	0	0
Prot1272	Gene1272	2438	3912	6167	3072	4949	3425	3905	980	0	0	0	0	0	0	0	0	2280	2861	5831	6648	8526	7007	475	111	0	0	0	0	0	0	0	0	2512	4168	287	6107	11641	5316	457	689	0	0	0	0	0	0	0	0
Prot2172	Prot2172	11005.5	6512.25	3227.25	1047	237	177.25	1337	1103	1486.5	2200.5	2525.5	1209.25	558.5	0	17.5	0	8700.75	4785.75	603	811.5	902.5	334.75	516	700	1825	2401.25	2828.25	510	606.75	79.5	11.25	0	12352.5	780.75	2482.5	1251	147.75	385.25	433	2422.25	2159	2450	1964	786.75	674.5	163.25	15.25	0
Prot3892	Gene3892	1056.75	2287.75	3642.25	4311.75	7117.5	1713.25	3682.25	2570.25	1311.75	919.25	108	2517	3527.25	2269.5	115.75	426	665.75	2182.25	2777.75	7899.5	10449.5	2630	865.25	1751.25	2419.25	2840.75	5210.5	463.5	767	375.75	786.5	56.75	496.25	762.25	2640.75	3520	1785.25	1575	2745.75	1398	959.25	440.75	545	2517	2672	796.25	76.5	317.25
Prot1353	Gene1353	83	351	3289	3334	11340	7998	6904	3639	4059	379	0	0	139	0	0	0	0	73	2647	6479	2701	13987	9161	7729	4679	991	86	0	0	0	0	0	162	843	2152	3652	10243	12139	1701	2565	3818	167	201	245	0	0	0	0
Prot3335	Prot3335	11429.5	2756.25	71.25	104.5	13.25	34	0	0	0	93	513	1703.25	11735.2	5408.25	4962	3776.25	6544	2973.5	865	1000.25	303.25	0	23	0	0	419.75	628.5	1286.25	7813.5	1403.25	192	3051	2414.5	1263.25	757.5	32.25	25.25	26.75	0	0	0	955.5	1112.25	176.25	1052.25	6405	943.5	2229
Prot25	Gene25	8490	5347	8582	2062	94	0	0	0	0	0	0	0	0	0	0	0	13765	6128	4964	96	153	0	0	0	0	0	0	0	0	0	0	0
Prot2725	Prot2725	657	25.5	1088.25	4497.75	6987	5703	8592	3562.75	907	2500	1040.5	858.75	1770.5	1000.5	780.25	257.75	96.75	306.75	1939.5	233.25	10101.8	11736	2424.75	6603	657.75	1973.25	900.25	2434.75	381	122.5	322.25	25	68.25	111	1524	1429.5	4363.5	11091	1846	227.25	219.75	2160	2657.25	1999.75	2342	610.75	1232.75	120.75
Prot1994	Gene1994	0	0	0	0	0	0	0	0	0	446	679	923	5932	11039	6587	1979	0	0	0	0	0	0	0	0	255	447	915	2595	3278	22863	4040	7909	0	0	0	0	0	0	0	0	0	237	2147	4564	6508	4028	8461	6287
Prot3825	Gene3825	1997.5	1208	2854	5613.75	2527	2872.75	1197.25	1575.5	4203.5	1146.25	667.25	168.75	726	2587.5	1025.25	2169.5	1393.5	1394.5	4030	3932.5	1675.5	3081.25	1394.5	3262.75	3526.75	2123.5	1688.25	1090.5	998.75	2688.5	390	1745.25	543	5272	2045	3323.5	1659.75	2988.25	1820.25	255	2055.25	1790.5	598.75	1344.75	747.5	69	1707.25	363.5
Prot3073	Prot3073	0	0	0	121	42	1456.5	1977	2847.5	7767.5	6531.5	2957.5	1448	452.5	255	0	0	0	0	0	0	301	397.5	3280.5	5612.5	6778	5915.5	3763	2019.5	1093	663.5	26.5	0	0	0	0	18.5	484	630	2060	3741.5	7753	2841	4682.5	2884.5	1151	161	79	193.5
Prot2645	Prot2645	5630.5	866	425	2317.5	1108	1049	2933.5	364.5	2727.5	1594	340.5	41	61	0	0	0	4260	1120	942.5	1289.5	311.5	665.5	1758	450.5	762	3490.5	1011	320	107.5	133	0	0	15429	4498	854.5	1447	804	1261	1980	966	138	4567	1447	411.5	197.5	0	0	0
Prot3768	Gene3768	8579	1870	2220.75	5041.5	2329.75	1186.75	3054.25	2336.25	1602	2558.75	2979	920.25	88.25	57.5	47.25	0	3051	3651.75	1224.25	1823	1347	2649.5	2752.25	1502.75	222	3680.25	1157.75	590.25	214	289.25	0	67	6140.5	2369.25	3374	1481.5	2848.5	821	3751.75	3886.5	1235.75	3975.5	2763	732.5	248.75	230.5	33	0
Prot3368	Prot3368	0	0	0	0	8	1022.5	1142	5354	3315.5	2139	2078	9701	2976	3213	147.5	307.5	0	0	0	152	251.5	9	1606.5	4407	4038.5	3257	5810	5848	2580.5	1000.5	645.5	452.5	0	0	0	142	134.5	353.5	2629	4157.5	6265	2990.5	7090	8408	4108	2728	478.5	189.5
Prot2416	Prot2416	373	3434	3427	4090	252	650	1405	8273.5	894.5	250	2743.5	3731.5	937	95	0	21	10391	2738	1474	1953.5	1101.5	619	1459.5	2059	3112	4703.5	1549.5	3928	1440	52	0	0	5211	3644.5	1006.5	4222.5	1214	601	1551.5	2385.5	6326.5	1071.5	1527.5	2795	544.5	291	35.5	0
Prot1794	Gene1794	0	0	0	0	0	0	0	560	233	391	14627	9506	648	958	4714	491	0	0	0	0	0	0	0	1264	3147	8914	17291	10160	4319	8935	3585	33	0	0	0	0	0	0	284	451	872	4395	1782	11038	11445	6425	2184	700
Prot1081	Gene1081	1825	9908	11059	2098	107	279	0	0	0	0	0	0	0	0	0	0	1184	4773	4354	10207	1262	395	0	0	0	0	0	0	0	0	0	0	12932	2367	9341	1906	209	1628	346	0	0	0	0	0	0	0	0	0
Prot1931	Gene1931	0	0	0	0	199	1035	437	7297	2677	8663	8188	9223	2838	238	0	0	0	0	0	0	0	330	3290	3874	14187	3446	8563	5998	193	447	0	0	0	0	0	0	494	736	2922	5205	14038	2409	12963	2721	1591	534	0	0
Prot776	Gene776	0	0	0	0	0	0	0	0	5	325	684	7187	10336	13818	7223	575	0	0	0	0	0	0	0	0	0	276	708	1411	403	7128	7210	4553	0	0	0	0	0	0	0	0	248	162	712	3047	10904	11047	11062	7572
Prot3900	Gene3900	550.5	633.5	2349	697	3402.5	9124.75	6321.75	3215.5	2184	840	864.25	1336.5	1700.25	4014.5	836.5	647.75	134.5	542.5	11	1261.75	1975	8865	1494.25	3655.5	2028.75	2615.75	458	866	3161	3287.75	1096.25	2724.5	302.5	394.5	292.5	1480.75	3883	4836.5	5437	2383	2268.5	919.5	1278	1231.25	2277	4279.25	3504.75	1755.5
Prot620	Gene620	0	0	0	0	0	823	360	773	5240	7565	1079	6711	1276	143	0	0	0	0	0	0	0	167	864	2282	5656	4619	1769	3797	637	354	0	0	0	0	0	0	0	76	2473	4119	11676	10540	4738	4614	3380	781	0	0
Prot2651	Prot2651	178.75	924	50.75	2113.75	1234.75	1911	593	234.5	0	105	449.25	2390.25	1891.5	6600.75	2268.75	301.5	219.5	1164	1674.25	1978.5	802	2064.75	1510.75	31	0	105.75	1356.75	2997	3924.75	5421	1913.25	6286.5	495.75	104.25	1358.25	758.75	3568.25	218.75	1019.5	85.5	406.75	179.25	427.5	2435.25	107.25	3849.75	6658.5	5073.75
Prot4035	Gene4035	45.75	223	170.25	537.25	1137.75	1196.75	3263.25	4475.5	8825	1321	3846	1309.5	1005.25	1647.75	464.75	375.25	41	78	642.25	776.75	2943.75	2945.75	2395.5	2774.5	3150.25	2975	2261.75	5626.25	5259.5	811.75	564	469	459.5	155.75	165.5	915	1282	3996.75	3082.75	4803.75	3896.5	8611	7157.5	6933.5	3898.75	1200.25	663.25	146.75
Prot1454	Gene1454	0	1520	97	4933	7650	12971	4739	6109	153	1544	1074	0	0	0	0	0	111	683	4428	11010	7648	8452	8863	3148	3547	599	593	0	0	0	0	0	0	1660	3237	2351	5100	7802	1811	1806	5132	1383	34	0	131	0	0	0
Prot2980	Prot2980	244.5	414.25	961.75	1923.5	3161.5	2192.75	7030.5	3388.75	8170.5	969	1797.75	833	511.5	0	0	0	0	433.75	247.25	755.75	5024	1167.25	4468.5	6789.75	3807.75	5464.75	518.75	1194	1063.5	0	0	0	198.5	29.25	294.75	828.5	859.25	4104	1825	1358.25	9827	2145.75	1764	885.75	14.25	0	0	0
Prot1857	Gene1857	0	0	0	0	0	0	0	0	0	321	1559	5525	6797	10066	523	3953	0	0	0	0	0	0	0	0	0	828	594	469	3918	17220	11513	3764	0	0	0	0	0	0	0	0	0	261	1373	255	7279	881	17001	173
Prot2322	Prot2322	13733.2	7074.75	2484	1413	505.25	173	242.5	1168.75	2446.75	1812.25	208.5	1356.75	803.5	262.5	0	0	4238.25	3477.75	4880.25	225.75	1313.25	88.25	526	1052.75	2816	5519.5	3447.75	180.25	1142.25	42.75	0	0	2873.25	2277	666	438	1310.25	719.5	343	675.5	2628.75	1526	503	1410.5	579.75	438.25	81	0
Prot202	Gene202	439	1520	9866	569	8613	5472	3855	252	0	0	0	0	0	0	0	0	1551	1331	6190	13904	6769	5469	1467	1734	0	0	0	0	0	0	0	0	2622	1733	3616	15688	8310	3774	2191	298	68	0	0	0	0	0	0	0
Prot3791	Gene3791	7066.5	2193.75	2474.5	4272.25	637	1098.5	81	143.25	169.25	1134	1088.25	1897.25	1667	2526.75	394.25	37.75	10451.5	1348.5	4173	1558.25	81.5	276.25	31.25	244	135	1013.75	3397.5	653.5	398.75	392	346.5	199.5	3454.75	5468	1806	1815	2322.25	58	473.5	218	180.25	1802.25	1461.5	1948.75	3308.25	619.75	586.75	9.25
Prot2769	Prot2769	0	0	0	0	40.25	524	176.75	1906.75	853.5	2073.75	461.5	2648.25	5277.75	6585.75	2643	995.25	0	0	33.5	0	152.75	371.5	194	1520	841.25	1977.25	498.75	1863.5	4693	9905.25	4769.25	266.25	0	0	0	37.75	97	78.25	1484.25	826.75	157	1261.75	2057.25	2848.75	8676.5	2157.75	3345	2896.5
Prot445	Gene445	0	0	0	89	273	4150	3318	1963	9429	14125	1599	273	1096	234	0	0	0	0	0	42	326	2310	5111	4421	97	2027	671	528	463	0	0	0	0	0	54	34	375	1535	395	15273	13233	3961	2799	1139	627	88	0	0
Prot811	Gene811	0	0	0	0	0	0	0	0	127	392	420	525	11340	417	4405	6018	0	0	0	0	0	0	0	0	0	634	571	4347	4438	2284	14807	6573	0	0	0	0	0	0	0	0	0	51	1296	1736	7380	8329	10752	5848
Prot3687	Gene3687	20199.8	6642.25	7144	428.75	557.25	61.25	38.75	140.5	19.75	7.25	2763.5	189	150.25	854.25	321	39.75	7622.5	2483.5	6509.25	1642.25	226.75	282.5	207.25	447.75	24	74.75	2687	2282.25	4324	1988	109	21	2539.25	3886	1274.25	1510	504.75	88.25	72.25	296.25	385	2053.75	376	1046.5	2779.5	1848.5	600.5	280
Prot1928	Gene1928	0	0	0	0	38	1843	4656	4069	10083	4953	2654	1823	23	0	0	0	0	0	0	266	150	478	1379	6031	5732	4853	8312	1569	423	195	0	0	0	0	0	0	258	704	2110	5216	10099	7267	3832	996	921	0	0	0
Prot664	Gene664	0	0	0	0	0	0	74	986	1702	2746	10275	22744	1576	7807	415	298	0	0	0	0	0	0	232	525	409	7054	7476	7109	11197	7722	3735	663	0	0	0	0	0	0	151	286	1602	8085	5404	10753	3455	5581	680	949
Prot2931	Prot2931	0	0	0	0	311.5	1435	2755	3196	10823	8999.5	5133	3062.5	350	452.5	0	0																	0	0	0	0	84.5	802.5	4085.5	6178.5	8782.5	8097.5	6474	4437	115	126.5	137.5	0
Prot4069	Gene4069	3774	1869	617.75	190.5	216.75	311.75	1041.5	2285.75	2482.75	1035.25	6282.5	5661	5581.5	5211	222	72.5	5946.25	761.75	552.75	278	511.75	609.75	163.75	3725.75	1897	8668	5163.25	5789.5	1017.5	673	993.5	138	4877.5	769.5	769.75	516.25	532.5	186	262.75	1345.75	2405.25	2332	11490.8	903.5	1539.75	4329	351	265.5
Prot1039	Gene1039	4921	1869	2924	6980	1193	713	0	0	0	0	0	0	0	0	0	0	3279	4060	2946	1139	1647	1944	0	388	0	0	0	0	0	0	0	0	15694	14338	3187	10573	1992	130	128	0	0	0	0	0	0	0	0	0
Prot3710	Gene3710	3883.75	3960.25	6883.5	4375.25	2213	727.75	235.25	254	533.75	1339	3151.25	2860	2651.75	711.25	650	117.25	8858.75	3989.25	5562	3532.25	1992.75	860.75	296.5	499	618	1053.75	277	561.5	916.25	1075.5	184.75	49.75	10336.8	2688.75	2277.75	1742.75	2898	887.5	250.5	193.75	172	1652.5	509	4214.75	1883.75	1060.5	536.75	166
Prot2323	Prot2323	1417	4870	1590	3365	865	171	35.5	341.5	1504	717	4153.5	9364	1430	3516.5	930.5	105.5	5707	972.5	872	2252	492.5	208.5	483.5	392.5	797.5	2588.5	3363	1184	4773	558.5	131.5	197.5	7918	3859.5	1570	584	523.5	3.5	30	539	461	1926	3574	6593	2508	625.5	851	93
Prot1924	Gene1924	0	0	0	0	0	0	0	0	283	117	854	3894	9984	1958	5686	9355	0	0	0	0	0	0	0	0	80	19	1680	5103	3610	14003	1723	9965	0	0	0	0	0	0	0	0	0	339	1449	12430	6908	1288	8920	801
Prot2155	Prot2155	4463	1015.5	4219.5	2697.5	6001.5	4584	6894	1695.5	530	160	108.5	240	0	0	0	0	10923	1518.5	3234	4477.5	3881.5	3240.5	9242	3798.5	345.5	677.5	0	0	0	0	0	0	7640.5	4383.5	2738	2886	3206	4619.5	8992.5	1123	751	447	307.5	0	0	0	0	0
Prot1518	Gene1518	0	0	0	71	11	843	154	6723	8324	5649	2890	1183	562	49	0	0																	0	0	17	0	856	1480	3831	2232	3184	5611	2244	333	1471	41	0	0
Prot1806	Gene1806	0	0	0	0	0	0	0	643	1019	10962	7202	5652	14877	1045	1002	4	0	0	0	0	0	0	0	493	3949	2686	9653	6144	4387	6889	2056	336	0	0	0	0	0	0	159	1265	82	2648	28	15841	60	2692	2744	652
Prot4076	Gene4076	0	0	0	0	0	389.75	576.25	2098.75	3346.5	10591.5	3271.75	5112	4855.25	5886	5132.5	2373.75	0	0	0	0	158.75	397.5	81.25	2802.25	2130.5	3711.5	9743.75	3216.25	4169.5	3480	3183.5	517.5	0	0	0	0	260.25	30	179.5	1011.75	2740	9067.75	4393	7939.5	6651.75	3467.25	2797.5	1948.75
Prot2770	Prot2770	10343.5	6489	1922.5	3524.5	7191.5	1433.5	3096.5	900.5	279	151	0	0	0	0	0	0	5725	1083.5	3818	2902	3294.5	3854.5	1950	496.5	641	1414.5	0	0	187	0	0	0	4380	2626	2005.5	539	4513.5	2706	6949	3836	348.5	1192.5	318	0	0	0	0	0
Prot2357	Prot2357	2217.75	10049.2	6131.25	1485	4000.5	47.25	429.25	156	648.25	2253.25	859	3358.25	2955.25	557.5	730.5	479.75	12144.8	666.75	984	3265.5	112.5	194.25	250.25	314.5	225.25	1062.75	529.5	2058.5	845.25	366.25	134.75	231.25	2085	100.5	3088.5	1401	838.5	509.25	14.25	431.75	735.25	620.25	644	4015.5	513.5	627.75	531.25	34
Prot654	Gene654	0	0	0	0	0	337	627	6456	8959	14722	7434	3486	536	173	414	0	0	0	0	0	0	54	691	3226	5632	10370	269	2832	3308	1027	379	0	0	0	0	0	0	336	1621	6025	6889	6541	6757	6897	2105	317	5	0
Prot4015	Gene4015	3323	2586	207.25	155.25	249.25	774.5	350.5	2952.5	5002	1133.75	9675.5	2796	1812.25	4386	2483.5	392.75	3867.75	1722	808.75	721.25	29	109.75	956	3588.5	7599	2464	4216.25	4473	822.25	5831	675	2531.25	2518.75	2704.25	995.5	326.5	80.75	644.5	1665	664	3147	9276.75	5755.5	1803.5	1456.5	1982.5	2648.75	125
Prot1474	Gene1474	0	0	0	0	0	0	433	218	186	1329	8185	4080	5557	3587	2197	673	0	0	0	0	0	0	0	137	1099	6833	6595	6604	11451	4679	2040	396	0	0	0	0	0	0	251	525	4943	4624	10846	7985	3172	9188	2270	744
Prot752	Gene752	0	0	0	0	0	0	211	177	3829	4692	8101	5004	3665	5267	2641	3244	0	0	0	0	0	313	0	475	910	9960	2951	8657	5151	237	6437	352	0	0	0	0	0	0	0	847	1294	2309	2676	29476	5115	2264	1116	755
Prot919	Gene919	0	0	0	0	741	157	3090	2907	2607	5465	5683	3555	960	315	0	0	0	0	0	0	0	510	1209	7936	5078	5675	13199	387	1425	284	124	0	0	0	0	0	0	847	2396	8108	1080	4479	5357	1192	1161	186	0	0
Prot2153	Prot2153	7847.25	3705.75	5607.75	2369.25	304.5	51	174	0	0	373.25	68.25	184.75	2526	484.5	667.5	499.75	19078.5	11349	1419	4001.25	111	124.5	0	0	70	47.75	373.75	1209.5	3044.25	1930.75	638.5	1269.25	24220.5	7147.5	1663.5	1453.5	832.5	0	0	185.25	0	120.25	340	509.5	757.5	2193	750	226
Prot3649	Prot3649	0	0	0	0	117	2622	3425	1845	3655.5	4175	1157	1185.5	4693.5	3632.5	1382.5	482.5	0	0	0	0	142	16	947	3529	1488.5	3895.5	1388.5	3151.5	882.5	966	1408	3559	0	0	0	0	64.5	572	1263	1671.5	150	3372	1325	1155	2688	3939	5607.5	2411.5
Prot91	Gene91	3854	4998	2750	3950	1621	26	121	0	0	0	0	0	0	0	0	0	47372	3282	1019	1279	903	0	0	0	0	0	0	0	0	0	0	0	30232	9693	4376	1056	529	224	77	0	0	0	0	0	0	0	0	0
Prot3334	Prot3334																	0	0	0	0	110	346.5	1995.5	304.5	2715	5523	1743	616.5	970.5	2240.5	322	250.5	0	0	0	64	51	49.5	1254	3135	3196.5	5027	6282	2230	2781.5	2310	111.5	300
Prot391	Gene391																	227	1039	1939	3084	12957	6398	10509	9140	1725	388	68	0	0	0	0	0
Prot681	Gene681	0	0	0	0	0	0	0	880	2722	5426	7365	11602	4829	13110	930	1174	0	0	0	0	0	0	0	1271	1816	6243	6256	7800	6700	7918	1623	307	0	0	0	0	0	0	41	664	1757	1380	3809	7426	10256	5548	2636	1290
Prot1710	Gene1710	0	0	0	181	100	351	1825	6545	5390	20583	10942	1224	440	781	0	116	0	0	0	0	0	495	2371	6446	4697	5245	5271	3165	232	92	658	0
Prot1748	Gene1748	0	0	0	0	0	0	48	518	1930	1300	17005	7963	7218	9669	4590	90	0	0	0	0	0	145	0	822	564	3496	4573	21662	8600	1480	1041	585	0	0	0	0	0	0	461	169	3254	3662	16626	1946	10365	12445	5019	327
Prot2522	Prot2522	1700.75	749.5	6566.25	7010.25	5434	3854	3893.25	1513.25	4.25	648.5	12	180.5	0	0	0	0	509	5010.5	1696.75	11347.2	11872.8	5982.25	3467.75	2108.25	543.75	56.75	58	0	0	0	0	0	2815	374.75	7001	3931.25	7794.75	3831.5	5606.5	2469.5	1226	6.5	0	0	0	0	0	0
Prot320	Gene320	82	84	2422	3467	8861	7948	1247	3246	332	779	0	0	151	0	0	0	58	428	4093	1789	1814	7821	3020	5022	6182	430	0	0	0	0	0	0	617	3709	1256	4024	8539	14425	2811	3702	620	578	650	0	0	0	0	0
Prot907	Gene907	36471	4533	4888	2427	846	0	0	0	0	0	0	0	0	0	0	0	31730	3066	3826	2699	428	0	0	0	0	0	0	0	0	0	0	0	14071	5843	704	148	86	0	0	0	0	0	0	0	0	0	0	0
Prot2817	Prot2817	1971	8166	2292	2803.5	1308	189	775.5	1999.5	308.25	111.5	363.25	859.25	157.5	69.25	83.25	0	12999.8	2796.75	4563.75	879.75	2556.5	554.5	616.25	1860.75	2347.25	1831.25	3790.5	633	462.25	249.25	0	0	8565	6348.75	5784	1031.25	1736.25	798.25	97.25	816.75	2173.5	3900	2318	895	573	213.25	0	0
Prot365	Gene365	2159	882	3600	37	2876	12796	1059	4827	1371	173	92	0	0	0	0	0																	0	692	11	3748	3230	18776	5894	3537	3608	816	116	0	0	0	0	0
Prot891	Gene891	16059	186	360	1094	1319	151	326	0	0	0	0	0	0	0	0	0	3047	7736	2880	225	341	61	0	0	0	0	0	0	0	0	0	0	3344	835	7328	3682	353	224	0	0	0	0	0	0	0	0	0	0
Prot3724	Gene3724	15711	956	329	1022	52.5	166.5	456.75	2553.75	1493.75	4127.75	2928	3403.75	1151.25	1521	284	158.25	23056	731.5	606	519.5	322.75	253.75	16.25	1381	1501.75	1696.75	1196.25	2566.25	2385.25	2231.5	153.5	214.5	1690	4159	1218	238	244.5	66.25	371.75	1511	2631.25	3611.5	4271.25	3067	2196.5	94.75	824.75	155.5
Prot679	Gene679	0	0	0	0	0	356	0	105	1310	2676	10577	4376	12365	3958	1307	187	0	0	0	0	0	0	0	465	1407	3989	12789	2606	2818	3885	1102	485	0	0	0	0	0	0	106	15	481	2233	3230	10394	5645	6619	2034	986
Prot2049	Prot2049	16830.5	1312.5	498.5	307	1983.5	120	0	0	0	2	415.5	3584	4718.5	4376	955.5	2262.5	5083.5	3304	1146.5	1990	722	22	0	92	0	129	207.5	1954	4177.5	4480.5	1572	2727	19909.5	6581.5	2368.5	1067.5	46.5	153.5	15	0	114.5	125	185.5	2559	2292	3460.5	2060	3557.5
Prot19	Gene19	19625	4985	1231	3796	1448	100	0	0	0	0	0	0	0	0	0	0	77	5219	801	2431	40	308	85	0	0	0	0	0	0	0	0	0	10471	1870	3010	2396	92	170	0	0	0	0	0	0	0	0	0	0
Prot1800	Gene1800	0	0	0	0	0	0	217	568	26	2331	2908	10495	7847	742	319	474	0	0	0	0	0	0	306	1732	3301	8959	283	13203	4632	4022	1740	394	0	0	0	0	0	0	146	197	3092	1354	2059	12916	2729	4576	840	1220
Prot1036	Gene1036																																	5287	4729	13591	3125	399	93	125	8	0	0	0	0	0	0	0	0
Prot2222	Prot2222	10826.2	2083.5	2499.75	1393.5	1147.5	0	0	98.25	948.5	716.75	828	3247.25	715	548.25	260.75	220	3084.75	6909.75	21.75	957	2079.75	138.75	0	176.75	241.75	2125	3439.25	4490.5	758.75	1225.75	278.25	129.5	2352.75	3096.75	84.75	941.25	596.25	0	15.5	252.25	316.25	1341.75	1329	1404	2863.75	1637.75	757.5	173.75
Prot562	Gene562	0	0	0	226	0	443	200	7512	15416	8675	1844	1711	2614	0	271	0	0	0	0	0	0	413	3785	7575	6309	6216	3083	3018	2225	472	0	0	0	0	0	0	0	309	2998	8302	4996	714	14220	5815	2418	1184	102	0
Prot3933	Gene3933	107	54.25	514.5	2675.5	1336.25	6093	3710.25	3892.5	7155.5	7793	2486.25	661.25	1210.25	242.75	53.5	0	73.75	102.5	376	1188.75	1905	5096.75	6689	2903	5731.5	1042.75	1758.25	2100.75	1197.75	5.25	0	0	94.25	79	933.75	1231.25	1523.5	2809.75	4263.5	2441.25	5860.5	6594.25	2125.25	770.75	595.25	154	41.75	0
Prot1707	Gene1707	0	0	0	0	0	247	1334	4341	2913	63	7364	4695	286	1177	0	0	0	0	0	0	135	38	1553	1192	3634	1208	4286	591	2895	280	396	31	0	0	0	157	530	372	98	3065	8829	8726	4475	517	526	1379	16	0
Prot2452	Prot2452	649.5	1221.5	1508	3256	814	2056.5	5567	559.5	3165.5	2573.5	1187.5	789	122	29	0	0	130.5	699	66	5329.5	2815.5	2278.5	2668.5	2723.5	2900.5	1423.5	186.5	296	28	28.5	0	0	1790	254.5	6027.5	2654.5	3383.5	2323	3051	932.5	6246	9.5	817	396	0	120	0	0
Prot126	Gene126	2965	6328	18144	5653	2177	596	104	0	0	0	0	0	0	0	0	0	4483	1317	7262	5806	1642	347	0	0	0	0	0	0	0	0	0	0	23589	2180	12776	2799	3683	863	369	0	0	0	0	0	0	0	0	0
Prot636	Gene636	0	0	0	0	0	258	1415	5906	4821	15154	5180	1830	988	467	492	0	0	0	0	0	216	430	4179	6928	3309	13330	17117	1885	549	3	0	0	0	0	0	3	0	60	299	5473	12911	20010	8429	5054	5119	0	59	0
Prot3105	Prot3105	0	0	0	0	220	21.5	470	1054.5	2499.5	3799.5	10699.5	2922.5	6194	3680.5	170.5	475	0	0	0	1.5	0	376	1729.5	2454	7056	4480	7617	6563.5	3879	4222	1378	513	0	0	0	0	0	98.5	670	1836	3766	7574.5	11911.5	3795	4758.5	2805	751.5	10
Prot3558	Prot3558	0	549.25	1094.75	1337	4375.75	3248.25	1039.5	2478.5	1022.75	1181.25	615.25	5358.75	2832	4037.25	3650.25	4221.75	0	593	1123	1025.25	2207.25	558.75	2868	1149	389	391	1253.25	2295.75	1990.5	3037.5	3696	2040	0	44.25	457.5	1205	1029.75	1150.5	583.75	882.75	139	342	1429	4407	2780.25	6212.25	3189	966
Prot269	Gene269	677	3910	16851	7960	2769	9458	2500	1365	0	0	0	0	0	0	0	0	276	378	3772	2940	8520	4261	254	91	0	0	0	0	0	0	0	0	3747	3036	3727	8055	3876	7480	1101	400	0	0	0	0	0	0	0	0
Prot2170	Prot2170	25088	2203.5	819	480.5	719	784.5	1779	2156	238	1076.5	1256.5	785.5	20.5	81.5	0	0	10165	3946	205	700.5	442	106	356.5	984	7372.5	4187.5	1665.5	58	273	0	0	0	1304.5	1882	1974	1098.5	920	734	1833	1548	3270.5	3116	1072.5	327.5	89.5	22.5	0	0
Prot2108	Prot2108	5690	5200.5	8928	5765.5	1652	3191	893.5	23	78.5	0	0	0	0	0	0	0	1291.5	4187.5	5589	2634	8116	1691.5	1340.5	447.5	286.5	0	0	0	0	0	0	0	5913	5839	2207	6759.5	2802.5	1167.5	439.5	200	0	0	0	0	0	0	0	0
Prot1691	Gene1691	0	0	0	0	25	171	1631	6660	10456	9744	12181	6233	1244	116	0	0	0	0	0	0	0	821	1418	6660	599	12497	3742	2284	833	48	538	0	0	0	0	0	0	1030	4791	8694	9150	8494	7434	9372	1359	1130	0	0
Prot1634	Gene1634	0	0	0	0	91	0	3505	1655	6079	9728	10785	1537	4021	667	264	0	0	0	0	135	0	251	2677	3357	1412	14143	12577	4778	1748	584	102	0	0	0	0	0	0	24	2710	2813	10922	2141	3398	288	1068	411	216	0
Prot2774	Prot2774	3128.25	3208	4441.25	5856.5	2564	10847	7056.75	4910.25	510	283.5	173.25	0	0	0	0	0	6207	4086	7262.5	7724.5	1775.5	13568.2	4788	8303.25	2742.75	1089.75	471	12	0	0	0	0	3486.5	1509.25	2455.25	5595.75	5994.25	1499	8356.75	4967.25	785.25	1812.75	591.75	0	0	0	0	0
Prot3004	Prot3004	11651.5	2738.5	2158	211	912	906.5	807.5	4322	5851.5	1351.5	2314.5	163	121	479.5	0	0	21485	2293.5	3560.5	55.5	332	313.5	364	755.5	2158	5968	790	576.5	487.5	354	0	0	1904.5	2428	2644	791	503.5	708	1929	1665.5	1334	1731	311	987.5	89	0	0	11.5
Prot2329	Prot2329	5144.5	1624	3952.5	2137.5	2881.5	2200.5	3223	4784.5	2347	1805	15.5	0	0	0	0	0	9064	682	5810	1347	5687.5	965.5	2367.5	992	1566.5	265	264.5	0	0	0	0	0	10591	716	1166	5240.5	3335	6814.5	5228	3337.5	1624	96	132	20.5	0	0	0	0
Prot3534	Prot3534	2572.75	131.75	476	374.75	410.5	50.75	0	0	0	666.75	1443.75	2104.5	2406	7166.25	2860.5	556.5	1330.25	330	905.75	191.25	150.5	0	6	0	140.25	410.25	636	2175.75	4488.75	2385	8899.5	1655.25	9732.5	150.25	227	787.75	301.25	0	0	0	0	0	548.25	2289.75	10208.2	5433.75	1385.25	5047.5
Prot1288	Gene1288	2440	4598	6929	14044	7793	2865	1995	432	0	0	0	0	0	0	0	0	1748	4723	42	6861	3576	8504	2957	489	0	0	0	0	0	0	0	0	4456	5252	11945	11135	15718	2949	825	235	266	0	0	0	0	0	0	0
Prot1154	Gene1154	1622	2508	3926	5863	1244	812	591	124	0	0	0	0	0	0	0	0	702	760	3267	5919	11870	1476	2109	852	0	0	0	0	0	0	0	0	2723	16098	3495	19347	3306	7505	2151	465	0	92	0	0	0	0	0	0
Prot2215	Prot2215	747	2712	742.5	922	409	716	1753	1538	2279.5	349.5	4128.5	1476.5	835.5	687.5	119.5	0	10823.5	2639.5	1095.5	1085.5	249	222	719	1555.5	4330	4994	1763.5	2756.5	477.5	672.5	16.5	0	4574.5	1568	354	1188.5	922	645	4167.5	2310.5	3976.5	472.5	3539	2634	1329	1131	0	0
Prot1209	Gene1209	4648	1652	6357	5746	11000	6347	657	138	0	0	0	0	0	0	0	0	584	4057	5975	7682	2525	6943	39	314	0	0	0	0	0	0	0	0	3163	1386	3543	18048	4816	2683	1106	1	0	0	0	0	0	0	0	0
Prot1318	Gene1318	194	1401	3068	5922	6505	4088	8570	1283	2943	684	587	374	0	0	0	0	266	1047	3580	6275	3476	5762	10076	3979	2797	1268	0	0	0	0	0	0	2027	239	2324	844	10908	12032	7969	1190	3579	799	0	0	0	0	0	0
Prot2380	Prot2380	331.5	4831.5	4737	151.5	628.5	942	64.75	63.75	54.5	204	2190	4041.25	559.5	157.25	216	22	882	2510.25	15108.8	2298	2724	522.75	211.75	194.5	445.25	834.75	653	1507.25	1280.75	1517	250	114	1992.75	5162.25	8572.5	2327.25	1032	405.75	0	273.5	937.5	1435.5	1121.25	945.5	2036	1737.5	1063.75	62.25
Prot3380	Prot3380	285.5	365.5	1354.5	3586	1502	2257	1537	178.5	527	1640.5	115	6522	2282	2886.5	587	557.5	311.5	164.5	4272.5	2873	7057	843	716.5	972.5	280	651.5	2196.5	9303.5	6647	418	1292	533.5	224	1342.5	3383.5	2217	3876	403	96.5	851.5	380.5	3993.5	4788	3710	1925.5	2672.5	245	920
Prot916	Gene916	12006	4789	4179	866	2806	758	0	0	0	0	0	0	0	0	0	0	6701	6318	311	2051	1188	39	101	0	0	0	0	0	0	0	0	0	11738	234	27	3367	4038	368	165	0	0	0	0	0	0	0	0	0
Prot359	Gene359	396	1053	580	2138	6124	7440	11953	7442	289	242	239	0	0	0	0	0	259	341	1788	8896	2962	16708	4754	2894	1403	721	142	0	0	0	0	0	0	197	1181	2529	9432	13719	3669	1555	289	750	518	0	0	0	0	0
Prot2635	Prot2635	323.25	4908.25	2199.25	9339.5	11204.5	6451.25	2954.75	797	561.25	490.5	38	0	0	0	0	0	2200.5	604.25	9106.5	17073.8	5372.5	6366.25	3951.5	1569	740.25	210.5	43	0	0	0	0	0	1096	4030	4887.75	7823.75	3631.25	3133.75	3772	1295.25	948.25	57.25	168.25	78.5	0	0	0	0
Prot1290	Gene1290	12862	26923	18512	2940	207	360	194	0	0	0	0	0	0	0	0	0	1297	6542	8057	4554	3224	104	227	241	0	0	0	0	0	0	0	0	5257	6075	5315	4417	690	145	305	0	0	0	0	0	0	0	0	0
Prot3465	Prot3465	1637.25	1136.5	544.75	399.5	118.75	343.75	51.75	0	2982.75	623.25	1719.75	4166.25	3916.5	1019.25	2847	543	1180.25	1466	2719	413.25	763	356.25	91.5	168.5	1578.75	2397.75	5164.5	6927	1699.5	4128	1400.25	459.75	4576.75	1952.25	638.25	649.25	339.5	90	282	187.5	1174.25	2879.25	5694.75	5185.5	9582.75	5547	468.75	681.75
Prot3525	Prot3525	5903.5	1568.25	1128.5	479.75	219	83.25	21	0	0	177.75	573	2095.5	3540.75	9297.75	3004.5	2468.25	5374	2969.25	504.75	693.75	1034.5	53	51	0.25	0	69	930.75	3809.25	5773.5	6173.25	7807.5	6771	2548	1051.75	3099.5	837	438.75	392.75	1.25	2.75	0	204	608.25	1100.25	7214.25	3399	5985.75	3228
Prot3779	Gene3779	6432.25	4047	4680	2234.75	246	680.25	2294.5	1650.75	1182.5	2496.25	791.5	426.5	0	0	0	0	12487.5	4608.5	2167.25	2746	859.25	289.25	1182	800.25	2613.75	1184.25	504.75	713	456.75	0	0	0	8401	6197.5	6383.75	4119.5	623.25	829.75	370.5	1189	1838.5	862.5	1071	214.75	251.5	0	0	0
Prot2308	Prot2308	252.5	1973	1408	2995	411.5	592.5	1388.5	2696	5646.5	5374	5969.5	2494	1659	35	0	0	7479.5	1401	5888.5	780.5	1325.5	359	1601	1692	3627	947	4205	3399.5	311.5	58	181.5	0	1653.5	2511	1253	1256	1475.5	1375	2615	4776.5	8064	1136.5	6840	3963.5	1361.5	466.5	77.5	0
Prot248	Gene248	3253	3282	16690	5836	13118	4670	3302	293	0	0	0	0	0	0	0	0	4885	3615	2760	9932	3120	4422	780	0	0	0	0	0	0	0	0	0	3011	3917	5592	2366	5413	6161	458	927	106	0	0	0	0	0	0	0
Prot1449	Gene1449	97	0	2834	5632	10594	10933	5716	820	238	404	525	332	0	0	0	0	211	1014	2622	1835	9063	6753	5655	6022	2844	1455	73	0	0	0	0	0	0	1897	1955	4727	2978	6703	1563	2093	1353	175	121	0	0	0	0	0
Prot1377	Gene1377	0	1118	876	7370	3500	13483	5442	1829	4049	575	294	0	0	0	0	0	496	1290	1974	2732	13506	8435	16040	5304	2815	368	666	507	0	0	0	0
Prot4090	Gene4090	7191.5	4963	4131.75	1704.25	2483.5	4028.5	1254.75	3437.75	1087.75	616	247.75	425.25	477.75	59.5	0	0	13859	6668.25	422.75	3297	3989.25	1170.75	2996.75	2376	2611.25	963.25	910	64.75	32.5	0	0	0	7863.75	2825	4022.75	2283	1096.25	1443.5	2332.25	1704	1307.5	950	381	514	79.25	0	0	0
Prot1836	Gene1836	26120	1110	4862	1225	2941	748	0	0	0	0	0	0	0	0	0	0	7423	11655	11845	5444	222	61	44	0	0	0	0	0	0	0	0	0	5222	15184	2525	3594	1624	1101	314	0	0	0	0	0	0	0	0	0
Prot258	Gene258	1268	6033	4145	11985	20869	3684	1951	173	451	126	0	0	0	0	0	0	3352	5689	6414	13424	9698	1266	809	463	134	0	0	0	0	0	0	0	2089	4511	1410	6398	7079	1058	420	0	563	0	0	0	0	0	0	0
Prot21	Gene21	16902	9141	104	226	131	0	0	0	0	0	0	0	0	0	0	0	11070	2287	159	370	168	230	0	0	0	0	0	0	0	0	0	0	13778	3054	3872	1002	746	279	0	218	0	0	0	0	0	0	0	0
Prot921	Gene921	25657	1141	2343	113	367	46	0	0	0	0	0	0	0	0	0	0	34664	414	670	2106	2254	324	75	0	0	0	0	0	0	0	0	0	16202	1433	3247	3127	851	9	341	0	0	0	0	0	0	0	0	0
Prot3735	Gene3735	6215	756	838	789.5	147.75	239.25	315.75	178	991	3031	4787.5	3118.5	128.25	3058.75	22.75	117	2073	2542	738	969.75	589.5	270	752.5	906.5	4162.75	5843.25	4541.25	3719	1201.75	566.75	1424.25	277.5	9799.5	504.5	1750.5	1437.75	834.25	402.25	605.75	1652.75	632.75	2704	3230.25	3504.5	2791	146.5	205.5	176.25
Prot1126	Gene1126	2197	3612	5412	7164	3511	41	0	20	45	0	0	0	0	0	0	0	10273	4559	2010	3503	3710	735	160	41	0	0	0	0	0	0	0	0	18217	3903	14238	2786	183	68	49	196	0	0	0	0	0	0	0	0
Prot2209	Prot2209																	4445	3827.5	3986.5	1850.5	4213	441	2401	1328.5	3145	479.5	0	0	0	0	0	0	16492	4132	1696	5077.5	5746	3329	1272	1296.5	2109.5	734.5	0	0	0	0	0	0
Prot1350	Gene1350	276	621	2969	4708	1249	12486	7977	3797	1084	1423	0	0	0	0	0	0	235	1231	4349	3999	8729	3312	17206	2818	2874	1398	293	0	0	0	0	0	597	436	1	6487	3303	14240	7559	5359	1395	845	35	91	0	0	0	0
Prot2349	Prot2349	13506.5	3558	3317	3004.5	1327.5	314	61.5	0	0	0	0	0	0	0	0	0	10277.5	9007	6689.5	3314.5	421.5	172.5	209.5	0	0	0	0	0	0	0	0	0	11749.5	3554	3741	2457.5	855	114	139	0	0	0	0	0	0	0	0	0
Prot3882	Gene3882	348.5	1101	2247.75	6357.25	2816.5	4764.25	3870.25	3489.75	4256.75	3528.75	2340.5	1900.25	288	224	73.75	0	108.5	26.5	1356	1406.5	1619.75	3166.25	6610.5	4050.5	2505.75	2561	496.75	809.5	188.5	87.75	45.25	0	88.5	275.5	969	2889.25	1207.25	5765	6317.75	4694	2705.25	4693	1321.25	610	311	29.25	0	0
Prot71	Gene71	24602	6125	2409	275	688	99	225	0	0	0	0	0	0	0	0	0	3428	7908	2287	3448	271	0	0	0	0	0	0	0	0	0	0	0	31500	8054	2735	3911	214	0	0	0	0	0	0	0	0	0	0	0
Prot2164	Prot2164	0	0	0	0	128.5	120.5	611	3978	6029.5	5374.5	3954.5	5166	3510	9695	1511	1463.5	0	0	0	0	0	302	476	1694	2015	2005	892	5441.5	1829.5	4985	3214.5	1109.5	0	0	0	0	0	0	1057	2159	5339	8122	528.5	7102.5	3616	6729.5	1411.5	1800
Prot3184	Prot3184	0	0	0	0	657	254.5	3530	6113	2309.5	6007	1206	3979.5	1432.5	1063	0	0	0	0	0	256.5	106.5	880	2383.5	7961.5	7139.5	4083.5	2674	2953.5	1168	0	0	0	0	0	0	0	402	1002.5	3468	3245	1710.5	4936	6040.5	1379.5	1738.5	92.5	0	0
Prot558	Gene558	0	0	0	0	851	2335	1396	5830	3338	4094	5269	347	3459	170	0	0	0	0	0	0	208	1654	2298	5622	15433	15772	255	1868	4327	273	0	0	0	0	0	0	0	246	2415	167	1875	6469	468	3113	238	148	85	0
Prot3997	Gene3997	7653.25	1089	1859	2915.25	820.25	1621.5	1531.75	1527.75	5667.5	5984	1200	2066	379.5	286.5	0	0	1846.75	650.25	1553.75	754.25	1952.75	2276.5	982	1155.25	5942.5	572	5417	3390.5	2077	130	0	0	2472.5	1951.5	2209.5	203.5	2805.75	1614.5	782	2251.75	3164.5	5535	4219.5	1409.5	1544.5	55.5	0	67.5
Prot2122	Prot2122	2562	5536.5	3283	1846	476	427.5	127	58.5	4285	1090.5	3461	1583	356	63.5	0	61	6086.5	2857	1526.5	1511.5	0	830	252	2126	6956.5	5613	2435	2359	363	75.5	86	0	8384.5	1958	854.5	364.5	253.5	77	1533	781	460.5	6430	1004	2228	870.5	32.5	19.5	0
Prot991	Gene991	6001	2916	1905	4414	1298	209	0	0	0	0	0	0	0	0	0	0	7583	6404	9320	1321	1150	34	0	0	0	0	0	0	0	0	0	0	1830	2447	3995	3522	598	0	23	0	0	0	0	0	0	0	0	0
Prot877	Gene877	0	0	0	0	0	0	0	0	30	543	1569	4555	1389	2368	2575	7469	0	0	0	0	0	0	0	0	0	86	135	8720	651	18431	15478	2386	0	0	0	0	0	0	0	0	0	152	1667	5028	1773	6491	3942	3523
Prot2581	Prot2581	1136.5	1000	3760	3684.5	3704.5	973	2695	825	99	4566.5	4392	669	71.5	31.5	0	0	466.5	4052	134	2279.5	862.5	3725.5	1549	4035.5	1770.5	3349.5	450	340.5	103.5	186.5	0	0	317	3451.5	428	2203	5002	1679	4972	2839	3788.5	2908.5	594.5	810	294.5	0	0	0
Prot701	Gene701	0	0	0	0	0	66	31	1104	3918	3037	2966	16764	4180	1189	3756	166	0	0	0	0	0	0	0	314	528	4494	7909	12570	3354	3052	1973	398	0	0	0	0	0	0	0	786	3211	10137	15558	2244	11011	626	1245	75
Prot1136	Gene1136	5531	399	11463	15267	4420	1654	224	602	0	0	0	0	0	0	0	0	4917	1937	10428	7703	6154	5479	1172	1051	0	0	0	0	0	0	0	0	497	384	285	2056	4156	3533	2018	89	792	0	0	0	0	0	0	0
Prot2750	Prot2750	112.5	633	1040.5	3911	5832.5	2408	8109.5	5190.5	2640.5	1879.5	1569	101	0	0	0	0	45.5	951.5	960	1394.5	4152	2372	4453.5	3863.5	9329.5	5051	2712.5	24	536.5	0	0	0
Prot250	Gene250	532	1974	7538	24412	9259	3392	2184	0	0	0	0	0	0	0	0	0	137	5935	13533	3918	12197	3272	174	571	0	0	0	0	0	0	0	0	2258	177	12472	15456	4750	4990	1316	215	0	0	0	0	0	0	0	0
Prot233	Gene233	702	8352	4613	9642	9544	2702	1444	104	219	0	0	0	0	0	0	0	446	647	3396	17071	4121	4476	681	358	0	267	0	0	0	0	0	0	1693	4583	1630	2999	3622	6247	2780	144	0	0	0	0	0	0	0	0
Prot204	Gene204	2136	314	10262	9782	5648	1845	1605	472	225	0	0	0	0	0	0	0	5294	5789	4362	5665	472	1920	1018	1159	0	0	0	0	0	0	0	0	4902	720	7214	3138	5233	7365	2246	717	0	200	0	0	0	0	0	0
Prot1735	Gene1735	0	0	0	0	0	0	82	2055	791	9236	3524	8499	3297	6434	3585	1934	0	0	0	0	0	0	166	221	2689	5109	9951	1648	1946	3215	5554	851	0	0	0	0	0	0	8	913	843	3929	18475	7102	8310	3953	4207	427
Prot479	Gene479	0	0	0	146	271	2744	2014	9598	3104	11444	2844	843	225	391	0	0	0	0	0	0	465	884	3262	2311	1698	4471	2352	270	618	0	0	0	0	0	0	0	29	336	3430	17	7785	6316	9417	500	466	346	0	42
Prot1498	Gene1498	0	0	0	197	199	422	4935	5217	3289	6477	2979	388	73	0	0	0	0	0	0	0	149	330	2530	1555	5381	7557	327	177	343	177	0	0	0	0	0	2	272	2628	2555	3475	1895	4225	1157	3142	738	0	0	0
Prot3078	Prot3078	0	0	0	0	0	1050.75	1598.25	3718.5	5972.25	2979.75	6485	4638	3242.25	3378.25	1766	1997	0	0	0	0	0	123.75	3128.25	363.75	6742.5	11764.5	2983.5	2175.75	3163	1206.25	38	1978.5	0	0	0	0	0	511.5	595.5	4716.75	8517.75	8041.75	6523.75	2035.5	3512.5	3208.75	890	3236.25
Prot1275	Gene1275	1488	5677	14045	1981	2809	6707	1562	603	0	0	0	0	0	0	0	0	3313	3508	3575	24219	4707	2098	2344	397	140	0	0	0	0	0	0	0
Prot1570	Gene1570	2828	895	8593	3677	14317	2143	4036	318	73	0	0	0	0	0	0	0	402	743	8155	19865	383	1539	3840	138	0	0	0	0	0	0	0	0	484	1670	11056	2644	8381	5794	412	43	45	0	0	0	0	0	0	0
Prot2353	Prot2353	4537	3112.25	728	6026.75	5818.5	960	673.75	243.5	76	0	0	0	0	0	0	0	11331.5	8997.25	11956	4408.25	3685.5	850.25	730.25	0	27.25	0	0	0	0	0	0	0	10789	7259.25	2435.5	3063.5	1957	422.75	11.5	33	0	0	0	0	0	0	0	0
Prot2125	Prot2125	17363	2150	1892	560	701	354.5	534.5	2252	2	2954.5	1307	235	2	38	0	0	6910	4207.5	2320	243	405.5	1184	2477.5	958.5	706	1231	921.5	867.5	89	62.5	0	0
Prot2295	Prot2295
Prot26	Gene26	13025	665	2726	130	621	152	16	0	0	0	0	0	0	0	0	0	14411	4769	3662	2076	116	352	0	0	0	0	0	0	0	0	0	0	12243	163	3946	686	299	298	59	0	0	0	0	0	0	0	0	0
Prot42	Gene42	1718	1382	3547	1329	570	0	0	0	0	0	0	0	0	0	0	0	7355	6881	378	1134	187	287	0	0	0	0	0	0	0	0	0	0	15207	831	3571	531	1456	328	0	0	0	0	0	0	0	0	0	0
Prot3327	Prot3327	5334.75	2179	1227.5	1440.25	148.75	7.25	43	0	1505.25	2164.5	2580.75	3002.25	8007.75	4519.5	1199.25	177.75	449.5	309	1817.75	352	244.75	298.25	133.25	176.25	903.25	3345.75	4400.25	1906.5	5574	4552.5	1699.5	466.5
Prot2350	Prot2350	9573.75	2934	6045	1289.75	1108.25	729.25	1221.5	2968.75	1674.75	964.75	364.5	282.5	51.75	36	39	0	14827.5	2827.5	2730	3521.5	1283.25	1882.5	1356.25	3028.75	505	397.25	990.25	637.25	277.75	7.5	0	0	17627.2	5079	4662	1730.5	1580.5	820.75	1128	2709	2121.5	1769	609.5	460	47.5	16.75	46.25	0
Prot1075	Gene1075	11126	836	3962	6789	960	352	145	0	0	0	0	0	0	0	0	0	4076	1558	8168	1745	1504	1273	260	305	0	0	0	0	0	0	0	0	6900	2288	2462	1660	4933	0	0	104	0	0	0	0	0	0	0	0
Prot2613	Prot2613	2222.25	4350.75	3732	9996	6438	675	2136.25	2231.75	4105	1537.25	310.25	199.25	158	14.5	124	0	2771.25	496.5	10743.8	3333	3784.5	4077.5	1254.25	2083	3820.75	2943	1080.5	2541	1024.25	79.75	0	1.5	2799	4470.75	3620.25	8945.25	6294	4077	595.75	1641.75	1397.5	1411.25	1461.75	1362.5	154	495.5	0	0
Prot1752	Gene1752	0	0	0	0	0	0	624	630	207	1721	6768	1627	15040	7450	49	1356	0	0	0	0	0	118	296	344	662	3682	305	9071	2545	1	358	1143	0	0	0	0	0	0	124	0	1095	2418	5083	13581	3846	6444	1438	660
Prot4052	Gene4052	794	453.25	1006.5	1845.25	883	1137.75	906.5	1220.5	3528.25	3732	4368.5	2439.5	2484.75	1682	33.5	290	36.5	162.75	1018.5	2884	1603	760.75	118.25	2301.5	2004.5	7043	1410.5	5535	898.25	1838.75	732	15	219	949	1974	3743.25	3348.75	116.25	698.5	1738.75	3821.5	5786	2926	9969.75	3730.25	3256	440.5	244.5
Prot3360	Prot3360	117.5	169.75	1319.5	1051.5	1989	1881	1542	1876.5	2200.75	3636	6754.5	6789.75	4116.75	6196.5	2459.25	112.5	0	38.25	431.75	2185.75	354.25	2986.5	1178.5	757	1784	2776.75	1700.25	1986	11382	5951.25	1593	1758.75	0	559.75	383	529.75	1003.5	2751	440.25	1728.25	2731.75	2905.5	6954.5	2721	7522.5	717	1159.5	95.25
Prot3178	Prot3178	24.5	518	774.5	1731.5	2670	3737.5	2951.5	9030	3130	5970	9912.5	520	1039.5	0	80.5	0																	27.5	304.5	1551.5	3723.5	5398.5	4295.5	4035.5	2451.5	3353	923.5	4945.5	4069.5	1717	627.5	0	1.5
Prot901	Gene901	15494	11621	1137	994	584	44	0	0	0	0	0	0	0	0	0	0	32918	4035	2836	1549	2814	25	0	0	0	0	0	0	0	0	0	0	14935	2355	433	3471	248	138	0	0	0	0	0	0	0	0	0	0
Prot1883	Gene1883	0	0	0	0	0	0	0	0	275	165	368	288	8449	7060	1972	10294	0	0	0	0	0	0	0	205	0	115	2674	12867	11381	8145	5977	782	0	0	0	0	0	0	0	0	0	268	1558	6208	1937	13517	2643	4361
Prot3249	Prot3249	0	0	0	0	7.75	264.25	385.5	1444	3153.5	2639.5	6181	8935.5	7904.25	4049	2075.25	433.5	0	0	0	29.25	59.5	264	992.25	1292	2389	1417	8500	3296	4647.75	3599.25	1772	0.75	0	0	0	9.25	227.25	124.25	109	1861	2231.75	3639.75	12830	6782.75	9460.75	1279.5	2032.5	348
Prot815	Gene815	0	0	0	0	0	0	0	0	0	330	818	1048	7955	15805	4658	8738	0	0	0	0	0	0	0	0	228	47	733	4342	1747	5390	6871	9406	0	0	0	0	0	0	0	0	290	661	1742	6180	263	6316	3132	655
Prot1551	Gene1551	0	0	0	0	0	2162	2738	4414	8291	1766	1811	2920	928	100	0	0	0	0	0	0	132	920	3932	6404	8542	5787	5894	3521	128	0	0	0	0	0	0	0	93	744	1625	5169	9799	2073	6920	720	1007	162	0	0
Prot2087	Prot2087	6389	4252.5	454.5	956.5	913	1020	340	1875.5	2875	3039.5	893.5	895	246	0	0	0	613.5	3375.5	32	1052.5	201	492	3951.5	2462	3200	4724	473	693	37	0	0	0	10447	8734.5	4570.5	669.5	423.5	471.5	439	1435	1813.5	4389	1518.5	2.5	0	141	0	0
Prot943	Gene943	13153	8777	3328	2687	200	0	190	0	0	0	0	0	0	0	0	0	16238	5912	200	1115	534	0	0	0	0	0	0	0	0	0	0	0	7403	17330	400	1902	1758	665	0	0	0	0	0	0	0	0	0	0
Prot1347	Gene1347	0	1111	4153	3165	13250	3034	6807	4457	4014	1054	168	0	0	0	0	0	55	1345	2904	6908	4989	7262	1264	1358	4639	686	189	0	0	0	0	0	562	1421	818	5046	5857	7935	10649	2020	677	1567	440	0	0	0	0	0
Prot1963	Gene1963	0	0	0	0	0	0	0	0	0	1069	397	3522	128	2977	124	8253	0	0	0	0	0	0	0	0	0	0	142	2827	7316	12887	4390	7954	0	0	0	0	0	0	0	0	86	38	324	89	4059	232	1724	4370
Prot2566	Prot2566	1037	2251	1643.5	2262	4932.5	2688	468	351	0	55	296.5	2416	3319.5	5275	5219	2117.5	1340	3684.5	3905	1977.5	2686	4176.5	332	0	463	104	564	2179	3410	2814.5	2223.5	4491	1052	2081	3416.5	1770.5	5636	3131	930	331	35.5	41	271.5	648	4466	2607	1322	2340.5
Prot3816	Gene3816	4447	5014.5	5378.5	1411	943	565.5	0	97.25	565.5	247.75	654.25	1966.5	1056.75	274	645	385.75	8965	4192.75	1770	2738.5	1487.75	563.5	465	16.75	916.5	448.25	3044.75	863	1212.5	1688	126.75	70.75	11284.8	688.75	2927.5	1732.75	442.25	57	10	95	229.5	1213.5	2207.75	1768.25	3522	1307.75	173.25	288
Prot2793	Prot2793	191.5	262	1640	1453	3465.5	782	1737.5	7043	2807	4291	8775.5	1506.5	1083.5	189.5	56	0	39.5	14	518.5	3639	1936	7313.5	3463.5	4268.5	2129	2478.5	4436	5141	2209	515.5	56.5	115	135	680	1204	2912	1953	3155.5	6748.5	4622.5	3108.5	5357	1674	1780.5	2632	70	0	0
Prot3422	Prot3422	353.5	1375.5	1764.5	4567.5	681.5	1615.5	220.5	555.5	234.5	1960	1863	5610.5	5738	508	3124.5	127	931	1499.5	3805.5	3340	2710.5	1038.5	576.5	111	680	45.5	1985	1938.5	4227	1050.5	327	70.5	789	3137	7548	13631.5	2048.5	597.5	2082.5	463	591.5	2250.5	4032	3970	401.5	1258	1218.5	558.5
Prot3031	Prot3031	0	0	0	0	81.75	123	1053	3103.5	1092.75	2956.5	5497.75	6976	2541	1422.5	3037.25	1183	0	0	0	0	153.75	138	1553.25	2330.25	3865.5	11397.8	519.25	5551	4756.25	1284.5	1164.25	1531.75	0	0	0	0	0	1250.25	1080	4200.75	14187.8	5843.5	1757.25	3846	2073.75	1305	3286	1382.5
Prot2631	Prot2631	2696.25	913.5	5496.75	7826.75	9380.25	4393.75	1632.5	1711.5	1189.25	5032	1678.75	678	387.25	0	73.75	0	1578.75	3435.75	5202	2646	4077.75	1711	1886	1039	4716.25	4397.75	324.5	9.5	528	89	86.5	0	378	1872.75	11301	7376.75	5885.25	925.75	2151.5	501.5	679.5	2555.75	1247.5	1281.75	242.5	289.5	59.75	0
Prot2813	Prot2813	0	349.5	922	1018.5	1070	8393.5	4012.5	4739.5	4566.5	1646.5	3003.5	944.5	345	0	0	0	319	510	921	2714	7550	1927	6616	4493	2036.5	3702	2298	403	65	0	0	0	551.5	1137	1606	700	2694.5	4732	4254.5	9325.5	1475	5009.5	852	178.5	41.5	138	0	0
Prot702	Gene702	0	0	0	0	0	0	0	590	2562	8712	11030	4980	605	3879	1589	1017	0	0	0	0	0	0	0	508	1677	3280	12124	1411	6254	2778	3280	1161	0	0	0	0	0	0	0	8	4127	4358	4112	4673	8526	2382	1018	852
Prot2445	Prot2445	2094.5	7690	3943	1513.5	801	69.5	96	11.5	0	267.5	305.5	4194.5	2473	1945.5	2518	1476.5	5923.5	9406.5	3059.5	783	1995.5	928	179	0	0	203	317	586	1420.5	3685	3625	2939	2258	261.5	298.5	3312	996	173	0	0	0	223	567	1834	2055.5	956.5	146	2284
Prot2963	Prot2963	13720.5	2572	3026.5	1140	415	578	2254.5	1870	4248	3641	2394	966.5	68.5	87	0	0	2232.5	3887	577	310.5	119.5	154.5	1151	1172	2955	844.5	3419.5	443.5	113.5	0	0	0	12060.5	564	493.5	768	428.5	529	966	1457.5	4708.5	1262	4004.5	141	221	0	0	0
Prot2602	Prot2602	1282.5	1842.75	1027.5	11216.2	12783	1418.25	293.25	198	855.5	1018.5	3060	1430.75	520	748.25	969.5	227.75	1269.75	1311.75	6910.5	9420.75	6936.75	683.25	300	139	530.5	1030.75	362.25	1105.25	5296.5	2068.5	103.75	130.75	1365.75	2621.25	3997.5	10153.5	13610.2	2989.5	511.5	1356.25	1157.75	147.5	1764.5	2145.25	1000.5	2767	125.5	136.75
Prot1146	Gene1146	3187	2588	5000	11055	3698	1728	75	57	0	0	0	0	0	0	0	0	868	1838	969	3478	3119	6582	2682	275	0	0	0	0	0	0	0	0	71	4677	8049	6519	14	9357	361	536	0	0	0	0	0	0	0	0
Prot2033	Gene2033	0	0	0	0	0	0	0	0	0	687	2673	1597	881	4447	4597	6011	0	0	0	0	0	0	0	0	195	0	2368	4547	1143	16142	4525	8160	0	0	0	0	0	0	0	0	0	225	815	2954	11448	4304	3098	8489
Prot2876	Prot2876	884	1247.5	694	1319	3089	995.5	2756	2827	3105	4500.5	196.5	207.5	395.5	0	0	0	1661	122	872.5	8572.5	1636.5	2077.5	3910	2120.5	1297.5	1792	1370	2791.5	105.5	53	0	0	1961	1451	2203.5	1898.5	2759.5	3401.5	1878	2377.5	2657.5	3127	1430	393.5	35.5	0	0	0
Prot2674	Prot2674																	10311	2985.5	3736.5	3145	3650	2325	1982.5	4191.5	401	307.5	69	110.5	0	0	0	0	8046	2544.5	3029.5	1905.5	1603.5	1235.5	3808	1913.5	329.5	206.5	132	0	0	0	0	0
Prot4000	Gene4000	191.75	167	620.75	1387.25	1956.25	1421.75	2064.5	1321.25	6330.25	4602.25	5702.25	747.75	2357.5	1474	1206.5	662.25	0	110	248.25	668	1542.25	714.25	3750.75	6838.75	5109	5226.75	2990.5	2988.75	608.5	2874.25	1599	866.5	40.25	94	225.75	3018.5	1976.5	1524.75	4191.5	2412	13515	6999.25	5439	4810.75	3537.75	3397	137.25	2104.75
Prot3918	Gene3918	5637.75	2251.75	2275.25	493.25	1766.75	1354.75	2444	4351.5	8165	3123.5	1969	1720.5	224	34	0	0	10470.8	4159.25	2375.25	1042.5	336.5	862	3621	3676	1380	2041	1398.5	1588.5	161.5	70.5	0	0	8648.5	1952.25	2407.25	2877	1495	1117.25	2904.25	237	2136	5037	1921.5	418.5	687.5	55	0	0
Prot3292	Prot3292																	66.5	57.75	478	187	3065.75	6422.25	2166.25	2053.25	2489.25	2004.75	3586.25	5283.75	110.25	570	798.75	229.5	99	83.5	1121.75	2315.75	1375.5	763.75	216.75	1445.75	1421.5	5799.75	13411.5	2943	1455	3740.25	3136.5	420.75
Prot3471	Prot3471	0	0	0	243.5	44	243	540.5	3365.5	3614	7888.5	7434	4481	5506.5	3295.5	734	496.5	0	0	0	0	0	0	2196.5	1501.5	8470.5	6883.5	3470	5026	4218.5	3772.5	841.5	453	0	0	0	0	0	261.5	535.5	1180	3643	2657	8497	9110	5713	2920.5	973.5	36
Prot1047	Gene1047	3433	13390	11628	3499	1253	371	652	0	0	0	0	0	0	0	0	0	12123	7412	5545	3795	1294	647	200	0	0	0	0	0	0	0	0	0	5586	6481	1990	5707	944	593	0	0	0	0	0	0	0	0	0	0
Prot2756	Prot2756	11209	1186	130.5	373.5	310.5	576	1777	2452.5	1988.5	10833	5033.5	1960.5	588	499	169	96.5	6298	332	3817.5	621	1338.5	611	1296	575.5	3537.5	3068.5	10422	4119.5	494.5	135	0	0	6596.5	5445.5	960.5	1321.5	117	337.5	1688	3568.5	2162.5	3520.5	2853	603.5	744	91	0	0
Prot623	Gene623	0	0	0	0	168	21	1142	6214	9545	7715	7567	1018	1108	70	0	0	0	0	0	0	166	416	1662	8277	4793	9260	2418	2996	913	2319	0	0	0	0	0	0	272	564	1628	2660	1677	13082	13496	4859	924	108	249	0
Prot2290	Prot2290	14721	877.5	2859	1644.75	33	104.25	0	0	0	91.5	59.25	1559	485.75	17	48.5	811.25	6101.25	2039.25	6852.75	348.75	1612.5	386.25	168	90.75	0	36.25	189	756.75	1260.75	2770.25	1763	2290	20766	7727.25	94.5	2771.25	7.5	83.25	0	0	0	104.25	185.5	1224.25	2082	1028.75	113.75	1373.5
Prot188	Gene188																	8853	5482	9519	4050	2455	5	164	0	0	0	0	0	0	0	0	0	7449	2475	9437	6116	3990	60	109	0	0	0	0	0	0	0	0	0
Prot451	Gene451	0	0	0	0	296	4949	1038	6280	993	7796	5821	2247	304	0	0	0	0	0	0	185	6	338	1098	3878	17710	1875	644	3958	614	405	0	0	0	0	0	0	463	1913	3995	4774	4417	1265	216	904	340	0	0	0
Prot487	Gene487	0	0	96	13	304	276	3676	7455	766	585	8596	1809	19	0	0	0	0	0	107	257	888	556	2859	4421	8451	7437	5955	1042	152	82	0	0	0	0	0	0	390	1609	2177	116	7372	10974	282	876	505	0	0	0
Prot3529	Prot3529	6366	2716	3702.5	1571.5	5055.5	3840	9.5	404	723.5	783	13	0	0	0	0	0	8406	5196.5	4018.5	991	2939	6634.5	1114.5	1484	715.5	8.5	126	0	0	0	0	0	2713.5	404	4898	2692.5	1918	4902	3881	2922.5	2370.5	959.5	157.5	0	0	0	0	0
Prot1476	Gene1476																	0	0	0	56	37	1609	2869	5253	3668	7479	2216	433	349	140	0	0	0	0	0	0	277	60	1246	8764	7833	5185	7459	1133	0	0	0	0
Prot413	Gene413	108	339	1088	8107	5351	16561	3332	3824	590	1806	613	235	0	0	0	0	197	1451	1214	9094	9158	4641	303	9059	2579	104	442	375	0	0	0	0	483	1071	3940	1181	7127	5311	4964	9531	148	1056	0	0	0	0	0	0
Prot1490	Gene1490	0	0	0	320	7	670	2323	4603	5959	1710	2551	1050	123	246	16	0	0	0	0	23	666	686	5717	7359	6912	2090	2145	824	644	76	0	0	0	0	0	0	428	1324	2392	4324	7897	6848	4857	143	517	175	68	0
Prot3366	Prot3366	33.5	0	255	3035	4252	3982.5	3711.5	1980.5	8109.5	6098.5	3640	3575	107	329	130	0	60	211	261	2292	2016.5	3702.5	5593.5	1561	900.5	10010.5	304.5	2630.5	1455.5	635.5	207	0	82	148	627	714.5	1884.5	5642	4487.5	1826	4128	2100.5	86	1456.5	113	87	35	0
Prot3751	Gene3751	5737.5	748.5	3217	2466.5	143.5	972	21	192.75	47.25	963	2451.25	4943.75	2800	1733.25	1812.5	977.25																	1570	3544.5	4661.5	18.5	792	84.25	111	8	145.75	546.25	3137.75	789.25	3344.25	2143	300.75	693.5
Prot630	Gene630	0	0	0	0	0	1206	3547	923	4609	8509	4553	958	470	657	0	0	0	0	0	0	0	21	219	6599	8418	17259	11703	2620	1445	106	0	0	0	0	0	0	0	83	1244	1631	10683	1901	10107	8440	1157	1266	0	0
Prot1635	Gene1635	0	0	0	0	0	0	0	184	2024	7151	3222	20668	1447	6105	2311	246	0	0	0	0	0	0	16	1024	6404	3037	8123	10579	1724	11812	480	1008	0	0	0	0	0	0	0	115	3179	2105	3513	7803	3637	3118	3068	1402
Prot896	Gene896	12391	6473	3360	1939	868	5	0	0	0	0	0	0	0	0	0	0	804	3159	6354	1439	2657	0	0	0	0	0	0	0	0	0	0	0	22122	7716	2636	1016	673	131	390	0	0	0	0	0	0	0	0	0
Prot2924	Prot2924	1524	2064.5	306	599	526.5	1492	74.5	3580.5	2575.5	811	2005.5	293.5	317	25.5	0	0	9896.5	2606	1196	1362	249	466	1126	2975	3952.5	3425.5	1037	1803.5	37.5	158	0	0	5473.5	5440.5	1156.5	1019.5	471	1026	1457.5	3273.5	5864	869.5	1506	293	0	51.5	0	0
Prot2753	Prot2753	8100	1817.5	1138.5	2303	6075	2882.5	205.5	3053.5	779	58.5	149	225	0	0	0	0	5386.5	3790	4251	1833	3215	5619.5	2442	297	3568.5	525.5	277.5	0	0	0	0	0	8652.5	3455	3959.5	1402.5	4027	1682	3656	1007.5	532.5	74	79.5	0	0	0	0	0
Prot753	Gene753	0	0	0	0	0	0	0	396	3477	8397	8006	1507	1162	1485	1681	86	0	0	0	0	0	0	228	297	717	5589	1961	5959	6741	13093	3621	1296	0	0	0	0	0	118	0	337	1043	9224	6145	6765	5871	2747	2265	578
Prot2137	Prot2137	13108.5	6432.75	258.75	2853.75	623.25	0	12	64.25	231.5	2300.75	112.75	2368.5	3431.5	966.75	244.5	214	17379.8	2625.75	1029.75	435.75	12.75	207	0	36	547.25	611.75	2782	2178.25	1626.5	1004.75	317	52.25	33332.2	2836.5	2745	442.5	880.5	0	173	118.25	173.5	1036.75	363	1622.75	2152.75	158	279	131.75
Prot3600	Prot3600	5898	230.5	1789	236.5	214	0	0	0	0	73.5	584	1669.5	4502	8105.5	1832.5	5328.5	8793	3771.5	2392	526.5	311.5	85	0	0	0	235	410	2549.5	917	1025.5	1929.5	2835	5574.5	1283	185	132	36	0	0	0	0	233	443	2365.5	1807	463.5	3862.5	3210
Prot2511	Prot2511	1336.5	913	4736	5646	8596.5	5938.5	2888	4546	1356	335.5	460	0	0	0	0	0	585	3262	8600.5	9458	5399	5090	4335	2571.5	1519	223.5	0	61	0	0	0	0	791.5	1511.5	3795.5	6666.5	9088	1882	4513	2535	1406.5	671	81.5	0	0	0	0	0
Prot2256	Prot2256	2520.5	2449.5	2262	1230	852	671	231	0	0	0	0	0	0	0	0	0	21755.5	863.5	6528.5	805.5	1023	177.5	51	0	0	0	0	0	0	0	0	0	21370	1394.5	4825.5	4186.5	2078.5	112.5	99.5	0	0	0	0	0	0	0	0	0
Prot3379	Prot3379	1171.75	651	871.5	4207	2940.5	97	172.25	471	657	1602	9126	3171.75	1333.5	4451.25	12	383.25	779.25	3348	314.5	1043.75	2257.5	856	855.5	162.5	1321	4080.75	2855.25	8806.5	11591.2	5620.5	1228.5	844.5	782.75	794.75	615.5	13.25	1369.75	2459.5	259	732.5	45.75	4124	1203.75	8082.75	12533.2	4544.25	1119	246
Prot2868	Prot2868	6718	1943	2575.5	445	423	646.5	1710.5	3284	1156	2384	2009	222.5	79.5	131.5	0	0																	11896	1641	2706.5	71.5	696.5	1312.5	1054.5	461	1872	1604.5	396	122	186	0	0	0
Prot892	Gene892	11555	5245	1064	182	902	188	0	0	0	0	0	0	0	0	0	0	13090	7077	11481	3889	216	240	266	0	0	0	0	0	0	0	0	0	20112	9264	8261	1873	135	159	0	0	0	0	0	0	0	0	0	0
Prot1557	Gene1557	0	0	0	0	365	289	7045	3914	10853	3546	44	786	340	0	0	0	0	0	0	83	494	392	5128	3661	1002	3014	4612	799	941	146	0	0	0	0	0	0	232	365	378	8259	10513	2372	5198	628	344	252	0	0
Prot1155	Gene1155	835	8930	2925	1996	728	5154	1190	0	0	141	0	0	0	0	0	0	2568	764	5824	16054	172	8030	1628	371	0	0	0	0	0	0	0	0	888	1387	6968	9584	1057	7547	227	2012	297	0	0	0	0	0	0	0
Prot3145	Prot3145	626.5	258	799.75	504.5	6.25	424.5	570	7562.25	12626.2	13315.5	1293.75	3337.5	239.25	1762.5	400.5	0	4909.25	366	714.25	227	331.5	301.5	2473.5	4332.75	6670.5	3109.5	10723.5	3737.25	1494.75	222	0	0	4114.5	1649.5	170.25	201.75	44.5	1244.25	201	331.5	12678	3404.25	2032.5	4828.5	2901	358.5	0	0
Prot735	Gene735	0	0	0	0	0	0	225	1065	1608	9209	12900	3817	11003	6574	1634	563	0	0	0	0	0	0	0	599	281	12321	7181	10100	3381	9799	2757	450	0	0	0	0	0	0	0	1309	1762	4697	7348	2288	6006	7386	594	166
Prot922	Gene922	32302	531	1287	127	344	0	0	0	0	0	0	0	0	0	0	0	26934	4404	3365	1496	178	0	0	0	0	0	0	0	0	0	0	0	15709	11268	768	534	524	353	0	0	0	0	0	0	0	0	0	0
Prot130	Gene130	12096	8218	6267	6047	100	1723	121	0	0	0	0	0	0	0	0	0	16546	7504	6983	7696	1204	178	598	0	0	0	0	0	0	0	0	0
Prot1130	Gene1130
Prot648	Gene648	0	0	0	0	0	865	98	2016	4242	11202	3677	9651	5710	177	0	0	0	0	0	0	249	0	254	13602	4510	4700	6938	744	2249	518	476	0	0	0	0	0	291	1148	1703	3590	1313	11293	2282	4718	1357	549	0	0
Prot2764	Prot2764	6039.25	4476	1254.25	5602.75	13745.2	6130.5	20344.2	1947.75	528	81.75	450.75	0	0	0	0	0	6268.75	1228	4821.75	5029.5	10909	5618.25	9666	10414.5	2525.25	428.25	0	66	0	0	0	0	3261.5	669.75	2219	2208	6224.5	8382	3324.5	2751.75	3602.25	939.75	107.25	0	0	0	0	0
Prot277	Gene277	1038	7	2029	4959	4960	2672	1731	135	0	0	0	0	0	0	0	0	4758	5984	10366	8509	12724	1877	160	49	266	0	0	0	0	0	0	0	1359	3277	7155	6767	10674	5014	170	28	0	225	0	152	0	0	0	0
Prot381	Gene381	112	751	4353	405	18269	542	13347	4846	4187	596	224	0	0	0	0	0	383	239	4932	6417	9029	6725	11354	3783	324	1126	177	0	0	0	0	0	0	214	1584	11415	13119	3520	7555	4530	880	1067	0	42	0	0	0	0
Prot1432	Gene1432	558	602	1097	8858	3719	13483	13200	12345	4797	468	631	0	0	0	0	0	244	75	3852	10869	5827	10591	10918	9214	3385	466	1035	0	0	0	0	0	584	447	919	4297	6803	8297	2904	2247	1279	142	0	0	0	0	0	0
Prot2634	Prot2634	1615.5	1216.5	8986.5	8064.5	7987.75	6178.25	2090.5	1563.25	2284.25	1018.5	176.5	484.75	191.25	50.25	0	0	1107	4592.25	6465.75	3771	9993	2010.5	2179.25	2268.25	1873.75	1368.25	893.25	234	0	51	0	0	427.5	1160.25	5227.5	2868	5477.75	4905	1718.75	835.75	2398.75	376.5	89.5	496.75	14.75	17.75	0	0
Prot1968	Gene1968	0	0	0	0	0	0	0	0	50	475	575	2462	9350	1017	7202	14744	0	0	0	0	0	0	0	0	215	724	1548	3366	2160	4542	5197	6412	0	0	0	0	0	0	0	0	223	310	1111	2715	195	6935	5178	2813
Prot4039	Gene4039	46.5	179.5	616.25	682.75	1311	1707.25	3817.75	2190.25	8531	2055	2974	2012.25	1395	1446	3572	1871.75																	95.75	275.5	411	926.75	1192.75	1551.5	2428.75	2715	6946.5	2991.25	3726.75	4654	1929	700.25	723.75	2325.75
Prot1067	Gene1067	4762	3265	6464	5069	225	661	0	0	0	0	0	0	0	0	0	0	10050	3355	4432	9194	2377	1043	0	0	0	0	0	0	0	0	0	0	16946	7095	3742	3435	4842	826	311	0	0	0	0	0	0	0	0	0
Prot404	Gene404	0	1226	1236	825	8198	8723	1440	6542	2214	252	213	126	0	0	0	0	220	2040	3665	1028	2379	6612	4635	2428	1189	937	126	0	0	0	0	0	0	509	3181	2164	11610	961	7054	2806	262	2577	0	205	0	0	0	0
Prot1220	Gene1220	6898	2166	9672	6123	3082	1891	3057	81	0	0	0	0	0	0	0	0																	2229	838	3607	16488	6887	5878	881	149	277	0	0	0	0	0	0	0
Prot2067	Prot2067	7269.25	3710.25	6018.75	954.5	856.75	261.5	53	0	0	0	0	0	0	0	0	0	28993.5	8143.75	4074.5	1532.25	141.75	392.75	0	10	0	0	0	0	0	0	0	0	6518.5	4167.5	5332.75	1431.25	75.5	335.5	30	0	0	0	0	0	0	0	0	0
Prot4045	Gene4045	2282.25	1869.25	2400.25	1440	4572.25	813.75	1553.5	1070.25	1837	2439.75	4101.5	7491	2408	1400	898	730.5	628.75	2897.75	326.25	433.5	1546.25	4780.25	1157.5	2670	1713.5	1698.5	4194.5	2698	4896	1846	532.5	92	2299.25	419.5	1491.75	2038	519.75	511.5	1588.5	776	2255.25	3696.25	5299.75	7181.75	1738	1434.5	1292.5	140.5
Prot266	Gene266	1162	939	8929	5818	2948	4401	50	1397	54	0	0	0	0	0	0	0	1316	1963	7682	2678	3169	7647	998	548	170	0	0	0	0	0	0	0	938	9350	8712	19184	2342	3718	2569	0	0	107	0	0	0	0	0	0
Prot2146	Prot2146	15069	4713	2654	22	1561.5	64	0	0	0	244.5	973	2292.5	2215.5	3861.5	3317.5	1895.5	8534	1376	2506.5	1145.5	13.5	409.5	0	0	46	42	578	929	1535.5	5891.5	4833	8253	6449	2393.5	5385	806	87.5	32.5	0	0	0	411.5	1041.5	4498	1643.5	1936	4667	1900
Prot1547	Gene1547	0	0	0	159	758	762	1784	4087	583	7878	3739	2214	345	0	0	0	0	0	0	0	25	1420	2208	10082	9625	9428	4750	2047	111	0	0	0	0	0	0	0	211	1384	3357	4666	5970	11447	6205	659	860	121	0	0
Prot703	Gene703	0	0	0	0	0	0	0	679	829	1021	21554	11336	4388	4321	721	907	0	0	0	0	0	0	0	0	62	11917	11969	13260	2785	10242	2519	172	0	0	0	0	0	0	505	71	498	3763	6145	2558	5576	2331	3819	969
Prot523	Gene523	0	0	0	0	83	3348	956	1785	4099	2331	1561	1759	665	105	0	0	0	0	0	91	86	1579	2954	2258	5597	15183	6237	4939	163	0	0	0	0	0	0	183	426	2319	2230	4322	9194	3929	2915	393	127	0	0	0
Prot3593	Prot3593	5669.25	1338.75	201	153.75	385	868.25	418.5	1673.5	1756	1915.25	3147.5	2357.5	488.25	342.5	0	0	15826.5	1485.75	675	1399.5	1025	66.75	295.75	739	2530.25	3351.5	1653.75	761.5	521.75	217.25	57.75	0	8790	7948.5	4672.5	2451	1793	386.25	59.75	1827.25	1174.25	3202	2506.25	615.5	453.5	0	37	0
Prot3469	Prot3469	0	0	0	0	0	0	192	336	1389.75	5845	6340	8456.75	6082	3621.75	3454	3321.75	0	0	0	0	0	144.75	413.25	414.75	1206.75	3348.5	6780.75	20605.5	12646	4869	3928.5	915.25	0	0	0	0	0	0	88.5	314.25	754.5	176.25	11786	11394	7825.25	6317	875.75	1661.5
Prot960	Gene960																	7308	13635	242	777	90	455	0	120	0	0	0	0	0	0	0	0	12514	10965	3122	1104	218	0	0	0	0	0	0	0	0	0	0	0
Prot392	Gene392	281	1631	3432	6194	4611	10153	5011	4858	3366	554	354	0	0	0	0	0	184	39	2517	4130	5961	10617	5123	346	697	1002	273	0	0	0	0	0	0	796	1873	6004	3557	3607	2932	2260	1367	684	390	0	0	0	0	0
Prot3746	Gene3746	11941.5	2895	930.75	2270	398	208.5	872.5	719	1551	2588.75	540.5	655.5	191.25	123.75	43.75	0	10339.2	6060.75	4936.75	1057	759.25	159.75	750.5	460.75	107	2498.25	3935.25	1307.5	524.5	143	20.25	0	2065	8469.5	3958.75	2226	1477.25	490.25	516.5	903	1844.5	1705.5	1448.25	1189.75	183.75	49	158.25	0
Prot935	Gene935	0	0	0	0	0	1267	2329	2279	6983	8837	7766	8764	1196	195	0	0	0	0	0	81	0	398	3301	4294	1514	8310	13711	324	1312	18	0	0	0	0	0	0	84	1031	2112	2047	10880	16996	8487	6646	3163	1014	21	0
Prot792	Gene792																	0	0	0	0	0	0	0	0	183	389	703	641	2592	5518	3786	9810	0	0	0	0	0	0	0	0	0	705	1327	4530	2505	6290	11638	620
Prot498	Gene498	0	0	154	0	305	1521	2727	4364	582	12676	5844	1162	689	0	0	0	0	0	0	0	763	1231	4249	99	3188	15501	5941	697	139	0	65	0	0	0	0	0	225	490	1315	3464	6050	3693	1036	515	516	435	0	0
Prot3718	Gene3718	10571	3087.75	2504.5	1704.5	501.75	203.25	822.75	1567	1631.25	277.5	861.5	265.5	78.25	0	0	0	11561.8	3695.75	2105.25	1733	871.75	460	585.25	2067.5	2724	1141.5	1059.25	322.5	35.75	0	0	0	12622.8	1169.75	4433.25	2455.25	1226.75	538.5	1393.25	787	1690.5	1083.5	853.25	297.25	67.25	0	0	0
Prot1205	Gene1205	2486	2018	7804	6399	4654	5860	1477	196	0	0	0	0	0	0	0	0	1500	5548	8833	2949	7283	2666	1926	344	0	0	0	0	0	0	0	0	2431	613	5507	6532	7907	5882	2395	87	0	0	0	0	0	0	0	0
Prot734	Gene734	0	0	0	0	0	0	367	941	4381	1732	4970	4021	14527	4816	2887	691	0	0	0	0	0	0	0	142	1114	2587	9352	15575	10071	6387	5080	103	0	0	0	0	0	0	148	378	2105	3712	13190	20870	6563	1478	1644	298
Prot2481	Prot2481	920	870.5	739	5168	3618.5	3215	2430.5	291	2176	3455	5733.5	2142.5	2249.5	81	2763	12.5	1938	2116.5	4377.5	1187.5	3605.5	2613.5	2253	902.5	1674.5	574	4698	2204.5	1392	4583	145	101	1716.5	1442.5	283	5903.5	3900	3411	959	1814	973	1461	114	3616	3235.5	865	658.5	903
Prot3797	Gene3797	424	1002	375.5	261	3994.75	4142.75	1743.5	2900.75	415.25	3166.25	3905	3001.25	3290	1206.25	323.75	104.75	0	1978	518.5	644.5	4637.75	247	1905.25	3781	3170.75	5828.5	3418.5	5039.25	5506	1084.5	421.25	215.25	0	1163.5	852.5	1233	3789.75	2493.5	2442.25	3004.5	5322	2795.25	1174.25	3150.25	2482.5	3297	468	331.25
Prot2252	Prot2252	25632	832.5	4204.5	1731.75	695	519.75	1159.25	4542.75	2679	1545.5	3313.75	1377.5	738.75	98.5	0	0	4340.25	3116.25	3067.5	1455	168	226	88	220.75	2480	1684	1878.25	1321.5	449.75	79	0	0	25006.5	4139.25	3207.75	798	11.25	46.25	249.25	164.75	65.75	2110.5	381.25	2098	327.25	263.25	34.5	0
Prot1006	Gene1006																	22391	8016	5735	1508	2315	2401	81	0	0	0	0	0	0	0	0	0	8347	11950	2222	922	3115	1180	61	0	0	0	0	0	0	0	0	0
Prot2778	Prot2778	192.75	319.5	2017.5	2049.5	10476.8	6045	6060.5	2764	1993.25	1244	1257.5	507.75	320.5	28	0	0	546	1575.75	765.75	3697.5	1839.75	5482.25	12421.8	7855.75	1154.75	1059.25	1285.75	205.75	87	0	0	0
Prot2723	Prot2723	0	401.5	411	2383.5	2899	615.5	946.5	1440	1468	921	718.5	1143	1582	4097.5	1405	1847	478.5	1106	1373	2757	3405.5	1624.5	3001.5	2411.5	935	1690.5	1473	1819.5	2043.5	2720	7015	3190	99	143	1380	1971.5	1858	909	4869.5	2577	1344	375	76	2349.5	165.5	3036.5	2986	810
Prot518	Gene518	0	0	0	124	913	1093	7640	13515	4027	6033	3307	973	68	0	0	0	0	0	0	50	456	1290	5847	170	4842	1974	158	451	562	0	0	0	0	0	0	114	741	3505	2868	6293	7746	4800	1574	1264	94	239	0	0
Prot2785	Prot2785	3815	2716.5	3482	5267.5	3340	1000.5	7961	4479	2892	174	232.5	149.5	0	0	0	0	11885.5	10466	2045.5	3084.5	2553.5	7974.5	921	1454.5	1112.5	918	332.5	47	0	0	0	0	3050.5	4856.5	6169	3146.5	7227	3900.5	6821.5	3193	1099.5	1128	0	63	0	0	0	0
Prot2371	Prot2371	7826.5	4573	5721	8894.5	5223	4245	369.5	174	0	0	0	0	0	0	0	0	7533.5	4206.5	10582.5	6687	2566.5	242.5	339	503.5	83	0	0	0	0	0	0	0	6442.5	2215	3969	1469.5	3161	4293	985	417	0	0	0	0	0	0	0	0
Prot2187	Prot2187	6111	2868	8174	7994	1764	244	188	243.5	0	0	0	0	0	0	0	0	7994	5997.5	8287.5	5171	4541	2125.5	1796.5	59	43	0	0	0	0	0	0	0	11740	5182.5	3283.5	7017	3057.5	2716.5	933.5	22.5	448	0	0	0	0	0	0	0
Prot3573	Prot3573	0	0	0	0	0	79.5	534	2056	4577	5010	2954	5881.5	3531.5	6288.5	4935.5	787.5	0	0	0	119.5	37	189.5	1233	1018.5	9310.5	3840.5	2708.5	2440	6558	1360.5	7937.5	5591.5	0	0	0	0	0	565.5	542.5	999.5	4216.5	1449.5	3915	606.5	5878.5	1844	5379	2184.5
Prot1313	Gene1313	90	624	3261	8098	10624	21389	4306	7808	2018	1890	963	0	0	0	0	0	513	1049	3019	4554	9153	8137	6558	8087	4560	2068	0	266	0	0	0	0	56	2199	2291	3292	3174	9548	5836	1885	522	1282	943	0	0	0	0	0
Prot1019	Gene1019	22417	5725	1378	1134	130	614	0	196	0	0	0	0	0	0	0	0	781	4939	14508	5670	401	687	23	0	0	0	0	0	0	0	0	0	31766	1121	966	4006	2946	360	41	49	176	0	0	0	0	0	0	0
Prot802	Gene802	0	0	0	0	0	0	0	0	0	556	1838	3861	40	6781	3594	1890	0	0	0	0	0	0	0	0	0	610	3831	2792	5142	1216	8487	8872	0	0	0	0	0	0	0	0	0	726	1919	58	1402	2991	3402	4361
Prot3686	Gene3686	10248.5	522.5	2613.5	2397.5	305.5	662.5	545.75	812.25	169.25	3253.5	2886	3383	1529.5	1121.5	603	139.5	13818.5	364	220	867	241.5	27.25	385.75	1601.5	1886.75	3043.25	722	1417.5	1854.5	1954.25	1146.25	166
Prot2344	Prot2344	11125	4634	11075.5	6103	7685	3950	1754.5	222.5	2745	915	270	77.5	0	0	0	0	8970	800.5	577.5	2942	986.5	5555	2135.5	3090.5	1639.5	160	159	0	0	0	0	0	5687.5	7298	1382.5	3070	4082	6757.5	2914.5	2814	586.5	117.5	123	0	0	0	0	0
Prot1500	Gene1500	0	0	0	0	290	580	1971	2381	3461	966	480	1333	63	8	0	0	0	0	0	2	766	1192	2080	524	4762	7515	769	1233	1226	0	0	0	0	0	0	0	186	512	3150	8281	13687	715	2185	1450	177	0	0	0
Prot4104	Gene4104
Prot3456	Prot3456	208.5	402.25	733.5	248.25	2829.25	467.75	1559	2482	1168.75	848.25	4247.25	9935	11106.8	7143.75	1225.5	156	119.75	62.25	430.25	278.25	1197	2050.25	1983	834.25	1110	3351.75	4773	12163.5	3965.25	9652.5	1211.25	1140.75	52	290.25	12.25	348.75	2064.5	2086.25	2573.75	452	1281	2594.75	913.5	12552	8206.5	2749.5	147.75	1347.75
Prot148	Gene148	9939	10635	13251	5012	193	17	54	424	0	0	0	0	0	0	0	0	7319	7766	4298	2121	1825	2555	135	0	0	0	0	0	0	0	0	0	7378	6965	7747	1996	243	96	152	0	16	0	0	0	0	0	0	0
Prot2199	Prot2199	25401.8	961.5	3864.75	1210.5	523.5	229.5	84	76	79.25	520.5	1727.75	2659.25	1060.75	829.5	800.75	175	836.25	825	1879.5	1590.75	180	9	0	0.75	624.25	1941.75	20.5	2782.75	737.25	563.5	153	176	19553.2	5659.5	5724	1240.5	1147.5	310.5	60.5	6.75	1375.5	923.75	5506.25	582.25	3682.75	362	496.5	69
Prot1295	Gene1295	1296	1474	5824	4598	9626	546	1787	133	246	162	0	0	0	0	0	0	2589	5484	3337	2565	5591	5425	957	499	80	0	0	0	0	0	0	0	2204	1583	8743	2095	10819	3597	1916	288	337	0	0	0	0	0	0	0
Prot2271	Prot2271	2370.75	3794.25	4511.25	3093.75	373.75	829.75	396.5	539.25	5200.25	124.5	1133.25	393.75	211	0	0	0	15482.2	1014.75	4302	455.25	1556.25	481.5	159.25	1693.25	321.5	1991	399.25	248.5	165	0	0	0	32760.8	1014.75	2346	1434.75	387.25	593	444.75	1222.75	3195	654.5	1779.25	485	5.25	0	0	0
Prot2022	Gene2022	0	0	0	0	0	0	0	0	133	0	348	5114	11148	896	2901	3732	0	0	0	0	0	0	0	0	0	454	150	4006	3161	9204	5041	3810	0	0	0	0	0	0	0	0	227	350	2773	2409	2498	19418	5197	4114
Prot3781	Gene3781	4629.5	2233.75	1986	3446.75	2239.5	1958.75	1229.5	271	542	195.75	556.25	396.75	2939	3207.5	2363	1368.25	1652.5	825.5	691.25	3642	2459.75	3195.75	2644.25	2007.25	290.25	414.25	372.75	861.75	1022.25	3306.25	677.25	3769	6548	4259.25	2421.75	4419.5	1282.75	570.25	3079.5	2169.5	655	239.75	124.25	2161.5	1257.75	726.75	426	995.5
Prot722	Gene722	0	0	0	0	0	0	0	1394	621	8332	2967	7297	12058	573	1022	190	0	0	0	0	0	0	203	276	766	2699	15811	5463	3344	5886	6928	1675	0	0	0	0	0	0	87	807	1524	5954	10734	5727	6928	7431	850	2801
Prot3761	Gene3761	3606.5	3117.5	254	1207	1032.5	226.5	0	80.25	303.75	1208.5	2823	306.25	3369.25	2102	1998.5	304.75	472.5	3505	449.5	2340.5	384.5	93.5	130.25	488.25	1046.75	1638.5	2450.75	3925.25	3031.25	3201	1148.75	681.25	8152	2075.5	4624.5	130.5	1075.5	121	95	131	626.75	437.5	1200.75	3777.75	2133.5	2370.5	2218.5	949
Prot1484	Gene1484	0	0	0	0	96	484	5871	7923	4241	4917	3419	3208	408	33	0	0	0	0	0	0	141	914	2120	3875	13100	9185	3113	1215	587	17	0	0	0	0	187	52	360	1578	2583	3608	3228	12068	2110	2098	416	0	0	0
Prot3411	Prot3411	886	2309.5	6919.5	505	845.5	2858	974.5	337.5	897	704	3726	3343	3629.5	3211.5	285	100.5	910	2818	739	749.5	3793.5	2013	765.5	226.5	1005	606	4722.5	1013.5	3575.5	666	413.5	204.5	614.5	1484.5	4881.5	8161.5	1286	1360.5	627	814	256.5	3219.5	9780.5	3015	2551	106	217	636
Prot556	Gene556	0	0	0	0	317	217	1201	11781	15133	9683	3832	5892	983	183	119	0	0	0	0	0	0	164	2356	3576	9761	6925	10233	8193	25	158	563	0	0	0	0	0	182	656	393	7378	8809	13293	8304	7845	1782	167	0	0
Prot3030	Prot3030	5107.5	3360	1320	1029	244	73	1730.5	2464	5729.5	4659.5	3293	1123.5	1875	47.5	0	0	16976.5	401	399	1376	228	201	2026	2068	7366	2499.5	1807	1616	1276	264.5	0	0	5483.5	1699.5	1983.5	755	3.5	349.5	3772	2003.5	3981.5	11.5	1835.5	495	843	105.5	0	58
Prot367	Gene367	0	190	1053	5557	6629	10475	2717	4830	3393	512	234	0	0	0	0	0	93	633	4501	5116	11071	12061	9757	7105	1929	539	129	356	0	0	0	0	1431	50	1237	240	9123	103	1813	3445	1769	539	503	0	0	0	0	0
Prot3596	Prot3596	10611	1147	2243	2008.5	777	394.5	0	0	0	54	947	2218.5	7270.5	1751	1057	2436	12919.5	2679	981.5	1601.5	906.5	221.5	302.5	102.5	0	344	1733.5	621	2888	2882	285.5	576.5	4796	2410.5	1976.5	670	951.5	280.5	36	60.5	0	25.5	725.5	168	4380	2571.5	1595.5	1157.5
Prot2629	Prot2629	1758	2157	3878.25	1213.5	5096.25	1936.5	645.75	75	0	125.25	80.75	1359.5	513.5	2515	2129.75	2011.25	793.5	2624.25	3684	4478.25	11335.5	1908.75	2296.5	654.75	63	27.5	331.5	541.25	162.5	371.25	902.25	1917.25	929.25	1503.75	852	7883.25	7719.75	1686.75	2445	99	302.25	91	71.5	859	1539.25	62.25	811.5	1584.5
Prot3231	Prot3231	4762.5	4080.25	260.75	198.5	119	696.75	1311.75	1716	6850.5	8806.5	370.5	642.75	1486.5	613.5	0	0	1430.75	68.5	1318.75	754	102.25	380.25	546	4941.75	8238	11916.8	4005	5856.75	1533	420	79.5	0	7723.25	1209.25	273	1329.25	309.75	28.25	1682.25	4492.5	8847.75	455.25	4916.25	2498.25	1657.5	207	169.5	0
Prot140	Gene140	169	5126	11829	870	2218	621	0	243	0	0	0	0	0	0	0	0	25920	4936	1719	11615	550	114	118	0	0	0	0	0	0	0	0	0	8080	6697	3166	4514	687	877	38	0	0	0	0	0	0	0	0	0
Prot3613	Prot3613	0	0	0	0	0	0	137.5	0	837	3539.5	1935	4440.5	5837.5	13551.5	7587	1204	0	0	0	0	0	0	81.5	139	550	3688	4412	3703	6089.5	6723.5	4807.5	2210	0	0	0	0	0	0	0	76	1663.5	3086.5	6337	8042	5410.5	2628.5	3489.5	1204
Prot1510	Gene1510	0	0	63	759	65	567	2769	6436	141	8930	2466	2405	80	0	0	0	0	0	0	0	592	498	6943	5937	747	7130	3421	332	47	0	0	0	0	0	0	0	0	548	227	10344	6373	12023	8088	791	1021	0	0	0
Prot3503	Prot3503	192.25	247.5	1509	160.75	216.25	0	0	0	0	402	1716.75	5786.25	2335.5	1383.75	2250	2117.25	3475.5	653.5	497.5	107.5	142.25	48.5	0	0	322.5	0	2208	4588.5	4269	9441	3588	9588.75	3818.25	396.25	510.75	42.5	383.75	5	0	0	156.75	155.25	807.75	819	6656.25	93.75	61.5	2402.25
Prot1574	Gene1574	0	0	0	0	487	18	1774	16174	3034	2650	1523	1772	650	0	0	0	0	0	0	0	52	965	6257	4828	14251	13304	5863	550	1192	58	0	0
Prot3598	Prot3598	0	0	0	0	0	177	0	443	1033	3404	1789.5	10181	7038	7231.5	1351	2306	0	0	0	0	0	0	0	703.5	17	1328	3321.5	6991.5	3694.5	7020.5	3780.5	3487.5	0	0	0	0	0	0	0	85	706	1850.5	2365	1468.5	3133	4081.5	2598.5	2929
Prot1902	Gene1902	0	0	0	0	0	0	0	0	0	120	422	1464	11329	3883	2058	9487	0	0	0	0	0	0	0	300	224	268	1601	1762	5221	6020	8646	2502	0	0	0	0	0	0	0	0	0	242	1247	3412	3224	7125	4923	10447
Prot1470	Gene1470	556	454	1037	7555	15555	2610	3637	6497	1614	0	211	251	0	0	0	0	218	1751	363	10389	4144	15623	9023	2620	1741	1219	6	0	0	0	0	0	1068	455	1243	8239	9596	978	3739	2651	3970	1264	170	0	0	0	0	0
Prot308	Gene308	233	5892	7557	11064	7055	6629	2265	461	0	175	0	0	0	0	0	0	2096	1118	5335	14795	2637	1829	1105	1220	84	0	0	0	0	0	0	0	1843	2348	8419	3691	11104	494	591	1205	0	0	0	0	0	0	0	0
Prot3051	Prot3051	0	0	0	169.5	303.75	112.5	1270.75	7483	2133.75	16157.5	7805.5	4792.25	3934.25	1900.5	181	395.5	0	0	0	0	231.75	104.5	537.75	3764.5	971	7112.5	6857.75	6012.5	1757.5	1066.25	433.75	0	0	0	0	0	24.75	840.75	3273	6392.5	3723.25	2418.5	7491.5	3326.5	1382.25	3223	281.5	70.75
Prot2839	Prot2839	1788.5	2168	2711	5802	4193.5	826	2817.5	3381	6050	1616.5	404	491.5	286	99.5	0	0	86.5	621	7720.5	2466.5	4774	2781	3916	2504.5	2410	4436.5	3107	264.5	0	23.5	0	0	824.5	404	541.5	6413	3496.5	1301.5	2901	2221.5	2488	2988	3024.5	297.5	408.5	63	0	0
Prot2533	Prot2533	202	4523.5	4134.5	4493.5	1555	1821	1037	2858	5530	8317.5	9452.5	2780	138	55.5	133	0	193.5	414	4528	4467.5	4159.5	241	1211	1245.5	2999.5	4984.5	1827.5	227	1163.5	146.5	0	0	1404.5	3275.5	771.5	3846.5	8077.5	902	1552	1031.5	326	6481.5	3514.5	2196	400.5	105	0	0
Prot3676	Prot3676	654	493	2201.5	1202.5	1738.5	3294.5	2394.5	11130.5	2517.5	231.5	108.5	1126.5	2969	6348	5188	2047.5	4.5	323.5	1512	3468.5	870.5	1357	6272	3753.5	1229.5	841	309.5	4426.5	3348.5	915.5	4946	186	209	286	3936.5	2321.5	4539	2067	3287	515.5	1425	779	1022.5	1937.5	7009	4877	3688	7846.5
Prot1945	Gene1945	0	0	0	0	0	0	0	0	0	244	794	5473	3846	13202	4903	6499	0	0	0	0	0	0	0	0	0	533	1072	1556	9122	11897	10613	7047	0	0	0	0	0	0	0	0	104	427	110	2204	1127	12938	6927	1036
Prot226	Gene226	316	498	4159	1657	11580	7465	1211	320	423	0	0	0	0	0	0	0	5426	628	6238	1058	6714	4031	240	534	119	33	0	0	0	0	0	0	426	4506	4696	14499	1190	11874	1599	678	120	0	0	0	0	0	0	0
Prot2807	Prot2807	239.5	111	434	291.5	1160.5	7312	1521	1051.5	1238	2066	4779.5	4936	3599	1259	171	573	85	709	863.5	3259.5	3607	1018	3494	3510.5	797.5	180.5	2491.5	4177	1889.5	2225	159.5	9	313.5	628.5	1079.5	1667	4956.5	6839	1795	1481	2122.5	1497	2981.5	8574	2017	73	643.5	712
Prot2866	Prot2866	0	0	45.5	0	18.5	1128	692	7982	14843	9731.5	1564.5	2884.5	997.5	15	166.5	0	0	0	0	0	137	1050	4660	4897	5161.5	8255.5	5644	881.5	1063	220	71	0	0	0	0	0	76.5	1364	950.5	6986	8428	4758.5	3337	6718	1853	148	0	0
Prot2698	Prot2698	144	2300.25	2442	636	3696	7743	10665.8	3174.75	3903	5411.75	1359.25	221.25	523	149.5	7.75	0	12	574.5	1293.75	8713.5	6030	10238	8522	3979	2819.75	2358.25	2421	2872.5	1459.75	93.75	0	0	282	840.75	3074.25	3028.5	4206.75	3628.5	6719.25	9683.25	2620.75	2207	1746.25	1415.5	237.75	131.75	66	0
Prot926	Gene926	27352	2262	6385	1584	363	964	0	0	0	0	0	0	0	0	0	0	1307	1967	3871	4029	231	93	0	0	0	0	0	0	0	0	0	0	8598	4057	5366	1726	227	0	0	0	0	0	0	0	0	0	0	0
Prot1354	Gene1354	155	1431	628	392	12454	3112	10352	244	4622	594	119	78	0	0	0	0																	418	742	2561	2242	6205	9995	4220	3669	5249	1594	185	0	0	0	0	0
Prot1856	Gene1856	0	0	0	0	0	0	0	0	0	23	933	2741	2596	13076	10659	1166	0	0	0	0	0	0	0	0	0	511	459	7939	1447	3832	9375	8040	0	0	0	0	0	0	0	178	0	435	1884	537	5822	3296	6749	9322
Prot1232	Gene1232	3684	3614	209	11334	8743	934	2497	593	0	51	0	0	0	0	0	0	738	2697	3602	9941	4916	366	4431	202	0	0	0	0	0	0	0	0
Prot1104	Gene1104	16171	12125	6247	6428	1422	407	0	0	0	0	0	0	0	0	0	0	23814	683	16561	1233	3204	1880	957	0	0	0	0	0	0	0	0	0	10855	809	798	2854	95	703	34	0	0	0	0	0	0	0	0	0
Prot76	Gene76	33015	6974	719	1775	1568	0	0	248	0	0	0	0	0	0	0	0																	19223	1685	1681	1209	1050	432	78	0	0	0	0	0	0	0	0	0
Prot3425	Prot3425	0	0	0	0	206	2276	726	5174.5	3253	8385.5	5745	5523.5	4197.5	569.5	1838	96	0	0	0	146.5	212	447	2152	821	3560	3403	3527.5	4294	2278.5	1839	858	364.5	0	0	0	91.5	742	205.5	1371.5	5763.5	1751	1555	5741	1180.5	5704	3732.5	553.5	118.5
Prot1168	Gene1168	2224	750	6837	11403	9236	2700	7911	125	0	0	0	0	0	0	0	0	2701	994	7242	1131	978	6385	1068	273	336	0	0	0	0	0	0	0	4193	1524	8286	5267	10254	7758	2428	423	136	8	0	0	0	0	0	0
Prot2018	Gene2018	9354	4330	4941	1929	1262	2246	74	0	0	0	0	0	0	0	0	0																	34047	1731	3029	1104	47	987	349	111	0	0	0	0	0	0	0	0
Prot1696	Gene1696	3847	539	11266	5416	5954	551	1782	119	0	0	0	0	0	0	0	0	3897	4899	5448	10841	7175	5823	212	175	217	0	0	0	0	0	0	0	2695	1467	12388	6057	6503	8058	1976	151	236	0	0	0	0	0	0	0
Prot1046	Gene1046	20260	1661	4711	1969	2737	469	384	0	0	0	0	0	0	0	0	0	2263	6082	5270	3675	74	699	0	0	0	0	0	0	0	0	0	0	9494	2316	3445	7476	1636	355	325	0	283	0	0	0	0	0	0	0
Prot3226	Prot3226	3368.75	525.25	1797.25	1680.25	80.25	507.5	932.25	5556.5	11053.5	6075.75	4752	4599.75	634.5	651	0	0	5193.5	2243	800.75	1648.25	69.25	687.75	2029	2776.75	2552.25	10818	5164.5	2374.5	1664.25	233.25	279.75	0	1273.75	1429	1148.5	349.25	458	89.25	923.75	3175.5	10037.2	8111.25	6031.5	1791	4169.25	1308.75	0	0
Prot2159	Prot2159	18603	5734.5	3006.75	2525.25	84.75	163.5	0	204	207.5	534.25	1250.25	4150.25	2424.75	2725.25	285.75	256																	5393.25	4664.25	4893.75	371.25	435.75	186	0	83.25	608	915.5	2206	1454	1782.25	1680.5	296	82.75
Prot996	Gene996	2550	10838	1611	736	167	99	168	0	0	0	0	0	0	0	0	0	14024	2654	1850	1349	129	0	326	140	0	0	0	0	0	0	0	0	19319	7001	2901	3700	271	0	40	0	0	0	0	0	0	0	0	0
Prot1941	Gene1941	0	0	0	0	0	0	0	0	87	0	1867	7300	13768	11049	6830	2082	0	0	0	0	0	0	0	0	0	289	224	6917	4591	3762	1669	211	0	0	0	0	0	0	0	0	0	489	900	3255	6586	878	2636	4291
Prot2426	Prot2426	0	0	0	51.75	127	928	4911.5	2277	4636.75	6650.75	3694.5	2687.25	534	288.75	51.75	0	0	0	0	61.5	99.25	1311.5	3501.25	1870.75	11280.5	1782.25	4382.75	1719	1423	528	0	0	0	0	0	115.5	291.25	1781.5	1816	4049	8757	4796.25	3558.5	1093.25	1201.75	42.75	67	0
Prot2910	Prot2910	0	0	51.5	214	190	311	4905.5	6808.5	4755.5	10951	4840	1228.5	2916	208.5	0	0	0	0	0	0	111.5	993	1089.5	3916.5	4665.5	10771	3906.5	4119	255.5	1043	0	0	0	0	0	0	377	733	3383	1767.5	10295.5	12814	1577.5	3273.5	1412.5	113	0	0
Prot183	Gene183	12081	4236	3646	3305	2343	879	335	33	0	0	0	0	0	0	0	0	11856	4781	2565	7163	668	24	113	0	0	0	0	0	0	0	0	0	9078	2203	4344	1132	1499	594	44	0	0	0	0	0	0	0	0	0
Prot360	Gene360	479	12	3151	1340	1679	10039	15591	2394	368	1226	506	285	0	0	0	0	287	1024	1909	6911	4865	12817	12130	1623	4749	83	0	18	0	0	0	0	208	1237	2147	1233	1806	4497	20802	3983	2771	824	107	0	0	0	0	0
Prot976	Gene976	21323	918	608	783	262	91	49	0	0	0	0	0	0	0	0	0	2671	7037	839	2231	190	0	0	0	0	0	0	0	0	0	0	0	15999	2004	1784	1642	151	262	0	0	0	0	0	0	0	0	0	0
Prot1584	Gene1584	0	0	0	142	145	2881	3744	14838	2648	9013	252	1369	249	0	0	0	0	0	0	0	90	929	2237	4695	4973	10490	3571	2114	468	8	0	0	0	68	179	100	13	2014	3190	1530	6544	3941	2255	1662	301	0	0	0
Prot639	Gene639	0	0	0	0	139	42	2914	2178	2974	13020	11176	6175	797	627	0	0	0	0	0	0	330	538	2749	3030	7535	5618	5831	483	925	708	131	185	0	0	0	0	0	130	1292	2823	5606	4778	11176	4008	364	125	0	0
Prot2508	Prot2508	1581	5847.75	3495	171.75	3763.5	2999.25	3161	1904.75	703.5	2163.25	887.25	461.75	16.75	16.25	0	0	1899	4061.25	4731.5	428.25	7143	5005.25	3596	2801.75	513	1214.5	464.25	391.5	20.25	20	34.25	0	603.75	2697.75	4139.25	7422	2873.75	1097	2206.5	941.75	1771.5	1128.5	588.25	124.25	1	0	0	0
Prot1463	Gene1463	452	888	3692	282	2558	11876	9890	10166	592	75	361	0	0	0	0	0	225	729	4286	2391	1482	8958	7567	2860	693	1255	185	0	0	0	0	0	289	667	2936	3199	2222	6968	4278	3283	1841	1182	652	0	89	0	0	0
Prot2658	Prot2658	216.5	2922.5	2391.5	1540.5	4024.5	795	1139.5	1329	3954.5	1281	3564.5	4284.5	2381.5	861	244.5	0	2132.5	3993.5	2957	2978.5	2607.5	2313	1665	3248.5	847.5	4774.5	3930	2502	630	106	287	0	296.5	4119	3839	6876.5	8283	776.5	1110.5	1014	5493	4285	6427	515	952.5	306.5	0	120
Prot1668	Gene1668	0	0	0	0	368	701	2284	3043	3426	7843	13569	4695	1299	97	105	0	0	0	0	0	160	586	1735	11595	15143	12832	7749	2530	1058	352	0	0	0	0	0	0	0	2175	634	7331	10420	7061	15225	3276	102	0	0	0
Prot4044	Gene4044	5484.25	3688.5	614.5	5125.75	1837.75	956.75	416.75	167.5	1857.75	3418	3503.5	5612	1792.5	3808	196.5	164.5	7269.25	2629.5	2770.5	3879	1569.5	1798.5	328	171	1160	601.5	824.5	555	2629	2548.5	1193	114.5	1659.5	3943.25	122	3563.25	322.5	1030	90.75	468.75	749.5	2562	1259	3113.5	6193.5	469.5	304.5	424.5
Prot1097	Gene1097	7307	382	5450	5710	354	213	50	0	0	0	0	0	0	0	0	0	2793	4174	957	4929	3124	1461	0	8	0	0	0	0	0	0	0	0	17135	12082	5631	7087	1272	127	0	0	0	0	0	0	0	0	0	0
Prot1721	Gene1721	0	0	0	0	0	234	1844	5101	12396	10323	7743	1486	2013	624	260	0	0	0	0	143	324	185	3186	3283	810	5589	2577	2950	1793	206	0	0	0	0	0	0	158	1261	1727	2487	1403	24383	6474	3411	2180	171	16	0
Prot473	Gene473	0	0	130	0	2136	1217	2146	9880	8628	5400	1820	1718	449	183	0	0	0	0	0	0	173	3477	2383	10510	9205	4911	4036	1140	270	0	0	0	0	0	0	0	446	731	5036	2676	5984	11897	2565	2850	439	64	0	0
Prot1934	Gene1934	0	0	0	0	0	0	0	0	164	0	436	6734	10224	9185	1818	2029	0	0	0	0	0	0	0	0	0	401	4107	2158	10396	2021	5271	5331	0	0	0	0	0	0	0	0	0	455	647	736	10202	5475	6986	4407
Prot3553	Prot3553	7149.5	3323	3905.5	2626.5	8389.5	917.5	1020	335	0	0	110	0	0	0	0	0	25383	3310	3088.5	3012	1037	3154	1046.5	309.5	116	79	0	0	0	0	0	0	7476.5	6451	4910	4045.5	2244	2198	1488.5	327.5	72	0	0	0	0	0	0	0
Prot2919	Prot2919	1587.5	3686.25	1556	2127	664.75	1187.75	1002	2505	5424	10113.8	2898.75	1081.5	745.5	48.75	0	0	419.25	461.75	1702.25	292.75	553.75	1740.25	1467.75	118.5	4238.25	5640.75	666	2768.25	173.25	54	0	0	594	32	2603	530.75	817.25	1567	798.5	3720	1595.25	8627.25	4365	1615.5	323.25	67.5	0	0
Prot3531	Prot3531	0	0	0	0	0	146.5	1038.75	2170.75	3177.75	4220.75	5256	1674.25	8483.5	6204.75	2412	6009	0	0	0	0	15.5	93	900	61.25	1097	1465.5	1083.25	1647	3242.25	5544.5	6298	9431.25	0	0	0	0	0	308	41.5	1921.75	2002.25	3595.5	6315.5	2306.75	6423.5	2914.75	3903.25	4985.25
Prot748	Gene748	0	0	0	0	0	0	34	3845	1959	1815	10136	21956	1828	4835	580	955	0	0	0	0	0	0	0	0	1216	3861	8259	5165	10190	59	592	439	0	0	0	0	0	0	185	880	3451	3103	337	1623	3093	6666	1466	475
Prot2797	Prot2797	6604	264.5	1475.5	4630	2379.5	3187.5	2774	1866.5	380.5	364	425.5	0	0	0	0	0	4493	4458	5987	2183	4286.5	7265	2494	1437	139	138	322	0	0	0	0	0	3456.5	2755.5	5599.5	2634	2642.5	4162.5	546	3556	2772.5	691.5	247	45	0	0	0	0
Prot3928	Gene3928	8527.5	558.75	564.5	1111.5	130.5	1704.75	867.5	4299	3337.75	5174.25	2852	1016.5	288.25	94.25	44	0	5387.75	455	624.25	57.5	210	484.5	1230.75	1452.5	3540	3226.75	5314.25	1281.5	923.5	141.25	0	143	3265.25	299.25	2031.5	213.25	742.5	779.25	2574.75	2914.75	3875	4463.75	5134.25	2289.5	1195	380.25	0	0
Prot2352	Prot2352	4370.25	2190	3243.75	1635.75	1306	715	1644	1248.75	1546	1360.5	621.25	86.75	0	116	0	0	13632.8	12197.2	8225.25	5361.5	2847.25	310.5	1048.5	465.5	1531.25	938.75	2048	268.5	25	58.5	0	0	3495.75	15184.5	3221.25	3795.25	528	1111.75	450.75	325.5	1662	2359.75	1259	552	283.5	0	0	0
Prot3124	Prot3124	0	0	0	0	0	134	934.5	735.5	3565.5	1902	14196.5	1586	3165.5	1555.5	1115.5	4664.5	0	0	0	0	164.5	75	1127	3194.5	3494.5	3853	1733.5	3930.5	3611.5	5331	468	1178.5	0	0	0	83.5	0	0	101	5838.5	488	1181.5	6299.5	3072	1147	4064.5	6043.5	6029.5
Prot70	Gene70	9841	2893	1175	491	437	0	0	0	0	0	0	0	0	0	0	0	16498	5351	2409	1952	1931	262	0	70	0	0	0	0	0	0	0	0	20068	315	7915	119	825	228	0	0	0	0	0	0	0	0	0	0
Prot2812	Prot2812																	13411	769	2127.5	80.5	1962	605.5	1183	3489.5	1078	4012.5	145	729.5	182	0	0	0
Prot2284	Prot2284	14263.5	2183.5	5520.5	4034.5	943	7.5	0	402.5	793.5	2734.5	2887	4601	1278.5	1156	549.5	52	5954	1806	1839.5	764.5	1802	404	67	333	65.5	5004.5	4769	58.5	6051.5	1701	1121.5	250	6160.5	2106.5	2556.5	484.5	583.5	346.5	0	274.5	1623	2831	97	904.5	6056.5	1516	1537.5	93.5
Prot1325	Gene1325	540	289	1910	4348	7103	1793	186	6156	935	1543	599	0	0	0	0	0	51	386	1679	12343	8575	7260	4336	5107	1040	619	202	93	0	0	0	0	6	1331	884	2596	7192	5499	1445	6233	1745	1291	0	52	0	0	0	0
Prot2690	Prot2690
Prot3435	Prot3435	0	0	0	93	0	415	1072	3504	7350.5	7213	6582.5	9296	3481.5	2355	566.5	863.5	0	0	0	79	0	5.5	754	1412.5	6951.5	8227	6222	9124	438	1262.5	508	320.5	0	0	0	0	0	397	2661	501.5	3979	2568.5	3481	5347	6104	3499.5	892	3
Prot135	Gene135	11130	10278	4010	6776	194	607	21	0	0	0	0	0	0	0	0	0	867	1842	426	1228	2845	141	210	0	0	0	0	0	0	0	0	0	10515	3125	5316	3741	4506	592	166	0	0	0	0	0	0	0	0	0
Prot2210	Prot2210	2277	561.5	2726.5	9175.5	3360.5	2796.5	380.5	84.5	174	0	0	0	0	0	0	0	1523.5	4463	1125.5	5512.5	4405	1023.5	392	8.5	97	0	0	0	0	0	0	0	7140.5	4647.5	2138	6140.5	1682	721.5	956	18	183	0	0	0	0	0	0	0
Prot1195	Gene1195	2517	4232	15770	6249	5175	5159	1990	793	0	0	0	0	0	0	0	0	2383	5543	11730	2945	3035	3943	804	537	0	0	0	0	0	0	0	0	1986	1406	4334	747	11036	767	1545	31	0	0	0	0	0	0	0	0
Prot3384	Prot3384	31.5	518.5	44	3371.5	4782	1281	4318.5	5205.5	2814.5	3331	3060.5	4020.5	1349.5	1688.5	878.5	92	131	213.5	3917	1364.5	3361.5	2669	2913.5	1909	1325	1122.5	5810.5	839.5	3643.5	5819	403	336	158	434.5	1782	3027	2765	1371.5	3738	5241.5	3436	2067.5	5900	8626	5483	3044.5	2393.5	202
Prot3303	Prot3303	0	0	0	0	0	41	498	1396	6178	5331	11715	12563	4535.5	2763.5	1142	312	0	0	0	0	496	1597	1425	3639	2773	3225	11804.5	2976	10545	4236.5	56.5	129	0	0	0	0	81	84.5	1197.5	1737.5	5204.5	9641.5	4395.5	3525.5	6209	3056.5	284.5	1207.5
Prot2587	Prot2587	1431.5	2296	4285	1473.5	6491	3036.5	257	148.5	0	0	0	0	0	0	0	0	15998	6086	3008	2479	3969	1419	1655.5	883.5	0	0	0	0	0	0	0	0	14225.5	7076.5	3659.5	4894	8726.5	3904	209	138.5	0	0	0	0	0	0	0	0
Prot3378	Prot3378	165.5	986	1719	2705.5	3877.5	580	4920.5	4752.5	2593	2786	5252	6961.5	4056.5	277.5	534.5	231.5	97	203	2787.5	2934	2993.5	5966.5	5702.5	2733.5	2282	2065	3561	7919	1976.5	7092.5	1224.5	63	195	1145	2738	1862.5	4591	3243.5	774.5	5845	2921.5	2295.5	2700	271	2103.5	411	226.5	151.5
Prot2982	Prot2982	0	0	0	152.25	374.25	1725	798	8107.75	8176.75	9253	3136.25	3129.75	952.25	1169	131.25	130	0	0	0	0	131.25	2080.5	2393.25	899.75	125.75	8484.25	5393	1974.75	942.5	36.75	1154.75	374	0	0	0	136.5	0	2810.25	1685.25	9433.25	2152.75	4940.5	5859.75	2040.25	3293.5	1299.5	61.25	201.5
Prot4130	Gene4130	2821.75	463.5	1039.75	1562.25	2023.75	579	353.25	1823.75	915	433	1347.5	539	4065.5	2186	2712	1142	617.75	1529.25	2301	3504.75	1011	1229.25	2755.75	2383.5	497	82.75	466.25	2665.5	4258.5	250.5	4015	5239.5	2628.5	1775.5	2014.75	1904.75	1676.75	2637	1578.75	1045.75	639.5	392.25	89.75	3627.5	2426	1842.5	9700	3636.5
Prot3588	Prot3588	0	0	0	0	0	129.5	20.25	321.75	802.5	527.25	2116.5	2639.5	9345.5	4840.75	6518.75	3227.25	0	0	0	0	0	0	0	101.25	474.75	953.25	1454.25	741.25	5550.5	9133.25	4727	8533.5	0	0	0	0	0	0	0	104.25	420.25	4396.25	4601.75	5140.5	8266.75	10375.2	1505.5	9277.75
Prot1807	Gene1807	0	0	0	0	0	0	184	141	1576	1076	15750	12581	3436	1268	2679	1037	0	0	0	0	0	268	0	684	687	4781	9480	5347	12388	4296	1664	216	0	0	0	0	0	0	669	1508	922	3028	11411	5356	7430	1727	4456	1244
Prot3884	Gene3884	6956.5	2239.5	4566.75	6811	6820.25	2917	381.5	211	0	0	0	0	0	0	0	0	8531.5	7101.75	1937	9167	1795.75	1871.5	3848.5	868	0	0	0	0	0	0	0	0	10200.5	5664.75	3284	8272.5	2806	4857.75	899.25	46	0	0	0	0	0	0	0	0
Prot1162	Gene1162	502	4639	8559	7468	4755	2772	2009	8	75	0	0	0	0	0	0	0	1249	1776	2519	9150	9187	9833	98	519	0	0	0	0	0	0	0	0	3023	178	12480	16144	595	358	1695	17	0	0	0	0	0	0	0	0
Prot3822	Gene3822	2762.5	4683	5078.25	5618	2218.25	2728.75	1155.25	100	4	0	0	0	0	0	0	0	6939.75	1692.5	6741.25	4662.75	3911.5	776.75	1934.5	28	0	0	0	0	0	0	0	0	10797	3918	7748.75	3133.25	2788.5	408.75	178.5	536	87.5	28.5	0	0	0	0	0	0
Prot222	Gene222	1256	704	4797	4562	8233	5520	476	334	0	0	0	0	0	0	0	0	368	11004	7383	6074	5050	5150	627	982	370	0	0	0	0	0	0	0	850	2598	4638	7843	7836	5310	694	18	336	0	0	0	0	0	0	0
Prot2655	Prot2655	665.5	1082	1822.5	1547.5	1280.5	10526	5724	1151	1418.5	98.5	68	43.5	0	0	0	0	8500.5	3963.5	5051	242	2056	5158	686	1532.5	367	403	148.5	86	0	0	0	0	8290.5	2648	680	5077	1461.5	7478	2484	1962	463.5	333	275	0	0	0	0	0
Prot3007	Prot3007	0	0	0	0	75.75	717	705	3317.25	8307.75	5067.75	6829.75	3140	2791	1316.75	885.75	1400.5	0	0	0	0	233.25	744.75	408.75	2695.5	4934	7632.75	5381.25	1416.75	4633.5	155.5	2230	1491.5	0	0	0	0	27	100.5	502.5	2470.5	6461.25	5825.5	9254	1269.25	1817.5	3621.25	3194	2344.25
Prot2822	Prot2822	767.75	425.75	1601	930	101.5	783.75	1672.5	5488.5	2500.5	1978.5	1008	2032.5	48	0	0	0	1985.25	1546	776.5	744.5	917.5	238.5	4235.75	5149.5	2160	876	404.25	1162.5	165	32.25	0	0	2351	301.25	806.25	349.25	404.5	618.75	1438.5	3996.75	4104.75	1418.25	353.25	653.25	681.75	300	0	0
Prot820	Gene820	0	0	0	0	0	0	0	0	250	313	658	1474	1008	6060	12792	4477	0	0	0	0	0	0	0	0	236	375	466	1364	3949	6549	8859	1029	0	0	0	0	0	0	0	0	0	247	3213	8009	8887	7702	75	3874
Prot638	Gene638	0	0	0	0	369	745	66	5560	7022	8988	7163	5010	4284	598	292	0	0	0	0	0	248	330	4881	4498	3971	9771	2731	6129	3624	860	0	0	0	0	0	0	0	1298	2873	4576	9755	16616	1537	5786	3751	1445	63	0
Prot2255	Prot2255	9099	3783	1247.25	103.5	664.5	684.25	287	660.5	177.75	28.25	54.25	156.5	0	0	0	0	13989.8	1140	2952	1643	1559.5	197.75	1150.75	911.75	2040	1107.5	627	260.75	177	0	0	0	21547.5	10077.8	140.25	1252.5	386.5	278.5	545.75	1013.25	204.75	618.75	438.5	46.25	308.25	0	0	0
Prot2296	Prot2296	6249	920.5	3759	751	1112	128.5	31	258.5	726.5	3238	2556	1362.5	5465.5	983.5	1862.5	871	13184.5	3544	1083.5	3835	879.5	40	16.5	314	2711	198	6579.5	3308	852	4191	263.5	142	5600	2752.5	1824.5	2921	1797	608	53.5	75	500	1478.5	1771	2531	217.5	3641	811.5	152.5
Prot1016	Gene1016																	19857	2231	8459	1443	1632	5	155	0	0	0	0	0	0	0	0	0	21369	4561	16481	2289	709	1546	204	0	0	0	0	0	0	0	0	0
Prot803	Gene803	0	0	0	0	0	0	0	0	0	191	329	4596	1037	12545	6612	3488	0	0	0	0	0	0	0	0	0	230	1068	5208	7672	12136	8123	2717	0	0	0	0	0	0	0	0	0	57	142	3191	384	12125	3199	7434
Prot1706	Gene1706	0	0	0	0	0	1736	215	900	6017	3395	2542	3345	1289	483	0	0	0	0	0	0	0	165	1097	6003	10551	5214	5094	5617	1051	934	342	163	0	0	0	207	216	156	1294	4115	1227	4076	1972	9917	1646	274	0	0
Prot156	Gene156	15440	669	3993	4802	4350	117	118	0	0	0	0	0	0	0	0	0	15299	1781	2355	238	236	817	0	0	0	0	0	0	0	0	0	0	7102	2747	2680	4910	1367	1422	200	220	0	0	0	0	0	0	0	0
Prot1042	Gene1042	7383	2964	5159	8077	3263	57	0	81	0	0	0	0	0	0	0	0	1853	14613	8003	93	918	214	205	0	0	0	0	0	0	0	0	0	16207	1867	5617	2579	41	648	0	102	0	0	0	0	0	0	0	0
Prot920	Gene920	34704	6508	3206	175	663	0	0	0	0	0	0	0	0	0	0	0	10537	958	2309	1152	163	65	0	0	0	0	0	0	0	0	0	0	36292	6041	794	478	1147	38	0	0	0	0	0	0	0	0	0	0
Prot453	Gene453	0	0	0	85	360	1398	2589	475	3699	8148	2861	3088	124	0	0	38	0	0	0	0	40	2086	2713	5547	6829	3363	5818	1584	498	0	0	0	0	0	0	0	320	1490	3972	5471	9677	3148	1302	775	88	145	223	0
Prot3623	Prot3623
Prot966	Gene966	847	4452	6586	455	318	129	0	0	0	0	0	0	0	0	0	0																	29918	8688	6738	2844	1151	64	0	0	0	0	0	0	0	0	0	0
Prot437	Gene437	0	0	0	0	1092	78	4987	2193	10451	3128	1907	614	199	0	0	0	0	0	0	148	204	946	3144	9492	6210	8404	7090	1411	580	251	0	0	0	0	0	82	0	1234	623	893	12827	763	4070	1296	914	0	199	0
Prot3694	Gene3694	5079.5	5009	4936.25	3143.75	388.25	1956.5	2216.25	780.75	1343.5	1460.5	546.5	173.25	62	39.5	0	0	8434.5	7367.75	4226.5	3619.75	1472.25	1787.5	1030.25	1211.5	2237.25	2468	1048.75	45.75	230.25	0	0	0	8477.5	5835.75	4215.5	1480.5	912.5	973.5	1017.25	1884.75	3490.25	2189.5	639.25	129	21	0	0	0
Prot2637	Prot2637	350.25	4827.75	3504	11475.8	991.5	120.75	392.25	236.25	374.25	379.25	466	648.5	1754.5	760.25	120.75	170.75	4272.75	1645.5	4206	1435.5	8071.5	3261.75	998	612	722	840.25	3504	1105.5	1251.5	580.5	429	245.5	1102.5	3085.5	6635.25	9525.75	5731.5	4782.75	4771.5	201.75	1458.75	418.25	2118.5	1974.75	1722.5	458.75	388.75	612
Prot230	Gene230	2734	2621	581	19578	12545	2392	3961	445	471	0	0	0	0	0	0	0	1789	4097	4955	4538	8224	8236	778	464	0	0	0	0	0	0	0	0	970	7135	13236	13769	6315	3503	213	266	0	0	0	0	0	0	0	0
Prot3255	Prot3255	3722.5	1880	1836	76.5	56.25	0	0	555	211.5	2038.5	7731.75	11534.2	2658	3290.25	961.5	156.75	586.25	1419.5	268	39	230	69.75	0	454.5	230.25	6323.25	405	2387.25	686.25	3915	1068.75	357.75
Prot3969	Gene3969	2413	1816.75	969.75	1546.75	1028.75	2554	2548.75	4530.75	5901.75	597.75	602.75	478.5	316.5	0	0	0	2946	1318.25	901	1634.25	450.25	859.5	2670	2740	1837.75	3050	1650.5	904.5	57.5	190.5	0	0	932.75	598.5	2906	1335	2677.75	1659.75	887.5	3589.25	1407.5	2156.5	2679.5	553.5	51.5	0	0	0
Prot1050	Gene1050	10412	1052	9162	3583	1203	723	30	0	0	0	0	0	0	0	0	0	12212	8806	1008	986	785	31	0	0	0	0	0	0	0	0	0	0	16344	1097	5911	2505	3835	909	93	58	0	0	0	0	0	0	0	0
Prot4086	Gene4086	0	0	0	19.75	197	418.25	1263.5	2078	2897.25	4035.25	5959.75	10589.5	2124.5	1276.25	968.25	499	0	0	0	0	22	413.5	3646.5	2134.5	4219.5	8026.75	8680.75	7814	6014	2150	529.25	710	0	0	0	83.75	146	314.5	730.75	5733.75	5564.5	7077.75	9609.25	7308.25	3300.5	1066.25	223	406.5
Prot211	Gene211	2380	10260	9524	9189	8613	3780	1080	371	0	0	0	0	0	0	0	0	1508	2328	5474	2912	12195	3373	212	492	0	0	0	0	0	0	0	0	4443	8430	3768	14436	9792	1751	2601	681	384	0	0	0	0	0	0	0
Prot435	Gene435	0	0	144	55	305	395	3195	573	15775	215	1312	2165	143	173	0	0	0	0	0	299	23	2120	2001	1733	6052	4148	3108	4047	14	0	81	0	0	0	0	80	1206	1674	3755	647	5856	2086	457	1255	888	40	0	0
Prot962	Gene962	16452	5618	1257	2815	222	19	0	0	0	0	0	0	0	0	0	0	28364	778	3368	1166	49	0	0	0	0	0	0	0	0	0	0	0	10686	3081	4226	302	1893	105	0	0	0	0	0	0	0	0	0	0
Prot1225	Gene1225	310	4460	12336	9809	15453	6998	3598	108	124	0	0	0	0	0	0	0	1648	2466	4690	8149	10308	6916	51	334	828	0	0	0	0	0	0	0	1388	4265	83	5472	6833	5577	1858	372	0	0	0	0	0	0	0	0
Prot665	Gene665	0	0	0	0	0	405	473	107	211	3356	10498	10621	3923	4581	2996	287	0	0	0	0	0	26	0	200	2813	1904	1939	7932	2123	1573	912	838	0	0	0	0	0	0	0	506	566	4828	3999	5342	8331	2040	997	82
Prot2013	Gene2013	0	0	0	0	0	0	0	0	0	0	606	7229	5673	7311	14868	7982	0	0	0	0	0	0	0	0	0	561	98	5712	2360	4491	14660	6986	0	0	0	0	0	0	0	0	155	218	1054	9956	2241	2329	11660	789
Prot1642	Gene1642																	0	0	0	0	478	1664	658	2192	1289	17994	6338	4235	1359	192	329	0	0	0	0	0	0	354	926	3326	9271	357	12909	324	82	633	0	0
Prot2771	Prot2771																	554.5	3012.5	4808	4604	1361.5	456	8479	1073.5	1944.5	800	48.5	0	0	0	0	0	2731.5	1089	4562.5	6112	4449	4975.5	3597.5	2278.5	2169	723.5	0	0	0	0	0	0
Prot2121	Prot2121	17051.5	2029.5	1138.5	847.5	120	273	3458.5	1349	977	4404	1108	186.5	50.5	0	0	0	3697	849.5	3634	423.5	965	470	2004.5	4831.5	4360.5	6570	16	498.5	153	0	0	0	1496.5	3558	345	2233	825.5	30.5	3818	3739	2705	2681.5	1206.5	726.5	205.5	0	0	0
Prot1434	Gene1434	308	814	2441	1168	6480	5373	4981	4045	3629	1004	384	638	0	0	0	0	106	836	1091	6622	826	12644	8329	14105	2270	1696	182	290	338	0	0	0	534	855	3669	1122	9248	9581	5943	1195	2511	1314	1447	0	0	0	0	0
Prot137	Gene137	16245	63	7242	3735	1218	41	10	167	0	0	0	0	0	0	0	0	5413	15726	53	2847	3062	218	82	579	0	0	0	0	0	0	0	0	14205	12227	8936	2681	159	196	244	0	0	0	0	0	0	0	0	0
Prot2386	Prot2386	11597.5	2033	3493.5	416	661	145.5	308	0	0	0	0	0	0	0	0	0	18236.5	4177.5	4820.5	2828	1691	272	45	0	0	0	0	0	0	0	0	0
Prot3369	Prot3369	2844	3876	6958	3537	80	127.5	0	76	542	2671.5	5876	7256	1828.5	2061.5	1077	26	555.5	3474.5	4160	3862.5	868.5	91	230.5	33	574.5	3580.5	2411.5	5203.5	7293	617	411	44	3860	5326.5	105	3614.5	602	28	157	541	329.5	1425.5	10309	4865.5	7094.5	1897.5	2292.5	263
Prot1215	Gene1215	5009	11571	15268	7734	9850	4648	2282	1050	0	0	0	0	0	0	0	0	2350	10773	12372	1264	7785	5320	1425	230	244	0	0	0	0	0	0	0	6295	8384	12834	7504	11834	3516	1971	121	0	0	0	0	0	0	0	0
Prot2305	Prot2305	6144	10320.8	4575	2957.25	423.25	1516.5	63	1255.75	209.25	2891.25	500.5	303	116.75	0	0	0	17925	5556	4032	2921.25	2870.75	17.25	492	2421.25	1712.5	1423.75	683	260	112	8.25	0	0	4604.25	340.5	4191	1813.75	1784.25	2225.25	227.75	222	961	623.25	1551.25	185	65.75	0	23	0
Prot1086	Gene1086	278	1969	2288	5232	866	123	10	160	0	0	0	0	0	0	0	0	951	3329	2828	2457	599	1714	115	0	0	0	0	0	0	0	0	0	20301	8520	4516	5161	618	440	4	0	0	0	0	0	0	0	0	0
Prot1045	Gene1045	24402	585	4876	6571	1484	296	104	150	0	0	0	0	0	0	0	0	20403	4950	2856	1839	916	538	146	0	0	0	0	0	0	0	0	0	5521	10872	194	7366	3975	1072	248	125	0	0	0	0	0	0	0	0
Prot484	Gene484	0	0	0	188	470	2424	6026	14311	1214	7532	1117	3007	710	0	0	0	0	0	0	15	186	3996	4166	2347	1358	8151	4204	1899	72	199	0	0	0	0	0	0	190	654	1319	13167	9225	8329	2874	1053	36	0	0	0
Prot3756	Gene3756	3888.75	5389.25	3140.5	4666.75	1396.25	3214	2293	2175	2859.25	3635.5	1354	942.25	295.25	160.25	0	0	6493.25	1841.5	2093.5	3191.75	3223	1943.75	3967.5	2137.25	1906.25	3391	2591.5	2299	338.5	9.25	0	0	1639.5	1948.5	1495.75	3676.25	1610.5	2850.75	3512	1394.25	1987	2273	2195.25	1076.5	444.5	480	0	0
Prot3709	Gene3709	4502	125.5	592	1727.5	760.75	331	541	1703.5	1192	1389.5	680.25	3052	1280	1167.75	359.25	198	25460.5	1861	2194.5	475.25	143.25	223.25	783.5	1164.25	4046.25	1317.25	3005	1709.5	1821.75	656.25	550.5	1.25	1933	1350	2020.5	1376.5	107.75	651	1295.25	793.25	2064.75	2469.5	3430.75	1663.25	2489.5	700.75	559.25	33.5
Prot1108	Gene1108	5602	13667	9998	6891	6292	146	0	0	0	0	0	0	0	0	0	0	7051	5328	280	5348	1671	1128	0	119	0	0	0	0	0	0	0	0	13606	182	1656	1107	36	368	203	0	0	0	0	0	0	0	0	0
Prot1999	Gene1999	8207	3676	3326	2432	2687	433	103	0	0	0	0	0	0	0	0	0	14777	14957	151	1506	1940	1147	65	304	0	0	0	0	0	0	0	0	10547	5195	5635	9764	682	133	0	0	0	0	0	0	0	0	0	0
Prot3810	Gene3810	2362.5	1395	4708.25	1370	1083.5	168	48	0	0	28	572	1110.25	1525	2628.75	820	1717	15592	4331.75	1842	3524.75	1442.5	569	0	0	0	49.75	310.25	1961.25	513.75	2310	1698.75	45.5	11457	5118	4066	2394.25	1067.75	124.5	65.5	0	37.5	21.75	795.5	1066.5	2626.75	472.75	810.25	443.75
Prot1971	Gene1971	0	0	0	0	0	0	0	0	80	28	245	1449	3866	9921	18323	10140	0	0	0	0	0	0	0	0	153	58	1941	3297	5378	3434	5746	4687	0	0	0	0	0	0	0	0	0	0	523	3880	1997	17594	10398	10202
Prot393	Gene393	17	570	3521	5107	2084	7166	1166	2195	873	1160	340	0	0	0	0	0	769	707	914	4506	11783	10218	6872	4083	1638	1223	556	0	262	0	0	0	1165	199	2367	1996	4298	6227	861	2516	2037	1690	108	0	0	0	0	0
Prot2183	Prot2183	13125.8	1747.5	3932.25	583.5	625.5	165.75	68.25	136.25	286.25	619	2446.25	767.5	4803.75	1008.25	245.5	40.25	3401.25	97.5	3841.5	639.75	887.25	738.75	141.75	425.25	122	1230.75	372	1759	3855	2020	907	512.25	4521.75	2644.5	966	675	185.25	249.75	60.25	138.75	236.25	902.25	1041.25	813.5	4339.25	553.25	583	42.75
Prot2792	Prot2792	23	1353	1128	5590.5	1146	2277	1814.5	3825	2559	351.5	1235.5	1682	6348.5	1909.5	144	2182	22	497.5	398	476.5	3872.5	1286	2360	1298.5	359	747.5	129	2964.5	6327	1765.5	5705.5	4832	142	420.5	401.5	98	3313	5894.5	1646.5	1084.5	406.5	248	974.5	1669	3004	836	4011.5	1815.5
Prot2983	Prot2983	0	0	0	39.5	44.5	95	1150	2498	5426.5	6276.5	6490.5	9110.5	7692.5	1940.5	391	187.5	0	0	0	124.5	39.5	994	1152.5	3792.5	5025.5	4658.5	3486.5	8228.5	5202	3741	1288.5	363	0	0	0	0	48	281.5	2291.5	3207	2412	1504	3860.5	4682.5	4171	1510.5	342	144.5
Prot2089	Prot2089	21400.5	1675	911.5	2274.5	2222	463.5	88.5	0	0	0	0	0	0	0	0	0	4819.5	3674	3919.5	1354.5	826.5	219	65	0	0	0	0	0	0	0	0	0	12799.5	2972.5	5637.5	3048.5	2755.5	1088	209.5	220.5	0	0	0	0	0	0	0	0
Prot1969	Gene1969	0	0	0	0	0	0	0	0	263	576	422	7168	7640	3440	6189	8039	0	0	0	0	0	0	0	0	0	102	965	2178	2307	3593	11370	7505	0	0	0	0	0	0	0	0	88	1278	554	3110	8559	5349	6834	5914
Prot622	Gene622	0	0	0	0	110	0	2274	3869	19456	19298	8707	2767	1260	372	15	0	0	0	0	0	0	322	136	7442	6888	8931	6531	2521	4111	1191	0	0	0	0	0	0	0	180	858	12848	17940	12876	5641	4686	1907	402	782	0
Prot1592	Gene1592	8382	4008	1605	177	770	214	0	0	0	0	0	0	0	0	0	0	3369	10422	1778	907	425	153	0	0	0	0	0	0	0	0	0	0	16477	4300	2987	850	541	117	0	0	0	0	0	0	0	0	0	0
Prot3063	Prot3063																	0	0	0	0	771.25	545	2782.25	2860.5	3987.5	4339	13627.8	434	2109	177.75	0	0
Prot2047	Prot2047	13953.8	648.75	424.5	1456.5	366	0	0	160.5	97.5	1708	569.25	3777.75	2391.5	552.25	399.25	113.75	10917	2987.25	2727	52.5	195	70.5	0	217.5	553.75	382.25	728.5	1005.5	1642.75	1778.75	78	94.5	2044.5	1077.75	3525.75	118.5	0	230.25	157	143.75	302.25	75.75	1884.5	5974.75	4222.5	721.75	696	108.5
Prot4027	Gene4027	4215	2924.5	2989	3876	3534	5181.75	2801.25	2471	1898.25	2079.25	2601	1104.75	156.75	0	79.75	0																	9474.75	7422.75	1609	1691.5	3570	4720.5	2691.5	1337.5	2890.5	4544.5	2197	1260.75	882	181.5	3	0
Prot4125	Gene4125	35	95.25	1038.5	679.5	2409.75	4054.75	2619	1755.5	628	1367	1365.5	1205	3364.5	6862	1838.5	953.5	65.75	65.25	1005	1219	2253	3333	3827.75	1686.5	893.5	2262.5	994.5	3199	2524.5	9008.75	5365	5395	78.75	497.5	437.75	468.75	1973.5	3936.25	4410.25	1607.25	857.25	246	749.5	1818.25	6670.5	5772	3535	1958
Prot2935	Prot2935	0	95.25	0	0	12	782.25	3435.25	4411	454.75	4854.5	4772.25	3902.25	1188	1621.25	209	201.75	0	0	0	216.75	126	1041	3213	7872.5	3283	3396.25	2356.5	5773	1282.5	1226.75	1200	25.25	0	0	0	0	69.75	435.75	3302.75	4342.5	10067.2	4427.25	1248.75	4152	1332.5	2000	109.75	301.25
Prot3624	Prot3624	33	37.5	356.5	426.5	4959	2499.5	5718.5	1710	1708	715	552.5	3097	5517.5	3475.5	5380.5	1011	203.5	57	1632.5	3230.5	3251	226	2432.5	2755.5	1347.5	1132.5	854.5	1447.5	4080	5105.5	1954	752	97	56	1155	3205.5	4796	2179	6865	2321.5	1250	301	875	3730	1694	4897	1470.5	1921
Prot4103	Gene4103	565.75	736.25	2327	4128	4186.75	900	3164.5	331.25	481.75	480	1185	2584.5	4236	4206	2792.5	3444.5	304.5	1287.25	2402.75	7568	2711.5	4471.5	3154.5	2372.75	479	244.25	282.5	781.5	2220.5	1758.5	2154	1474.5	911.25	846.25	4469	235.25	2407	1167.75	3403.25	2017.25	1011	502.75	413.5	2224.75	6870.5	3891	5139	3094
Prot349	Gene349	27	636	1122	4022	4782	3296	9767	1846	1496	823	196	0	0	0	0	0	0	522	2216	9163	8640	8963	14070	725	3508	371	172	423	0	0	0	0	88	292	883	4387	4612	5277	3992	3786	5127	1457	7	181	0	0	0	0
Prot2556	Prot2556	3025	3972.5	5842.5	1721.5	1957	8637	284.5	3404.5	1022	412	106.5	0	0	0	0	0	668.5	2032.5	2124	5470	651	2671.5	5828.5	3037.5	176	355.5	54	0	0	0	0	0	2381	1368	4671.5	3183	5997	2036.5	4586	3758	445.5	468	0	0	0	0	0	0
Prot512	Gene512	0	0	0	0	1609	853	2514	2290	11935	5569	4383	171	88	0	0	0	0	0	0	0	1505	450	3134	9205	5653	4012	432	600	150	0	0	0	0	0	0	0	1184	953	2825	7790	166	9278	1787	866	246	0	0	0
Prot1688	Gene1688	0	0	0	0	388	2070	2619	3655	3579	17602	10935	2274	2181	223	0	0	0	0	0	0	0	778	59	9128	619	5226	2608	994	3248	312	0	0	0	0	0	0	0	608	461	8134	3542	8976	4427	13770	2990	1316	0	0
Prot1218	Gene1218	15725	2431	9916	3389	3	459	0	0	328	0	0	0	0	0	0	0	11365	8930	7873	2008	3769	116	321	0	0	0	0	0	0	0	0	0	239	13083	6218	3247	675	634	0	0	0	0	0	0	0	0	0	0
Prot3157	Prot3157	0	0	0	0	27.75	126	31.5	977.25	1779.75	7042.25	4190	1373.25	2526.5	3432.75	2276	1653.75	0	0	0	0	0	144	423.75	928.5	9490.5	8285	11163.2	3132.25	5444.75	3119	2220	1179.75	0	0	0	0	37.5	397.5	1429.5	5635.75	1801.5	11220.2	2274	3891.5	1044.75	3849	1399	2197.25
Prot2333	Prot2333	9770.25	1824.75	2193	1758	327	267.75	293	189.75	176.5	984.75	2165.25	2348.75	1743.75	1060.5	460.25	64.5	19956	8165.25	2774.25	1923	1531.5	66	32.25	501.75	629.25	890.25	1245.75	2248.5	798.25	1742	942.25	236	1175.25	5247	2412.75	834	998.25	349.5	0	198.75	709.5	2381.75	4238.75	3758	3162.75	445	417.25	270.5
Prot321	Gene321	468	2100	4468	3633	8575	11343	4484	11443	1101	2413	445	0	189	0	0	0	0	338	2577	3044	1893	950	11017	4142	746	192	1153	0	0	0	0	0	401	536	4500	3056	13571	3666	2036	5973	335	992	0	288	0	0	0	0
Prot2825	Prot2825	838.5	1424	4104.75	3482.75	1374.5	2421.25	5689	8818	2154	818.25	404.25	1471.5	69	70.5	0	0	427.5	1209	3066.75	3204.5	1360.75	828.5	3672.5	3360	7617	9657.75	2183.25	1551	234	93	0	0	316.75	962	2482.75	3658.75	1670.5	5447	4107.25	4935.75	2506.5	6878.25	802.5	931.5	258.75	209.25	0	0
Prot67	Gene67	3879	410	2196	3599	2279	108	0	0	0	0	0	0	0	0	0	0	22441	3429	5612	319	76	1072	109	0	0	0	0	0	0	0	0	0	17717	3904	1213	2282	1675	0	0	0	0	0	0	0	0	0	0	0
Prot3396	Prot3396	157.25	73.75	369.25	281.75	1603.75	86.25	398.75	145.75	2964.75	645	5445.75	17865	7080.75	2377.5	319.5	231	382.5	1531.75	1634.5	681.25	740.75	234.5	204.75	748	1058.25	3156	4097.25	11917.5	7431.75	3944.25	941.25	218.25
Prot796	Gene796	0	0	0	0	0	0	0	0	0	90	1066	4093	4884	1032	10068	2552	0	0	0	0	0	0	0	0	0	0	348	12546	7443	2915	6906	4805	0	0	0	0	0	0	0	0	186	175	859	1627	9234	4954	8139	1337
Prot1757	Gene1757	0	0	0	0	0	0	0	1077	1032	2577	9015	11057	5209	4355	333	147	0	0	0	0	0	0	69	454	1359	9276	2147	12053	4491	592	362	1021	0	0	0	0	0	0	427	1103	1328	2245	9803	6101	2597	3188	790	1674
Prot2405	Prot2405	19174	8277	7180.25	3071.25	2037	1092.25	2384.25	1414.25	92.75	3.25	187.5	0	0	0	0	0	4686.25	2509	2949	6521	2848.75	3133	2890	428	3.75	126.5	203.5	0	0	0	0	0	717.25	3421	2836.75	3368.25	5341.25	2916	1820.75	1025.25	823.5	212	0	0	0	0	0	0
Prot2718	Prot2718	0	0	0	0	48.5	241.5	700.5	3335.5	5938.25	8019.75	8264.75	12596.2	4598	5943	957.75	75.75	0	0	0	40	518	83.5	832	1791.75	4332.75	5083.25	8814.75	9910.25	5032	4349.25	174.75	833.25	0	0	0	0	45.75	282.25	656.75	3014	2352.75	6290.25	9906.5	13493.5	6467.75	4404.75	813.75	650.25
Prot371	Gene371	995	659	4531	4401	8498	11611	7750	8921	1766	1636	130	0	0	0	0	0	1593	2455	1165	4914	3072	10989	13812	4371	1830	713	0	0	0	0	0	0	0	1826	3016	7599	9179	7880	6565	5032	2313	1307	238	0	0	0	0	0
Prot3406	Prot3406	0	0	0	0	107	193	726.25	2049.5	3831.75	3291.5	1195.25	9964.25	12932.2	1819.75	1178.25	487.5	0	0	24.5	0	159	291.25	675.25	2491	2452.5	5974.75	8129	5040.75	6610	2582.25	1317	975.75	0	0	0	0	72.5	539	224.75	1810.5	3581.5	6217	12895.8	9632	5541.5	1649.25	1880.25	248.25
Prot4023	Gene4023	145.5	157	1847.5	120.5	2433.25	285.75	3715.75	3340.25	4410	1643	3277.5	5128.25	738.25	2147.25	1003.25	640.75	41.75	22.75	11.5	694.75	1065.5	4009.5	2506.75	1453.5	4895	6209	3652.5	1573.75	2911.5	2226.75	2865.75	2515.75	135.75	85.5	1224.75	760.75	1019	3102.25	3727	6482.5	7462.5	1994.5	6871.75	4418.25	2099.5	1860	494.25	620
Prot2593	Prot2593	2031	3553.5	1887.5	10737	883.5	3415.5	787	234.5	119.5	94	311	1222	4132.5	7344.5	4732.5	1631.5	650.5	4636	1654.5	6142.5	2419.5	242.5	46.5	156.5	0	145.5	1138.5	1812.5	2961	4941.5	218.5	8026.5	1400	1055	2553	1491	2919	2928	771	40	96.5	0	664.5	1653	4643.5	3539.5	1756	4621
Prot903	Gene903	10396	5157	2886	2495	923	174	17	0	0	0	0	0	0	0	0	0	62273	5741	1343	2201	311	476	0	0	0	0	0	0	0	0	0	0	28750	2348	328	722	226	25	0	0	0	0	0	0	0	0	0	0
Prot3062	Prot3062	2906	69.5	4955	1247	140	310.5	1279.5	638	498	1437	1972	5410	330	80	8	0	15484	1218	3109.5	1497.5	512	260	505	419.5	3461.5	3176	3289.5	850	832.5	186	104	0	7393.5	3375.5	615.5	3243	346	175	1116.5	830.5	5975.5	7564	4849.5	324.5	206	173.5	0	0
Prot104	Gene104	8189	2203	545	915	114	11	0	0	0	0	0	0	0	0	0	0	34201	4920	616	2129	2039	317	0	0	0	0	0	0	0	0	0	0	3587	2080	3006	3086	537	6	0	0	0	0	0	0	0	0	0	0
Prot3492	Prot3492	26637	5317.5	2745	2475.75	783	720	29.5	1812.5	1151.75	5638	4332	553	812.25	104.75	6.25	0	18015.8	285.75	1164.75	896.25	305.25	442.75	53.25	1016.5	1273.25	835.5	385	151.75	779.5	0.5	0	0	10746	6408.75	1653	1253.25	395.5	365	643.5	2179.5	674.25	1317.25	1531.5	1540	602.25	149.5	72.75	0
Prot2191	Prot2191	17319.5	857.75	5650.75	2378.5	2823	47.75	67	77.25	102.75	0	0	0	0	0	0	0	8409.25	4668.5	3182	3140.25	3283	2286.5	216.5	97.75	0	0	0	0	0	0	0	0	1140.75	4043	2481.75	1837	1424.75	2688.75	1064.75	13.5	70.75	0	0	0	0	0	0	0
Prot848	Gene848	0	0	0	0	0	0	0	0	0	265	1496	5066	2924	14558	7031	4760	0	0	0	0	0	0	0	0	0	0	1358	1064	123	2102	4202	5466	0	0	0	0	0	0	0	0	0	0	643	1626	5551	13869	4992	9879
Prot3173	Prot3173	352	775	3483	148.5	1476.75	573	3721.5	2312	4307	336	4774.5	5208.75	956.25	802.5	0	28.5	245.75	1214	175	1535	1149.75	1803.5	433.5	7155	3926.25	1143.75	6549	2034	456	135	0	0	642	281.75	2024.25	2353.5	749.75	701.5	1782.75	3138	10071	1996	938.25	4777.5	1433.25	245.25	0	0
Prot1009	Gene1009	812	4140	4871	2311	3692	130	320	0	0	0	0	0	0	0	0	0	4080	9998	4247	4566	1709	532	195	0	0	0	0	0	0	0	0	0	19119	7468	6466	895	2345	1165	88	29	0	0	0	0	0	0	0	0
Prot602	Gene602	0	0	0	0	542	1218	1324	8980	6352	12056	6821	2747	2500	438	17	0	0	0	0	0	0	698	1425	8638	4380	8664	1447	3711	2746	1077	0	0	0	0	0	0	65	160	2629	9045	3056	7855	2802	2283	85	216	85	0
Prot337	Gene337	0	1767	2465	10228	6699	2278	986	4610	1288	626	287	0	0	0	0	0	47	1265	8223	2135	4244	3919	16393	1358	3514	48	247	309	126	0	0	0	0	2253	2810	1746	14144	9656	13458	4586	2820	86	307	396	0	0	0	0
Prot3159	Prot3159	0	0	0	0	59.5	560.5	2432	5319	15068	10565	7497	5195	2618	66.5	124	0	0	0	0	0	49	930.5	3952	2745	7755	9253	4922.5	2785	1228.5	483.5	0	0	0	0	0	66	584.5	1205.5	6883	3291	6856.5	7587	5342	2734	490.5	226	288.5	0
Prot3056	Prot3056	17964	1433.5	436.5	1774.5	171.5	107	0	0	0	190	827.5	4270	5056.5	9198.5	4439.5	5528.5																	13247	1154	978	1777.5	143.5	0	0	0	0	0	382	150.5	2208	1659.5	8506	3823.5
Prot3630	Prot3630	1332.5	2958	4898	2226	6745.5	1333	406.5	278.5	363.5	271.5	579	2524.5	4382.5	2291	3977	1050.5	1250	1237.5	453	5538	377	4377	1710	133.5	67.5	0	640	2384	3912.5	3305	2983.5	6717	373	4193	1749.5	4360.5	3874	617.5	233.5	26	33	291	911.5	4309.5	2300.5	7917.5	1458.5	1702.5
Prot2509	Prot2509	2451.75	4311.75	2208.75	2742.75	6990	1235	1253.5	588.25	3261.75	304.75	1213	1243.5	64.5	31.5	54.25	0	2415	3438.75	7210.5	2322.75	14000.2	2771	4000.5	2220	1415.5	2459.75	906.75	724.75	26.25	83	0	0	811.5	3003	9710.25	1192.5	1940.25	498.75	1641	1586.5	3041.5	893.5	2547.25	514.25	539.25	13.25	49.75	0
Prot2523	Prot2523	4001.5	4590.5	535.5	2909.5	641.5	675	889	1336	3381.5	5695	699	1696.5	15	58.5	0	0	12823	2289	2416.5	1687	621	1530.5	1614	894	3684.5	1260.5	1047.5	550.5	30.5	183.5	0	0	3425.5	3075.5	1922	911	844.5	808.5	779.5	5908	505.5	4613	593.5	502.5	455.5	110	0	0
Prot3450	Prot3450	514.5	460.5	399	323	3522	6549.5	1025	2030.5	2010.5	4713.5	4719.5	8913	5346.5	406.5	835	48	0	218	1476.5	485.5	4308	3405.5	5154	3176	849	2633.5	6851	7829	4450	1053.5	882	308	356	118	727	1184	1084.5	5807.5	1651.5	2944	3865.5	2860	5812	4865.5	6046	2066.5	1237	970
Prot2782	Prot2782	207.5	567.5	437	2160.5	1674.5	1897	3225.5	2459.5	2980.5	5137.5	1174.5	6080.5	344	2029.5	566	145	117	162	1730	3883.5	1994.5	2472	5988	1988	1278	7266	7951.5	4389.5	4700.5	2211.5	332	342	71	662.5	299.5	489	3180.5	1480.5	4286.5	1981.5	1976	5521.5	4260.5	565.5	3744.5	3324	575.5	17.5
Prot3320	Prot3320	0	0	0	0	0	145.5	0	92	472.5	1104.5	2466.5	5578.5	7935.5	12102	5957.5	1573.5	0	0	0	0	0	0	0	197.5	2115.5	4049.5	4405.5	6299	7486.5	6618	4633.5	4866.5	0	0	0	0	0	0	61	386.5	910.5	5113	4451.5	1509	4678.5	6407.5	927.5	3552.5
Prot1715	Gene1715	0	0	0	0	50	752	3335	7431	3571	4984	2698	11935	3353	57	160	0	0	0	0	0	0	521	1010	2988	4129	6554	11717	6438	880	183	0	0	0	0	0	0	0	1430	3564	2210	824	1158	17063	3091	821	509	194	0
Prot1173	Gene1173	1092	2096	3915	1717	6375	4201	1930	1078	0	0	0	0	0	0	0	0	393	3748	6736	6675	13866	1531	3589	163	0	0	0	0	0	0	0	0	3300	3871	66	2078	4643	4698	1654	270	0	0	0	0	0	0	0	0
Prot3329	Prot3329	0	0	0	0	0	89	672.5	1425	2217	4812.5	7047	5333	5836.5	1459	907	101.5	0	0	0	0	125	485.5	707.5	1034.5	5780.5	11458.5	4914.5	3076.5	2774	1427.5	1175	88.5	0	0	0	0	47.5	171	948.5	3561.5	3103.5	4756.5	3466	3429.5	3048	770	1153	126
Prot624	Gene624	0	0	0	0	231	71	1906	5768	2903	7388	8207	11714	3094	780	0	0	0	0	0	0	740	677	3271	5434	7403	4469	3688	4630	1161	220	3	0	0	0	0	0	0	341	2820	1129	4519	8109	2196	5383	1082	1242	0	0
Prot317	Gene317	1149	77	1315	3863	2813	5664	9993	3258	4107	1151	474	0	0	0	0	0	1528	241	1203	6736	3117	1307	10465	6208	2005	1226	0	0	0	0	0	0	0	84	2914	6143	6908	10544	2599	2740	3648	469	36	0	0	0	0	0
Prot2277	Prot2277	12149	2006.75	8357	3064.25	1382.5	447.75	473.5	156.75	0	0	0	0	0	0	0	0	10427.2	529	5712.75	4857.75	4775.5	1306	444.75	139.75	0	0	0	0	0	0	0	0	999.25	8168	2245.5	4560.5	2251.5	2225.75	531.5	131.5	60	0	0	0	0	0	0	0
Prot2127	Prot2127	9945	3586	1025.5	921.5	412.5	361	96.5	796	761	1836	2125	3689.5	8425.5	4690.5	383.5	0	5323	2693.5	850.5	1462.5	241.5	90.5	0	576	650.5	266.5	2254	3196	5664.5	539	836	71.5	13171	293	843.5	419.5	249.5	0	0	1306	457.5	244.5	7828.5	4301.5	7708.5	1135.5	278.5	271
Prot1638	Gene1638	0	0	0	0	0	123	2963	8977	1414	19034	6677	5063	287	17	274	0	0	0	0	0	212	218	1401	6863	12948	12055	6168	441	2938	728	0	0	0	0	0	0	0	1220	2058	4147	7611	12895	11955	320	5820	308	0	83
Prot3935	Gene3935	1191.75	1487.25	331.5	421.75	348	62.75	409.5	519.5	3118	192	899.5	1817	138	989.25	681.25	2256.5	6643.5	382.75	1305.25	99.25	434.75	145	1923.5	3711	161.5	3492.75	1124.75	1325.75	1060	4445.5	2302.25	1099.5	2680.75	2112.25	155.25	43.25	752	1015.75	589	2592	4081	4294.5	3296	1528	856	3256.5	3695	1927.75
Prot2205	Prot2205	38686.2	1696.75	1365	1815.25	818.25	305	74	0	0	0	0	0	0	0	0	0	26841.2	3704	5282.5	1538	1363.75	29.25	36.5	0	0	0	0	0	0	0	0	0	6200.75	7120.25	6498.75	551	521	107	74.75	0	0	0	0	0	0	0	0	0
Prot1409	Gene1409	170	458	1393	2411	7149	11742	6524	4608	4281	555	58	0	0	0	0	0	0	1023	1467	7193	7916	10195	4597	4983	1622	1825	0	106	0	0	0	0	0	416	3259	2611	4459	10649	5193	8799	3767	1809	324	0	0	0	0	0
Prot4089	Gene4089	2859.5	2567.25	3443	1129.5	4149.75	1403.75	3080	1550.25	1824.75	3402.75	2784.5	4650	4405	907	319	430.5	528.75	491.75	1953.5	989	1699.5	1505.25	547.75	731.25	763	678.5	2801	1530	2316	3548.5	288.5	86	5318.25	788.75	2695.25	880.75	1128	2131.75	1420.5	1914.5	1793.75	2990.5	3626	6078.5	3361.5	1684	528.5	56
Prot3570	Prot3570	0	0	0	0	2.25	139.5	3686	6594	3954.5	11160.8	2734.75	2382	1321.25	345.75	0	0	0	0	0	8.5	139	238.5	3017.75	3986.75	5085.75	5907.25	7841	1478.25	1572	624	738.75	0	0	0	0	24.75	349.5	375.5	1753.75	1294	7913.25	2485.25	14575.8	5115.25	832.75	212.25	0	0
Prot2348	Prot2348	5108	1199	5580.5	4130.5	7360	851.5	1478	532	795.5	78	0	0	0	0	0	0	6182	1360	1193.5	4309.5	2773	5435.5	5280.5	1176	1689	869	335.5	0	0	0	0	0	6690.5	1981	5979.5	1494.5	3029	5344	4287.5	3477	1069	65.5	76	103.5	0	0	0	0
Prot3119	Prot3119	0	0	0	0	0	406.5	1077	1906.5	1340	12680.8	5966	7083.25	1522.75	1918.75	2454.5	2059	0	0	0	0	0	82.5	1389.75	1342.5	2356.5	7338.75	1313.25	4730	1463.5	1924.75	864.25	87.25	0	0	0	0	0	147.75	1956	2561.25	9564	5169.75	14026.8	5504.75	6960.25	1153	1660.25	1590.5
Prot2569	Prot2569	1476	5801.25	4610.25	8164.5	5180.25	1992.75	78	407.25	106.75	0	277	800.5	1562.75	1291.75	1553.75	1613.5	2912.25	3426.75	4050.75	3021.75	8935.5	304.5	1233	251.25	0	128.75	290	1039.25	1470.75	1477.25	2296.5	1315	2330.25	6965.25	7519.5	5280.75	5925	243.75	216.75	195	0	28.25	373.75	685	8.75	1042.75	1227.5	1170.5
Prot3793	Gene3793	3898.5	1291.25	4620	1792.5	1466.75	1202.25	1218.5	1328	460.25	60	168.25	110.5	1636	358	2169.5	623.75	3839.25	3479.25	3385.75	6822	3424	2211.5	2890.75	1867.75	313.75	264.75	490.75	1881.25	2188.25	2860.5	1221.75	1831	10250.8	2644.75	4295.25	3337	3534.75	1841.5	1085	385	883.5	298	462	1895.25	94.75	3506.5	1476.25	2403.25
Prot1115	Gene1115	12679	7521	2158	524	1128	556	109	0	0	0	0	0	0	0	0	0	14863	496	11220	8047	762	1453	145	0	0	0	0	0	0	0	0	0	7862	4254	10124	1806	4886	50	0	0	0	0	0	0	0	0	0	0
Prot3032	Prot3032	69.25	17.25	1063.25	89.75	1198.5	4547.75	1426.25	1360.25	7039.5	6623	63	5781	2170.5	398.25	0	0	69.5	192.5	37.25	558	1922.5	3747	4348.5	4157	4990.25	10900.5	4136.5	48.75	195	316.5	0	0	0	204.25	463.25	1878.25	1213	2303	1089.75	5682.75	5101.75	6176.25	5104.5	5007	1158	195.75	426.75	0
Prot434	Gene434	296	539	1201	2490	4947	4754	3360	4332	1743	1341	116	0	0	0	0	0	758	1285	2265	7003	1305	6840	2344	2903	3618	335	116	112	0	0	0	0	0	430	2106	4495	2457	16703	3938	166	4273	1374	70	185	0	0	0	0
Prot2966	Prot2966	25	115	2871.5	5848	1290.5	6616.5	4718.5	4142.5	6017	9863	1078	601	83	118	0	0	187.5	485.5	693.5	1417	3835	1679	8728.5	7163	2480.5	1630.5	1609.5	238.5	201	0	26.5	0	0	438.5	1537.5	190.5	3352.5	5450	4023.5	3413.5	2277	1050.5	1585.5	469.5	105	0	0	0
Prot1055	Gene1055	12913	3142	7530	370	1340	391	238	0	0	0	0	0	0	0	0	0	4654	6028	3480	7753	554	57	0	0	0	0	0	0	0	0	0	0	5299	11009	9538	1772	4242	121	382	82	0	0	0	0	0	0	0	0
Prot2959	Prot2959	0	0	0	267.75	210.75	1929	3219	4539	7140.25	3168.5	7364.75	1764.5	1640	454	625	19.75	0	0	0	3.75	299.25	1095	1645.5	4045	2589.75	597	5292.25	2656.25	1348.75	3490.25	876.75	28	0	0	0	34.5	338.25	124.5	789	4310.5	3390.25	820.75	4421	2823.75	1479.5	692	363	146.5
Prot3294	Prot3294	0	0	0	0	122.5	174	471	2328	1906.5	4765	6184	2105	4700.5	1867	1245	353.5	0	0	0	0	138.5	617	535.5	1907	5692.5	6522	9410.5	7634.5	1879.5	795	950	71.5	0	0	0	0	0	11	2075	2457.5	2129.5	3756	7207	10959	3729.5	4007.5	625.5	498
Prot2037	Gene2037	0	0	0	0	0	0	0	0	0	0	1411	7618	10133	6986	1011	2900	0	0	0	0	0	0	0	0	0	205	4138	739	11452	11477	9941	10077	0	0	0	0	0	0	0	0	0	223	3876	5094	6309	13966	1017	2585
Prot828	Gene828																	0	0	0	0	0	0	0	0	0	151	563	2321	4101	5982	5099	5657	0	0	0	0	0	0	0	0	277	871	3282	2842	1168	7442	40	247
Prot1887	Gene1887	0	0	0	0	0	0	0	0	102	114	721	8657	14996	2325	3393	88	0	0	0	0	0	0	0	0	0	0	1279	3542	8491	9458	1522	5846	0	0	0	0	0	0	0	0	0	335	695	4915	4721	4141	10714	1499
Prot1413	Gene1413	0	975	1618	2917	3806	12028	11954	1391	164	718	66	0	0	0	0	0	262	292	5406	6270	6471	8966	12951	5693	4505	627	911	0	0	0	0	0	504	1052	2530	7640	11649	17322	10662	6690	4661	1236	0	428	0	0	0	0
Prot4122	Gene4122	168.75	105	573.25	753.75	2673.5	789.25	4623.75	1310.5	950.75	1799.75	617.5	1354.5	1946.75	1427.5	4583.5	776	0	202.75	467.75	1780.5	1501.75	237.25	1742	1106.5	1519.25	2135.75	1960.5	1959.25	4546.75	2768	4470.5	3142	103.25	0	947	132.5	3628.25	1078.5	4267.25	2097	4708	1937.25	1530.25	1086	100	1998.25	1654	2389.5
Prot1697	Gene1697																	0	0	0	0	0	112	590	5150	1861	11294	1606	74	966	20	239	0	0	0	0	0	176	535	3143	1761	12427	15594	3253	4026	3925	1267	0	0
Prot3087	Prot3087	241	3919	1563	496	1447	433	1480.5	1852.5	3671	2781.5	5878	3005	520	215.5	146.5	0	3164	2813.5	847.5	1330.5	1180.5	112.5	1232	627.5	7675.5	120.5	3409	2091.5	971.5	166	133.5	0
Prot3674	Prot3674	0	0	0	0	75.5	652	2711.5	624	4499.5	2885	2391.5	3162.5	1920	8475	2012.5	2364	0	0	0	0	159.5	315.5	1077.5	3774.5	2001	2415	1240.5	4311.5	5020.5	528	2188	1599.5	0	0	0	0	569.5	4	2157.5	2677.5	3565.5	1469.5	1357	2263.5	3144	9100	1579	104.5
Prot699	Gene699	0	0	0	0	0	0	57	180	1529	4183	2397	6734	12441	11311	2328	446	0	0	0	0	0	0	23	1001	523	4044	11719	11000	5477	4003	3041	2297	0	0	0	0	0	0	0	337	381	6495	7707	5590	3406	5996	755	417
Prot3198	Prot3198	0	0	0	0	0	538.5	101.5	216	2710.5	3268.5	3058	3181.5	3740	5528.5	4866	1329.5	0	0	0	0	0	383.5	448	775.5	3595	5519.5	5502.5	4486	5022.5	955.5	3709.5	1640.5	0	0	0	0	69	487.5	301.5	1278	6703	4435	3816	3086	3178.5	6781.5	1780	3145
Prot370	Gene370	423	848	1422	1516	12007	1682	15192	6650	2432	1397	79	0	0	0	0	0	1087	0	2741	1260	11055	5084	699	7834	2147	630	559	0	0	0	0	0	148	671	507	4523	7780	12548	11904	10958	2924	365	219	0	0	0	0	0
Prot1772	Gene1772	0	0	0	0	0	0	0	137	588	2292	18875	4224	10530	5999	4910	411	0	0	0	0	0	0	382	125	3374	3766	3237	5911	13754	6117	2194	289	0	0	0	0	0	0	247	346	3542	5270	1552	3959	11025	3105	2034	1432
Prot2253	Prot2253	3493.5	5324	961	238.5	316	52	63.5	165	2020	2116	8960	2667	5511	1773.5	1318	443.5	3895	2165	158	741	35.5	1305	19.5	219	278	1270.5	2777.5	6103	3024	4658.5	1392	653	5212.5	1728.5	2205	884.5	122.5	6.5	0	221.5	1020	3444	1671	8132	4998.5	2545.5	659	202.5
Prot3941	Gene3941	9573	2655.75	1447.75	3515.25	1897.25	1475.75	1969.75	4834.5	3276	9464	1593.25	717.5	123.5	0	0	0	2766.5	1834.5	1997.25	2023.75	2165.75	3196.75	2913.5	2172.75	1486.5	2852.5	1356.75	1904.75	12	0	0	0	6984.75	1403	1282.5	1754.75	1741.75	2032	2574.5	3053.5	6200	3238.5	756.5	354.5	208.5	46.5	0	0
Prot194	Gene194	19164	3740	5549	598	1382	129	196	181	0	0	0	0	0	0	0	0	14756	3655	7665	1814	242	23	0	516	0	0	0	0	0	0	0	0	173	13891	4479	5612	2901	796	342	142	0	0	0	0	0	0	0	0
Prot2442	Prot2442	8996	2097.5	1685.5	1028	1207.5	350.5	110	183.5	1035	2507	1873.5	1485.5	1673	1012.5	2394	56	5810	912	5180	612.5	96.5	313.5	100.5	186.5	306.5	1115.5	2728.5	2408.5	5027.5	1138.5	643	96.5	1010.5	1257.5	1079	1566	615.5	171.5	360.5	324.5	226	642.5	4452.5	1624.5	4018	534.5	763.5	647
Prot3616	Prot3616
Prot328	Gene328	571	1301	357	4260	12543	5862	4513	2885	2608	220	567	0	74	0	0	0	12	521	4170	2876	9570	2763	6602	6768	354	901	681	0	0	0	0	0
Prot3937	Gene3937	216	792.75	1637.75	1865.75	1740	963.25	2128	3559.5	3758	2649	5319	1868.5	2393	1351	916.75	643	242.5	163.5	1031.75	1794	3101	1278.5	1279.5	875.25	499.5	3290	2431.5	1628	423	3181.75	2523.75	1193.25	710	1841	3226.5	2025	916.25	1649.5	2582.75	3609.75	4099.25	3664.75	877.75	401.25	82	2317	509.25	2936
Prot2206	Prot2206	5440.25	1687	4186.5	2965.25	2736.5	1473	2242.75	1285.25	456.25	306.5	0	0	0	0	0	0	32510.2	4440.5	766.25	1920.25	3091	3202	1466	456.25	904.5	561.75	0	0	0	0	0	0	48361.2	2624.25	1281	1228.75	4207.75	4529	2132.25	2621.5	400.5	457.25	0	0	0	0	0	0
Prot1240	Gene1240
Prot3195	Prot3195	7395	4183	419	475.5	236.5	319	1482.5	114.5	4806	3396.5	5738.5	5150	503	441	0	0	9742.5	2077	603.5	89	1089.5	280.5	559	2507	6569.5	5358.5	842	4470	634	428.5	23.5	0	5249	2576.5	2395.5	768.5	283.5	252.5	718.5	1195	6771	5056	5344	3456	229.5	70.5	0	15
Prot2044	Prot2044	3667.5	993	1432	490.5	17	54.5	79	1108.5	1645.5	2374.5	6126.5	2061.5	2160.5	2279	152	4.5	3698.5	2795	1507.5	484.5	198.5	392	56.5	297.5	193	443.5	5096.5	5705.5	4373.5	3067	1590	169	17265.5	1422.5	720	566	71.5	123	118	287.5	1063	1718.5	6789.5	11413	2743	2507.5	1453	25
Prot486	Gene486	0	0	0	0	0	60	623	3485	10931	2540	732	448	0	0	0	0	0	0	0	46	2202	2959	3652	3125	3186	2834	229	2422	442	0	0	0	0	0	0	0	246	1648	662	353	11201	5642	2561	1720	468	178	281	0
Prot3098	Prot3098	699	2468	768.75	1075	314.5	390.75	1925.25	6076.5	4901.25	4969.5	4539	1099.5	610.5	337.5	109.5	0																	4553.75	1203.25	1188.75	771.5	464.5	601	1315.5	4381.5	6894	1413.75	5864.25	2634.75	1901.25	273	0	0
Prot2080	Prot2080	4570.5	3801.5	6501.5	3915.5	4766.5	596	490	0	0	116.5	0	0	0	0	0	0	7942	2238.5	5581	6125	2404	1447.5	470	239.5	0	194.5	0	0	0	0	0	0	12590.5	3933.5	6006.5	2317	2826.5	2663.5	291.5	26.5	79.5	0	0	0	0	0	0	0
Prot2269	Prot2269	11261.5	529	1320.5	678	427.5	0	0	0	0	155.5	967.5	2810	2552.5	2263	1606	1355.5	5632	1701.5	1692	428.5	320.5	83	0	0	138.5	84	141	1026	3689	5001	2601	803.5	580	1805.5	3451.5	356.5	1.5	74	59	0	110.5	36	1155	2211	2392.5	3499.5	1494	2961
Prot3638	Prot3638	0	0	0	0	186	97.75	583.5	1324.25	1981	1796	1534.25	1887.25	6004.5	11259.5	6830.25	855.75	0	0	0	0	51.5	98.25	627	1369.5	2770.5	1459.75	1429.5	4618.75	364.75	2722	2270.25	3295.5	0	0	0	0	472.25	620.75	687.5	1598	1179	237.25	1445	3488	6668.75	4969.5	4663.5	5881.5
Prot1111	Gene1111	18273	7475	1535	5711	2946	52	0	0	0	0	0	0	0	0	0	0	6789	2981	1924	220	1186	930	4	0	0	0	0	0	0	0	0	0	18136	2963	5477	780	2919	307	16	0	0	0	0	0	0	0	0	0
Prot1768	Gene1768	0	0	0	0	0	0	0	312	2243	1420	4717	19572	10517	3263	2429	1453	0	0	0	0	0	0	0	1116	4288	7399	5108	6462	10244	2836	963	280	0	0	0	0	0	0	0	0	1286	102	13264	216	7381	6886	2750	522
Prot162	Gene162	16968	1450	4994	5418	878	91	8	0	0	0	0	0	0	0	0	0	9092	517	5536	4908	1199	2907	922	0	0	0	0	0	0	0	0	0	17766	10646	2495	6192	3303	369	0	0	0	0	0	0	0	0	0	0
Prot2541	Prot2541	1137.75	47.25	8339.25	5121	6917.25	4979.25	1278.75	608	1256.5	2238.5	4296.75	750.25	92.25	1266.75	1098.5	0	2083.5	593.25	8313.75	4620	6644.25	45.75	3300	72.75	618.25	356	1906	2081.25	2273.75	199.75	750.75	15.5	351.75	1198.5	7710.75	6495.75	681.75	5351.25	491.25	610.5	168.75	465.25	2462	4079.25	2392.5	183.5	592.75	47
Prot3298	Prot3298	0	0	0	0	191.5	502	789	2024.5	4685.5	7280.5	6024	6030	4329	1717.5	696	423.5	0	0	0	0	219.5	842.5	374.5	1271.5	2995.5	1086	8837	12471.5	3765.5	2557	1067	320.5	0	0	0	0	0	560	527.5	1651.5	3844	4403	6885.5	5197	6073.5	3295	1420	589.5
Prot2905	Prot2905	796.5	1581.5	1373.75	4871.25	1947.25	2701	2980.75	1045.25	3308.5	3793.5	3807.75	2860.5	387	0	0	0	588.75	181.5	1190.25	3288	1152.25	1102.25	1210	2536	4637	6571.5	3363.75	1527	42	285	0	0	664.25	317.5	1993	2110.5	504	1466.75	2981.5	2117.5	4323	1028.25	2091.75	69.75	529.5	917.25	0	0
Prot2926	Prot2926	0	0	0	0	137.5	1285	627.5	3552.5	3034	5656	4216.5	7818	2765	1482.5	1409.5	666.5	0	0	0	0	2	353	3289.5	743	1790	5064.5	2672	5871.5	2087	2280	895	564.5	0	0	0	3	148.5	352	2279.5	773.5	5703.5	4683	5547.5	2235.5	1680.5	1067	757	317
Prot853	Gene853	0	0	0	0	0	0	0	0	361	65	890	7089	5865	5368	12012	7918	0	0	0	0	0	0	0	0	566	249	883	494	5882	8927	14779	2872	0	0	0	0	0	0	0	0	0	668	146	9644	5382	781	6973	4342
Prot281	Gene281	2625	2368	3691	8765	6861	5478	459	64	229	0	0	0	0	0	0	0	3205	552	8667	4094	11507	2514	668	182	0	0	0	0	0	0	0	0	1474	3027	9258	8612	1415	4007	1637	145	236	0	0	0	0	0	0	0
Prot3563	Prot3563	0	0	0	0	106.5	205.25	992	1402.75	842.75	4579	1807	4873.25	3029.5	7290.25	7626	1423.5	0	0	0	0	0	75.25	739	784.25	336.25	852.75	3383	7722.25	2365.75	7441.5	8193	122.25	0	0	0	0	18.25	54.5	281.5	3357.25	816.75	1961	2554	7728.5	3231.5	8789.5	3618.75	2114.75
Prot1957	Gene1957	0	0	0	0	0	0	0	319	78	195	4184	2357	7894	9365	5115	751	0	0	0	0	0	0	0	0	78	389	1210	3694	2129	5505	6712	5199	0	0	0	0	0	0	0	0	97	308	383	4521	23996	2642	5703	2393
Prot1722	Gene1722	0	0	0	0	77	218	2778	11039	10152	10871	1050	14	1274	0	0	0	0	0	0	0	136	12	543	6911	12138	1645	8336	5870	802	854	55	0	0	0	0	0	145	635	4126	1941	12981	3347	1462	4037	1789	261	324	0
Prot3993	Gene3993	3254.5	3014.25	5710.75	2773.75	743.75	2053.25	1185.75	3609	3916.25	2790	398.5	1214.5	290.5	0	0	0	3536	3575.75	1717.5	2567.25	837.75	1471.75	3430.5	1304.75	959.5	2815	26	857.5	45	0	0	0	2547.75	2668.5	1618.25	2264.75	3616.25	885	3651	3770.5	2148.25	1653.5	3036	513	211	22.5	0	0
Prot1607	Gene1607	0	0	0	265	638	3059	2346	7949	1794	4795	3852	3577	0	0	0	0	0	0	0	0	189	5496	810	384	3445	7820	3580	702	391	0	0	0	0	0	0	97	540	868	1232	4303	2897	651	3111	2244	634	0	0	0
Prot241	Gene241	2634	4549	14584	9478	8603	1718	603	194	0	0	0	0	0	0	0	0	3742	6776	1460	13504	9787	2143	524	1121	145	0	0	0	0	0	0	0	1168	520	7302	10502	11401	10875	4819	398	0	0	0	0	0	0	0	0
Prot3622	Prot3622	0	0	0	145	66.5	200.75	1804.25	1924	917.75	612.75	1720.5	6101.75	4326	1671	5820	1863.75	0	0	0	0	36.25	12.5	350.25	215.5	2448.5	3638.75	1583.25	4188.75	5699.75	5526	7470	9969.75	0	0	0	0	14.25	507	42	506	1058.75	3328.75	1795.25	6018.25	5213.25	2149.75	5589	3288.75
Prot2094	Prot2094	7412.5	3396.5	1967	2083	1555	4447	4752.5	1261	3116.5	118.5	65	0	0	0	0	0	8099.5	2449.5	2840	535	2543	153	6056	1719	671.5	311	73.5	0	0	0	0	0	896.5	1536.5	855.5	754.5	4392.5	3752.5	2581.5	1170	109	324.5	326	0	123.5	0	0	0
Prot3313	Prot3313	0	0	0	0	0	0	134.5	185.5	1709	8354	7964.5	8344	4849.5	1815	897.5	2907	0	0	0	0	0	133.5	0	200.5	736	3422.5	7226.5	9253.5	8068.5	849.5	1438	3818.5	0	0	0	0	0	0	57	917	1945	258.5	1721	2644	6670	5609.5	4320.5	2948
Prot399	Gene399	697	1106	4013	3863	18419	8490	7777	3858	2436	627	171	230	0	0	0	0	887	454	1550	3400	15434	7352	6789	873	4127	470	300	0	0	0	0	0	373	1236	3673	1948	3521	2589	4423	5001	4791	347	208	0	0	0	0	0
Prot1129	Gene1129	0	0	0	238	891	170	1798	1004	15136	2604	841	1697	87	114	0	0	0	0	0	116	923	1351	286	4794	8854	1444	4955	803	153	0	0	0	0	0	0	188	0	526	1732	7913	5240	1935	2334	3874	211	0	0	0
Prot564	Gene564	0	0	0	0	201	684	902	68	1562	4461	3925	2113	1919	14	633	0	0	0	0	0	92	569	1449	10521	6947	11025	2761	4251	2266	680	611	0	0	0	0	0	225	448	2290	1218	10530	9108	5711	443	245	1169	143	0
Prot356	Gene356	284	839	3605	7153	3197	15759	3969	3872	1680	2850	248	0	0	0	0	0	602	2021	1541	4444	12797	1389	14896	8611	4660	2640	224	143	0	0	0	0	442	1148	1495	3690	20361	7596	4098	2414	332	1075	92	0	0	0	0	0
Prot2895	Prot2895	70	2245.5	2557	2720.5	2961	2260	1417	6167.5	7547.5	2262	1807.5	636	17.5	0	0	0	1317.5	2391	3211	3801.5	3388	1065.5	3289	3096	684	2640	2838	110.5	94.5	31	0	0	438.5	2586.5	3119	3730	4497	2856.5	454	3710	1236.5	5280	1053	526.5	20.5	66.5	0	0
Prot2898	Prot2898	6179.5	3487.5	3079.75	24.5	720	1852	5490.75	3550.25	8299.5	6022.5	3799.5	242.25	183.75	21.75	0	0	2287	1650.75	2874	2575.25	133.25	887.5	582.75	5820.75	7110.75	337.5	3825	910.5	565.5	118.5	0	0	2923.5	1314	3779	1716.5	1322.5	348.5	1757.75	2971.5	4424.25	4380	1525.5	491.25	39.75	0	0	0
Prot637	Gene637	0	0	0	0	0	1241	4473	2277	7920	1926	8588	2899	1627	264	271	0	0	0	0	0	0	1034	1981	2431	9473	8879	5381	11399	2641	47	0	0	0	0	0	0	0	157	139	4577	5	9609	6785	6232	2605	247	66	69
Prot3564	Prot3564																																	811.25	1748.75	952.75	2008.75	33.75	2095.5	727.25	175.25	28.25	122.25	426	3672	4356.75	7095.75	5802.75	5766
Prot1438	Gene1438	1112	6155	245	360	330	0	0	0	0	0	0	0	0	0	0	0	17565	159	3441	580	907	50	0	143	0	0	0	0	0	0	0	0	23091	2900	2846	1664	73	9	0	201	0	0	0	0	0	0	0	0
Prot3909	Gene3909	62.5	1281	643.5	3812	5666.25	7404.25	4370.5	6730.75	1451.25	2830.75	3465.75	1439.25	659.25	385.25	0	0	142.5	146	1748.5	1573.5	3665	5863.75	7687.25	4920	5337	3938.25	1697.5	3335.75	584.25	0	84.5	0	0	164.5	1283	3474.25	1732.25	2703.75	3544.5	4422.5	3421	1812	2870.5	2676.5	1395.75	95.25	32	0
Prot1487	Gene1487	0	0	0	114	159	1724	48	9280	5243	1801	892	846	0	0	184	0	0	0	0	0	809	1119	4547	7059	15393	8715	8707	3984	29	138	0	0	0	0	192	194	0	1581	748	6472	11767	6063	7012	892	393	0	0	0
Prot2451	Prot2451	7353.5	4074.5	3365	1228.5	1205.5	60	93	0	21.5	186	1277	3529.5	109	4838.5	5426	151	7658.5	4426	1673.5	1756.5	935	147	6	0	70.5	91.5	205.5	1427.5	1890.5	63.5	2646.5	2316.5	4500.5	5863.5	5367.5	434.5	163	480	419.5	0	136	684.5	49.5	294.5	3567	1715	2039	2553.5
Prot1749	Gene1749	0	0	0	0	0	0	0	517	1268	5783	3249	12871	8732	4703	2046	724	0	0	0	0	0	0	463	501	678	6798	6274	11586	6426	2398	332	267	0	0	0	0	0	131	80	0	786	3907	5121	8272	4877	7058	993	560
Prot1276	Gene1276	365	2549	6647	15428	8771	219	1282	0	0	0	0	0	0	0	0	0	3066	5468	14578	4645	13110	5139	1640	823	0	0	0	0	0	0	0	0	1325	3953	5478	14654	6557	5822	364	223	0	0	0	0	0	0	0	0
Prot1550	Gene1550	0	0	0	0	0	0	167	714	1074	12218	807	7946	11955	7397	1327	23	0	0	0	0	0	0	54	1153	970	2957	8180	11368	4414	3626	770	540	0	0	0	0	0	0	0	121	958	2588	19207	9012	2108	3945	2192	958
Prot3480	Prot3480	0	0	0	0	94.75	0	562	114.25	861.75	4074	3871.5	2874.5	7347.25	5709.25	7572.5	5116.5	0	0	0	0	0	53.5	128.25	473.5	1995	2887.5	2824	4153.75	2134.5	13828	1737.75	3122.25	0	0	0	0	84.75	62	905.25	1873	1954.5	5359	1604.75	8095.75	12441.5	11112.8	6209	2578.5
Prot3234	Prot3234	5774	1957	1467	2342.5	450.5	436.5	55.5	398.5	147.5	1897.5	3916.5	1167	1200.5	1860.5	1822.5	149	2087	3934	4634	2159	352.5	575	0	280.5	150	1460	2306	6374	2580.5	1217	623	245.5	3381	3512.5	3307	1049	1681	474.5	156	366.5	771.5	2549	1084.5	350	3232	1661	1421.5	0
Prot2642	Prot2642	2918	2222	7145.5	6500.5	5149.5	2944	7097	1015	780.5	464	802.5	198.5	0	0	0	0	2728.5	1082.5	3269.5	2935.5	6413	6908.5	2924.5	3760.5	661	172	0	0	0	0	0	0	3846	4002	1732	8938.5	4912	10135	6932.5	5752.5	576	655.5	209	0	0	0	0	0
Prot2614	Prot2614	2976	2286	3527.25	6155.25	1523.25	5515.5	447.75	225.25	252.75	302.25	2350	2943.5	183.25	327.5	512	194.25	226.5	2539.5	3084.75	1690.5	2100.75	4412.25	1856.5	130.25	495.25	273	2279.75	665.75	956.5	2021.75	547.75	530	3573	1659.75	10285.5	10011.8	5502	1984.5	1753.25	1641.75	453.5	653	3254.5	3158.25	385	79.25	165.5	116.5
Prot3288	Prot3288	0	0	0	97	30	363.5	3509.5	5100.5	3172.5	5012	10247	7128.5	2813	208	1509.5	324	0	0	0	100.5	150	368.5	1179.5	3819.5	1128.5	5238	7872.5	5385	6253.5	167	1693	365.5	0	0	0	139.5	92	1140	1160.5	1873	2455	8199	7258	6650.5	5950	1249	686.5	697
Prot1152	Gene1152	2528	3671	2140	10876	25238	929	1151	218	167	0	0	0	0	0	0	0	2065	8674	9638	3689	13520	3733	189	595	520	0	0	0	0	0	0	0
Prot2075	Prot2075
Prot1172	Gene1172	0	0	0	0	0	0	0	0	0	201	1857	1185	1224	6830	5185	7319	0	0	0	0	0	0	0	0	0	280	6812	72	678	10301	9486	4493	0	0	0	0	0	0	0	0	196	0	2815	4586	68	5902	1286	4550
Prot1375	Gene1375	290	1256	794	4281	271	8171	7830	3991	1996	233	221	0	0	0	0	0	0	377	1779	4849	8515	4539	8127	3184	2952	2349	0	0	0	0	0	0
Prot3434	Prot3434	10915	1990	2652.5	497	230	17.5	73.5	473	433.5	4163	2283.5	6222.5	948	5526.5	897	437.5	26492.5	908.5	3380	84	8.5	184	72	180	206.5	806.5	861.5	4641.5	8478.5	2410	460.5	95	6064.5	5863	1855	1269.5	81.5	87.5	0	312.5	1527.5	288.5	7652.5	1957.5	8651	113.5	1375	1815.5
Prot560	Gene560	0	0	0	0	0	957	3819	4280	603	12384	16568	3863	296	615	0	0	0	0	0	0	257	1431	3136	14834	5787	9033	1723	3971	1346	2089	299	0	0	0	0	0	0	687	2158	6707	6520	711	4480	2559	496	474	0	0
Prot1975	Gene1975	0	0	0	0	0	0	0	0	0	139	1435	4365	10423	12602	13313	571	0	0	0	0	0	0	0	0	0	311	230	2482	12495	9835	8798	2324	0	0	0	0	0	0	0	0	0	1165	2041	2219	3808	3625	6349	87
Prot2855	Prot2855	0	0	54	0	10	1590	891.5	5667.5	2848	2501.5	899	3736.5	777	990	7254.5	7.5	0	0	0	0	95.5	130	2429	2306	4106	3349.5	3879.5	5774	1303	5044	1703.5	3065.5	0	0	0	0	318	250	1586	4790	419	2232.5	2364.5	3053	2167.5	1521	747	2139
Prot3996	Gene3996	1164.25	1005.25	2433.75	3073	3525.25	714.5	1057.75	916.5	701.75	3072	787	2502	884	594.5	122	0	6547.25	2001.5	3110.5	1053.75	2217.5	367	2296.75	5558.5	4834	4869	3880.5	2572	1095.5	112	7.5	0	5049	3208.25	3899.75	6187	2790.25	1070	502.5	431.5	828	804.5	221	2647.5	1676.5	2	0	0
Prot2938	Prot2938	3533.5	1357.5	901.5	425	263	852.5	4156	4369.5	1994	1964	1270	438	566.5	0	0	0	5007.5	3973	1583	355.5	50	662	2658	1389	2166.5	953.5	1603.5	845	127.5	47.5	0	0	9228	1395	826	678	312	461	2101.5	1212.5	2794	4049	1537	275	0	0	0	0
Prot1850	Gene1850	0	0	0	0	0	0	0	0	0	60	382	6499	6877	3432	7094	7960	0	0	0	0	0	0	0	0	0	509	343	2244	8936	8303	1971	6929	0	0	0	0	0	0	0	0	0	148	545	748	4794	7989	547	2665
Prot3698	Gene3698	4559.5	3331	1820.5	2276.5	647.25	653.75	1548.75	2180	1686.25	3051	3167.75	2822.5	2163.25	1579	203.5	145.75	12053	5243	269.5	816	227.75	86.75	1502.75	3940.25	3061.25	1822.25	1551.5	2661.25	853.75	536.75	981.25	342.25	11740	5131.5	237.5	611.5	197.75	82	1407.25	767.25	798.5	3190.25	582.5	1661.25	1925.5	785.75	420	69.5
Prot2400	Prot2400	22212	2626.5	2898.75	1140.75	1293.75	146.25	0	0	151.5	135.25	690.5	166	3324.75	1095.25	1645.75	1464.5	14688	7964.25	4525.5	1312.5	1338.75	688.5	99.75	0	0	176.25	245	1393.75	1464.5	1541.25	1079.5	1766.5	4927.5	10475.2	1908	1977	3198	410.25	150.75	54.75	132.75	71	405.75	378.75	870.25	599.25	1284.75	1455.75
Prot1525	Gene1525	0	0	0	141	360	1706	6972	3940	1055	5656	9383	15	105	0	280	0	0	0	0	0	400	1262	3799	4176	2863	6625	4117	201	1109	0	0	0	0	0	0	136	807	1041	4438	5010	5653	7038	2033	260	781	0	0	0
Prot2728	Prot2728	136	52.5	54	1695.5	1371.5	6820.5	4593.5	5827.5	4966.5	3714	695.5	904.5	43	0	0	0	154.5	386	1277	1857	4663.5	6403.5	5845.5	7598	2251	1078	1603.5	130.5	175	226	0	0	55	81	215.5	1632	3289.5	3371.5	179	5759	3501	2115	2094.5	833	65.5	96	0	0
Prot668	Gene668																	0	0	0	0	0	0	0	457	1467	12235	1391	526	7519	2465	1223	712	0	0	0	0	0	0	0	54	1012	2596	11247	139	3193	4296	390	744
Prot1960	Gene1960	0	0	0	0	0	0	0	0	18	232	402	700	1029	779	7673	4485	0	0	0	0	0	0	0	0	219	118	485	630	13988	1146	15141	7584	0	0	0	0	0	0	0	0	0	192	1758	4724	5969	10021	2062	3614
Prot2219	Prot2219	20647	3692	3443	337.5	200	8	12.5	0	0	0	0	0	0	0	0	0	2737.5	2069.5	1736	1258	996	303.5	0	0	0	0	0	0	0	0	0	0	10956.5	7032.5	5958.5	1861	2090.5	348	192.5	0	0	0	0	0	0	0	0	0
Prot2201	Prot2201	643.5	7340.25	2278.5	414.75	385.5	0	0	0	0	43.75	371.5	48.75	1551.25	1583.25	2366	1757.5	4280.25	7872.75	3404.25	330.75	420	652.5	75	0	0	74.75	3.75	1904	1470	3306.75	1224	526.75
Prot925	Gene925	0	0	0	0	0	0	145	27	559	822	5149	7933	7665	1733	1137	281	0	0	0	0	0	0	0	185	158	6901	7337	3698	14532	2052	2508	33
Prot2991	Prot2991	4931.75	583.75	170.25	591.5	537.5	910.5	967.25	2086.5	830.25	7930.5	846	4412.25	353.25	618	156	161.25	1969.25	717	443	518.5	195.5	257.25	2055.75	2220	11300.2	3474.75	4449	17.25	1040.25	963.75	174.75	0	6306.5	462.75	1014.25	105.25	29.25	388.75	969	5379.75	4430.25	3087.75	3361.5	2810.25	585	41.25	65.25	0
Prot187	Gene187	14122	6164	2220	2202	352	1147	0	0	0	0	0	0	0	0	0	0	29824	10639	7648	3472	1120	566	155	0	0	0	0	0	0	0	0	0	16102	6254	293	1666	2617	1002	168	0	0	0	0	0	0	0	0	0
Prot3135	Prot3135																	15.25	61	1174.25	1425.25	1168	722.25	1733.25	2697.5	10372.8	13824.5	10524.8	1488.75	1891.5	494.25	51	109.5	0	251	527.75	1074.75	2784.25	1441	3924	3835	7806	6869.75	3180.25	4019	664.5	102.75	0	91.5
Prot2643	Prot2643	951.5	1517.5	1320	7100.5	12188	13092.5	4651	860	2009.5	376.5	37	0	0	0	0	0	1616	1144	3455.5	16742	4313	3416.5	6277.5	1660.5	1649.5	1083	154.5	159	0	0	0	0	1470.5	3295.5	4226	5733	5032	9185	3445	3635	2319	71.5	0	0	0	0	0	0
Prot1898	Gene1898	0	0	0	0	0	0	0	0	0	317	768	189	757	5606	8024	6439	0	0	0	0	0	0	0	0	267	476	176	1156	7278	11961	8846	6423	0	0	0	0	0	0	0	0	0	171	840	3669	2186	10117	961	8049
Prot1342	Gene1342	13963	1122	7216	4053	2379	253	0	215	0	0	0	0	0	0	0	0	12988	16443	10556	2195	664	1408	331	0	0	0	0	0	0	0	0	0	6779	614	3085	7027	991	169	85	0	0	0	0	0	0	0	0	0
Prot45	Gene45	22031	4042	3068	2927	2055	86	0	157	0	0	0	0	0	0	0	0	30	5913	338	1381	1280	52	0	0	0	0	0	0	0	0	0	0	17588	2857	1953	488	172	33	0	0	0	0	0	0	0	0	0	0
Prot1018	Gene1018	18555	7903	9479	8714	146	2077	0	0	0	0	0	0	0	0	0	0	8481	12384	5802	1755	954	267	85	0	0	0	0	0	0	0	0	0	9866	10175	9212	2249	87	257	217	0	0	0	0	0	0	0	0	0
Prot3367	Prot3367	0	0	0	0	0	44.5	1737	471.5	5319.25	8181.25	10538.8	12801.2	2380	5219.25	434.25	234	0	0	0	0	153.75	168.75	244.5	2140.75	5461.25	4043.5	14101	5715.25	2812	5788.75	1934.75	495	0	0	0	0	14	290	1307.25	2530	4136.5	5410.5	2833.75	2527.75	14777	8435.5	1812	334
Prot1072	Gene1072	2417	4057	14096	1581	1131	254	0	0	0	0	0	0	0	0	0	0	17589	5086	15595	7182	987	241	0	98	0	0	0	0	0	0	0	0	10380	5486	3902	4151	4653	105	85	0	0	0	0	0	0	0	0	0
Prot2994	Prot2994	4402	1170.25	1757.25	426.5	282.5	15	3654.5	2177.25	121.5	2195.25	6438	2124.75	1649.25	0	497.25	0	1700.5	4582.25	1091.25	416	840.5	310	754.25	2193	3601.5	6067.5	8458.5	2179.5	246.75	477.75	33	0	20.75	132.25	2018.5	173.75	211.5	333.5	1359	554.25	5619	3156.75	1992.75	3410.25	1310.25	425.25	408.75	0
Prot74	Gene74	562	6341	2746	4015	100	0	0	0	0	0	0	0	0	0	0	0	21567	1777	1438	3994	126	0	0	0	0	0	0	0	0	0	0	0	26263	683	8138	1711	465	46	0	0	0	0	0	0	0	0	0	0
Prot3840	Gene3840	5533.25	2325.25	4223.5	3724.75	89.5	1210.75	1654.25	1364.5	360.75	476	1311	1099.75	1643.5	371.5	309.75	193.5	6763	4746	513.75	5205	2881.75	1553.25	2064	790.5	760	707.75	1790.25	406.5	1776	636.5	47	101.75	1106.5	4326	7155.25	4522.5	3510.75	2610.75	929	58.5	853.5	648.25	493	124	2642.75	2383.5	506	363.75
Prot645	Gene645	0	0	0	0	0	347	1212	1586	7243	13626	3265	4280	1472	585	177	0	0	0	0	0	0	213	4070	1391	12396	12481	225	5388	537	949	0	0	0	0	0	0	0	603	2132	14	8673	7781	13960	2385	2031	1049	318	0
Prot2282	Prot2282	8382.5	3340.5	3896	1357.5	583.5	682	1054.5	604.5	4634	5759	2215	2857.5	947.5	3.5	0	0	3523	4478.5	682.5	2321.5	237.5	538	842	1002.5	2933.5	1365	5772	2264	76	113	0	0	234.5	438	2651.5	1839.5	597	325.5	1359	542	3599.5	4889.5	2836	3515.5	637.5	432.5	34	0
Prot1378	Gene1378	0	0	0	0	0	226	1433	688	10127	8145	7503	4761	1359	285	135	0	0	0	0	0	0	728	2387	3258	5175	19256	6538	10398	901	193	0	0	0	0	0	0	0	325	3934	4394	10968	624	5636	4021	1506	255	393	0
Prot3657	Prot3657	0	0	0	0	0	26	2379.5	1473.5	6194	2164	5651	4864	5962.5	3974	1721.5	1018	0	0	0	0	60.5	128.5	195	1373.5	2902.5	3534.5	3308.5	1719	5379.5	1243	770	2155	0	0	0	0	114	10	526.5	1563.5	1571.5	3885.5	1344.5	3323	6463.5	198.5	2074.5	3628
Prot801	Gene801																	0	0	0	0	0	0	0	0	0	345	1526	8695	12387	70	6278	4628	0	0	0	0	0	0	0	0	0	0	566	7891	129	16648	1666	12050
Prot3519	Prot3519	0	0	0	0	66.75	80	676.75	485.75	3951.25	3852	3675.75	2994	2048.75	3643.25	8340	4314	0	0	0	0	0	97.5	535.25	717.5	352.25	2277	2075.5	5893.25	3592.5	1967.75	6774.75	2406	0	0	0	0	0	936.25	193.25	765.5	1994	1963	2178	1554	4761.5	2685.5	5365	5994.25
Prot1328	Gene1328	429	1349	1748	11782	1283	9601	5587	1181	1113	443	0	0	0	0	0	0	241	2589	1155	6666	4292	5004	13353	8104	433	2329	232	0	221	0	0	0	0	2320	3268	3803	4445	682	1002	10019	1442	496	401	0	0	0	0	0
Prot1213	Gene1213																	2179	2858	7481	7073	7102	7958	449	655	0	0	0	0	0	0	0	0	1650	620	8031	13078	1490	4375	2606	2208	91	0	0	0	0	0	0	0
Prot285	Gene285	1952	102	10084	6665	1707	2018	1688	205	0	0	0	0	0	0	0	0	628	6381	3761	8565	4350	1490	2315	289	141	0	0	0	0	0	0	0	1692	1842	4775	6744	5948	6716	1179	261	147	0	0	0	0	0	0	0
Prot1298	Gene1298	0	0	0	0	0	0	0	0	0	339	850	2498	11843	9298	10651	6571	0	0	0	0	0	0	0	0	0	668	299	6553	5924	2450	494	4002	0	0	0	0	0	0	0	0	20	106	1379	216	4572	4874	15645	4020
Prot1587	Gene1587	0	0	0	79	437	1289	5526	9530	863	2283	6368	917	1788	0	0	0	0	0	0	14	321	2188	6790	3814	9750	413	4140	125	103	0	0	0	0	0	0	0	1644	2333	2837	1453	3431	4168	3370	1511	317	0	89	0
Prot1569	Gene1569	0	0	0	0	69	3562	2683	2773	2590	8821	1374	1826	1023	0	0	0	0	0	0	131	239	1373	6138	5060	3398	4290	3185	993	207	0	0	0	0	0	0	0	795	1724	4238	2988	10786	8174	4984	884	442	358	0	0
Prot1337	Gene1337	0	494	494	4295	5385	8605	9461	4183	2832	1808	2	207	202	0	0	0	607	1188	2002	5432	15043	5646	4925	2309	2332	1987	304	0	0	0	0	0	175	110	5720	3955	4522	4822	9008	3330	661	874	0	0	0	0	0	0
Prot3962	Gene3962	798.25	1257.25	385.25	2702.5	233.25	808.75	82.25	150	1124.5	3435.5	2486.25	7019	5859.5	3444.75	804.25	477	2023.5	384.75	3070	6908.5	1904	343.5	742.75	380.75	335.5	4095.75	8037	4346.25	5562	2784.5	410	1142	585.75	2997.25	1161.5	1638	2604.75	63.25	19.5	915.75	1196.75	2436.75	14321	5507	11847.2	5365.75	5179.75	3125.25
Prot1327	Gene1327	71	1577	16	1068	6896	5929	1594	2946	2089	1065	375	0	0	0	0	0	0	127	1735	1091	4842	14520	4137	1893	996	1154	602	294	0	0	0	0	1610	719	1421	5509	6316	7724	4987	10288	34	1270	415	0	0	0	0	0
Prot1876	Gene1876	0	0	0	0	0	0	0	0	0	2218	1695	6609	5064	6303	12488	9985	0	0	0	0	0	0	0	0	0	189	877	3820	13777	13261	2479	1871	0	0	0	0	0	0	0	0	0	113	66	2904	3198	2049	10036	8460
Prot3253	Prot3253	0	0	0	123	2.25	204.75	442.75	3047	2265.75	3966.25	2208.25	7722.75	10570.8	4596.5	513	402.75	0	0	40.25	0	0	174.5	799.75	3335	1499	4720	4647.25	8570.25	958	6100.5	2796.5	1194	0	0	0	65.25	283.75	304.25	729	4291	2672.25	6444	8244.5	15757.8	2506.5	5031	2597.25	484.5
Prot2274	Prot2274	11669.5	5187.5	2832	5363	3606.5	4716	541.5	165	357.5	0	0	0	0	0	0	0	7141	5568	6347	4463.5	4798.5	2622.5	376	348	42.5	0	0	0	0	0	0	0	15773.5	1309	5833	8253.5	5543	1483.5	529.5	364	0	0	0	0	0	0	0	0
Prot3943	Gene3943																																	310.5	2000.5	4868	3227.5	3020	3722.25	3540.5	962	2279.5	2114	1738.5	1706.25	1644.25	1691.75	80.5	122.75
Prot1667	Gene1667	0	0	0	0	0	947	1005	1264	1375	5664	22297	6399	3674	190	113	42	0	0	0	0	0	1331	916	2025	1599	8756	4894	6281	1750	798	403	0	0	0	0	0	1189	0	1874	527	9450	514	10557	2296	865	1207	60	0
Prot3404	Prot3404	101	1311	1999	833.5	4587.5	747.5	3534.5	3997	2883.5	4301	3275	6017.5	5094.5	5414	1266	76.5	131	474.5	1204	1173.5	353	3661	5124.5	2359	3133	7438.5	7893	2101	3302.5	1821.5	798.5	628.5	768	325	57	1328	4942	4649.5	2336	4690.5	2769.5	2933.5	978	4809	2134	4604.5	1052	546
Prot2141	Prot2141	945	3435	56	1226	49	193.5	995.5	5376	2870.5	7029.5	512	2427	679	0	203.5	0	3503	707.5	2353	174	35.5	91	351.5	1866.5	1132.5	2470.5	6411.5	4003.5	651.5	117.5	98.5	0	15707	2229	194.5	537	109.5	154	1896	105.5	1918	2771.5	2782.5	4877.5	834.5	208	0	0
Prot2391	Prot2391	2032.5	8342.25	801.75	3804.75	31.5	470.25	30.5	144.5	17.75	1275.5	2645.25	2880	631.25	1478	814.5	20.25	6804.75	7757.25	979.5	2563.5	796.5	358.5	255	19.25	143	978.5	191.75	91.25	463.5	39	362.75	153	7930.5	8376	6718.5	313.5	2218.5	105	228.25	461.5	638.25	825.5	3087.75	2177	1912	749.25	668.25	111.75
Prot3890	Gene3890	314.25	323.25	2026.25	4953.25	14150.5	427	3295	625.75	835.75	898	484.5	132.5	2420.75	307.25	2178.75	941.25	805.75	1255.75	2925.75	3353.5	8697.75	8412	5290.5	1966.5	1770	866.25	423.5	1060.5	1520	4590.25	2319.25	688.75	945	1463.25	2207	4344.5	2215.25	5162.5	1157.25	2134.75	263.25	301	884.75	472	1418	967.25	1470	1010
Prot1268	Gene1268	1377	2947	16485	8901	11680	2530	2051	712	0	0	0	0	0	0	0	0	4118	7008	12066	14450	6379	5828	4819	99	0	0	0	0	0	0	0	0	516	4432	3	7690	1396	8904	2654	125	127	0	0	0	0	0	0	0
Prot528	Gene528	0	0	0	0	703	1187	2458	5583	938	1195	6241	143	495	0	0	0	0	0	0	0	153	926	3087	2733	9390	5596	2541	1059	236	234	0	0	0	0	0	0	118	2074	8002	4666	7566	2455	2761	1274	1081	0	0	0
Prot3669	Prot3669	0	0	0	0	0	0	105.5	716	497.5	3170	1613	1855	9461.5	5576	6977.5	3038	0	0	0	0	0	0	0	49.5	1189	2400.5	2521	1988	3520.5	6157.5	5041.5	4091.5	0	0	0	0	0	0	0	352.5	1153	3181	6556	9558	8485	6900	1892.5	703.5
Prot929	Gene929	832	606	2486	5438	76	5956	20566	3915	541	814	0	0	0	0	0	0	38	1225	4994	1206	483	5936	6528	5395	1985	1280	442	962	0	0	0	0	362	2015	967	3357	11814	6913	8344	988	2293	168	0	56	0	0	0	0
Prot55	Gene55	5439	8585	2212	1721	1011	78	0	0	0	0	0	0	0	0	0	0	22378	4108	2294	1999	416	229	174	0	0	0	0	0	0	0	0	0	16837	1294	2589	129	108	0	0	0	0	0	0	0	0	0	0	0
Prot780	Gene780	0	0	0	0	0	0	0	0	178	429	1229	5156	2973	5915	8770	3814	0	0	0	0	0	0	0	0	243	118	3353	95	67	7658	7652	4522	0	0	0	0	0	0	0	0	0	114	3368	2355	5333	3371	3170	232
Prot3458	Prot3458	317	418.5	907	3448.5	670	1735	1467.5	233.5	1667	125.5	1772.5	5829.5	6236.5	2435.5	55	856.5	59.5	853	6408	1436	7422	2984.5	1618.5	84.5	817.5	3337.5	2234.5	3365	576	5406.5	319	408.5	1241	3135	2174.5	2589	2236	4875	2380	760	1113	1401.5	3836.5	7629.5	369	1630.5	434.5	83.5
Prot3467	Prot3467	1659.25	588.75	2634.25	5623.75	6382.5	8290.5	5811.75	5915.25	561	1602.75	9	0	0	0	0	0	3578.25	2838.5	2952.25	4224	3540.5	11594	2249.5	4087.75	920.25	301.5	183.75	0	0	0	0	0	2303	1319.5	4832.25	3793.75	11047.5	5754.75	3553.25	3025.5	1054.5	462.75	695.25	0	0	0	0	0
Prot1826	Gene1826	0	0	0	0	0	138	284	100	753	876	1884	830	5622	5096	400	707	0	0	0	0	0	0	225	55	2293	7534	2652	12289	802	4661	193	514	0	0	0	0	0	0	245	15	2871	697	5794	16371	7944	7216	2325	301
Prot666	Gene666	0	0	0	0	0	0	0	679	1917	1458	8647	10047	4758	5939	2503	108	0	0	0	0	0	0	761	608	485	297	6238	8813	13137	5176	5349	329	0	0	0	0	0	0	322	4	1522	5599	4592	1461	2157	9638	3718	43
Prot1513	Gene1513	0	0	0	0	537	840	7815	6886	8762	505	815	235	56	0	0	0	0	0	0	0	120	3503	3534	8472	4662	4513	2153	2982	726	157	0	0	0	0	0	47	313	2669	4313	6803	12345	6284	3052	248	337	0	0	0
Prot2462	Prot2462	703.5	2528.5	5038	5253	7077	9625.5	2395	2852	450.5	308	101	0	0	0	0	0	163	2189.5	8520	9744.5	7730	4299	6498.5	1306	1260	966	218	0	0	0	0	0	1348.5	3508.5	632	7754	7520	5096.5	2595.5	1950	1119	286	242.5	0	0	0	0	0
Prot1514	Gene1514	0	0	0	8	69	357	1235	2444	861	4959	4929	979	51	94	59	0																	0	0	0	0	368	1876	3204	6409	5633	5921	355	474	261	0	0	0
Prot444	Gene444	0	0	0	0	151	1197	2008	10569	7324	5903	1333	1510	0	0	0	0	0	0	0	221	614	1827	2655	3810	5514	3184	945	1805	313	82	0	0	0	137	0	254	821	937	2869	5487	5861	3563	3514	1414	520	151	96	0
Prot790	Gene790	0	0	0	0	0	0	0	0	0	0	897	521	10550	4347	8012	3545	0	0	0	0	0	0	0	0	0	177	1609	8956	8737	6227	6249	2956	0	0	0	0	0	0	0	0	0	667	1374	3479	7255	2891	7575	9200
Prot3963	Gene3963	2843.5	2033.75	1413.25	224.75	262.75	897.5	2213.75	4117	4419.5	2248.25	525.5	393	1148	1034.25	1624	62.25	4615.75	3194	1318.75	180	517	1247	2537	624.5	4019	663	327.25	1219.25	697.25	856	805	363.5	7951.25	3121	379.75	108	593	278.75	3530.5	724.5	1592.75	4839.25	1529.5	2805.75	3992.25	2173.25	621	2317.75
Prot2677	Prot2677	615	2428	2643	1087.5	14399.5	5793	4451.5	4052.5	3007.5	589	281.5	158.5	0	0	0	0	46.5	5761.5	1903	7344.5	8176.5	5011.5	7498	3792	72	649.5	66	0	0	0	0	0	610.5	1150.5	1994.5	2289	5328	4928.5	3896	2891.5	187.5	83	99.5	157.5	0	0	0	0
Prot747	Gene747	0	0	0	0	0	0	0	573	2438	3179	1229	14009	601	845	831	767	0	0	0	0	0	165	0	382	2796	2199	3576	17486	7449	8594	737	181	0	0	0	0	0	0	147	16	1221	3473	8670	8511	4807	1412	1704	804
Prot1865	Gene1865	0	0	0	0	0	0	0	0	113	247	1537	1651	2821	16358	3274	4979	0	0	0	0	0	0	0	0	0	184	633	1796	710	3297	9390	3707	0	0	0	0	0	0	0	0	0	281	773	2339	2340	2056	11724	4957
Prot2273	Prot2273	1490	2034.5	979.5	1323	44	190	91.5	0	12	581.5	902.5	2144.5	4128.5	2195	842.5	6963.5	9977	161.5	641.5	196	165.5	0	0	0	0	59	428	1677	5023.5	4685	3010.5	3550.5	1530.5	3568.5	1762	227	579.5	0	0	0	0	18	206.5	1747.5	910	1802	699.5	124.5
Prot2482	Prot2482	1152	958	2968.5	389.5	5317	417.5	1731	308.5	12.5	318	584.5	2124.5	6692	2753.5	751.5	546	232.5	5063	8620.5	844.5	1539.5	9	282.5	249.5	158	232.5	1564	1496	1043	6098.5	4588	4688.5	2800	2355.5	4804	108.5	3869	734.5	996	171	52.5	474.5	1373	2649.5	2829	620	2938	1129
Prot1286	Gene1286	2591	4122	4780	15779	7204	1897	4404	302	0	0	0	0	0	0	0	0	1686	6638	1785	3801	7229	3244	577	78	0	0	0	0	0	0	0	0	4400	2723	5465	6488	3972	4755	471	1811	106	226	0	0	0	0	0	0
Prot1676	Gene1676	0	0	0	0	124	527	1401	3994	4430	13317	6878	3095	1052	778	768	0	0	0	0	0	0	698	1041	6112	12731	4384	4036	7955	2910	0	0	0	0	0	0	0	152	2446	2458	2513	2570	8153	14530	3156	664	982	0	151
Prot3225	Prot3225	2664	89.5	501	181.5	95	1406.25	1163.25	5070.75	245.25	501	3275.25	1414.5	26.25	210.75	0	0	4715.5	1175.5	1343	239.25	147	435	551.25	2895	3393.75	7839.75	3026.25	2282.25	1482	250.5	3.75	0	825.5	211.25	2197.25	182	26.25	1061.25	1287.75	6594.75	4063.5	7373.25	3484.5	260.25	387	105	176.25	0
Prot2140	Prot2140	26691.8	395.75	1454.75	461.5	710.5	253.75	2342	544.5	622	445.25	25.75	0	0	0	0	0	24662.2	4163	2496.25	1477.25	951.25	2972.25	704.25	2986.75	1682.25	189	0	0	0	0	0	0	6745.5	4358.5	2232.5	4104.75	1088.5	979.5	2048	1059.75	2238.5	180	119.25	0	0	0	0	0
Prot3285	Prot3285	128.5	1194.5	868	4374	1497	5512.5	3455.5	843.5	167	4686.5	1953.5	9916.5	5631	630	2346.5	276.5	138	788	1947	1420.5	2023.5	5531	2432.5	1146	1763	647	4728	4071.5	1727.5	1704	1931	415.5	74	78	135	2394.5	4809	132.5	4189.5	789	2794.5	4086	5598	2135	5231	130	618	297.5
Prot3914	Gene3914	6353.5	3542.5	2099	4755.25	11091.8	3553.75	3176.25	5133	598	823.5	28	0	60	0	0	0	8815.25	5177.25	1007.75	5102.25	4301	5472	5156.75	4409.25	283	149	21	0	0	0	0	0	10128.5	5106	3150.75	1236.5	3613	7287.25	1390.5	1572.5	955.5	34.5	124.5	0	0	0	0	0
Prot3230	Prot3230	9862.5	1364.5	993.5	1808.5	178	86.5	1488	2730	2814.5	12068.5	1395.5	1553	1350	315	0	0	15978.5	27	1210.5	570.5	1139.5	157	1312.5	202.5	4144.5	1823	2718	872	1614	70	276.5	0	18514.5	2697.5	2090.5	2029.5	135	152	561	2214	315.5	2633	10745.5	1098.5	464.5	201	0	0
Prot2118	Prot2118	1482.5	3180	4365	3030	4412	1363.5	1476	457	1344.5	3153.5	2326	3816.5	440.5	2077	1018.5	157	1074.5	686.5	1025.5	382	1125	2053	341.5	300	844.5	4096	2150.5	4493.5	4506	1674.5	1927	431	1019.5	700	1987	5510.5	2731	2315.5	903	661	555	467.5	2558	2216.5	328.5	967.5	3170	238
Prot3983	Gene3983	0	0	0	0	264.5	481.25	3266.5	836.75	6660	3288	5643.25	2541.5	2973.75	1965.75	156.75	186.25	0	0	0	0	5.5	630	1483	2398.75	3076	9691	6133.5	3818.25	540	2346.25	661.75	55.25	0	58	0	107.5	514.75	213.25	1313.75	5182	10687.5	3722.5	7031.5	4597.75	4190.25	925.5	279.5	100
Prot4079	Gene4079	1628.5	180.25	414.75	459.25	133	213.75	1378.75	2653.25	2185	6704	8696.75	7288.5	5028.25	6184	363.25	438	9903.5	1017.75	320	712.25	627.25	471	1132.25	1650.5	1333.25	1028.5	3340.25	4356.25	490.25	287.5	1322.5	288.5	446	312	1496	52.75	474.5	671	727.75	1400.25	3068.75	2864.5	8382.75	2190	4203.5	1163.5	495.5	265
Prot4120	Gene4120	0	0	5.75	45.5	28	587.5	304.75	3519	3144.25	6211.5	2378.75	972.5	7169.25	890.5	3153.5	2941.5	0	0	0	42.75	181.5	1394.5	645.75	4936.5	4477.75	2187.75	4575	2055.5	3618.75	8652.25	2479	1607.5	0	0	0	70.75	191.5	483.5	1295.5	2114.75	3654	2329.25	1992.5	5228.5	8339	9929.75	1287	1121.5
Prot2758	Prot2758	10427	2791	1544	6398	2816.5	2387.5	1869	3178	2412.5	1132.5	0	0	0	0	0	0	11574.5	1162	4643	3842	1238	4227.5	4658	609	1633	236.5	646.5	91.5	0	0	0	0	13997.5	4521	3528	4226	2347	3729	2089	2402.5	468.5	433	12.5	0	0	0	0	0
Prot2351	Prot2351	10205.5	6102.25	5937.25	2416	1040.5	837.75	0	0	0	0	0	0	0	0	0	0	11347.5	10797.2	11588	10901.5	582.5	1462.25	0	0	0	0	0	0	0	0	0	0	8652.25	1048.5	2476.5	2197.75	790.25	440.5	136.5	15.75	0	0	0	0	0	0	0	0
Prot794	Gene794	0	0	0	0	0	0	0	122	0	367	641	2840	15004	8178	10406	13906	0	0	0	0	0	0	0	0	129	143	1262	1262	6081	8869	6492	4195	0	0	0	0	0	0	0	0	0	784	662	2495	7546	15290	11730	6126
Prot1319	Gene1319	616	643	2257	2161	9599	8611	3789	1370	599	477	0	127	0	0	0	0	0	805	700	6683	4868	4375	4637	1690	1716	719	724	204	0	0	0	0	164	1060	4735	10635	1016	8472	10240	2433	3320	116	528	0	0	0	0	0
Prot1041	Gene1041	1476	9493	6823	1589	2774	612	192	0	0	0	0	0	0	0	0	0	5711	13743	10189	4319	3398	495	0	0	0	0	0	0	0	0	0	0	4844	4123	7274	4770	582	288	7	209	0	0	0	0	0	0	0	0
Prot2598	Prot2598	288	6980.75	5697.75	3951.5	9655.25	385.25	564.5	122.25	174.75	118.5	0	0	0	0	0	0	6554.75	4793	6133.25	15376.2	4350.25	4290.75	2151	0	0	0	0	0	0	0	0	0	2755.5	1328.75	2199.25	4513	4378.25	2834.25	1145	1175.25	0	0	0	0	0	0	0	0
Prot2834	Prot2834	3908	2003.25	603	674	458.75	1575.5	1555.5	4737.75	4738.5	11790	3774	3333.75	335.25	0	0	0	9974.25	520.25	1061.75	155	447.25	256.5	2599.5	2045.25	9406.5	3059.25	754.5	114	100.5	0	0	0	8246	45	3003	294.75	223.75	965	3062.25	7425.75	2592.75	1914	2850.75	2252.25	263.25	120.75	0	0
Prot999	Gene999	14415	5820	3273	94	567	647	77	0	0	0	0	0	0	0	0	0	11779	729	5037	3577	188	77	0	0	0	0	0	0	0	0	0	0	32986	4063	2481	1780	475	227	0	0	0	0	0	0	0	0	0	0
Prot3295	Prot3295	0	0	0	0	0	376.5	200.5	2338	4004	7700.5	6983	4367.5	6369	5620.5	3012	1652.5	0	0	0	0	46.5	94	1058	2715.5	3785	5024.5	2620.5	4745.5	4154.5	2276	2984.5	343	0	0	0	0	0	534	472	286	223.5	10670.5	2171.5	2910.5	8249	3785.5	1836	580
Prot3538	Prot3538	13488	5197	4077	2664.5	269.5	412.5	1	0	0	0	105.5	411	2485.5	1113.5	2192	497	2729	3633	471.5	1639.5	301	417.5	289	0	0	132.5	486	4713	5297.5	8121.5	7204	3258
Prot3064	Prot3064	0	0	0	58	95	547.5	3964.5	3928.5	7692	3262	1320	882	156	255	0	0	0	0	0	174	115.5	1124	3061.5	7977	5273.5	6567	5453.5	3486	1703	71.5	103	74.5	0	0	0	83.5	52.5	689.5	3112.5	3017	7977.5	5135	9981	2851	179	51	173.5	0
Prot1199	Gene1199	3348	5099	5479	7281	3273	7611	960	365	0	0	0	0	0	0	0	0	2319	2263	4091	6916	5950	4356	1721	326	400	0	0	0	0	0	0	0	3684	803	5568	3856	6164	1491	1544	1371	0	0	0	0	0	0	0	0
Prot2762	Prot2762	2100.75	1239	1744.5	4428.5	10438.8	8170	6674.25	2102.25	1140.75	600.75	81	0	0	0	0	0	1070	561.75	3625.25	2978	4928	12528.8	5684.25	1885.25	883.5	530.25	335.25	0	0	0	0	0	464	665.5	2357.75	6170.5	6418.75	13470.2	11307.2	7601.5	305.25	1257.75	129	0	0	0	0	0
Prot2909	Prot2909																	155.5	0	1311	425	2283.5	10529.5	11623.5	4323	5100	2468	2202	357	250	0	0	0	190.5	859.5	961	2225.5	2448.5	6608.5	6396.5	4528	3941	3074	1505	1393.5	350	0	0	0
Prot57	Gene57	7064	6337	4884	1705	591	84	0	18	0	0	0	0	0	0	0	0	27972	10676	6303	1519	238	49	0	0	0	0	0	0	0	0	0	0	9210	2497	2039	1847	626	0	0	0	0	0	0	0	0	0	0	0
Prot3351	Prot3351	164.5	266.75	1208.75	492.5	3195.5	2668	3504.75	889.75	1653.75	1037.75	799.25	2076	2994.75	1325.25	6067.5	4544.25	29.5	69.5	636.75	944.75	595.25	147	4192.75	1193.5	400	935	1121	1776	3886.5	7443	5472	2045.25	177.75	313.5	259	1513.75	1190.75	984	3992.75	3427	1266.75	917.5	513.25	1787	1179	7613.25	5463.75	4217.25
Prot3356	Prot3356	0	0	0	0	49.25	339.25	849.25	1753.75	4056	3947.75	1461.75	4274.5	11985	7903.25	3174.75	101.25	0	0	0	0	81	261	417.5	1443	7026.5	3981.25	9947.75	15457.8	8195.75	2435.5	1585	0	0	0	0	0	21.25	38	1003.75	2547.75	7613	5589.25	9105	11215	2589.75	128	782.25	84.75
Prot1441	Gene1441	0	761	6382	7508	3875	13608	5467	2624	1931	687	164	0	30	0	0	0	298	172	3832	5400	2231	2722	11650	1041	4851	1370	0	60	0	0	0	0	1387	2507	3425	4532	13886	8510	7654	52	3596	201	229	0	0	0	0	0
Prot1317	Gene1317	1500	915	2164	4472	9109	13756	7860	748	4487	319	0	473	0	0	0	0	65	526	6327	2510	15004	4064	11917	1545	1610	1114	47	234	0	0	0	0	812	1030	801	6953	5006	3452	4438	4475	5863	402	0	0	0	0	0	0
Prot3659	Prot3659	0	0	0	145.5	111.5	121	768	2736	2308	4482	201.5	1033.5	2680	3708.5	4031	2239	0	0	0	0	240.5	318	448	2697.5	7752.5	291.5	2456	1531	2419.5	12247	5767.5	1186.5	0	0	0	0	65	462.5	2425.5	2951.5	5853	3275	2038	3795	6917.5	3082.5	2133	2346
Prot2467	Prot2467	963.75	2954.25	2142	5820	4567.5	4010.25	215.25	347	613.5	404	1238.25	3868.5	766.5	1239.5	164.75	429.25	113.25	5337.75	8001	1797	7921.5	1329	2909.25	93.75	726.5	1124.5	291.25	2911.25	2308.25	1031	169.75	377.5	1323	4916.25	5868.75	6729	163.5	471	534	271	853.25	3137.5	837.25	3107.75	2635.75	1249.75	735.25	85.5
Prot3241	Prot3241	198.5	325.75	798.75	1959.75	579.25	2078.5	884.5	719.75	951.25	40	609.5	11721.8	4222.5	3216.75	795.75	389.25	41.25	105	402	966.75	657.5	5604.75	2707.5	2851	1708.5	2054	6440.5	6289.75	689.25	5194.5	3674.25	261.75	265.25	296	1047.75	1300.25	1416	1541.75	2164.5	2099.5	1382.5	3712.75	1110.75	13714.5	6820.5	624	990.75	570
Prot715	Gene715	0	0	0	0	0	0	316	425	1267	6105	9245	10426	2843	449	1747	524																	0	0	0	0	0	0	0	388	1227	6584	3747	8261	7967	2773	2204	115
Prot2437	Prot2437
Prot2741	Prot2741																	201.5	429	1850	603	6088.5	2920.5	10705.5	5900	3738.5	5054	1140	284	587	59	79	0	667.5	620	1434	834	2584	5143	3054.5	1850.5	8888.5	2479.5	1345.5	90.5	472.5	8	0	0
Prot3485	Prot3485	0	0	0	0	228	628.75	268.75	1175	3026.25	1070.5	2381	3942.75	142.75	6468	8064.75	1296.75	0	0	0	60.25	32	988	1008.5	1372	995.25	704	3086.5	3583.25	1500.25	10313.2	2495.25	2661.75	0	0	0	1.5	40	290.5	930.75	1039.75	1964.75	2175.75	1461	1292.5	478	2015.25	5100.75	3582.75
Prot354	Gene354	245	680	437	3354	4258	4081	10955	5917	2244	385	0	0	0	0	0	0	0	1416	4516	1071	10305	8229	6299	3266	1762	334	210	0	0	0	0	0	401	752	1626	6312	7384	8634	6049	6666	1632	1330	530	0	0	0	0	0
Prot431	Gene431	357	1294	1856	4163	10765	7764	6124	5715	2328	1166	124	0	0	0	0	0	297	0	1436	5666	3036	6081	8326	2964	3568	675	186	0	0	0	0	0	505	1937	3369	1900	214	8720	5465	5650	1736	1133	0	0	0	0	0	0
Prot1540	Gene1540	0	0	0	113	63	2590	3201	11438	7124	9586	1710	363	1042	304	0	0	0	0	0	0	0	968	4099	6292	5892	4196	1468	2042	1390	39	0	0	0	0	0	50	155	1540	3443	3543	9196	5102	3164	770	0	215	0	0
Prot3548	Prot3548	3564.5	11506.5	5727.5	6431	4035	3247.5	743	38	189	0	0	0	0	0	0	0	13351	4399.5	6285.5	3715	860	4636	1003	28	0	0	0	0	0	0	0	0	12631.5	7110	5696.5	3763.5	5367	4076	869	48.5	0	0	0	0	0	0	0	0
Prot3702	Gene3702	35	1665	900	746	116	0.5	0	119.75	527.25	656.75	743.75	4888.75	667	5002.75	1904.5	2949.25	4860	288	1862.5	1595.5	225	0	0	63.75	799	1293.75	1434.75	2399.25	2914	3569.25	2098.25	3511.25	547.5	449	872.5	1207.5	588.5	1.5	6	3	993	1445.75	1884.25	1269.25	5533.5	2645.25	2816	858.75
Prot3210	Prot3210	0	0	0	0	240.5	478.5	522	48	5736.5	2834.5	4445.5	3820	4400.5	4533	3626.5	3708	0	0	0	0	0	474	931.5	2345	817.5	6084.5	3416.5	2337.5	3551	7051	1695	1961.5	0	0	0	0	0	441	882	416.5	456.5	8937.5	3436	2643.5	7099	7446	1982.5	2045
Prot1505	Gene1505	0	0	0	0	865	963	2770	4197	4784	5758	9231	519	0	0	0	0	0	0	0	0	937	1596	6353	7816	7824	7394	6472	345	615	471	0	0	0	0	0	0	448	122	2315	5890	14021	2598	5588	1057	39	37	0	0
Prot2233	Prot2233	16637.2	623.25	2928	207	618	297	525	1156.75	2651.25	2669.25	1008.5	361.75	223.5	104.5	19	107.5	13390.5	2386.5	3431.25	1206.75	230.25	72	954.5	1694	1513.5	319.25	746.75	656.5	1.75	329.5	0	0	15501	3924.75	3216.75	966	1059	80.75	628.75	1233.25	1963.5	2296.25	1523.5	943.75	641.5	37.5	30.25	0
Prot1755	Gene1755	0	0	0	0	0	0	128	321	700	2815	2319	2953	5814	9838	604	11	0	0	0	0	0	0	30	119	2156	6296	13175	7269	414	6529	5035	498	0	0	0	0	0	0	134	661	864	4293	1419	1273	7132	8593	1385	347
Prot49	Gene49	10364	7194	4341	1664	241	196	69	0	0	0	0	0	0	0	0	0	5621	1981	5473	1397	97	99	0	0	0	0	0	0	0	0	0	0	35874	3922	1223	947	854	59	0	0	122	0	0	0	0	0	0	0
Prot3362	Prot3362	140.5	251.5	2056.5	2295	4495	856.5	1641	2008	4774.5	1569.5	1308	7578.5	4186	1654	924	374	137.5	1013	890.5	2305	6164.5	2927.5	6944.5	3058.5	1438.5	3473.5	3002.5	4056	2962.5	1096.5	888.5	711	65	205.5	2179.5	1599	1810	1649.5	2483.5	2102.5	2350	1878	2727	5772.5	2153.5	793.5	1224.5	236.5
Prot739	Gene739	0	0	0	0	0	0	336	1865	1318	2492	16737	1276	14064	2535	248	478	0	0	0	0	0	356	0	938	2102	7981	9873	9053	10274	7824	2431	890	0	0	0	0	0	0	55	2	2085	9660	15559	19429	3760	4474	331	2092
Prot2068	Prot2068	18016.5	7883	6198	5518	3949.5	4717	2043.5	467.5	0	0	0	0	0	0	0	0	5121	5776	5891	8536.5	3699	2717	1059.5	23	0	0	0	0	0	0	0	0	10105.5	1472.5	9646	6047	5862.5	2455.5	435	668.5	0	0	0	0	0	0	0	0
Prot912	Gene912	28912	4476	2954	2913	155	44	0	0	0	0	0	0	0	0	0	0	5754	743	4805	1564	1283	0	0	0	0	0	0	0	0	0	0	0	25104	6768	11714	2029	171	345	0	0	0	0	0	0	0	0	0	0
Prot2340	Prot2340	24095.2	3695.75	1767.25	2941.5	3112.75	467.75	2491.75	1076	1153.75	65.25	77.75	0	0	60.75	0	0	15908.5	11439.5	5575.25	2727.5	2009.25	2503.75	3311.25	487.75	236.5	95	23.5	0	0	0	0	0	8669.75	4767.25	1267.5	894	709	310.5	587.75	582.25	536.5	62.25	32.5	0	0	0	0	0
Prot2700	Prot2700	92.5	177	312.75	276.75	2245.25	925.25	1360.75	5114.5	8516.25	4196.25	938.75	6987.25	542.25	1116.75	82.5	0	0	92	1118.5	2256.75	3085.75	1527.5	2608	4287.5	8788.5	3651.5	8431.75	4896	1053	1191	103.5	0	103.25	244	410.75	660.5	1563.5	4144	2802.25	5167.75	8886.5	6096	3174.75	4065.75	1821.75	481.5	0	0
Prot942	Gene942																	18276	7510	7367	4088	662	57	0	0	0	0	0	0	0	0	0	0	34032	3189	3171	921	13	69	0	0	0	0	0	0	0	0	0	0
Prot1365	Gene1365	0	0	0	0	0	1159	2247	1458	6532	20988	2254	7628	353	834	0	0	0	0	0	0	0	685	3690	11333	2352	11370	7303	4972	1073	1233	90	0	0	0	0	0	269	365	3867	2086	11469	9703	4049	4681	452	343	0	0
Prot905	Gene905	12031	1483	803	3234	93	57	0	0	0	0	0	0	0	0	0	0	12543	1620	8962	5106	73	0	0	0	0	0	0	0	0	0	0	0	13182	89	3326	3308	69	0	0	0	0	0	0	0	0	0	0	0
Prot1907	Gene1907	0	0	0	0	0	0	0	0	81	692	2511	2197	13164	9853	4335	6978	0	0	0	0	0	0	0	0	0	0	135	112	6387	5164	2881	8467	0	0	0	0	0	0	0	0	0	569	1644	1808	4991	12951	4730	5
Prot3897	Gene3897	55.25	170.75	1070.5	1630.5	644	2786	4536.25	5727.75	3925.5	2433	4557	1634.25	138.75	215	83.5	0	0	453.75	19.25	31	1392	3862	3455.5	4748.75	6974.5	4885.75	5096.75	5037.75	672.5	253.75	32	0
Prot1122	Gene1122	13679	3196	6327	4855	2842	857	107	0	0	0	0	0	0	0	0	0	6523	7891	1683	6086	937	796	188	0	0	0	0	0	0	0	0	0	16816	2518	2692	1363	1871	988	0	246	0	0	0	0	0	0	0	0
Prot1673	Gene1673	0	0	0	0	0	1223	69	472	6708	1851	9435	432	1291	382	664	0	0	0	0	0	0	465	411	4452	2049	3477	15416	3771	2303	472	205	49	0	0	0	0	387	419	1617	6193	9244	2840	12139	4580	4262	0	236	0
Prot3196	Prot3196	0	0	0	96.5	509	1239.5	2234	3695	9008	7085	9116.5	4210.5	102.5	958	246	0	0	0	0	0	204	776.5	1566	3991	9115.5	7403	2652	1069	614	126	0	0	0	0	0	41	380	513.5	1615	3162	5856	8268.5	9265	1994.5	1028.5	310	0	0
Prot2362	Prot2362	2984.25	7861.25	2698.5	3274.25	3197.75	1020	240.5	59.25	204.5	0	0	0	0	0	0	0	12567.5	7913.75	2989	5440	4031.25	2111	652.75	201.75	0	0	0	0	0	0	0	0	6454.5	8383	5903	3715	2920	2846.25	1026.25	653.75	74	0	0	0	0	0	0	0
Prot2925	Prot2925	0	0	0	59.5	0	727.5	1060.5	1915.5	2911.5	2457.5	6499	3897.5	7719.5	3641	324.5	22.5	0	0	0	67	195.5	346	676.5	4526	4531	2414	8040.5	4836.5	1410.5	315.5	1973.5	149	0	0	0	0	166.5	824.5	1098	5214	5805	5780.5	4774	4124.5	588	3400	662.5	17
Prot2169	Prot2169	13443.8	464.25	191.25	2040.75	429.75	78	0	0	67.5	70.75	475.25	485.5	1392.25	370.5	3392	596	10668.8	5955	4795.5	33.75	915.75	0	89.25	0	0	13.25	218	411.75	935.5	15.5	396	895.25	18660	4433.25	7200	1175.25	121.5	0	0	0	0	104.75	219.5	460.25	1233	1956.75	2390.25	1359.75
Prot3769	Gene3769	6289.75	8094.25	1965.25	3679	1542.25	1073.25	236.75	36.25	0	204.75	157	1273.75	2113	1871.5	2428.5	937	7429.5	6641.5	3326.25	4352.25	1817.25	2153	996.25	180.75	59	0	78.25	1137.25	2021.25	1446.5	912.25	1780.75	3479	667.5	7939	5903.75	2648.75	2094	174.75	311.5	60.5	58.75	672.25	647.5	1502	1709.5	1124.5	3.5
Prot3680	Prot3680	21.5	277.75	213.75	114.5	2329.5	1674.25	3982.25	753.25	461.75	332.25	796.5	2523	4438.5	7088.25	5228.25	224.25	0	87.75	334.5	2175	2598	1669.5	1541.75	1705.75	544.5	306	1518.75	1920.75	3934.5	7000.5	3857.25	1020	50.5	232.5	1031.25	1156.5	489.25	2154	848.25	875.25	137.5	222.5	1692.75	4344	10927.5	8198.25	1418.25	9081.75
Prot3578	Prot3578	0	0	0	0	5.25	251.25	228.25	871.5	2299.25	3765.5	1322.75	4765	1116.75	3282	5538	8304.75	0	0	0	0	75.5	114.5	428	430	1150.25	1334.5	5498.5	5536.75	1411	8228.25	1560.25	8677.5	0	0	0	0	69.75	91.75	293.25	2349.75	2610.5	4259.75	3530.75	1933	8385.25	6504.25	8950.25	5137.5
Prot3861	Gene3861	3634.75	2683.5	1381.75	1661.75	3751	6040.75	6200.25	4600.25	4198.75	711	624	229	113	48.75	0	0	4443.5	1545.25	2888	3091.5	10350.5	2019.25	1500.25	8574.75	2080.25	1664.5	745	248.75	0	0	0	0	3162	1358.75	2650.5	4463.75	8988.25	1880	1962.5	7891.5	3842.25	2688.25	666	343.5	13.5	60.5	0	0
Prot3338	Prot3338	171	449.75	2065	147.75	1230	655.25	125.5	512.75	224.25	5357.25	8356.5	4639.5	3567	647.25	1316.25	0	247.75	636	989.25	1378.75	3435.5	422.75	904.75	304.75	1574.25	3464.25	6426.75	4891.5	2736	4013.25	2332.5	1042.5	557	2820.5	319.5	2084.25	1301.5	259.5	354.75	364	1569	1506	821.25	8048.25	4998.75	3195	3228	341.25
Prot1278	Gene1278	3139	1685	7175	5894	6738	5177	3010	316	0	0	0	0	0	0	0	0	661	723	11748	4841	6530	4539	46	537	736	0	0	0	0	0	0	0	5015	3443	7532	2548	1561	1749	4369	553	344	0	0	0	0	0	0	0
Prot4048	Gene4048	1213.75	781.5	898.75	930.75	115	206.75	1045.25	1960.75	1603.5	5367.75	1076.25	7699.25	5339.75	3165	1821	263.5	7019.75	2321.75	808.5	948.75	395.5	481.5	1106	2275.5	3473.25	2406.5	8673.5	2489	4638.75	4516.5	907	774	2279.25	146	1448.75	925.25	1063.5	304.75	1460.5	2220.5	3241.5	2580.5	6960.5	12314	3370.5	3025	995.5	396.5
Prot2488	Prot2488	1366.5	860.5	2910	1180	2516.5	2305.5	2446.5	2307.5	5387	125.5	441	279	89	49	0	0	1342.5	2277	2777	1504.5	3848.5	1946	886	6188.5	4710	3100	2440.5	1302	375	102	0	0	995	98	876	3663.5	1746.5	2216.5	2177	2191	4626	251	463	606	83.5	0	0	0
Prot713	Gene713	0	0	0	0	0	0	0	3066	2628	9031	5970	8842	2391	4835	950	927	0	0	0	0	0	0	0	1443	1892	1039	17572	4039	11336	3471	2518	158	0	0	0	0	0	0	0	241	4019	5541	10647	12401	6017	9821	331	337
Prot1188	Gene1188	4901	2438	2891	2304	2090	12249	2618	448	0	0	0	0	0	0	0	0	3714	724	10219	316	2052	8235	481	62	0	0	0	0	0	0	0	0	3647	1890	10270	6757	7933	10	963	806	0	237	0	0	0	0	0	0
Prot876	Gene876	0	0	0	0	0	0	0	0	0	136	1933	446	4170	7880	2693	8245	0	0	0	0	0	0	0	0	0	579	1519	6937	71	6120	4768	13847	0	0	0	0	0	0	0	0	0	64	3733	4292	9040	10239	2827	3549
Prot3783	Gene3783	6692.25	2015.5	6768.5	2583	1181.75	1494.75	137.75	385.5	21.5	0	0	0	0	0	0	0	4465.75	2855.75	5733	1876.5	1340.25	780	453	37	10.5	0	0	0	0	0	0	0	13881.5	2977.5	10358.8	4061.75	5383.5	2980.5	327	77.5	137	0	0	0	0	0	0	0
Prot616	Gene616	0	0	0	0	0	144	611	11464	5702	5613	7550	12961	120	0	0	225	0	0	0	0	218	786	2460	1514	19401	1084	3710	9033	2054	220	0	0	0	0	0	0	0	1183	1307	1487	15765	14340	4074	4232	2117	97	112	93
Prot2664	Prot2664	713.25	1697	5076	3150.75	17298	5450.25	7682.5	5383.25	3576.75	435.75	0	0	0	0	0	0	1441	282.25	3607	5086.5	5865.5	5613	6099.25	9274.5	4299.5	482.25	0	0	0	0	0	0	1859.75	1952.25	3223.5	6669.75	9905.75	11760.8	4307.75	1686.75	998.25	22.5	555	0	0	0	0	0
Prot2361	Prot2361	12887.5	1130	3235.5	500.5	790	451	456	726	3818.5	1875	998	1901	1108.5	496	0	0	4448	5454.5	5694	1225.5	532.5	240.5	696	3362.5	998	1186	5183	3859.5	260.5	318	0	0
Prot3824	Gene3824	554.75	4230.25	734.5	5271.25	3916	3196.75	1720.25	2326.25	2020.5	674.25	523.75	515.75	93.5	0	0	0	497.25	4590.25	4140.75	4068	6082.25	4112.75	2279.25	3003	3068.75	1464.75	559.5	81.75	156.75	0	0	0	867	1418.5	1670.5	4166.5	8114.75	2367.75	1170.25	2069	2054.75	1466.75	87.75	184.5	218.5	68.25	0	0
Prot875	Gene875	0	0	0	0	0	0	0	0	0	573	1601	2967	619	6994	2527	3788	0	0	0	0	0	0	0	0	0	0	1470	4681	5250	5873	5949	3692	0	0	0	0	0	0	0	0	268	321	182	3474	7750	3849	2839	3947
Prot245	Gene245	1511	3336	4548	9202	8697	1338	4120	22	0	113	0	0	0	0	0	0	1877	6479	13380	14367	4487	3157	2547	76	0	0	0	0	0	0	0	0	821	3661	10234	4781	9833	2481	255	80	179	0	0	0	0	0	0	0
Prot847	Gene847	0	0	0	0	0	0	0	0	82	338	280	3436	10843	10881	7981	2578	0	0	0	0	0	0	0	0	0	124	258	5711	8057	8639	4195	12844
Prot2600	Prot2600	887.5	2464.5	648.5	106	4185	2968.5	2624.5	1546.5	539	656.5	1609.5	804.5	248	0	0	0	1670	2136.5	162	772	2344.5	2646.5	788.5	1876	2212	1107	937.5	520	160	135.5	0	0	1802.5	500	7092	2982.5	6913	2483.5	1907.5	599	4220.5	2322	1988.5	1151.5	41	0	0	0
Prot1096	Gene1096	0	0	0	0	0	0	270	499	696	5998	7821	2104	6815	1209	4841	351	0	0	0	0	0	0	0	398	1421	7976	12310	6952	1111	6479	985	358	0	0	0	0	0	264	311	103	3764	10935	1003	14547	11114	3229	1339	1040
Prot2563	Prot2563	4655.5	1642.75	1318.75	4814.75	9096	3947.75	774.5	1132.25	249.5	60.25	274.25	0	0	0	0	0	3612.25	1371	5883.5	6789.5	9602.5	2479.25	2178.75	2040.5	1726.75	34.75	0	0	0	0	0	0	2136.75	1237.5	5913.5	5354	2431.75	7862	2473.5	2108	624.25	142.5	0	0	0	0	0	0
Prot2039	Gene2039	0	0	0	0	0	0	0	0	0	304	1307	1689	4513	3677	1739	4499	0	0	0	0	0	0	0	0	0	148	484	1337	34	4535	5008	1406	0	0	0	0	0	0	0	0	0	843	1826	4823	14917	4926	4287	5886
Prot1862	Gene1862	0	0	0	0	0	0	0	0	73	189	1109	2114	281	353	14772	6738	0	0	0	0	0	0	0	0	250	549	1272	2075	429	5017	5007	212	0	0	0	0	0	0	0	0	22	217	294	2370	4593	6083	6170	1058
Prot3757	Gene3757	5271.5	1486	3134.5	2451.5	3088.75	1385	2266	710.5	668.5	262.5	6160	432.5	1295.75	1343.5	211.5	21.75	8602.25	2656.75	2405.5	3569.25	2257.75	577	2603.25	1430.25	1203.75	1259.75	2623.75	8.75	1680.75	152.5	664.75	199	1637.75	8305.25	2681.75	4168.25	5005.5	691.75	3156.5	1917.5	740.5	714.75	3290.75	1728.5	1323.75	869.25	667.75	393.75
Prot872	Gene872	0	0	0	0	0	0	0	0	235	880	1122	4236	3196	14897	1238	1085	0	0	0	0	0	0	0	0	0	347	1498	6869	7470	15714	10755	10533	0	0	0	0	0	0	0	0	0	353	1416	6413	6045	7665	4453	1535
Prot2202	Prot2202	2563.5	2839.5	3689.25	941.25	1224.75	99	0	0	0	48.25	416.25	562	763.75	3853.5	548.5	1226.25	6235.5	5990.25	5105.25	1233	242.25	459	0	0	0	124.5	394	870	1960.75	64.75	884.5	1895	18367.5	2074.5	1476	682.5	35.25	63	0	0	0	275.25	454.75	159.5	1452	3861	1492.5	727.75
Prot182	Gene182	13927	4814	6180	200	2410	592	0	0	22	0	0	0	0	0	0	0	21643	1891	5175	2001	1911	818	266	0	0	0	0	0	0	0	0	0	9728	5169	2756	1948	1461	72	0	0	0	0	0	0	0	0	0	0
Prot888	Gene888	14637	1938	9135	710	980	0	148	0	0	0	0	0	0	0	0	0	13950	6609	4566	3201	765	180	0	0	0	0	0	0	0	0	0	0	13054	2354	4585	2254	621	800	442	0	0	0	0	0	0	0	0	0
Prot3388	Prot3388	3825	1312.25	737.25	834.5	215.25	0	197	596.25	1399.5	9143.25	8020.5	4907.25	1949.25	4876.5	1209	64.5	837.25	178.25	99.25	89.5	70.25	0	114	0.75	2911.5	1959	5830.5	8265.75	11040	826.5	852.75	12.75	2434.25	928.5	1207.75	414.75	119	10.25	36.75	358.5	1923	2394.75	8156.25	4336.5	3933	4824	2286	391.5
Prot2134	Prot2134	6243.5	7020	6605.5	3291	3499.5	703.5	796.5	323	178	0	0	0	0	0	0	0	3026.5	3593	2051	4513.5	12299	2326	778	31.5	1	0	0	0	0	0	0	0	11333	8934.5	8069	5566.5	4732.5	73	418	116	0	0	0	0	0	0	0	0
Prot2628	Prot2628	141	33.75	126	7971.75	926.25	4251.75	1507.5	54	75	0	247.25	636.25	1252	1224.5	1673.25	1811	1706.25	2595	7836	6941.25	9240	4568.25	2003.25	582.75	579.25	86.75	155.75	1833.25	1133.25	3132.5	2022.75	4.5	858	475.5	7728.75	7206.75	638.25	3982.5	94.5	300	193.5	58.5	237	325.5	1071	925	475.75	1026.75
Prot1534	Gene1534	0	0	0	0	0	0	0	0	214	13	192	279	2961	6378	8738	8259	0	0	0	0	0	0	0	0	0	603	893	7407	3031	5200	6560	4551
Prot1524	Gene1524	0	0	0	0	94	768	2197	7825	9550	3678	2148	1903	1417	117	0	0	0	0	0	171	321	2305	509	2324	7221	4791	876	1890	406	15	39	0	0	0	0	0	213	1244	2799	3063	7031	6137	5044	1241	436	17	0	0
Prot69	Gene69	1765	1588	4543	462	2979	46	0	0	0	0	0	0	0	0	0	0	2754	3518	2431	1894	643	922	0	0	0	0	0	0	0	0	0	0	17524	4629	2304	2342	892	85	148	0	0	0	0	0	0	0	0	0
Prot799	Gene799	0	0	0	0	0	0	0	0	29	96	2904	5865	11686	14738	9223	3102	0	0	0	0	0	0	0	0	0	1015	1353	6957	1510	10968	4719	9168	0	0	0	0	0	0	0	0	0	236	982	1030	10391	6148	12195	2614
Prot4020	Gene4020	4454.25	2153.5	575.25	649.75	1571.5	5573.25	3895.5	3906.25	6100	8256.5	7886	3339.5	1603.5	0	78	0	753	2746.75	4235.75	802.5	1647.25	2249.75	1719	1817.25	3755.75	7404.25	6082.25	760	81	18.5	149.5	0	5366.25	551.5	908.5	444.25	1231.25	2377	2832.5	2036.5	7298	1899.25	2930	5575.5	547.5	171.5	0	0
Prot252	Gene252	939	3500	18672	2019	10398	6533	1139	621	0	60	0	0	0	0	0	0	858	4164	6488	14239	6623	1499	3613	0	241	0	0	0	0	0	0	0	3551	6396	6196	6199	4304	3071	1594	1781	0	0	0	0	0	0	0	0
Prot924	Gene924	8424	5856	11525	3741	813	404	488	0	0	0	0	0	0	0	0	0	2079	548	3923	6030	650	1022	565	0	0	0	0	0	0	0	0	0	15857	8065	9382	10880	1176	1591	529	0	0	0	0	0	0	0	0	0
Prot1048	Gene1048	6067	18066	10233	888	232	752	0	103	135	0	0	0	0	0	0	0	5291	721	5856	787	357	2367	241	0	0	0	0	0	0	0	0	0	6020	12408	1720	2008	1639	59	68	245	0	0	0	0	0	0	0	0
Prot3459	Prot3459	0	0	0	0	0	0	0	232.5	2192.5	2554	3814	9579	9689.5	5981.5	6269.5	3747.5	0	0	0	0	0	223	0	498.5	2050.5	4342	1951.5	2379	5534.5	6878	3022	1931.5	0	0	0	0	0	0	0	196	120	5297.5	2781	3594	3577.5	3659	2645	2617
Prot937	Gene937	14411	358	1307	2882	1978	51	0	0	0	0	0	0	0	0	0	0	2253	5948	11221	1694	493	788	0	0	0	0	0	0	0	0	0	0	37802	8576	925	1205	239	203	0	0	0	0	0	0	0	0	0	0
Prot1882	Gene1882	0	0	0	0	0	0	0	0	0	64	1887	1014	4702	13390	3837	7980	0	0	0	0	0	0	0	0	0	318	539	593	5579	14250	6882	3732	0	0	0	0	0	0	0	0	0	317	2575	939	3455	3693	10721	1509
Prot1956	Gene1956	0	0	0	0	0	0	0	0	0	315	2386	4127	3212	13044	14250	9040	0	0	0	0	0	0	0	0	0	0	1971	4658	5219	2218	1794	320	0	0	0	0	0	0	0	0	47	583	430	4756	11556	28808	5985	2186
Prot2390	Prot2390	9902.25	4076.25	6531	2169	1115.25	655.5	305.75	88.25	444.5	847.25	400	1291.25	174.25	343.25	1450.25	163.5	8000.25	1428.75	2508.75	96.75	255.75	1071	0	155	2073	903.25	2445.75	2437.25	463.25	226.5	401	12.75	7854	3382.5	7259.25	1121.25	897	213.75	90.5	135.5	316	4078.75	485.75	3240.5	2391.25	1773.25	273.5	69.5
Prot3410	Prot3410	14.75	411.75	2256	3848.75	3428.25	1031.25	709.75	85	155.25	3774	6385.5	7890.75	2325.75	1188	76.5	29.25	306	1783	523.5	1130	302.5	1267.5	51	853.5	735.75	4473	2904	5358.75	2931	3669.75	386.25	189.75	396.75	1459	754	3205	4193.25	425.5	21.25	415.5	1635.5	2501	6306	5387.25	6069.75	9365.25	965.25	570.75
Prot1159	Gene1159	1706	109	3006	1938	5927	290	3591	1127	373	0	0	0	0	0	0	0	609	5203	2920	17003	12194	2936	1973	536	0	0	0	0	0	0	0	0	157	2509	11250	5463	6827	7503	509	573	0	0	0	0	0	0	0	0
Prot2196	Prot2196	0	0	0	0	0	0	194	948.5	735	2400	5205	5165	8197.5	7697	6675.5	4485.5	0	0	0	0	0	0	0	256	735.5	690.5	3495	3866.5	3831	6529.5	10859	1613	0	0	0	0	0	0	0	63	1869	2496	9566	4943.5	3313.5	4324.5	5116.5	5224.5
Prot906	Gene906	9859	3991	1693	3138	917	104	0	0	0	0	0	0	0	0	0	0	22830	5659	2514	470	317	218	0	0	0	0	0	0	0	0	0	0	1237	3193	972	1968	458	103	0	0	0	0	0	0	0	0	0	0
Prot1705	Gene1705	0	0	0	0	0	91	1926	2111	8475	1494	8089	9335	3127	0	0	0																	0	0	0	0	402	176	3212	4880	4253	10791	14268	3764	631	471	185	0
Prot3500	Prot3500	0	0	0	0	0	0	31	27.5	4152.5	1593.5	3012.5	9410.5	5960	9316.5	3156	4739	0	0	0	0	0	0	0	42.5	727.5	1431.5	5060.5	5797.5	8889.5	6849.5	3186	1748.5	0	0	0	0	0	0	90.5	386	315	5164.5	12631	11730	5883.5	11669	2401.5	3962
Prot2464	Prot2464	201.5	2835.5	964.5	1073	5593	2262.5	433.5	320.5	1114	4643.5	2752.5	4974.5	2248	2996	1200	569.5	1321	1930	7750.5	890	6161.5	1177	2168.5	429.5	619.5	510	3250	5091.5	3926.5	4111.5	1386.5	358	1438.5	445	5800	1033.5	4872.5	4147.5	414.5	940.5	602	1288.5	7806.5	1195	1308	155.5	1244	1162.5
Prot3721	Gene3721	7936.75	2161.5	7554.5	1362	765	1033	391.75	5.5	392.75	2231.25	1989	1348.75	2265	853.25	820.25	52.75	18904.8	4593.25	3909.5	1703.25	722.25	217.25	11	207.75	644.5	1276.75	3365.75	3517.5	893.25	1385	722.75	16.75	13276.2	3046.25	3070.75	244.25	549.25	270	147.75	138.5	577.75	1523.25	2084.5	1789.25	1016.25	1109.5	316.25	239.5
Prot3052	Prot3052	6.5	302.5	74	141.75	2635.75	572.75	2773.75	4364	617	1375.5	822	3261.75	1156.5	771.75	0	0	304.25	701.5	767	2035.75	2390	893.25	1373.75	5791.5	7224.5	135.25	9455.25	2791.5	507.75	151.5	0	0	860.25	583.25	320.5	2112	1923.75	1695.5	4107	3673.25	10281.5	13164	6794.25	1292.25	1586.25	80.25	0	0
Prot3726	Gene3726	10109.8	2647.5	279	803	1048	766.5	2717.75	780.25	247.25	110.75	687.75	375.25	1158.5	1874	1519.25	326.5																	601.5	4173.25	5075.5	1054	4360.5	254.25	1345.75	829.75	408.75	747	405.75	499.25	911.25	1234.5	828	389.75
Prot1636	Gene1636																	0	0	0	0	0	997	1170	4472	13928	4952	13903	2964	96	17	0	0	0	0	0	0	303	678	3348	6528	1801	591	8186	1124	2359	304	934	0
Prot542	Gene542	0	0	153	0	91	758	2552	2273	11884	2721	2352	1734	1502	0	0	0	0	0	0	693	204	724	1163	9743	1712	5884	2713	1716	139	0	0	0	0	0	0	112	199	2041	2281	10833	8411	9074	6158	4564	219	54	0	0
Prot2657	Prot2657	603	5444	4784	1354.5	4539	1144.5	1633	1089.5	3367.5	1847.5	2650	6410.5	1938.5	181.5	47	0	651.5	940	2884	5077.5	3490	1270	1094	2002	5821	4179.5	2503.5	2503.5	368.5	468	322	0	1273	603.5	4645.5	7570.5	3277	1701	1017.5	2385	4635	3508.5	883	1850	1997	107	0	0
Prot862	Gene862	0	0	0	0	0	0	0	0	0	485	415	3879	11789	1447	6021	8369	0	0	0	0	0	0	0	99	0	0	871	557	4505	5149	7529	4096	0	0	0	0	0	0	0	0	107	918	244	5837	3426	469	53	1694
Prot4051	Gene4051	824.5	287.75	566.75	1086.5	3356.25	3439.75	4494.25	1468	2939.5	4197.75	2893.5	1060.75	4570.25	3042.5	644.5	758	127.75	76	996.75	1123.75	1811	2899.75	1682.5	2525.75	2978.25	4071.75	3627.25	4510.5	3872.75	3995	111.5	140.5	225.75	120.25	1424.5	428.5	1867.75	3403.5	557.25	1778.5	2603.75	3517.5	5348.75	4679.75	4129.75	678.5	393.5	47
Prot493	Gene493	0	0	0	112	140	875	4271	4797	5474	1355	8491	2791	162	276	0	0	0	0	0	0	248	1699	6075	6789	10555	905	541	456	120	0	0	0	0	0	0	0	421	1744	5034	6434	953	2977	4111	735	1724	0	0	0
Prot2780	Prot2780	70	643	709.5	2980	2542	7414	9223.5	5503	5480.5	1257	2536.5	555.5	0	0	0	0	224	8	761.5	1984.5	2693.5	2569	8064	5329.5	2379	3195.5	843.5	141	498	0	0	0	56.5	212	1465.5	2561.5	416	3206	4267.5	1312.5	5830	3159	804	349.5	312.5	93.5	0	0
Prot918	Gene918	15921	2783	2917	2936	427	3	0	0	0	0	0	0	0	0	0	0	3950	5776	1355	5212	289	77	187	0	0	0	0	0	0	0	0	0
Prot1575	Gene1575	0	0	0	235	434	2330	4152	1717	3045	1940	4653	1885	8	0	0	0	0	15	0	0	461	968	727	585	7760	9401	1116	620	319	0	0	0	0	0	0	101	548	1662	1218	294	1622	5142	3961	678	382	366	0	0
Prot559	Gene559	0	0	0	0	72	590	979	3989	6455	12907	15298	9463	2936	117	159	0	0	0	0	0	0	912	1977	603	10948	10049	472	1464	364	121	0	245	0	0	0	0	0	0	1880	4563	2272	8785	945	3580	893	893	0	0
Prot3725	Gene3725	2875.75	4663.25	6099.5	2346.5	2467	604.25	139	932	1796.25	1170.25	2135.5	650.75	73.25	129.25	0	0	11997	3862.5	3124.75	1337.5	2291.25	1578	675.25	1136	2007.75	1192	2024.25	1382.75	109	59.75	0	67	14833.8	3593.25	3456.5	3137	1274.5	2854	194	1522.5	2907	5588	1391	866	678.75	196.25	0	0
Prot152	Gene152	4727	1054	6208	567	824	676	730	0	0	0	0	0	0	0	0	0	26948	4288	7706	2872	3976	697	266	0	0	0	0	0	0	0	0	0	5991	7804	7188	6571	984	154	0	49	0	0	0	0	0	0	0	0
Prot2041	Prot2041																	13956.5	11388	1659.5	3506	500	240.5	52.5	12	0	0	0	0	0	0	0	0	35921	8948.75	4439.25	419.25	276	597.25	105.5	0	0	0	0	0	0	0	0	0
Prot2920	Prot2920	0	0	0	64.5	87	729.5	829	2615	2775.5	3614.5	531.5	786	4870	3255.5	2859	3727	0	0	35.5	0	35	748	1310.5	3573	3091	6257	1044	3545	4730	1118.5	5750	2879	0	0	0	0	53	274.5	464	4973.5	4043.5	646.5	649.5	5285.5	7842.5	1194.5	5936	3171
Prot5	Gene5	8982	6893	1785	481	111	487	0	0	0	0	0	0	0	0	0	0	13242	1513	2895	912	1384	255	0	0	0	0	0	0	0	0	0	0	2584	4758	4837	3413	948	0	495	0	0	0	0	0	0	0	0	0
Prot2968	Prot2968	3979.5	3263	1278	240.5	2338	1594.5	1665.5	2785.5	56.5	59.5	1224	335.5	70.5	0	0	0	2394	1838.5	3729	632	1139	1236	4488.5	431.5	5752	2003.5	2605	535	421.5	37.5	0	0	12	956	1575.5	1616.5	775.5	166	1971	4927.5	381	1825	1029.5	489	93.5	117.5	0	0
Prot3376	Prot3376	461	398.5	3830.5	112	175	120.5	121.5	0	96	181	7620	1223	3745.5	2627.5	153.5	34.5	4594	2580.5	102.5	645	328	43	42	144	1533	1399	3083.5	8501.5	5969	2485	441.5	137	19663.5	1313	1856	415.5	494.5	449	0	197	913.5	2503.5	2737	2628	856	857	1490	229
Prot1823	Gene1823	0	0	0	0	226	668	1873	10826	8496	7347	3277	42	223	0	0	0	0	0	151	0	380	429	1818	1641	5940	6236	4609	1769	296	73	0	0	0	0	0	162	362	836	4134	5067	15890	7797	2945	1686	313	0	0	0
Prot687	Gene687	0	0	0	0	0	0	572	40	544	5080	11146	2319	11795	3663	1370	534	0	0	0	0	0	0	361	263	2966	3762	6731	579	2152	1969	829	478	0	0	0	0	0	0	0	382	2441	922	11698	11701	8804	3968	4119	0
Prot1716	Gene1716	0	0	0	0	84	93	1197	1068	3451	2876	7358	7789	1469	606	0	0	0	0	0	0	0	1075	1876	1696	8345	14168	9225	5980	4239	1022	0	304	0	0	0	0	0	154	120	3062	8884	2982	4957	4860	189	0	40	0
Prot1339	Gene1339																	0	248	5999	6653	1484	7116	7153	550	2649	34	323	197	0	0	0	0	432	302	2648	2780	7845	2870	6235	2719	476	944	69	0	0	0	0	0
Prot786	Gene786	0	0	0	0	0	0	0	0	0	335	505	6897	6409	4271	11063	5243	0	0	0	0	0	0	0	0	0	615	1045	1956	838	563	4549	6859	0	0	0	0	0	0	0	0	0	521	21	11949	2694	10332	456	4069
Prot422	Gene422	225	611	3581	5005	3518	3187	2421	1010	1907	1886	36	207	168	0	0	0	263	955	3158	274	2548	9400	6393	644	3517	266	392	0	169	0	0	0	366	715	756	3347	9774	13460	1279	8694	4402	214	140	0	0	0	0	0
Prot2525	Prot2525	3636.25	2550.5	8432.5	5464.5	7028.25	3278.75	5004.25	2328.75	228.5	34.75	181	20	0	0	0	0	2284.25	1540.5	2190.5	12291.8	8230.25	3464	2283.25	745.75	1447	303.5	95.5	0	0	0	0	0	715.25	3130	7638.5	6089.75	2110.75	5630	3695.25	1054.75	318.75	286	99.25	0	0	0	0	0
Prot913	Gene913	21758	8639	5103	2008	841	69	135	0	0	0	0	0	0	0	0	0	21786	6160	2889	1105	858	16	203	0	0	0	0	0	0	0	0	0	22065	1238	279	1672	173	0	0	298	0	0	0	0	0	0	0	0
Prot769	Gene769	0	0	0	0	0	0	558	37	986	6756	4095	7370	11832	9810	2152	728	0	0	0	0	0	0	130	12	1179	9179	9772	18791	5527	1953	3104	0	0	0	0	0	0	0	336	0	387	740	7495	5758	6305	6148	433	1221
Prot1779	Gene1779
Prot1157	Gene1157	6	6947	7441	5553	5218	6717	4368	0	0	0	0	0	0	0	0	0	659	4140	7962	5866	8611	6282	4502	91	0	0	0	0	0	0	0	0	2041	262	200	3778	8169	3032	3781	970	0	0	0	0	0	0	0	0
Prot3349	Prot3349	0	495.5	1517.5	3580.5	3616.5	1039	5436	1744	3245.5	6228	3555.5	2965.5	1484.5	2115	1169.5	393	311	503	329	1022	4200.5	1913.5	5229	1225	2865	914	4856	3021	3329	4350	2094.5	74	13.5	586.5	641.5	2170	3153.5	3979.5	289.5	2914	535.5	3189.5	70.5	1182.5	6705.5	1354	1292	343
Prot1397	Gene1397	895	241	1081	7558	6492	9167	1574	4180	3475	431	299	0	0	0	0	0	28	364	2991	13040	4942	3881	9955	2744	2872	546	642	602	0	0	0	0	322	513	3339	8080	12899	11401	9020	8046	6427	1081	0	0	0	0	0	0
Prot793	Gene793	0	0	0	0	0	0	0	0	205	80	736	1340	8283	19381	7305	4663																	0	0	0	0	0	0	0	0	0	77	2204	724	2388	2412	13269	4653
Prot1727	Gene1727	0	0	0	0	0	0	1129	5048	905	15649	2353	6690	1234	1148	0	0	0	0	0	250	0	507	358	1706	5306	16069	21923	4196	1995	1749	0	118
Prot2605	Prot2605
Prot1980	Gene1980	0	0	0	0	0	0	0	0	0	110	927	2162	1973	1176	3175	3524	0	0	0	0	0	0	0	0	0	79	243	14523	4007	6091	5561	2865	0	0	0	0	0	0	0	0	0	492	2260	9142	11501	8129	10595	11118
Prot3782	Gene3782	4111.25	4585.5	4194.75	1359.5	3368	1896.5	327.25	496.5	714.25	504.5	1511.75	3884	3841.5	605.75	89	151.75	15172.2	4107.25	778.5	2107	1947.75	1419	700.5	284	575.25	973.75	858	300.75	2540.25	1068.5	732.25	186.5
Prot3242	Prot3242	4519.5	507.5	2229	1836.5	204.5	105	47.5	357.5	1609	3625.5	7406	1122.5	2770.5	4501	333	1143	8454	2884.5	2235.5	232.5	1660.5	970.5	30.5	58	414.5	2005	4924	4911	834.5	3821	2119	519	5848	1698	1844.5	1621.5	833.5	235	54.5	311	848	1979	2057.5	708.5	6867.5	2073.5	408.5	175.5
Prot1261	Gene1261	2816	5568	218	6194	267	3141	643	103	62	0	0	0	0	0	0	0	2894	653	10366	10239	2974	3805	20	292	0	0	0	0	0	0	0	0	3079	8258	12969	5791	10330	7223	937	489	299	19	0	0	0	0	0	0
Prot2227	Prot2227																	15443.2	5258.25	1647.75	3411	1555.5	169.25	155	1165.5	3205.25	21.75	3369.25	138.25	819.25	142	25	0	21714.8	1497.75	2199.75	901.5	398.25	33	224.75	938.5	1808	2463.5	2499	708.5	162.5	63.75	60.25	0
Prot671	Gene671	0	0	0	0	0	109	0	223	1330	2755	2571	5487	5357	5427	1016	1263	0	0	0	0	0	0	236	666	1343	254	10719	4389	9289	8288	2482	739	0	0	0	0	0	0	0	233	1805	9278	15615	16670	5453	7684	742	1218
Prot660	Gene660	0	0	0	0	0	418	880	4068	8338	6088	5230	5120	5	620	0	0	0	0	0	0	0	557	794	5876	14460	3156	539	6134	832	42	131	0	0	0	0	0	469	611	339	2038	8211	8631	11279	5306	1032	0	0	0
Prot3165	Prot3165	0	0	0	0	146	549.5	1723.5	4928	10776	9018	6907	4097.5	1367	167	157.5	0	0	0	0	156.5	171	1296	3858	3564.5	9524.5	1477	3668	1239.5	1543.5	631	0	0	0	0	0	89	29.5	740	1371	4246	7429	3870.5	10401.5	1560	1073.5	395.5	0	0
Prot2393	Prot2393	10236.2	2637	3805	5287.5	2685.75	42.75	0	95.5	0	0	0	0	0	0	0	0	21750.2	5045.75	2934.5	3273.25	1296.5	425	0	152.25	0	0	0	0	0	0	0	0	18400	5152.25	9531.5	5553.5	999	124.75	181.5	0	0	0	0	0	0	0	0	0
Prot1767	Gene1767																	0	0	0	0	0	0	548	376	1095	1969	1221	5237	4402	7096	1050	209	0	0	0	0	0	0	315	359	540	4832	1585	4524	5052	2051	1902	1092
Prot2300	Prot2300	2920.5	4586.5	3048	1575	1760.5	590	3347	2051.5	5398	6459.5	1444.5	1319	109	0	0	0	4271	1922	3900	5233	2071	1999.5	1470.5	29.5	5448	2036	1706.5	511	2	0	0	0	4626	375.5	999.5	2062	1195.5	1124.5	122	2926	586	2686.5	1221.5	51	203	0	0	0
Prot2538	Prot2538	1080	1599.75	9226.5	15684.2	4347.5	1969	3860	953.5	246	1196	227.75	338	109.5	0	0	0	1821.75	2660.25	14826.8	7836	5413.25	2010.75	1826.75	1702.5	1855.25	1221	1832.25	251.75	177	0	0	0	1503.75	4022.25	3543.25	1198.75	4039.75	5015	1194.5	1255.75	1842	1802.75	985.25	116.25	107.5	0	0	0
Prot2580	Prot2580	10385.2	6253.25	4119.5	10594.8	5136.5	3821	823.75	1383.75	0	0	0	0	0	0	0	0	6790.75	6454.25	8846.5	10575.8	10920.2	2148.75	287.25	36	0	0	0	0	0	0	0	0	4587.25	2405.25	4803.25	2350	5205	3520.75	544.5	556.5	0	0	0	0	0	0	0	0
Prot298	Gene298	3319	5072	3752	10971	4866	8383	4465	167	0	0	0	0	0	0	0	0	1838	4214	2835	15738	3258	3096	1294	117	263	0	0	0	0	0	0	0	4506	7136	15531	162	3770	1435	5030	298	170	0	0	0	0	0	0	0
Prot1677	Gene1677	0	0	0	207	267	0	3035	419	1499	8799	3548	2562	368	1928	65	0	0	0	0	0	0	603	797	11596	3734	12198	11686	3101	6944	56	0	0	0	0	0	0	227	0	4871	2185	15290	2598	12098	6826	966	388	0	0
Prot4040	Gene4040	5645.25	1569.75	1612.5	1629	2438	2630.25	477	1600.5	4052.5	3702.5	2901.5	1211.5	807.5	0	75	0	1035	419.5	2643.25	1223.25	1035.75	658.5	1660	3087.75	4081	5536.5	7638	1169.5	1096.5	312	0	0	3127.75	649	5669.5	869.75	2202	676	703.75	3261	1221	2326.5	6231	136	400	116	106	0
Prot3318	Prot3318	0	0	0	0	50	0	470.5	1617	4187.5	8390.75	2321.25	5496	2066.25	457.25	3579.5	153.75	0	0	0	64	90	215	218.5	2054.5	1630.5	4304.5	5137.5	17080.2	6559	760.5	84	165.75	0	0	0	0	0	231.25	217	1282.5	4159.25	5314.75	13315.2	8647.25	5917.5	2362.5	2264.5	634.5
Prot1906	Gene1906	0	0	0	0	0	0	0	0	0	118	2265	3737	5190	2877	12714	6941	0	0	0	0	0	0	0	0	0	1122	2405	1560	2998	13447	8149	1719	0	0	0	0	0	0	0	0	0	0	876	190	1070	8611	3530	4401
Prot168	Gene168	16277	2095	7115	1479	693	61	105	0	0	0	0	0	0	0	0	0	5268	7294	707	454	1693	911	146	0	0	0	0	0	0	0	0	0	3385	217	4335	5593	714	250	482	0	0	0	0	0	0	0	0	0
Prot2828	Prot2828	0	0	66	0	340.5	738	1044	4109.25	3269.25	6384.25	695	1743	151	451.75	1041.25	166	0	0	0	0	107.25	1059	4479	927.75	4045.5	1725	3218.5	914.75	534	3784	2379.5	1847.25	0	0	0	163.5	318	567.75	1615.5	3922.5	4123.5	1504.75	2528.5	1455.5	1230.25	2138	1497.75	1782.25
Prot682	Gene682																	0	0	0	0	0	0	0	380	1122	3967	1951	11519	1493	2021	2472	1478	0	0	0	0	0	0	0	640	3702	6563	7006	7595	3594	1212	591	2211
Prot4006	Gene4006	2832	3062.25	2280.5	1567.25	1902.5	1261.75	4028.25	1799.25	1714.25	6398.75	3528.5	1798.25	1927.5	705.5	0	0	1650.75	812	1599.5	3492.75	4323	2306.25	3672.75	3263	5864.25	4431.25	5496.75	1896	954.5	31	21	0	1162.25	3253.5	1461.5	2482.5	878.25	4713.5	2660.75	1996.5	3867	1194.25	2293.75	4129	1058	452.5	0	43
Prot4129	Gene4129	0	0	0	0	73	63.25	520.25	627	916	1573.75	1778.5	1657.5	4937.25	5125.5	2866.5	6342	0	0	0	0	0	111.25	902	947.25	2489.5	3727	3956.25	7260.25	7022.75	6952.75	7510	498	0	0	0	0	0	0	197	1153.5	541.5	2812.25	3774.5	5981.25	2400.5	1963.25	1708.5	1175.75
Prot2313	Prot2313	521.5	950.5	618	1821	1118.5	137.5	705	4417.5	5876	5335	2807	3900.5	1215.5	271	72.5	0	9735.5	2596	1806	1356.5	332	320	884.5	1147	185	1432	6818.5	1640	866	67.5	63.5	0	8879	5431.5	521.5	1202.5	335.5	317	63.5	1352.5	3801.5	2703.5	1780.5	2038.5	1098.5	270	0	0
Prot3615	Prot3615	1195.75	1004.5	56.5	953.5	1206	1116.5	174	90.25	45.75	53.25	1904.25	440.25	40.5	5292.75	5130.75	3758.25																	500.5	818.75	1338.75	2518.5	1392.75	608.5	550.5	386.25	45.5	379	467.25	1761.75	3429.75	14553.8	2229.75	5940.75
Prot1631	Gene1631	0	0	0	0	201	357	910	5525	67	19546	18683	3049	37	876	128	0	0	0	0	0	0	415	1333	8803	1273	5484	7888	9874	1695	215	0	0	0	0	0	0	0	980	2	7970	1842	10478	1386	811	2110	0	125	0
Prot983	Gene983	27303	7133	1677	1267	698	156	78	0	0	0	0	0	0	0	0	0	28882	3908	7670	1166	896	0	0	0	0	0	0	0	0	0	0	0	36868	3607	455	4930	527	613	0	0	0	0	0	0	0	0	0	0
Prot3947	Gene3947	675.25	314	850.25	469	367.25	233.5	2188.25	2974	5007	1524	2135.75	3394	1890	281.75	452	24.5	3697.75	1178.5	2766.25	1041	810.75	268.5	3914	3612.5	3692.25	2349.75	4810.25	280	910	1214.5	238	56.25	1263	165	473.75	14.5	656.75	305.5	2424.5	565.5	2737.75	8662.75	2871.5	2724	1722.5	1262.75	530.75	163
Prot2943	Prot2943	430.5	2209.5	1217.5	1443.25	604	2463.5	2436.5	778.25	7273.5	3723	4575	71.25	81.75	130.5	0	0	517.25	661.25	1033.5	3651.25	540.75	2695.75	1808.25	7247.5	6045	3182.25	2862	117	393	383.25	0	0	332	1032.75	162.75	2410.5	1370.5	3551.75	2698.5	2695.5	183	6611.25	1641	93.75	314.25	0	0	0
Prot1495	Gene1495	0	0	0	83	27	2601	467	1297	3255	16664	5192	407	89	386	0	0	0	0	0	130	166	322	2552	3482	3848	5159	274	23	0	155	0	0	0	0	0	0	110	1945	464	7338	7735	2507	2212	717	378	211	0	0
Prot750	Gene750	0	0	0	0	0	0	341	320	1281	9964	6446	207	12414	976	2252	888	0	0	0	0	0	0	0	628	1025	4922	4733	7660	6125	4422	1397	597	0	0	0	0	0	0	0	797	3952	7797	1532	1860	22188	112	1473	1292
Prot551	Gene551	0	0	0	0	0	85	978	6595	11405	5738	15953	63	556	1300	0	0	0	0	0	0	0	148	2650	1949	3593	12375	13378	581	235	269	0	0	0	0	0	0	41	759	1318	5945	2591	6975	6834	6854	930	1006	52	0
Prot626	Gene626
Prot766	Gene766	0	0	0	0	0	283	0	448	143	5598	3716	8139	5093	3443	1723	402	0	0	0	0	0	0	153	386	1670	1432	1103	12199	4538	5901	1550	61	0	0	0	0	0	0	526	57	661	8266	2723	15647	5002	4024	290	773
Prot631	Gene631	0	0	0	0	0	244	506	600	5106	6714	12734	3982	1193	808	221	0	0	0	0	0	0	441	1076	2271	18565	1713	5294	3335	780	1294	0	0	0	0	0	0	260	174	1570	8129	1746	8359	8953	6702	4610	0	0	0
Prot3301	Prot3301	3416	857.5	677	1493	46.5	39	0	0	32	390.5	41	1031.5	1098	1741.5	3897.5	3471.5	8730.5	353	2461	647.5	8.5	132.5	0	0	13	0	451	2610.5	1279	6994.5	4395	2888.5	9340.5	8928	1716	769.5	153.5	34.5	0	0	149.5	566.5	163	1003.5	4486.5	4850	1753	1254.5
Prot1088	Gene1088	31857	2810	6815	1648	77	265	0	0	0	0	0	0	0	0	0	0
Prot2360	Prot2360	9365.25	2520.75	327.75	71	3095	653	722.25	921.75	652.75	3583.25	525	302.75	91.75	54.5	0	0	10918.5	915.75	1246.5	2140.5	3194.75	708.25	505.75	23	1358	976	196.25	213.5	338	0	29.5	0	10098	9838.5	5178	4377	1658.75	229.5	699.25	1197.5	2465.5	2474.5	1092.5	291.25	60	0	0	0
Prot169	Gene169	1933	7256	10066	517	3284	64	77	0	0	0	0	0	0	0	0	0	4846	1841	7544	978	2117	1356	342	0	0	0	0	0	0	0	0	0	23020	9878	5000	8777	2809	191	348	0	0	0	0	0	0	0	0	0
Prot3864	Gene3864	4701	1890.75	3757.75	6817.25	8377.75	2715.75	5957	136.75	1385.5	942.5	107.5	0	0	0	0	0	2219.5	2185.25	4381.75	7658	3794	5314	1583.75	2151.25	909	473	498.5	0	0	0	0	0
Prot3479	Prot3479																	16879	2383.5	2565	810	172.5	1.5	142.5	0	84	26.5	519	1268	6261.5	5978	4747.5	3115.5	814.5	3066	2391.5	243.5	291.5	0	0	57	96	118.5	185.5	2884	256.5	7408.5	7298.5	1041
Prot1326	Gene1326	0	2388	78	3561	23963	6746	6393	11284	3037	703	482	0	0	0	0	0	113	642	2467	5467	548	1461	4124	3901	3653	2237	342	261	0	0	0	0	196	337	2361	12073	4181	3922	15931	5866	3478	513	55	0	39	0	0	0
Prot754	Gene754	0	0	0	0	0	0	349	273	750	4455	727	12989	22335	2102	563	349																	0	0	0	0	0	0	0	233	4113	4002	435	3012	1519	7814	4199	726
Prot3704	Gene3704	14640.5	3653	1763	2274.25	434.75	46.75	0	29.5	743.25	2467.5	442.75	1294.75	2764.25	1004.75	510.25	244	4576.25	1799.25	634.25	2549	89	300.25	66	102.5	646.25	2891.25	2278.75	858.5	579.75	829.25	1142.5	225.75	16621.2	1903.5	3190	726.25	194.75	146.5	65.5	79.25	1054.75	1043.25	3376.75	3401.75	232	2018.25	460.75	485.75
Prot1703	Gene1703	0	0	0	103	0	294	39	9049	6765	7025	335	1832	4781	1248	206	0	0	0	0	210	192	0	1760	6545	6064	9063	6646	4546	1891	126	4	0	0	0	0	0	0	1488	3106	2004	13124	13232	12908	9184	4635	702	0	174
Prot775	Gene775	0	0	0	0	0	0	534	1090	1163	7841	2942	3138	5224	6366	279	1120	0	0	0	0	0	0	0	845	2827	5117	2750	8950	1206	4700	128	29	0	0	0	0	0	0	0	113	1854	7964	11635	1829	2784	3958	1850	121
Prot299	Gene299	542	977	3500	922	3278	4011	799	420	0	0	0	0	0	0	0	0	3232	2972	5485	1943	580	2231	2337	648	0	32	0	0	0	0	0	0	235	8958	8988	501	218	3932	2513	474	0	0	0	0	0	0	0	0
Prot1210	Gene1210	2122	6738	10426	985	2104	4192	1927	527	158	0	0	0	0	0	0	0	2096	3769	7961	8745	9946	3090	1130	333	40	0	0	0	0	0	0	0	3960	7778	3654	800	6471	4058	899	55	204	223	0	0	0	0	0	0
Prot159	Gene159
Prot825	Gene825	0	0	0	0	0	0	0	0	261	29	2510	8987	17559	3455	2508	2314	0	0	0	0	0	0	0	0	50	161	958	2379	2008	12032	164	7103	0	0	0	0	0	0	0	0	0	213	2449	629	3944	7893	6012	8104
Prot319	Gene319	177	797	641	6797	6745	7563	14890	2775	651	905	158	0	0	0	0	0	0	226	2239	481	11710	11450	12926	7900	3891	224	486	0	0	0	0	0	178	766	585	4140	432	3071	2943	8934	1140	2821	214	226	0	0	0	0
Prot1741	Gene1741	0	0	0	0	0	0	143	656	437	1888	12614	15896	6084	6000	2361	271	0	0	0	0	0	0	265	266	4408	7015	5074	2146	5855	2787	4956	634	0	0	0	0	0	0	0	326	865	5621	6306	17027	4630	1953	1408	606
Prot1624	Gene1624	0	0	0	0	220	600	49	4180	2543	410	2311	3590	614	411	0	0	0	0	0	0	0	604	2700	3018	2686	8714	19700	10076	2185	60	0	0	0	0	0	216	225	551	5856	8764	12747	7648	19377	10131	3545	1125	0	0
Prot1775	Gene1775	0	0	0	0	0	0	137	177	2259	4199	10545	3362	12070	2122	1795	0	0	0	0	0	0	0	82	381	833	4787	7745	20401	4396	3527	3529	663	0	0	0	0	0	0	297	408	326	1397	2935	5146	3508	2560	4213	237
Prot2254	Prot2254	4107.75	5885.25	2494.5	1871.25	271.5	0	0	74.25	542.25	2620.5	89	3495.5	3286	1166	1039.75	90	18278.2	693.75	850.5	96	162.75	39	0	124.25	505.5	623.5	1106.75	593	2077	2281.75	518.25	0	17085	2307	234.75	1767.75	165	2.25	15.5	14.5	364	662.5	1657.75	39	1518.75	24	88	70.75
Prot3866	Gene3866	3744.75	803.75	1333.5	1569.75	1137.75	565.25	3878	3334	2529.5	2698.75	855.25	175.75	55.75	0	0	0	752.25	3103	2097.75	1254.5	4356	3090.75	3368.25	6872.75	2084.25	1487.25	1444.5	1128.25	42	0	0	0	1242	1899.5	666	2926	7429.25	5353	7015.5	4454	3226.5	1053.75	511.5	252.5	266	0	0	0
Prot1482	Gene1482	0	0	0	246	1321	2928	3442	7849	7611	2354	4393	1432	58	0	0	0	0	0	0	10	167	206	897	9624	944	3822	40	1063	545	0	0	0	0	0	0	0	445	1882	998	6464	3966	591	145	280	289	677	0	0
Prot3961	Gene3961	249.5	1474.25	699.5	963	120.75	409	1869.75	4978.5	2367	580.75	2368.5	2114.5	1143.75	98	11	0	1434.75	1309.25	1794.5	925.5	1144.25	3752.75	2578.25	2637	5656.75	758.75	1141.25	2010.75	711.75	44	0	0	4613.5	155.75	1984.5	211.5	491.75	553.75	1945.25	4488.75	9851	1236.5	3086.25	3578.5	1543.5	57.5	118.25	0
Prot2492	Prot2492	3049.5	1366.5	1287.75	1522.5	9230.25	3903.75	1227	2.25	0	232	690	142.5	701.75	682.25	2610.25	2429.75	812.25	7887	3914.25	86.25	7817.25	2448	798.75	307.5	0	68.5	149.75	194.75	2443.25	77.75	1262	836.5	1300.5	3210.75	8003.25	9488.25	361.5	842.25	1226.25	477.75	150	177.25	24.5	1400.5	3076.25	1220	1067.25	1189.5
Prot3038	Prot3038	0	0	0	0	296.5	900	1275.5	6965	2209.5	4959.5	2391.5	3539	1824.5	526.5	123.5	0	0	0	64	0	162	853	966	3729	5279	7283	1666.5	1861.5	1270.5	382	31.5	57.5	0	0	0	142.5	281	208.5	7010.5	9982	7057	3948.5	3574.5	1582.5	665	438	30.5	0
Prot3002	Prot3002	4308.5	2545	619	625	407.75	1172.25	978.75	467.25	12288	4050	2364.75	424.5	145.5	48	0	0	8339.5	2248.5	130.75	743.5	400	1957	2424	165.75	3666	980.25	3295.5	577.5	411.75	0	0	0	2789	884	776.75	599.75	6.75	590.25	6216	5654.25	4726.5	2210.25	5380.5	1812.75	293.25	286.5	0	0
Prot3689	Gene3689	12473.5	803	2598.25	1831.25	571	788	994.75	2200.5	1172.25	2858	1295.5	130	165	10	0	0	9285	3511.5	694	874.75	911	596.75	1259.5	1381.75	2570.75	1450	740.75	38.75	17	49	0	0	5559.5	4417.5	1921.75	3817.75	533	605.5	1326.25	2377	2218	426.75	447.25	410.75	120	64.5	0	0
Prot1996	Gene1996	0	0	0	0	0	0	0	0	0	357	1592	7718	8686	5191	8683	10028	0	0	0	0	0	0	0	0	0	671	1757	4864	5076	6854	4446	1980	0	0	0	0	0	0	0	180	0	231	79	7675	3681	3356	8034	7764
Prot509	Gene509	0	0	0	221	720	784	1218	559	2990	6365	2799	1024	10	0	0	0	0	0	0	0	195	1235	3520	733	5411	6294	3495	2250	195	0	0	0	0	0	0	51	16	2345	5704	5362	1436	3382	5237	940	498	0	0	0
Prot581	Gene581	0	0	0	0	0	566	608	3263	11034	8847	4113	8695	2953	797	0	0	0	0	0	423	0	223	1919	3321	1716	1561	13144	2172	708	431	30	0	0	0	0	232	0	203	596	877	10443	10920	9246	1454	4166	728	0	0
Prot1918	Gene1918	0	0	0	0	0	0	0	0	0	347	1859	7953	7333	13796	1334	5689	0	0	0	0	0	0	0	0	0	356	734	7303	2000	7792	1271	9990	0	0	0	0	0	0	0	0	0	0	1121	7399	6496	8634	6780	5735
Prot3739	Gene3739	4518.25	4946	1221	3996.5	1036.25	1489.5	1300.5	1294.5	2976	1381.25	1229.25	1776.75	1579.25	192.75	68.75	0	24019.2	3767.5	1100.75	856	2062.5	791.5	889	2718.25	465.25	3717	1499.5	538	540.25	81.25	42.5	19	1631.5	2113	3322.5	4665.5	780.75	1510.75	967	1082.5	4777.75	2602.5	1886.25	1183.75	1948	92.5	0	0
Prot2497	Prot2497	14393.2	8047.75	4412.25	5847.75	1547.25	614.25	947	1170.75	187.5	169.75	4.25	0	0	0	0	0	18867.8	6431.25	1940.25	3179	3234.25	2579.5	1653	1214.5	44.75	29.25	111	0	0	0	0	0	12108	3385.5	5067.25	1957.75	4432.25	221.75	970.75	1458.75	616.5	267	98.25	0	0	0	0	0
Prot236	Gene236	6071	4310	11300	2101	6780	9764	2034	1349	0	136	0	0	0	0	0	0	1241	6598	7262	7732	3173	4128	1850	393	0	0	0	0	0	0	0	0	931	3588	2057	19971	6833	556	1987	100	208	0	0	0	0	0	0	0
Prot3029	Prot3029	989	4649	1114.5	2990	805	337	545.5	3442.5	1115.5	1824	3196	2053.5	1130.5	787	0	0	8820.5	2482	1714.5	29	2252	1164.5	266.5	2365.5	450.5	7564.5	5361	3605	987	553	0	0	634.5	5481.5	2792.5	2906.5	518.5	386	1654	2929	986.5	1374.5	4510	314.5	2403	342.5	0	0
Prot548	Gene548	0	0	0	0	137	946	4360	836	9256	1207	2867	2205	191	279	0	0	0	0	0	0	199	489	2641	1654	13612	4902	6020	446	225	303	0	0
Prot3359	Prot3359	0	0	0	279.5	191	48.5	2382	2216.5	947	6514.5	7843	1445	1174	4041	1792	331.5	0	0	0	0	225.5	259.5	3489.5	4073	3702.5	4814	1146	4610.5	8246	369	236	248.5	0	0	0	36.5	63	1133	773.5	3195.5	4847	3256	2360.5	2858	5659.5	1233.5	388	427.5
Prot1790	Gene1790																	0	0	0	0	0	150	208	200	1227	7995	297	2064	11882	8817	2887	154
Prot1813	Gene1813	0	0	0	0	0	0	41	343	662	5651	6515	12105	14989	4495	1813	1178																	0	0	0	0	0	0	17	1635	979	7933	384	376	16062	6885	3536	1126
Prot3870	Gene3870	37.75	272.5	703.75	1624	951	3625.75	3221.25	7967.5	6446.25	9331.25	6396.25	853.25	1552	251.5	0	0	43.75	34.25	575.25	680.75	2674.25	4776	1084.75	2366.25	4230	7814.5	5002.75	3256.5	439.75	360.5	43.5	0	53	130.75	987.25	358.5	690.5	1094.25	6233.25	3935	4953.25	3625.25	5700.75	5943.75	1786.5	0	275.5	0
Prot3926	Gene3926	31.25	6.5	318.5	1559.25	2103.5	3163.75	232.25	3112.25	1658.25	6388.75	3379.5	2228.25	1539	1569.75	1341.75	212.75	50.25	182.75	577.75	1291	1895.5	3807.25	2994.5	6948	2338.75	1160	1575	2331.25	1475.5	2236.75	850.5	874	0	151	198	1779	2661.25	3705.75	2204.5	8108.75	1767.75	5991.5	1778	2373.75	1154.25	2667.5	2495.5	191
Prot3723	Gene3723	4829.75	2628.75	2694.75	2276.75	5335.25	529.5	5409.5	2513.75	625	239.25	106.5	148	95.75	2760.25	1430.5	345.25	2041	1320.5	1956	3896.25	8430.5	2261	4505.25	997.5	1492.5	399	1184	2949.5	610	50.75	1548	1116.25	3780	331.25	1976.25	2784.5	3501.25	996	600.5	4675	124.5	204.25	402.75	826.25	2455	4566.25	29.25	273.5
Prot1640	Gene1640	0	0	0	0	179	356	2371	8125	4950	10301	6527	1106	1525	294	0	0	0	0	0	0	0	553	257	2973	5922	18997	3875	5061	240	56	65	0	0	0	0	0	0	508	2871	4768	3397	6373	10677	2068	4715	258	112	0
Prot1404	Gene1404	0	0	0	0	0	0	525	1828	1536	4175	21057	9164	6383	2842	117	1154	0	0	0	0	0	0	105	674	1868	3876	592	4459	6968	7187	2834	1840	0	0	0	0	0	0	29	321	927	8323	563	6298	2121	9234	1223	1618
Prot2450	Prot2450	8136	2972	2297.5	416	2127	452.5	1238.5	2116	8132	3118	6379.5	1574.5	1188	42	163.5	0	8997	2658	5368.5	2734	1149	862	232	2556.5	1877.5	1675	4660	1363	333.5	36	0	0	8536	598.5	1749	766	879	216.5	330.5	3858.5	3147.5	7347	8154.5	3562	2420.5	699	0	0
Prot1230	Gene1230	1052	3612	8729	12781	7433	2347	1367	674	104	76	0	0	0	0	0	0	450	4229	8904	6539	2084	481	355	944	228	0	0	0	0	0	0	0	2889	2907	8035	3214	7650	2305	818	254	0	0	0	0	0	0	0	0
Prot1812	Gene1812	0	0	0	0	0	0	178	2026	624	3587	14108	3265	2003	18	1824	168	0	0	0	0	0	0	165	121	1183	7361	10651	4492	1965	1746	2447	101	0	0	0	0	0	0	0	884	2513	3698	8019	21770	7339	6005	1576	1748
Prot740	Gene740	0	0	0	0	0	0	190	491	3759	5280	16000	5453	15763	3670	3341	222	0	0	0	0	0	0	0	729	2863	3462	1629	9554	1716	4275	2322	524	0	0	0	0	0	0	0	1069	3481	4800	8327	10069	1512	2644	1113	281
Prot3720	Gene3720	15579.8	977.25	1178.25	2655	1681.75	4489.25	5288.75	1030.25	911.75	1730.5	953.25	895.75	1795.75	443	658.5	14.5	4107.75	818.25	3032.75	1959	2595	2444.25	274.75	832	404.25	1394.5	1457.5	1555	800.5	815.25	42.75	139.25	1849.5	2773	3569.5	2282.25	3092.75	1760.5	136.5	251	1505.75	391.25	2602.5	1560	1298.75	2757.25	276.25	49.75
Prot259	Gene259	2792	756	8099	8916	9897	2953	1930	116	0	0	0	0	0	0	0	0	4303	3298	13436	1318	8826	2788	1840	135	128	0	0	0	0	0	0	0	2448	5005	2202	2981	17467	1994	2349	328	137	0	0	0	0	0	0	0
Prot3401	Prot3401	0	0	203.25	0	70.5	311.75	771.75	442.75	2307.25	3226	2529.25	5281	6404.25	6595.5	1196.25	435.75	0	0	0	0	0	117.5	625.75	1107.25	3969.75	6602.5	12011.2	15762.8	463.75	2882.25	890.25	1221	0	0	0	10.75	30	345.25	268.5	2075.75	2410.5	6234.5	5131.25	2534.5	2267.75	4552.5	618	222
Prot2672	Prot2672	4013.5	1606	1685.5	3155.25	4690.5	3693	10868.2	3640.5	1670.25	640.5	0	0	0	0	0	0	5411.5	1536.25	1138.75	3109.25	5904.5	289	1141.5	3753.75	1341.75	1298.25	0	0	0	0	0	0	3566	1016.5	1025.5	1251.75	2182.5	4011	5282.25	4667.25	585	1689	0	0	0	0	0	0
Prot400	Gene400	163	305	1073	7368	7580	20275	5707	3547	5279	320	125	0	0	0	0	0																	303	1156	1521	2102	10468	7717	313	1745	2248	1020	0	0	0	0	0	0
Prot3681	Prot3681	1389.5	2517.75	8869.5	8422.5	5132.5	8203	3073.25	3702.5	453.25	233.25	152.75	0	0	0	0	0	644.75	3855.75	6445.25	3846.25	3750.75	1743.25	2204.75	1203.5	433	192.75	153	0	0	0	0	0	2304.25	3159.5	9593.5	8262.25	4618.5	5343.25	4481	1715.75	1426	128	148.5	0	0	0	0	0
Prot963	Gene963	39254	5028	2109	3984	334	1181	0	0	0	0	0	0	0	0	0	0	48245	8126	6563	1283	219	78	142	0	0	0	0	0	0	0	0	0	18844	4786	917	73	1427	195	0	0	0	0	0	0	0	0	0	0
Prot3610	Prot3610	11.25	459	1490.5	1995	1635.75	1044.25	1027	32.25	0	461	330	3975.75	6047.25	6394.5	3427.5	4414.5																	1067.75	562	2973.75	680.75	3003	1182.75	864.25	35.5	0	300	976.5	336	3186	5330.25	6128.25	1437
Prot3107	Prot3107	3198.5	5172.5	5131.5	2182	630	449	78	2146	6571.5	5967.5	6725.5	3530.5	215.5	11	144.5	0	6004	2366.5	4643	2536.5	1626.5	99	1175.5	411.5	5684	10081.5	1186	5008	591	1697.5	225	0	3830.5	4928.5	3072	2752	34.5	691.5	937	3648	2320.5	1638	3374	1446.5	420.5	250.5	0	0
Prot1309	Gene1309	0	2269	396	6541	394	9571	6563	9080	5088	253	206	0	179	0	0	0	1567	1140	1376	4012	6361	5238	4593	5606	3368	1175	148	0	0	0	0	0	768	918	2568	1522	7291	9078	10207	3954	4123	262	379	297	0	0	0	0
Prot3642	Prot3642	2132	1229.5	3212	3761	844.5	1215.5	774	1356.5	1464	6480.5	1715	713.5	567	83	0	0	7195.5	1428.5	4386	1927.5	1695.5	513	2749.5	564	2617.5	4338.5	2136	1722	307.5	0	0	0	5637	4691	540	1820	879	523	1406.5	3535	3618.5	1264	741.5	752	159.5	0	0	0
Prot2733	Prot2733	3881.5	5333.25	1926.5	6536	4557.75	1623.75	4543	3561	1393.5	290.25	0	0	0	0	0	0	6.5	1313	2308.25	6400.25	3322.75	9398.25	1694.25	5929.5	2991.75	666.75	221.25	0	0	0	0	0	3154	1898.5	3093.25	2676.25	4296.5	1994.5	5045.25	716.25	1506.75	1531.5	552	0	0	0	0	0
Prot1070	Gene1070	2980	76	4254	1690	704	103	0	0	0	0	0	0	0	0	0	0	8617	12944	6816	4837	454	3254	588	0	0	0	0	0	0	0	0	0	16675	288	2022	6570	107	145	292	0	0	0	0	0	0	0	0	0
Prot3071	Prot3071	0	0	0	74	433.5	987.5	3144	6421.5	5568	9881.5	6290	1361	2190.5	31	0	0	0	0	0	0	71.5	1328.5	4711.5	5893	5534.5	10641.5	2929	452.5	1486.5	54.5	0	0	0	0	0	0	168.5	1555.5	1746.5	5705.5	8811.5	9800	3531.5	1696.5	941.5	221	0	0
Prot850	Gene850	0	0	0	0	0	0	0	9	83	349	823	946	6465	23239	14681	5862	0	0	0	0	0	0	0	0	0	73	2557	1470	1768	6781	5538	7383	0	0	0	0	0	0	0	0	0	204	1434	3749	10887	6276	8015	5690
Prot3494	Prot3494	851.5	1309.5	2483.5	1667.5	509.5	1261.5	544.5	172	96.5	393	687.5	111.5	4042.5	2094.5	2101	1927	471	745	3976.5	4046	8044	253.5	2638	730	0	197.5	2522.5	1350	2287	2985	2298	280.5	903	437.5	1754.5	5922	4956.5	2494.5	842	569	81	0	827	1216.5	1553	9446.5	2022.5	4526.5
Prot2412	Prot2412	8460	1862.5	541.5	1434.5	388	402	260	946	2206.5	1136	4452.5	6549.5	1816	1856	654	380																	8124.5	5657.5	138	592	1713	360.5	46.5	435	944	1753	6602	233	9345	1944	725.5	1137
Prot3150	Prot3150	0	61.75	168.75	319.5	1289.25	3424.5	3897.25	4529.75	5589.5	8943.25	3290.25	3151.5	2229	725.25	0	0	96.25	48.25	238	147	3250	1917.5	2713.25	4366.75	9951.25	3412	13458.5	10682.5	3052.5	222	98.25	0	122.75	68.5	0.5	2157	268.25	2146.75	1771.5	1702.25	9159.5	7074.75	4333.25	2019.75	1275	480.75	0	0
Prot1380	Gene1380	381	3957	1021	4977	5244	12045	7442	3189	5752	986	420	174	0	0	0	0	623	2401	5189	7917	4086	8780	11476	10671	499	165	249	0	0	0	0	0	0	146	1804	7673	6179	7142	654	3565	4541	114	0	0	0	0	0	0
Prot594	Gene594	0	0	0	0	0	548	2444	4620	6176	8756	694	6138	381	49	0	0	0	0	50	0	146	55	1705	1933	5831	12615	962	1289	1894	285	655	0	0	0	0	0	0	199	3014	3521	243	4588	3637	880	2528	434	202	0
Prot2507	Prot2507	3531.5	4194.75	2906.5	7785.25	419.5	192	7798	1986	864	911.25	137.25	0	0	0	0	0	1027	1568.25	3150.5	4970.75	5769.5	5423.5	9576.75	2367.75	4569.75	1876.5	385.5	0	0	0	0	0	1063	3417.5	6191.25	3616	5355.5	1440.5	1004.5	3557.25	348	89.25	442.5	0	0	0	0	0
Prot1598	Gene1598	0	0	0	72	279	458	2226	5977	5144	2566	945	1307	578	290	0	0	0	0	0	116	1321	212	3243	2442	7771	11330	2151	790	161	0	0	0	0	0	188	0	417	1301	7094	7876	9311	13897	8476	798	12	0	0	0
Prot3192	Prot3192	0	0	0	0	0	298.5	63.5	3723	5389.5	7443	3631	10008.5	2717	6103.5	5797	2328	0	0	0	0	177	19	298	3283.5	3763.5	4347	1271	3550.5	3418.5	6131.5	4480	3351.5	0	0	0	0	134	355.5	672.5	3773	6244.5	6814	884.5	3499	6598	4979	6469	1263.5
Prot804	Gene804	0	0	0	0	0	0	0	0	0	408	314	1485	5795	6020	2033	605	0	0	0	0	0	0	0	0	15	326	297	5460	16585	13923	2075	5436	0	0	0	0	0	0	0	0	0	0	447	832	4948	12256	4457	9002
Prot2156	Prot2156	7208.5	277	322.5	870	454.5	155	211.5	1177.5	1299	2471.5	1826.5	450.5	1192	686.5	0	0	12271.5	3920	129.5	35	1015	138.5	614.5	550.5	1917.5	4871	6834.5	1098.5	1481	156.5	0	0	1822.5	4050	337.5	270.5	107	325.5	580.5	3096	3144.5	8179.5	1157	2100.5	2699	50.5	0	0
Prot180	Gene180	2104	5019	6098	3610	1894	1062	268	0	0	0	0	0	0	0	0	0	24387	7119	1689	6222	476	844	247	206	0	0	0	0	0	0	0	0	14042	3392	9607	4713	819	218	110	158	0	0	0	0	0	0	0	0
Prot1984	Gene1984	0	0	0	0	0	0	0	0	90	0	11	121	13220	10253	10556	7028	0	0	0	0	0	0	0	0	0	260	858	1291	9111	7221	3540	1436	0	0	0	0	0	0	0	0	0	115	1099	2895	9731	13076	262	8617
Prot2098	Prot2098	29400.5	10781.2	879.75	377.75	211	72.75	109.25	0	0	0	0	0	0	0	0	0	25035.2	4484	4025.75	5163.25	1114.5	257	52	0	0	0	0	0	0	0	0	0	11363	1985.5	3200.25	1678.75	2100.75	480.25	0	0	0	0	0	0	0	0	0	0
Prot3708	Gene3708	13976	1112	2586.75	2460.25	1911.5	1506	5052.75	126	160.5	291.75	467.5	1168	2450.5	678.25	384.25	120.25	6049	6313.25	667.25	1962.5	1491.75	3222.5	1172	67.75	1430.25	139	618.75	1537.75	2188	1604	3847.25	550.25	8476	2388	914	383	4107.5	2429.5	1348.75	1321.25	340.75	364.25	157.25	1938	937.75	824	3069.75	1342.75
Prot3767	Gene3767	6271.25	7531.25	4159.75	1760	2870	2465	912.5	1709.75	1461	44.5	193.5	106.25	0	0	0	0	510.75	686	3098.25	4846.5	1577.75	3438.75	2245.25	1206.75	237.75	47.5	32.25	0	0	0	0	0	6041.5	4985.5	2435	522.25	1912	3218.25	107.75	311.5	567	101.75	0	62.75	0	0	0	0
Prot741	Gene741	0	0	0	0	0	26	340	682	5022	7554	6116	3621	22571	2603	382	658	0	0	0	0	0	0	180	604	190	4470	10773	6437	2012	4249	256	768	0	0	0	0	0	0	8	580	699	5535	7968	2653	5504	3836	2055	1080
Prot2095	Prot2095	10984.5	13478	5917	3868.5	1508	354	552	165.5	0	0	0	0	0	0	0	0	5819.5	7137	7770.5	1691.5	502.5	1280	128	0	0	0	0	0	0	0	0	0	21327.5	5042	3114	2458	565.5	118.5	86	0	0	0	0	0	0	0	0	0
Prot1737	Gene1737	0	0	0	0	0	0	89	127	2451	4876	1683	8475	3821	4400	474	945	0	0	0	0	0	0	0	914	17	3609	4586	5814	9637	5440	1132	720	0	0	0	0	0	0	113	1679	477	6043	9281	10970	2331	1530	1272	432
Prot3001	Prot3001	0	0	0	0	84.75	321.75	1975.5	5117.25	7665	4806.75	7959	4116.75	3681	3934.75	1437.75	2133	0	0	0	0	0	428.25	3082.5	4459.5	5748.75	3188.75	2873.75	5574.25	3341.75	1493.75	1345.75	1658.75	0	0	0	0	48.75	450.75	1170	2103	200.25	4624	4576	1200.75	2647	2135.75	1952	1798.5
Prot1170	Gene1170	916	2648	11150	2811	16501	2136	1046	78	0	0	0	0	0	0	0	0	927	3963	4578	7132	4716	6022	966	77	148	0	0	0	0	0	0	0	2270	76	10168	2600	5157	7181	1256	224	0	0	0	0	0	0	0	0
Prot160	Gene160	14042	3815	10089	3812	2593	173	324	175	0	0	0	0	0	0	0	0	24156	5350	1300	7178	481	110	137	0	397	0	0	0	0	0	0	0	12569	9069	6402	3068	124	1640	470	151	0	0	0	0	0	0	0	0
Prot3251	Prot3251	2003.25	383.25	5988	9009.75	1981.25	5313	3894.5	825.25	755.5	217.25	150	0	0	0	0	0	777	1378	7054.5	8942.75	1273	8928.75	357.5	2770.75	366	698	0	185	0	0	0	0	2352.75	2299.75	10590.5	14614.2	2709.25	4682	1853	486.75	666.5	968	82.5	0	0	0	0	0
Prot81	Gene81	2972	121	266	13	667	124	0	0	0	0	0	0	0	0	0	0	320	1689	4634	1860	69	138	0	0	0	0	0	0	0	0	0	0	10450	4105	7236	154	18	273	135	0	0	0	0	0	0	0	0	0
Prot2298	Prot2298	471	6530.25	4266.75	73.5	1010.25	308.25	111	23.25	0	17.5	570.75	1110.5	3808	3477.25	1733.75	967.25	2190.75	4773	2748	3063.75	1068	237	0	221.25	0	50.5	68.5	1614.5	1984.75	2711.75	1943.5	1342	6741.75	2366.25	1479	1150.5	188.25	65.25	80.25	0	87	42	97.5	513.75	1310	659.5	369.5	1637
Prot3773	Gene3773	4049	5059	2939.25	4677.5	1875.5	1873.75	980	1531	1134.5	2367.25	1620.25	1812.25	325.25	15.25	68.5	0	1250.75	7362.5	2237.5	4756.5	2276.75	456.25	782	910.75	1470.25	7814.5	933.75	780.25	961.5	34.75	0	0	6632.5	4646	1936.75	6905.5	2783.75	3107.75	982.25	982.75	698.75	3045.75	768.25	1400.75	1162.25	67.75	0	0
Prot1992	Gene1992
Prot650	Gene650	0	0	0	0	219	346	2318	4933	4582	5497	2181	4482	2405	50	0	0	0	0	0	0	62	769	3520	8009	7715	8372	11756	11409	2003	65	219	0	0	0	0	0	0	267	948	625	5359	6282	2548	2011	166	974	0	0
Prot3984	Gene3984	12.5	225.75	915	1692.25	2532.75	2194.5	2570.25	4775.25	4840.25	506	2434	508.75	2021	2413.75	4056.75	1127.25	0	232.75	747.5	1590.75	3793	2922.5	2657.75	4546.75	2602.75	3935	856.75	3723.75	573.25	438.25	1249.75	404.5	0	272	992.25	1.25	1612.5	2181	2579.75	4684.5	2276.5	3185.75	1379.5	2225	2812	657.5	1400.5	1526
Prot2355	Prot2355	4680	590.25	923.25	3423.75	2459.75	599.75	589.5	769.75	1244.25	1319.5	759.25	106.5	71	0	0	0																	7117.5	1587.75	3285.75	9109.5	704	658.75	761.25	988	26	2687.75	516.25	179	44	23	0	0
Prot3526	Prot3526	9824.5	3984.5	2143	968.5	432.5	60.5	0	0	0	387	778	523.5	3714.5	4308.5	5006	455	6870.5	1167	215	510	158.5	4.5	0	0	0	193.5	937.5	107	607.5	9640.5	790	4479	2237.5	4501	853.5	117	324	0	20	0	0	39	628.5	6030	3617.5	5511.5	5297	2411.5
Prot1226	Gene1226	675	1206	936	10740	2812	3072	851	39	0	0	0	0	0	0	0	0	2172	438	4208	1792	8664	8130	1271	195	134	0	0	0	0	0	0	0	3913	4701	8605	10806	6887	3730	80	492	0	0	0	0	0	0	0	0
Prot2647	Prot2647	885.75	4252.5	6742.5	7842	4281	3849.5	2832.75	1649.25	2898.25	509.5	1480.25	1894	1115.5	14.5	0	0	722.25	1681.5	4437	9390	2271.5	2184.5	954.75	2489	2412.75	1197	1075	159.25	353.25	289	0	0	2683.5	1340.25	3999	3495.75	4830.75	1854.5	1114.5	1326.25	2077.75	1083	1420.5	1065.75	732.5	0	0	0
Prot4081	Gene4081	204	1773.25	554.5	3766.25	2995.75	3055.25	1632.75	1848.5	1249.75	2110	2761.5	2206.25	952.5	1136.5	1204.5	369.5	1079.5	728.75	876	5179	2444.25	3361.25	2477.25	2202.75	1245	3474.75	4516	11291	3344	2265	1773	47.5	1461.75	568.25	1835	1649.5	4176	3295	4307.5	2618	269.5	2594.75	1109.75	1408.5	4530	2724.5	473.5	792.5
Prot3960	Gene3960	4038.5	1958.5	993	31.75	441.75	970.25	2207.75	1598.5	4841	6913.25	2536.5	2584.75	551	56	0	0	2656.5	3267.75	994.5	272	311	630.75	1515.25	3448.25	6875.25	8350.5	3455.75	1301.5	649.75	96	0	104	12232	1845.25	352	359.25	188.75	552.5	2093.25	3517.75	9105.5	3523.75	2541	1897.25	565.5	50.75	209.25	0
Prot4060	Gene4060	0	0	23.5	50.25	57.75	472.25	128.5	785.5	4752	3539.75	10020.8	5154.5	10142.8	1545.5	1723.75	1689.25	0	0	0	0	226.5	223	254.5	2182	1576.75	4075.75	2448.75	1605.25	5695.5	1949.75	1848	3169.75	0	0	0	226.5	91	160.75	383.75	1472.5	3102.5	2376.25	5739.75	4686.5	4205.75	1742.75	1130	1411
Prot1664	Gene1664	0	0	0	0	0	0	0	1257	1586	6273	15754	4720	1585	2474	2302	1770	0	0	0	0	0	0	655	1325	1042	5324	8822	7204	16311	3365	2975	950	0	0	0	0	0	0	257	0	3563	2605	2280	8711	5197	13039	425	118
Prot3972	Gene3972	2976.75	2194.75	953.5	1085.75	533.75	1723.75	1305.25	3989.75	4929.5	2345.75	4942	955.75	66.25	238.25	0	42.5	4157.75	2701.25	476.25	757.25	718	497.5	1493.5	4544.75	3634.5	3070.25	2659	1483.25	1192.75	191.75	0	0	2003	1770.5	721	1432	1190.75	518.25	2476	3909.75	3210.5	5561	2305.5	1781.25	498	109.75	0	83.75
Prot3139	Prot3139																	3282.75	639.25	447.75	420.75	190	212.75	1336.5	2241	4524	5895	10041.8	3531	399	219	150	0	429.5	223.5	1643.75	12	460	288	96.75	3947.25	1863	12387.8	9568.5	3833.25	552.75	0	0	31.5
Prot2197	Prot2197	1228	1791	3498.5	895	195	830.5	1158.5	3286	1393.5	108	564.5	1169	38.5	100	0	0	15676	1153.5	3003	1096	350.5	905.5	331	2210.5	7075.5	4318.5	2782	1802	215	102.5	0	0	12350.5	1571	2084	211	209.5	745.5	1249	7312	1136	1775.5	986.5	55.5	55	0	0	0
Prot2237	Prot2237	1632	1940.5	2033.5	291	72.5	83	142	527.5	1204	2314.5	3385.5	7474	5801	4982	1644.5	758	5280	1371	1994.5	370.5	634.5	0	0	198.5	57	2276	8055	5483.5	4442.5	4384.5	190	149	1590	2446	342	1022.5	32.5	194	86	301	1229.5	1137	1541.5	3913.5	3050.5	521.5	693.5	98
Prot2829	Prot2829	31	1367.5	1375	417	6159.5	6046.5	8312	4049	5123	1059.5	754.5	469	109.5	35.5	0	0	301	274.5	1194.5	987	3612	7658	6699	2806.5	3666.5	1094	583.5	181	69	0	0	0	162.5	307	613.5	823	4733	8166	4975.5	8681	697.5	875	850	581	387	132	0	0
Prot3171	Prot3171	8311	2086	1692	1896	471.5	303.5	2258	811	3886.5	1679	5557	593	603.5	172	0	0	3222	1535.5	1826	1320	2158.5	182.5	674	4501.5	4355.5	1004	4056	4978.5	338.5	74	0	0	2545.5	5038	3571	2336.5	1482.5	723	732.5	615	4942	2509.5	184.5	430	653.5	0	24.5	0
Prot3540	Prot3540	0	0	0	0	52	713	475	3115	8487	3568	7019	1470.5	3327.5	2264	2039	1282	0	0	0	0	0	667	474.5	816.5	4859.5	290	3619.5	2869.5	2779.5	1475	6618	5432	0	0	0	0	0	444	1106	5131.5	686	3500.5	2882	1448	2882	4561.5	1622	1427
Prot2502	Prot2502	1396	4587	3847	1974	1817.5	766.5	877	992	1362.5	1260	1028	2885	7184.5	960	780	418.5	710	560.5	4092.5	586	2774.5	2397.5	132	561.5	3168	304.5	4941	1766.5	4206	106.5	1869.5	34	566.5	4579	2054	2781	4154.5	2665	1986.5	822.5	389	1802	2565.5	3201.5	7419.5	898	913.5	826.5
Prot579	Gene579	0	0	0	0	91	771	770	455	11535	2844	4300	2937	1367	274	195	0	0	0	0	0	0	1493	1039	2691	6188	3134	10422	8074	2818	550	1045	0	0	0	0	0	20	444	5484	7219	5459	6599	3009	7463	2916	1241	178	0
Prot2682	Prot2682	12.75	290.25	2339.25	495.75	5279.75	4646.25	4274	10264	3662.75	1472.25	285.5	73.5	22.25	0	0	0	114.75	1611	172.5	3368.25	11871	8141	5940.75	4828.5	2819.5	1063.5	2755.25	254	89.75	0	0	0	750.75	1156.5	3382	4461.25	8124.5	2677	6923.75	6605	1245.75	557.5	1029	17.75	410.25	23.75	0	0
Prot2188	Prot2188	8634.5	1477.5	14.5	364	88.5	0	0	0	0	118	67	134	4651.5	2853.5	4122.5	4336	2755	2853.5	714	227.5	69.5	0	0	0	96	81	562	537	2334.5	3001.5	149	3658	17939	698	2605	1235	196.5	226.5	0	0	0	238	183	1899	8331	6722.5	6610	2684
Prot598	Gene598	0	0	0	0	130	1385	2155	3052	24605	10831	9449	6684	520	205	0	0	0	0	0	268	133	235	3193	6162	7395	10370	14614	8503	789	489	0	0	0	0	0	0	0	192	1417	2477	5951	5227	8244	3227	1790	525	0	0
Prot310	Gene310	776	787	8260	10090	4266	5198	3388	574	447	0	0	0	0	0	0	0	1191	4739	4166	9107	5408	7188	1954	736	0	0	0	0	0	0	0	0	1336	1209	7694	20760	11603	1287	2587	796	0	0	0	0	0	0	0	0
Prot3762	Gene3762	2853.25	3878	4608.75	5581.75	1970.5	6548.5	6195	2649.75	2109.75	1166.25	848.5	165.75	212.5	0	0	0	2134.75	772	3560	7830.5	7320.25	2911.75	1327.25	2459	1233.25	278.75	1129	60.25	141	0	0	0	1546.75	1734.25	425	6366.25	4479.25	4057.5	1913	2614.25	2202.5	1180.75	1786.75	563.5	33.75	13.75	0	0
Prot1723	Gene1723																	0	0	0	0	992	1810	3720	2620	13478	8031	13693	3614	1450	910	166	455	0	0	0	0	0	250	1865	3020	2178	12179	4159	5702	948	362	3	0
Prot1165	Gene1165																	1655	3327	5347	7708	6172	1375	681	1766	0	0	0	0	0	0	0	0	1174	3302	11691	1765	13280	225	888	933	0	0	0	0	0	0	0	0
Prot3634	Prot3634	5541	3429	2138	2624	684	494.5	2394	74.5	5332.5	4230	3688.5	1065.5	2499	131	26.5	0	8010.5	3739.5	4494.5	1265.5	273.5	943.5	1685.5	839	2935	6099	3596.5	1806	2994	334	0	0	5128.5	1233	4392	1728	285.5	251	2680.5	1232.5	5582	2229	2503	6903	590	762.5	189.5	0
Prot3965	Gene3965																	12460	1686.5	3322.75	1283.5	969.75	1080.5	1594.75	1637.25	5638	4240.5	4286.5	462.5	444.5	0	0	0	11557.2	2429	1125.5	1230	932.25	1980.25	2366.25	3239.5	1154.5	997	981	590	508.5	0	0	0
Prot2088	Prot2088	35305.5	1630.5	3987.75	194	611.5	100.25	1337.75	696.5	1288.75	1743.75	1096.5	138.25	7	0	0	0	2081.25	2813.25	2748	172.5	427.75	570.75	430.75	698	1715.25	1179.25	994	371.25	149.25	0	0	0	6108.75	8242.5	558	714	778.75	610	173.25	1050.25	3552	1908.75	299.25	165.25	21.25	24.5	0	0
Prot1457	Gene1457	396	236	3814	5522	4538	13690	10277	1257	2567	2988	495	0	0	0	0	0	785	541	1727	1192	4398	10386	7086	6110	1345	449	426	109	0	0	0	0	0	1456	1438	1648	7819	8333	11395	4478	2462	897	0	0	0	0	0	0
Prot1366	Gene1366
Prot141	Gene141																	7171	5400	8952	1054	3533	734	0	0	0	0	0	0	0	0	0	0	5592	9384	3025	6594	2326	141	44	0	0	0	0	0	0	0	0	0
Prot2958	Prot2958	2890.5	2250	5645.5	1819.5	129.5	0	51.5	0	0	32	255	1173.5	5221.5	2846.5	3868.5	3812.5	7547	443.5	975.5	1932.5	48.5	184	0	0	0	152.5	730	448	2635	2107.5	921	3209	4224.5	1789	928	1715	122.5	27.5	0	0	43.5	74.5	881.5	5163	524.5	6589	5682	5897
Prot3113	Prot3113	0	111.5	761	1553.5	4121.75	785.25	4079.75	4685.75	4244.25	1379	13479	5721.75	482.25	1530.75	0	0	11.75	6.5	548.25	1120	1458.75	2089.5	3222	4049.25	4068.5	14028.8	10533.5	4700	2704.5	123	96	0	40.5	135.25	371.5	1525.5	2074	1499.75	4939.25	1363.25	7112.25	7461.5	5515	3258.75	1486.5	309.75	0	0
Prot368	Gene368	266	23	1521	3280	10	6355	10704	5873	1332	58	130	0	170	0	0	0	988	330	1210	3847	2587	3735	9029	8453	2065	1398	599	0	0	0	0	0	232	284	2995	574	5567	1563	5624	2153	2307	548	483	0	0	0	0	0
Prot3829	Gene3829	3316	4247.5	3510.5	1106	1170	216	1034.75	797.25	2760.75	6746	5290.25	4213.75	2123.25	794.75	253.75	475.5	11383.5	3023	354.5	1759.5	432.5	294.25	464.5	403.75	2416	3324.25	5596.25	3188.5	1914.25	825.5	478.25	359.75	10805	6754	760.5	3203	304.75	831.5	955.25	2585.5	3297.25	5055.25	3821	3435.5	2827.5	1861.5	523.5	158
Prot2946	Prot2946	92.5	463.75	872	71.25	974.75	1661.25	4952	4205.75	2603	5523.5	9324.5	7329	5103.75	1548.75	292.5	71.25	260.75	311	1026.5	851.75	352.25	2222.25	2341.75	2689	4238.25	1231.25	3746.25	4426.5	3163.5	769.5	1141.5	674.25	41.5	118	148	1688.75	749.5	5903.75	2491.5	251.75	3569.5	741	1482.75	12066.8	7901.25	2446.5	1923	838.5
Prot603	Gene603	0	0	0	0	129	992	4950	7493	15391	5673	7531	7359	536	182	0	0	0	0	0	0	0	2841	1561	1928	6957	460	9347	6546	4935	1591	266	0	0	0	0	0	0	149	2656	7300	4280	5543	8319	6093	1544	643	4	0
Prot2967	Prot2967	0	0	0	69	380.25	2049	766.5	6713	13098.5	6211.25	3207.5	6446.5	2743.25	2272.25	225.75	299.25																	0	0	15	0	239.25	576	2265	6548	5425.5	4699.75	4773.75	4955.25	909.25	746	133.5	312.5
Prot3373	Prot3373	0	1453.5	544	613	10703	277.5	10071	983.5	2690	2339.5	1352.5	6105.5	8545.5	4372	1052.5	449	120.5	143	639.5	2287	3478.5	4151.5	6268	4406.5	863	6094	3308.5	12477.5	9047.5	3656	728	466	0	319	2297	1608	7626.5	2036.5	6841	564.5	2551	4465	2246	4701	4587.5	613	51	0
Prot79	Gene79	12289	621	4247	657	201	823	0	0	0	0	0	0	0	0	0	0	10950	954	5413	1218	310	78	0	0	0	0	0	0	0	0	0	0	32613	9382	1111	2873	889	0	0	0	0	0	0	0	0	0	0	0
Prot733	Gene733	0	0	0	0	0	0	0	59	1271	9676	3297	8596	9239	7318	3861	639	0	0	0	0	0	0	133	95	3242	1445	10339	9033	5819	8948	2312	558	0	0	0	0	0	0	335	43	538	9588	5812	12127	5635	8354	1725	511
Prot448	Gene448	0	0	0	0	408	21	6375	1263	6874	3104	4598	1189	374	121	0	0	0	0	48	0	343	1614	3269	6651	4744	2414	3081	1407	307	229	0	0	0	0	0	17	16	816	7472	5116	2525	10833	1820	928	258	2	0	0
Prot344	Gene344	24	897	2015	725	5010	9690	1935	12484	3225	372	46	0	0	0	0	0	445	574	8009	7166	9999	5200	7543	1998	2558	84	518	0	0	0	0	0	281	1194	1354	7300	10046	6346	7773	13843	1425	748	332	0	0	0	0	0
Prot873	Gene873	0	0	0	0	0	0	0	0	0	604	2510	3188	321	600	8253	3263	0	0	0	0	0	0	0	0	0	137	912	4415	31	1735	12028	6395	0	0	0	0	0	0	0	0	149	320	17	1487	2949	12887	8640	5329
Prot829	Gene829	0	0	0	0	0	0	0	0	0	86	4602	4380	3822	457	1926	2415	0	0	0	0	0	0	0	0	0	180	777	5451	8476	9365	2329	1701	0	0	0	0	0	0	0	0	32	7	1240	1675	13115	10999	4346	2895
Prot398	Gene398	0	1235	4705	3889	2655	16336	2042	927	971	146	270	0	69	0	0	0	631	891	1883	15044	10317	14404	7698	9006	1899	465	186	0	0	0	0	0	0	451	3981	6340	6994	2448	6446	2672	3376	130	266	0	0	0	0	0
Prot1150	Gene1150	0	0	0	0	274	421	2409	7487	4923	2964	1858	206	823	0	0	0	0	0	0	222	190	2006	2208	2224	7606	11320	5102	2052	57	101	0	0	0	0	0	74	13	1507	2910	7034	2547	6015	1774	1364	87	130	0	0
Prot3431	Prot3431	0	0	0	0	0	0	0	458	584.5	321.5	4677.5	9858.5	6437.5	8260.5	3825	2862	0	0	0	0	0	0	117	185.5	406	2810	4453	3626	10867.5	11288	2509.5	1801	0	0	0	0	0	0	0	1410	927	5458.5	3626.5	6290	6438.5	3829	1970	2543.5
Prot893	Gene893	1998	2540	16915	9555	8932	4223	2484	90	0	0	0	0	0	0	0	0	5340	1306	9419	14665	12015	4048	1790	1871	0	0	0	0	0	0	0	0	1575	1098	10836	800	5376	1509	565	64	0	254	0	0	0	0	0	0
Prot2476	Prot2476	117.5	1838	505	4498	4105	683	328	89.5	0	0	150	2567.5	7327	11381	4238.5	4873.5	591.5	3630.5	1890	3261	5285.5	2687.5	1556.5	0	0	251	427	969	3128.5	7435.5	2770.5	4052	2227	1478.5	443.5	1970	1402.5	1427	1175.5	208.5	290.5	122.5	398	5108	3900.5	2060.5	1959	1111.5
Prot3602	Prot3602	0	0	0	0	0	0	58.5	313.25	303.5	663	917.75	5806.5	10723.2	3036.5	4044.25	4710.5	0	0	0	0	0	0	30.75	233.75	344.75	369.25	1664.25	3965.75	3867.5	8905.5	8032.25	1572.75	0	0	0	0	0	0	0	148.5	865.75	1582.75	3672.75	8662.5	4808.25	3185	7660.75	4969.5
Prot844	Gene844	0	0	0	0	0	0	0	0	0	318	1661	6926	7682	668	11496	10023	0	0	0	0	0	0	0	0	2	14	1356	2517	3434	6894	1293	12722	0	0	0	0	0	0	0	0	232	371	1624	4563	564	14230	3720	4481
Prot3166	Prot3166	2014	335.5	339.75	82	20.75	413.25	467.25	3084	7826.25	3606.75	3498	4075.5	1007.25	169.5	0	0	2802.25	554.75	462.5	315	257.25	467	2896	8573.25	1567.5	16245	2670.75	4090.5	2448	1064.25	726.75	0	1119	1315.25	1328.75	29	717.75	487.5	2801.75	3755.25	2433	4234.5	4673.25	330.75	388.5	780	47.25	0
Prot3053	Prot3053	0	0	22	21.5	57	455	3401.75	3998	15968.2	1006.25	7710.5	1231.25	1268.25	507	60	0	0	0	0	61	71	412.5	1632.5	2592.25	12145	8875.5	3148.25	3741.5	1872	864.25	152.25	0	0	0	33.5	86.25	421.75	881.25	466.75	5621.5	6724.25	10949.2	5352	6484	1767	306	74.25	0
Prot3679	Prot3679	6353.25	1670	1300	202.75	29	0	0	0	0	453.75	503.25	1782.75	5270.25	10446.8	6334.5	4404.75	9204.25	486.5	190	347	360.25	51.25	0	0	43.5	135.75	1306.5	3734.25	150	2697	7653	3522	4238.75	942.5	221.25	89.25	78.75	0	0	0	0	114	118.5	2749.5	8772.75	7557	7437	4591.5
Prot2619	Prot2619	4721	6385.5	7169	3820.75	3630.5	411	1239.5	384.75	0	108.75	0	0	0	0	0	0																	10641.8	4891.5	8674.5	6820.75	7449.25	4221.25	2737.5	1124.25	378.75	0	0	0	0	0	0	0
Prot1330	Gene1330	539	1658	1298	5560	2369	3749	12781	971	3578	307	0	0	0	0	0	0	669	561	3342	5568	4635	13690	7911	11284	1478	3079	73	0	0	0	0	0	0	1807	1173	4712	8166	1820	9470	1939	566	756	432	30	0	0	0	0
Prot235	Gene235	1267	424	11670	11146	8276	1465	696	268	0	0	0	0	0	0	0	0	5262	3792	3775	64	15808	4495	2275	1073	0	0	0	0	0	0	0	0	400	5494	5931	19850	310	3691	2318	584	102	0	0	0	0	0	0	0
Prot2578	Prot2578																	510	2066	2339	5322.5	3191.5	1550	2466.5	1634.5	10886.5	2547.5	1881.5	3479	865.5	244.5	200	0	743.5	2247	2836.5	6572	4253	824.5	3548	2785	3767	8151.5	840.5	2757.5	2143	84	474.5	0
Prot627	Gene627	0	0	0	0	11	1064	1640	522	6374	1475	6313	1772	803	162	0	3	0	0	0	0	193	579	1455	1142	9860	7377	8912	5633	996	1237	0	0	0	0	0	0	0	91	222	3416	6998	9336	4169	176	3069	561	0	0
Prot1304	Gene1304	834	979	620	4453	3648	5126	5914	2977	1866	441	234	792	0	0	0	0	556	2580	1923	9044	2950	1460	18300	6303	1362	1466	386	0	0	0	0	0	330	134	1916	7029	10502	8834	4818	2066	1010	1409	0	121	0	0	0	0
Prot1068	Gene1068	2598	4541	14063	257	6054	4060	279	352	19	0	0	0	0	0	0	0	1202	6223	5636	7071	11803	2228	2133	371	0	0	0	0	0	0	0	0	2115	4150	4497	5853	11571	2421	970	832	0	0	0	0	0	0	0	0
Prot2184	Prot2184
Prot1060	Gene1060	11158	3704	11280	4509	2003	699	0	0	0	0	0	0	0	0	0	0	13008	1372	1330	1721	2065	585	237	0	0	0	0	0	0	0	0	0	3834	7586	3738	1545	2521	1235	602	0	0	0	0	0	0	0	0	0
Prot1312	Gene1312	787	1569	1287	7953	13934	7399	6435	7836	2397	774	1111	0	267	0	0	0	544	1432	2113	4523	5860	5943	5755	5634	2397	951	211	0	0	0	0	0	0	5	2081	6592	4028	10070	317	6112	1066	1485	627	0	0	0	0	0
Prot336	Gene336	172	359	928	3233	13671	9865	10700	6148	1735	371	495	0	0	0	0	0	536	502	1453	4271	11793	8733	2838	9383	3865	363	0	205	0	0	0	0	361	440	352	39	4371	4403	6045	4956	1609	651	466	181	436	0	0	0
Prot2358	Prot2358	3075	3776.5	2078	1617	857	417	54	0	0	0	0	0	0	0	0	0	9977.5	9648	7251	2263	35	318	75	0	0	0	0	0	0	0	0	0	9428	4121.5	2062	1349	2010	198	256	0	0	0	0	0	0	0	0	0
Prot944	Gene944	16470	5291	5173	1206	561	0	0	0	0	0	0	0	0	0	0	0	9015	2832	59	3318	62	0	0	0	0	0	0	0	0	0	0	0	39378	3247	2013	1440	322	807	125	0	0	0	0	0	0	0	0	0
Prot1181	Gene1181	1209	5739	7786	1399	6950	1515	2522	214	0	0	0	0	0	0	0	0	2837	3583	9861	1528	4346	2816	531	1472	8	0	0	0	0	0	0	0	622	880	986	5836	3402	3480	3229	1033	0	0	0	0	0	0	0	0
Prot2776	Prot2776	411.5	272	715	4930.5	3992.5	1409.5	7640	1977	833.5	2244.5	1712	543.5	3574.5	2990.5	929.5	49.5	275	369.5	189.5	1570.5	3530.5	5831.5	386.5	2209	2155.5	1490.5	3955	2797.5	2566	2992.5	188	57.5	138	825	891	1825	497.5	2348.5	6343.5	689.5	2349	3871.5	352	6177.5	5825.5	3204.5	1551.5	32
Prot2198	Prot2198	41898.8	1667.25	1777.5	333.75	1617	0	0	0	0	36.75	111	1681.5	735	428.5	3935.25	1521.25	26127.8	7626.75	4830.75	1161	852	3.75	135.75	48.25	0	44.25	39.25	356.5	992.75	862.5	1620.5	330.5	23939.2	2207.25	493.5	1020	687.75	0	0	0	0	0	143.75	864.75	25	2064	109	1757.75
Prot3912	Gene3912	1631.75	979.75	2877.5	3399.25	5949.5	582	2152.5	2058	891.5	109.75	72.75	958.75	2060.5	949.5	2376	369.75	9190.5	4118.5	1208.75	5781.25	4780.25	1921.25	2160	1754	878	642.25	292.75	1155	1397	824	3146.75	966	101.25	474	3264.75	668.5	272.5	5771.25	4776.25	2435.5	1205.5	778.5	43	728.75	468	1194	2006.25	1712.25
Prot4014	Gene4014	85.25	209.5	227.25	1168.75	4095.75	121.25	2024	5263.25	3936.5	2598	5797.5	6833.75	2837	539.75	316	37.5	179	346	618.5	1105	2087.75	2107.5	2838.5	2190.5	9445	3642.25	7004.75	3701.5	4409	591.75	578.75	71.5	54	506	437	986	979.25	1233.25	5527.5	3876.75	1621.25	5614	7484.75	3824	5525.75	2766.25	157	151
Prot1061	Gene1061	5086	3344	6484	625	2276	173	0	0	0	0	0	0	0	0	0	0	6122	8237	422	939	1917	0	35	177	0	0	0	0	0	0	0	0	18390	894	12605	2713	3816	3149	0	121	0	0	0	0	0	0	0	0
Prot757	Gene757	0	0	0	0	0	0	141	448	2189	2968	7841	10605	10775	41	284	2189	0	0	0	0	0	0	0	1308	520	7098	12480	15490	3456	4430	269	1664	0	0	0	0	0	0	141	552	75	4577	8860	8564	5835	628	1446	767
Prot2751	Prot2751	0	281	1149.5	3461.5	1863	1053	3201	5919.5	2185	5088.5	286	798	85	0	0	0	0	177.5	1720.5	1082	2136.5	3940	3589	3049	3444	3000	2443	582	65	75	0	0	665	306.5	624	4461.5	2176.5	6039.5	3168.5	716	9092	2933.5	2446.5	1262.5	154	118.5	0	0
Prot2448	Prot2448	6504	558	5331	2746.5	1385	632.5	0	317	558.5	4276.5	2711	4031.5	244.5	3175.5	1505	1384.5	8286.5	4951.5	4562	2343	920.5	979	13	513.5	484.5	2251.5	5265	2853	1745.5	5062.5	402	366	5139.5	2478	1389.5	195	116	459	78	80.5	742.5	877	9570	4111	4752	1006.5	2399.5	226
Prot2845	Prot2845	10079	2153.75	220.5	551.5	38.25	545.5	443.25	3872.5	6189.75	8644.5	1461	736.5	234	57.75	0	0	5988.25	467.5	2278.25	356.25	213.5	1710.5	2446.25	7835.25	5880	4933.5	1020	46.5	288	0	0	0	3664.25	2486.5	79	135.25	227	1446.75	1490.25	1402.5	2511.75	800.25	1794	299.25	288.75	0	0	0
Prot253	Gene253	1762	1430	8838	4694	1799	2108	902	756	218	0	0	0	0	0	0	0	4003	5734	133	11780	3836	5769	2429	438	0	0	0	0	0	0	0	0	781	4557	15116	5427	3547	9444	1636	24	130	0	0	0	0	0	0	0
Prot1628	Gene1628	0	0	0	0	0	210	1015	5564	8163	11378	5186	9459	671	1670	260	0	0	0	0	0	22	194	1119	4349	524	4537	5407	2329	2978	1106	60	0
Prot3308	Prot3308	0	68.5	621.25	660.5	1953.25	1856.75	1092.5	1454.75	1998.25	7094	5033.25	1900.5	10459.5	1023	1774.5	238.5	0	179.25	794.5	947.75	1515	1545	549.25	1822.75	7361.75	2670	4945	11547.2	13951.5	5768.25	1458	139.5	39	263.5	632.5	532.25	1578.75	1205.5	834.25	673.75	992.5	929.5	8835.5	96	2168.25	234.75	2454.75	548.25
Prot471	Gene471	0	0	0	34	652	1762	5004	2900	14598	9689	2649	2938	351	0	0	0	0	0	0	96	272	389	2363	7205	8239	8533	158	2766	331	0	0	0
Prot3952	Gene3952	0	187.75	764.5	628.5	4013.5	797.75	6700	4052	2845.25	9725.75	2992.75	1440.75	474.5	170.5	84.5	0	44.75	786.25	833.5	857.75	811	2351.25	2935.5	3130.5	6669	4653.25	2260	2166	864.75	161	0	0	0	133.5	385.5	1236	1159.25	1981.25	3581.25	8134.75	4487.25	7064.25	749.75	781.25	1318.25	174.5	66	0
Prot2784	Prot2784	7654	2582.5	3290	4866.5	5383.5	5665.5	1250.5	230	894.5	370	165.5	0	0	0	0	0	1391	3895.5	3210.5	5642	5739.5	2869.5	867	121.5	1039	113.5	92.5	84	0	0	0	0	226.5	724	1216	2071.5	1683	3867	713.5	3651	1046	264	328	25	0	0	0	0
Prot1936	Gene1936	0	0	0	0	0	0	0	0	0	21	2501	2211	14990	3878	5112	3879	0	0	0	0	0	0	0	0	0	371	938	5298	7617	16189	7694	4808	0	0	0	0	0	0	0	0	0	74	333	6847	204	5786	3609	6237
Prot3067	Prot3067	0	0	0	0	0	175	342	1538.5	803.5	2636.5	4088	4976	5793	5135.5	1602.5	3463	0	0	0	0	298.5	497.5	1029	2084.5	605.5	3538.5	1837	4376	2927	3896.5	3117	3214.5	0	0	0	0	0	101.5	329	476	861	1269.5	113	5039	6308	5477	157.5	1825.5
Prot4049	Gene4049	0	0	0	0	0	111.5	532.5	2508.75	3568.25	1235.25	3347	7055.75	493.75	3428.75	5185.75	2065	0	0	0	0	76	40	1489.25	2410.75	1657.75	2976	3477.5	3708.75	2083.75	6927	2664.5	427.75	0	0	0	0	0	32	156	3222.75	813.25	3982.75	4146.5	3590.25	7473.25	7235	3158.5	1619.5
Prot3660	Prot3660	0	0	0	0	0	0	0	52.5	1142.5	4556.5	1037	3242.5	3616.5	2529.5	2116	789.5	0	0	0	0	0	0	53.5	242	1910.5	2231.5	3007	5630.5	6211.5	6786	1360	5544.5	0	0	0	0	0	106.5	0	393.5	1014	4449.5	4561	5429	7407.5	8467.5	4463.5	2707.5
Prot818	Gene818	0	0	0	0	0	0	0	0	103	187	1703	2406	1402	10899	7182	3960	0	0	0	0	0	0	0	0	0	62	558	3736	13845	7633	17174	1686	0	0	0	0	0	0	0	0	62	250	20	4080	2798	2558	806	8237
Prot1300	Gene1300	480	2240	2875	911	597	9064	9720	4917	3046	526	896	0	0	0	0	0	362	493	1221	10399	1993	7356	11902	4312	3092	550	264	385	0	0	0	0	73	907	4278	4174	4182	12533	6217	965	855	492	460	0	0	0	0	0
Prot2934	Prot2934	5960.5	1871	1815.5	2360.5	140	633	3211.5	23.5	9020	3994.5	551.5	823	28	0	0	0																	11702.5	2.5	1518	1733	286	484.5	1280.5	743.5	394.5	904	2707	2090	47	89	0	0
Prot1429	Gene1429	346	339	1242	3816	2666	2170	3583	1129	2972	744	1066	0	0	0	0	0	1404	531	3911	7139	3152	11878	10670	1478	2582	344	95	0	386	0	0	0	253	743	5486	6832	6450	17810	7035	1657	4143	293	689	0	0	0	0	0
Prot580	Gene580	0	0	0	0	212	359	1549	1501	1593	11331	6129	2666	4269	51	0	0	0	0	0	0	163	268	7379	5943	12328	11871	11751	7736	979	678	139	0	0	0	0	0	453	0	273	3574	2165	8597	3517	2870	744	54	0	0
Prot3513	Prot3513	117.25	0	615.75	551	359	1974.5	2102.5	372	779	509.5	87	2132.25	8242.5	3921.75	5666.25	5888.25	103	241.25	401.5	692.25	196	3190.25	2952.75	1699.75	1096.25	1002.25	496.75	2514.75	8761.5	4917	3241.5	108	271.25	65.75	165	562.25	1391.5	1801.75	1548	1356	426.75	161	690.5	4938.75	5541	11511	5373.75	2821.5
Prot886	Gene886	56070	4566	3105	1900	625	96	0	0	0	0	0	0	0	0	0	0	2582	3272	143	3834	385	453	0	0	0	0	0	0	0	0	0	0	29234	2626	4571	392	279	106	0	0	0	0	0	0	0	0	0	0
Prot3834	Gene3834	2108	1500.25	9068.75	2584.75	8662.75	4855.25	2368.25	929.5	592	330.5	4625.25	3001.25	974.25	1471	20	180	1291.75	3868.25	7275	4906.5	2988.5	6467.5	799.75	2015.75	1169.25	1212	2015.75	1215.5	1911.25	472.5	647	127.75	72	5622.75	8403.5	7133.75	2399.5	2904.75	4301	1032.75	326.75	1346.25	87.5	2786	3637	881.5	462	494
Prot110	Gene110	38230	3058	6268	936	437	176	0	0	0	0	0	0	0	0	0	0	24558	4389	2140	857	875	149	0	0	0	0	0	0	0	0	0	0	28766	4667	4256	744	1630	0	0	0	0	0	0	0	0	0	0	0
Prot975	Gene975	39511	3432	1689	2679	88	68	0	0	0	0	0	0	0	0	0	0	11851	7807	3628	2488	751	0	0	0	0	0	0	0	0	0	0	0	6829	1664	4861	1043	20	455	702	0	0	0	0	0	0	0	0	0
Prot1281	Gene1281	747	2045	3517	898	5148	5098	234	370	193	0	0	0	0	0	0	0	1744	1057	4466	5502	955	1834	6107	523	0	0	0	0	0	0	0	0	2298	3188	3980	8211	12092	7666	1523	0	289	0	0	0	0	0	0	0
Prot2545	Prot2545																	2656.5	4164	2448.5	3066	3181	391.5	1386.5	10.5	15	0	80.5	1532	719.5	4249	3356.5	1018.5	1538.5	2105	1532.5	9142.5	5192.5	1662.5	552	139.5	0	110	455.5	2150.5	2451	7012	3088	1049.5
Prot139	Gene139	3088	961	4096	2561	1384	852	0	0	0	0	0	0	0	0	0	0	26357	2431	1990	2990	2665	261	249	0	0	0	0	0	0	0	0	0	3099	811	2986	6296	400	20	217	151	0	0	0	0	0	0	0	0
Prot4109	Gene4109	6	248.75	722.75	752	3356.75	2202.5	902.5	992.75	2040.5	1812.5	1683.25	4323.75	4748	1934	5152.25	1003.5	0	740.25	373.25	955.25	3919	2649	1550.5	1446	771	1334.5	1974	6432	7969.75	5410.75	1166.25	848	0	72.75	724.75	1107.75	1505	3514	998.75	511.5	557.5	1337.5	3465	1611.5	4496	3606	3123	722.25
Prot2695	Prot2695	429	321	1659	3878.25	5663.5	3367	8019.75	2945	2877.75	1738.5	1061.5	645.75	156.25	30	0	0	674.25	1177.5	624.75	1209.75	3281	5614	11851	5283	6488.25	2571	641	63.75	46.75	29.5	0	0	163.5	771	3471	4690.5	3797	866.25	2514.75	2301.25	2979.25	982	842.5	411.75	50.25	0	70.5	0
Prot3945	Gene3945	2880	1702	2147	1693.25	459	300	2338.75	2856.5	3641	755.5	721	65	129.5	0	0	0	6093.5	4620.25	1866.5	1470.75	1048.25	384.25	2103.75	874	5633.5	3478.5	611	379.5	465	0	0	0	9341.5	4628	3029.5	531.75	902.5	294.75	1689.5	2393	4726.5	3900.5	793.5	57.5	28	154	0	0
Prot1867	Gene1867	0	0	0	0	0	0	0	0	0	0	2556	1506	4409	1313	15411	3165	0	0	0	0	0	0	0	110	0	211	937	3028	6764	2182	3721	7311	0	0	0	0	0	0	0	0	0	406	226	2285	12056	6197	16653	4084
Prot500	Gene500	0	0	0	537	872	1504	1701	775	9446	11028	3612	2011	1533	88	0	0	0	0	0	95	539	2513	3325	8826	258	1132	4563	735	367	15	0	0	0	0	0	0	407	32	4035	7164	9701	5517	798	1875	303	325	0	0
Prot3142	Prot3142	0	0	0	0	438	1435.75	3890.25	3738	3607	5226	10390	3016.75	1912	1070.25	40	0	0	0	0	240	81	176.5	4757	4161.75	8524.75	10561.5	5108.5	2038.25	1859.75	215.25	147.75	0	0	0	0	0	247.25	1246.5	3363.25	1626.75	2509.75	8521.75	5425	2179.25	1300.5	1072.75	0	0
Prot992	Gene992	1707	15349	3573	1127	134	173	144	0	0	0	0	0	0	0	0	0	10847	2183	2692	993	143	0	0	0	0	0	0	0	0	0	0	0	9388	14746	5233	2267	1111	0	0	0	0	0	0	0	0	0	0	0
Prot489	Gene489	0	0	0	0	287	1054	3255	7129	7545	7805	3412	1394	600	0	0	0	0	0	0	0	320	860	674	621	1237	7954	2607	1037	1435	0	0	0	0	0	0	256	855	2183	3721	4160	1150	14279	4738	842	592	0	0	0
Prot2711	Prot2711	8472	691	1365.5	3700.5	6380	5934.5	3967	1363.5	1177.5	173.5	186.5	0	0	0	0	0	8589	1269	1605	2614	3956	4874.5	3143.5	1731.5	958	678.5	36.5	220.5	0	0	0	0
Prot3455	Prot3455	881	927	5821.5	7742	4394.5	1423	1105	349.5	1663	933	634.5	4389.5	926.5	2557	1476	160.5	1298.5	574.5	2060	787	1881.5	686	990	343.5	1421.5	1449	4531	1911	6086.5	1506.5	1091	315	204	744.5	2470.5	1010.5	2778	1536.5	2717	409.5	249.5	5253.5	643	4501	3955	3243	321.5	277
Prot2713	Prot2713	430	288	1831.5	2924.5	5807	3163.5	2443.5	3747	1225	526.5	598	2566	1986.5	6272.5	1491	3953																	477	102.5	1150.5	1746	3896	872.5	1195	870.5	428	1317.5	505.5	1747	985.5	5228	3337.5	2076.5
Prot6	Gene6	39934	7789	616	1644	681	221	0	0	0	0	0	0	0	0	0	0	15721	2439	4267	362	100	55	0	0	0	0	0	0	0	0	0	0	10660	670	3336	747	385	234	0	0	0	0	0	0	0	0	0	0
Prot2430	Prot2430	11676.8	870.75	3995.25	1096.5	234.75	98.25	59.25	110.5	402.25	643.5	3007.75	1396.75	1730.5	1276.75	65.5	493	6297.75	10445.2	2490.75	8559.75	1071.75	138.75	95.25	0	650.25	1265.75	1375	260	1535.25	421.75	747.5	356.5	12019.5	2482.5	1962.75	2191.5	816.75	204	257.5	156.5	246.5	2206.5	1047	1926.5	4559.25	498.75	344	24.75
Prot490	Gene490	0	0	5	141	482	397	4687	5380	6853	2156	4695	337	357	94	0	0	0	0	0	0	471	1667	2413	2770	1498	12552	6670	3097	451	0	0	0	0	0	0	27	24	418	5654	4849	11156	7872	4482	251	366	251	0	0
Prot1824	Gene1824	0	0	0	0	0	0	343	643	4748	6947	10591	9209	7734	1794	807	69	0	0	0	0	0	0	0	62	337	422	3676	7471	11983	692	806	3316	0	0	0	0	0	0	342	631	2517	2990	3783	11506	13023	6208	2162	651
Prot3457	Prot3457	2853	3762.5	1720	517	891	232.5	21	95	699	967.5	6497	4271	4024	1316.5	248	128.5	9572.5	1020.5	2507	2441.5	603	64.5	0	743	104.5	166.5	4933	2868.5	1566.5	2525.5	1491.5	318.5	1939	1370.5	805.5	4168	1441	283	237.5	262	589.5	2344.5	4696.5	6826.5	3760.5	502.5	899	74.5
Prot2306	Prot2306	4100.75	2090	5487.25	1469.25	4051.5	783	468.25	17.75	26.25	0	0	0	0	0	0	0	3518	3260.5	8701.25	7206.5	1852.5	257.5	357.5	240.25	0	0	0	0	0	0	0	0
Prot987	Gene987	34812	1319	2213	991	116	324	160	0	0	0	0	0	0	0	0	0																	30322	2949	1361	575	155	0	0	0	0	0	0	0	0	0	0	0
Prot1363	Gene1363	596	374	5567	12060	2124	10692	2654	10220	2257	2033	592	0	0	0	0	0																	338	1206	597	6125	5510	5904	4293	7461	3062	678	579	0	0	0	0	0
Prot3020	Prot3020	0	1540.5	551.5	6059	835	3329	6582	3354.5	5993.5	3568	4265	3845.5	591.5	426	0	75	0	786.5	83	1108	2896.5	3093	4357.5	6047	9722.5	5990	1333	2268.5	521.5	54.5	175	0	22	349	290.5	1255	8119.5	378.5	9063	3413.5	2090.5	4574	3097.5	1485	2017	580	84.5	0
Prot865	Gene865	0	0	0	0	0	0	0	0	0	232	2319	6912	6050	9070	786	852	0	0	0	0	0	0	0	0	0	0	275	6553	4387	5994	11386	7635	0	0	0	0	0	0	0	0	0	165	1020	59	4238	6373	7242	4282
Prot2489	Prot2489	9481.5	1929	8551	5544	8704	5401	710.5	221.5	0	0	0	0	0	0	0	0	3512.5	7219	8834	4191.5	2907	5093	966.5	88	194	0	0	0	0	0	0	0	5654.5	3157.5	2314.5	6318.5	7981	2607	1522.5	367.5	22	0	0	0	0	0	0	0
Prot2332	Prot2332	5886.5	3163.5	1854.5	2841	558	297	3.5	0	0	16.5	209	516	1581	995.5	4637.5	3876.5	1649	450.5	503	2075	197	378	8	17.5	45.5	22.5	545	3701	2175.5	7663	1329.5	5199.5	8450	1834	3012.5	570.5	472	1385.5	30	0	96	101	666.5	3947.5	1295.5	6378.5	1660.5	4195.5
Prot4012	Gene4012	82	32.75	1330	971	1814.75	816.75	1777.5	2533	7659	6018.75	3911	635.25	3364.75	3184.5	990.25	1741.75	133.75	230.5	696	1556.75	646.75	1130	1503.25	3065.25	7275.75	7629.5	6750	5177.5	2554.5	2334.25	3324.5	666.5	96	278	327.5	1088	5774	2231	1395.75	2264.75	1674.25	4728.75	4240.25	5738.5	1230.5	1638.5	1556.25	2155
Prot176	Gene176
Prot2345	Prot2345	8959.5	4155.5	1289	2485	1068.5	2484	1254.5	4573	2771.5	3317	1956	83	65.5	0	0	0	3456.5	4326.5	2254.5	740	868	656.5	133.5	2824.5	2340.5	3568.5	773.5	3	34	0	0	0	4657	867.5	2702	615.5	485	500	2411	7115.5	4187	2058	515.5	487	86	102	0	0
Prot3081	Prot3081	0	2.75	167.5	432.25	1380.5	2545	437.25	5543.5	6806	9734.25	11675.5	1095.75	243.75	0	123.75	0	147.25	118.5	1174.75	2407.75	2846.5	2309.5	3193	2970.25	1049.25	8137.25	10015.8	1338	370.5	238.5	0	0	148.75	265.5	704	1539.75	2251.25	2716.5	3082.5	3675.5	7802.75	13389.2	2883.75	1826.75	2169	442.5	0	0
Prot1121	Gene1121	19275	7943	7091	2879	1420	308	0	0	0	0	0	0	0	0	0	0	18497	11784	6702	4764	1344	1834	0	0	403	0	0	0	0	0	0	0	16339	1717	5998	2561	2643	220	161	0	0	0	0	0	0	0	0	0
Prot537	Gene537	0	0	149	0	1115	1329	1432	2808	12319	2511	2540	179	216	0	0	0	0	0	0	0	371	1333	3232	1659	268	7740	4144	2549	75	244	0	0	0	0	0	32	926	2261	5072	4102	13447	425	6542	1259	397	0	75	0
Prot192	Gene192	5334	12541	1524	6297	577	102	0	0	0	0	0	0	0	0	0	0	6983	2008	7963	2588	455	16	386	0	0	0	0	0	0	0	0	0	7213	6046	4003	8574	1012	619	336	54	0	0	0	0	0	0	0	0
Prot2977	Prot2977	0	0	0	0	388.75	532.5	5531.5	5410.75	13248.2	7411	811	3010	496.5	546.75	197.25	0	0	0	0	74.25	133.5	195.5	1403.5	1731.5	9929	9316.75	4235.25	2666.75	2135.75	20.75	76.75	0	0	0	0	336	893.25	1047.5	3788.25	5470.5	2171	7202	3138	4246.25	698.25	519.25	0	0
Prot3224	Prot3224	0	0	0	0	220.5	133.5	1036	3424	5898	11865.5	2422	2601.5	371.5	373.5	162.5	0	0	0	0	147.5	215.5	856	1420	6223.5	7037	8307.5	2141.5	2619.5	558.5	0	0	0	0	0	0	200.5	233	483	874	2374.5	7752	3965.5	8237.5	4513.5	2225.5	222	0	0
Prot2990	Prot2990	6562.5	266.5	885	406.5	600.25	392.25	1597.5	2062.25	5271.75	12741	4319.25	47.25	70.5	884.25	0	0	685	2833.75	1754.25	112.25	1191	448.75	1153.5	801	4188	16230.8	3603.75	3411.75	1254	327	0	0	520.25	561.25	9.75	1125.75	821	896.5	1002.5	10191	3470.25	9939.75	3871.5	4238.25	297	104.25	0	0
Prot325	Gene325	501	947	2307	2374	5052	9258	6227	2174	1899	724	547	0	0	0	0	0	7	438	3390	2855	6548	9038	9108	259	2806	1314	0	0	0	0	0	0	293	133	544	15160	5991	4408	13087	2515	1676	586	0	0	0	0	0	0
Prot2788	Prot2788	396.75	438.75	403.5	636	1640.25	3082.75	6096.5	4763	3096.5	4519.5	2443	731.75	844.5	64	0	0	335.25	432.75	4002	6846.75	2526	7590.25	4519.75	6024	630	5377.5	1876	1373	450.5	355.25	34	0	107.25	740.25	391.5	1066.5	13431.8	4675.75	9357	3213	4686.75	1611	426.5	839.5	515	125.25	34.75	0
Prot1499	Gene1499	0	0	0	104	525	366	1933	3248	9679	11006	3224	832	239	156	0	0	0	0	0	0	355	1589	2003	4758	1001	8177	3679	195	179	0	0	0	0	0	0	0	118	2490	217	2969	9204	2394	5738	298	291	569	0	137
Prot2217	Prot2217	6687	4302	1921.5	1739.25	357	0	41.75	212.25	435.5	987.75	3478.25	4265	1366.75	2142.75	317.5	739.5	32342.2	4264.5	5817.75	192	1463.25	265.5	320.5	58.25	429	743.25	441.75	1035.5	858	586.75	168.5	124.5	10996.5	4552.5	537.75	1288.5	54	646.5	45.5	101.75	716.75	904.5	1942.25	2814	1903.25	1077.75	251	414
Prot3254	Prot3254	0	0	0	0	0	227.5	324.25	829.5	2740.75	3465.25	3314.75	4223.5	6312.75	3236.25	3033.75	104.25																	0	0	0	70.5	63	0	264.5	2286.5	979.25	6290	5203.75	7397	9233.5	2546.75	1485.75	680.25
Prot1995	Gene1995	0	0	0	0	0	0	0	0	0	500	440	4739	2375	2843	11155	13502	0	0	0	0	0	0	0	0	126	194	326	1625	1935	9076	4932	3098	0	0	0	0	0	0	0	0	0	279	960	4869	6039	7313	4867	7562
Prot675	Gene675	0	0	0	0	0	0	0	182	1388	10312	13551	4589	17080	4888	2573	232	0	0	0	0	0	0	65	718	127	5872	11814	7254	9876	3957	330	906	0	0	0	0	0	0	0	483	575	4542	5169	14113	11095	3599	958	1735
Prot3273	Prot3273	0	0	0	0	0	0	206.25	723	1776.75	2953.75	1894.5	1943.5	7453	4157.25	4409	2706.5	0	0	0	0	0	0	0	505.5	1794.75	1584.25	203.5	1077.5	4174	8771.5	2215.5	419	0	0	0	0	0	0	0	288.75	2836.25	551	9924.5	7782.5	9408.25	2171.5	1816.75	1131.5
Prot240	Gene240	307	6588	3575	2422	5859	16	1323	228	0	0	0	0	0	0	0	0	687	4363	6746	3799	17425	3551	552	169	0	0	0	0	0	0	0	0	2927	3994	3091	5236	3008	13597	1257	57	0	0	0	0	0	0	0	0
Prot2228	Prot2228	5409.5	3297.5	3245.5	3868.5	4909.5	6247.5	5695	1832.5	12.5	279	158	0	0	0	0	0	1806.5	2531.5	1677.5	2735	7207	3073	3412	2406.5	174.5	566	0	54.5	0	0	0	0	5947	945.5	2667.5	4072	2275.5	5379	3488	2928	2	357.5	449	0	0	0	0	0
Prot822	Gene822	0	0	0	0	0	0	0	0	71	963	1754	2109	1619	9863	2283	162	0	0	0	0	0	0	0	0	0	0	2195	3233	1779	5859	3642	3277	0	0	0	0	0	0	0	0	151	127	2336	156	2280	6818	7589	3492
Prot1782	Gene1782	0	0	0	0	0	0	0	825	769	5864	96	8314	194	9822	4022	1016	0	0	0	0	0	0	0	160	4707	391	10936	11853	4788	1702	1130	203	0	0	0	0	0	0	523	703	1663	5656	7069	6014	4216	7099	1650	787
Prot2815	Prot2815	0	0	0	0	837	447	968	6695.5	3441.5	4157.5	4570	4929	4178.5	751.5	385	147	0	0	0	68.5	129.5	371.5	1329	2984	1436	3000	4853.5	1343	4476.5	2220.5	391	697.5	0	0	0	0	671.5	1206.5	1881	1036.5	4158.5	4396	4301	2308.5	8181.5	1360	667	324.5
Prot2229	Prot2229	10563.5	8765	1829	2558	1406.5	212.5	194.5	0	0	0	0	0	0	0	0	0	11797	5347.5	4590	1298	465	478.5	11	0	0	0	0	0	0	0	0	0	6176	4686	2028.5	861	968	96.5	50	0	0	0	0	0	0	0	0	0
Prot1294	Gene1294
Prot189	Gene189	13562	315	138	2799	808	430	113	0	0	0	0	0	0	0	0	0	19572	316	4190	1405	520	704	126	0	0	0	0	0	0	0	0	0	10104	8054	3245	4354	642	1714	0	0	0	0	0	0	0	0	0	0
Prot2740	Prot2740	1845.5	2864.5	2140	1951.5	3083	8521	6690.5	1785.5	112.5	118.5	283	0	0	0	0	0																	5413.5	895	1250.5	4071.5	3265.5	690.5	1537	1897	450	0	0	0	0	0	0	0
Prot477	Gene477	0	0	0	0	205	3644	2637	3927	8191	3747	3051	887	606	0	0	0	0	0	0	0	538	2277	8157	6753	1877	4163	1865	1713	263	72	229	0	0	0	0	0	160	751	3421	7166	4976	8275	882	726	86	100	0	0
Prot2708	Prot2708	150	269	75.5	4712.5	3169.5	929	2354.5	1899.5	563.5	494	95.5	3832	5691	4949	5899	759.5	0	498.5	534.5	1956	724.5	4634.5	6607	794	428.5	1053	1796	221	116.5	235	2705.5	1747	66	438	2186.5	4177	1198.5	3373	692.5	3299.5	2847	461.5	2238.5	2839.5	2372	3450.5	875	4126
Prot1962	Gene1962	142	160	1409	546	7248	113	4460	3258	4382	1046	0	0	0	0	0	0	78	222	1562	7251	3484	1511	1574	6110	3077	1266	48	0	0	0	0	0	299	780	1560	7483	6635	1392	3614	2532	327	137	14	0	0	0	0	0
Prot3287	Prot3287	7526	4267	3760.5	3082.5	532.5	159	24.5	0	153.5	2162	4451.5	4187	1802.5	1641	1943	291	8256.5	491.5	2075	417.5	830.5	156.5	55.5	442	263	1110	31.5	3821	3622.5	931.5	1265	394.5	11419.5	8640	1811.5	1195	845	20.5	0	653.5	2139.5	327	1830	6728.5	5405.5	2246.5	677	416
Prot1831	Gene1831	0	0	0	0	0	0	0	101	1767	7605	13313	12146	6697	5436	4996	1437	0	0	0	0	0	0	0	710	445	8986	10941	5886	1496	3580	452	678	0	0	0	0	0	0	156	429	1355	3572	12583	10482	2018	75	129	470
Prot997	Gene997	36596	59	3720	2507	721	504	0	0	0	0	0	0	0	0	0	0	27840	2933	1054	1487	761	142	0	0	0	0	0	0	0	0	0	0	9846	4776	4583	1385	972	0	0	0	0	0	0	0	0	0	0	0
Prot1305	Gene1305	0	159	2512	1507	9639	6180	2616	5836	3607	1662	311	116	0	0	0	0	597	0	844	2001	6300	9933	3055	6258	1548	2428	326	0	0	0	0	0	246	1351	1563	2665	7117	6151	3049	5184	3045	1651	64	0	0	0	0	0
Prot1030	Gene1030	24585	6645	2237	1338	1477	297	67	0	0	0	0	0	0	0	0	0	6049	4809	4568	3076	2587	176	17	0	0	0	0	0	0	0	0	0	13213	14879	17063	1616	1977	812	0	0	0	0	0	0	0	0	0	0
Prot1024	Gene1024	211	2606	629	3420	1559	1579	424	0	0	0	0	0	0	0	0	0	26382	14450	856	3604	715	380	103	0	0	0	0	0	0	0	0	0	14390	2322	14353	4973	1039	1915	224	0	0	0	0	0	0	0	0	0
Prot835	Gene835	0	0	0	0	0	0	0	0	0	73	634	8560	16255	5771	2977	1599	0	0	0	0	0	0	0	0	224	596	923	8602	711	7599	5669	3717	0	0	0	0	0	0	0	0	0	0	919	1365	7655	3234	7809	3917
Prot1185	Gene1185	1045	5608	5846	2977	15619	2828	2277	241	0	0	0	0	0	0	0	0	2698	1670	8941	596	7769	12717	739	183	249	0	0	0	0	0	0	0	1857	7658	3402	4597	152	7401	941	28	317	0	0	0	0	0	0	0
Prot2128	Prot2128	12790	1380	986.5	1713	2925	3056	5218.5	4670	2016.5	1411	72	0	0	0	0	0	16236.5	6186	8587	820	5656.5	3293.5	1181.5	1576.5	1104	19	56.5	0	0	0	0	0	12535.5	3192.5	3492	2935.5	4234.5	3388	5367	1806	1294.5	365	0	0	0	0	0	0
Prot2498	Prot2498	9170.5	2498.5	3763	2761	7442	108	271.5	416.5	68.5	0	0	0	0	0	0	0	15439	6990.5	5242.5	1221	2092	358	1171	81	213	0	0	0	0	0	0	0	3577	10714	1278.5	3372.5	3955.5	2694.5	39.5	71.5	0	0	0	0	0	0	0	0
Prot2246	Prot2246	19985	580	1056.5	2328	313.5	942.5	1236	487	2972.5	1582.5	1573	215	192.5	0	0	0	6831	609	2618.5	1149.5	127.5	467.5	306	6266.5	2788.5	1925	302	480	249	0	0	0	4582.5	5793	3538	181	262	959.5	374.5	1446	514.5	901	2916.5	290.5	240	65.5	1	0
Prot408	Gene408	527	456	4297	7129	10489	9338	10745	3318	209	2276	733	0	0	0	0	0	293	671	2336	4010	5986	8950	4622	7549	3686	1652	233	0	0	0	0	0	399	776	859	6236	823	10278	2121	7007	3317	2241	0	0	0	0	0	0
Prot480	Gene480	0	0	0	0	657	1413	1103	2317	3223	2993	94	658	118	233	0	0	0	0	0	143	367	2616	2110	6566	10153	4974	10546	1118	875	109	0	0	0	0	0	143	548	1380	4876	3993	3239	16267	2213	1460	392	0	0	0
Prot2130	Prot2130	7290.5	7607	1627.75	1166	1436.5	2044.5	264.75	2177.25	686.75	370.25	141.25	0	0	0	0	0	2120.25	2150.5	3854.75	4065.75	830.75	1814.25	1882.25	2278	274.5	659.75	20	0	0	0	0	0	45705	4184.5	1251	1330.5	1437	2962.75	2206.75	859	1246.75	129.75	69	0	0	0	0	0
Prot1955	Gene1955	0	0	0	0	0	0	0	0	0	426	217	4148	5381	3470	9555	9916	0	0	0	0	0	0	0	0	145	113	87	3871	12252	7867	3234	5307	0	0	0	0	0	0	0	0	94	1005	1104	2572	13503	5063	12095	214
Prot379	Gene379	488	1024	3879	1288	19238	4542	2628	1219	201	97	80	157	198	0	0	0	114	558	430	1362	8234	514	8819	2294	2432	653	1085	0	0	0	0	0	517	17	1308	3213	6541	9785	9683	9518	1085	1102	280	0	0	0	0	0
Prot3441	Prot3441	188	852.25	955.25	748.5	479.25	77.75	21.75	514.5	2636.25	5752.5	2244.75	4841.25	636.75	2814.75	3242.25	2292.75	5708.75	818.5	281.75	563	250	97	196.25	175.75	3631.5	9247.5	4825.5	10317	4002	6844.5	4617	648	2123.25	234.25	1676.25	2037.75	420.5	111.25	0	742.5	2733	5523.75	2379	6377.25	1180.5	1467.75	920.25	1230
Prot4092	Gene4092	0	0	0	38	13.25	95	1289.25	629	4514.75	5326.25	3594.75	4809.75	2315	2738	1817	1017.75	0	0	8	0	94.75	898.75	952.25	932.75	4983.75	2963.5	2215.25	17097.5	1082.75	4654.25	1002.25	420.5	0	0	43.75	0	90.25	23.25	231	725.5	2750.25	2093.5	1287.5	2654.75	6731	3552.25	2269.5	785.5
Prot3228	Prot3228	0	0	0	0	0	152	473.5	3977.5	1166.5	3454	2615	4975	2886.5	4272	466	874.5	0	0	0	0	9.5	635.5	813	4926	5397.5	3913.5	6504	3766.5	4174.5	1894	1457	63	0	0	0	0	0	83.5	343	4974	3708.5	8369.5	15803.5	9022.5	2026	619.5	2747.5	189.5
Prot3706	Gene3706	8893	1950.5	70.5	1572	38.5	317	327.25	953.75	1480.25	5376.25	2419.25	4106.25	837.25	1349.25	1528.75	324.25	4871.5	2837.5	1185.5	575	5.5	41.75	319.75	1784	1834.25	2218.25	4075.75	4713.5	3403.75	934.25	168.25	543.5	3430	181	1839	2114.5	116.75	86	95.5	335.25	1543.5	2232	2444.25	4283.25	1939.25	1757.25	206.5	131.5
Prot1659	Gene1659	0	0	0	0	527	232	971	2805	186	4310	17066	5903	688	279	51	0	0	0	0	0	0	866	3553	3084	11841	7806	10560	1582	4007	920	0	0
Prot738	Gene738	0	0	0	0	0	0	134	133	2717	6453	14596	10070	5980	9356	2211	599	0	0	0	0	0	0	0	531	3890	6410	4839	2629	6877	3650	1483	600	0	0	0	0	0	0	42	2057	979	1621	10355	9775	7271	3837	1548	219
Prot402	Gene402	425	911	750	2490	7725	4847	3456	329	886	785	211	0	0	0	0	0	166	672	279	3443	3774	6477	4600	629	1196	521	0	0	0	0	0	0	196	144	1810	3972	9983	24977	2429	6262	490	321	51	0	0	0	0	0
Prot2319	Prot2319	6838.5	2116.5	1761	2315.25	1165.5	416.25	0	0	0	80.5	770.5	681.75	1034.5	1959.5	3049	437.75	3559.5	4491.75	6747.75	6202.5	1342.5	537.75	0	0	0	0	504.25	788.25	939.5	1449	2591.75	335.5	18966.8	3998.25	2166.75	501.75	477.75	318.75	304.5	0	0	29.5	180	202.25	619.5	1597.75	2797.5	1779
Prot2878	Prot2878	0	0	0	45	620.25	64.5	196	3346	2315.5	6700.75	5182.25	5370.5	369.25	312.25	1341.25	494.25	0	0	0	66	795.75	1242.75	2991	1061.5	1428.5	4776.75	9282	2018.25	1066.75	238.75	917.5	186.75	0	0	0	360.75	35.25	93	1515	4231.5	4781.5	6683.25	2141	5430.5	2120	1292	377.25	64.75
Prot2084	Prot2084	5722	3003.5	2137.5	303.5	1187.5	316	0	0	0	0	0	0	0	0	0	0	10196.5	8388.5	5824	3042.5	1105.5	165.5	56.5	0	0	0	0	0	0	0	0	0	13847	3528.5	2392	1246	466.5	196.5	0	0	0	0	0	0	0	0	0	0
Prot53	Gene53	9565	449	4526	1469	974	64	0	0	0	0	0	0	0	0	0	0	17651	6268	5080	6233	743	287	153	0	0	0	0	0	0	0	0	0	816	3639	2277	815	976	387	0	0	0	0	0	0	0	0	0	0
Prot1815	Gene1815	0	0	0	0	0	0	0	177	3865	5254	12775	214	10880	7275	1423	85	0	0	0	0	0	0	0	1051	4384	980	466	17341	19096	739	1636	305	0	0	0	0	0	0	0	242	1319	6836	9234	4662	5880	7443	1077	453
Prot12	Gene12	14032	819	28	1657	1424	274	217	0	0	0	0	0	0	0	0	0	16249	2597	6211	1908	439	208	31	0	0	0	0	0	0	0	0	0	29570	2830	2771	1804	1132	77	50	0	0	0	0	0	0	0	0	0
Prot3156	Prot3156	182.25	497.25	325	629.25	510.75	3169.5	3364.75	2748.5	7223.75	11819.8	7808.25	6243	216.75	702	0	0	0	230	365.25	2632.75	6188.25	2327.25	4291	5542.25	4825.25	1553.25	8235.75	1084	1955.25	345	0	0	55	48.5	154	1345.25	4473.5	1589	2814	10350.2	4273.25	4673.5	1768.5	9286.5	571.5	370.5	0	0
Prot1140	Gene1140	15473	2525	3255	5812	712	254	0	0	0	0	0	0	0	0	0	0																	10714	13648	398	6662	3035	1467	196	0	0	0	0	0	0	0	0	0
Prot2335	Prot2335	6284.25	4584.75	240	362.25	1537.5	334.5	147.75	100.5	21	26.25	102.5	534	1206.5	3818.5	2693.5	850.25	324	1003.5	5729.25	1293.75	541.5	946.5	281.25	205.5	0	0	531.75	621.25	961.75	1275.5	3641	969
Prot532	Gene532	0	0	0	0	285	1445	90	5989	4230	3700	3878	1407	39	167	0	0	0	0	0	0	1830	909	2863	7092	2468	4292	3002	2553	2101	111	0	0	0	0	0	0	144	719	2495	6306	10684	5684	3691	1652	250	167	0	0
Prot1246	Gene1246	544	5890	3778	7578	10211	51	410	72	0	0	0	0	0	0	0	0	3235	7012	8804	2520	16751	1352	1229	0	0	393	0	0	0	0	0	0	4457	3109	15343	8298	15136	853	2950	715	0	0	0	0	0	0	0	0
Prot1959	Gene1959
Prot1811	Gene1811	0	0	0	0	0	0	0	1521	5077	3793	5777	8663	7768	3805	522	3	0	0	0	0	0	283	0	494	759	693	4430	6263	3137	7674	2903	93	0	0	0	0	0	0	0	401	1401	7485	10523	17555	1258	956	1378	139
Prot2241	Prot2241	8404.5	2571.75	1621.5	388.5	252.75	158.25	20.5	532	166	1390.75	1540.5	3008.75	556.25	684.25	342.25	0	333	5071.5	3383.25	2675.25	400.5	279	0	215.75	472.25	1830.75	3225.5	2746.75	815.75	639	675.5	59.25	13520.2	1110	2294.25	2836.5	293.25	40.5	102	290.75	672.5	796.25	2356.75	2611.25	1189.25	434.75	562.5	34.5
Prot2046	Prot2046	213	188.25	1384.5	415.5	3821	7835.5	13885	534.25	3324	2873.5	1706.5	390.5	449.25	16.5	0	0	554.25	12.75	1389.75	307.5	2757.75	5687	8455	3188.5	7484.75	3148.75	763.25	1719.25	315.75	261.5	10.75	0	90.75	162.75	1619.25	1154.25	3672.75	15723.5	1061.75	2889.25	389.5	2022.5	560.75	2315.5	278	39	0	0
Prot3188	Prot3188	0	0	0	178	149	291.5	2282.5	4289.5	7973.5	11077.5	3095.5	1093.5	1192.5	97.5	0	0	0	0	0	0	377.5	1515.5	1567	3667	8036	1504.5	3164.5	3425.5	898	658.5	85.5	0	0	0	0	0	90	1347.5	1966	4483.5	6720.5	1934	3417	3486.5	1498.5	203	170.5	0
Prot1066	Gene1066	5828	12115	943	983	1116	558	35	0	0	0	0	0	0	0	0	0	20630	1690	1255	2371	1489	674	7	0	0	0	0	0	0	0	0	0	14402	4052	10604	4536	1032	875	108	0	0	0	0	0	0	0	0	0
Prot1369	Gene1369	209	2466	1095	3056	3088	9757	7441	4043	3731	389	0	115	0	0	0	0	452	584	3890	999	7890	20498	9222	1708	2337	1848	322	213	0	0	0	0	1124	398	1206	6345	21025	8319	9488	13479	5157	599	0	51	0	0	0	0
Prot2639	Prot2639	174.5	215.5	727	6798.75	4780.5	7948.25	6540.75	686.75	584	155.25	48	0	0	0	0	0	2533	790.75	8647.75	12789.8	2676.5	3424	1879.75	2084.25	296.75	146.25	175.5	0	0	0	0	0
Prot2622	Prot2622	1037.5	4693.5	3849.5	8650.5	4540.75	785.25	1797.75	800.5	341.25	0	0	0	0	0	0	0	5666.25	5420.75	11190	4371.5	3435.75	818.75	2797.5	162	0	0	0	0	0	0	0	0	3835.5	3795	3865.75	7362.75	7103.5	1283.5	745.75	95.25	4.5	0	0	0	0	0	0	0
Prot415	Gene415	524	2274	1407	790	20140	7488	5593	5925	1908	1198	0	0	0	0	0	0	465	333	852	6319	6644	4535	16915	10388	1727	488	0	0	0	0	0	0	903	747	1656	2232	2473	3562	8748	7128	434	568	0	0	0	0	0	0
Prot1690	Gene1690	0	0	0	0	141	1147	1859	944	8543	865	1068	3207	959	1134	295	0	0	0	0	0	0	538	2364	5090	8732	3992	4967	9265	253	1006	0	0	0	0	0	0	0	156	380	4541	3280	2305	7723	2282	2165	1215	44	0
Prot1900	Gene1900	0	0	0	0	0	0	0	207	0	296	3426	6472	15001	1021	1464	11991	0	0	0	0	0	0	0	0	0	268	277	4435	7591	7142	845	4742	0	0	0	0	0	0	0	0	0	543	927	2178	2048	7188	8180	157
Prot572	Gene572	0	0	0	0	209	98	1054	410	5651	5400	5107	4368	984	161	0	0	0	0	0	0	0	551	1007	5807	4296	13786	6576	1557	2756	310	0	0	0	0	0	126	228	642	1335	1827	12252	7650	19273	6243	826	0	0	0
Prot2318	Prot2318	3972	2199	4522.5	3458	4617.5	3884	5674.5	1	1005.5	679.5	94	37.5	0	0	0	0	1156	4618.5	4214.5	1136	3855.5	5391	6235.5	3208.5	339.5	1097	778	0	0	0	0	0	3266.5	6231.5	6816	6815	6190.5	5405	2436	1769	454.5	105.5	79	0	0	0	0	0
Prot838	Gene838	0	0	0	0	0	0	0	0	0	218	472	2880	3453	11471	6837	5691	0	0	0	0	0	0	0	0	0	189	3868	4404	3938	9939	5488	2254	0	0	0	0	0	0	0	0	92	357	1747	3082	4061	6592	9511	9806
Prot401	Gene401	617	575	3521	5650	2837	15165	6417	4052	3904	930	80	142	0	0	0	0	150	776	3179	6833	5886	5042	617	3063	2905	155	586	0	0	0	0	0	0	983	3452	172	1481	5712	1718	13109	5777	512	0	0	0	0	0	0
Prot1680	Gene1680	0	0	0	0	0	995	2684	1092	8224	14520	2930	566	1953	2156	217	0	0	0	0	0	0	332	2236	658	8014	6601	11877	1958	1019	283	0	0	0	0	0	0	267	619	1244	7941	3095	6244	9395	5330	902	328	255	138
Prot3802	Gene3802	7530.5	8596.25	4624	1894.25	1988.25	2126.75	3355.5	3835	2919.75	2682.25	713.5	356.75	17	19	0	0	8525.5	2333.5	1240.75	940.75	2011	5343.75	1232.5	2066.75	3828.75	4465.25	1492.5	310.5	36.75	0	0	0	6193.25	4553	1578.25	2008.75	2171.25	2811.75	2545.25	2262.5	3100.25	258.5	1617.25	62	36.75	28	0	0
Prot1787	Gene1787	0	0	0	0	0	0	0	491	1902	3834	5042	9716	9342	4217	1982	856	0	0	0	0	0	0	0	1250	5238	1395	10889	15853	6197	2698	2000	837	0	0	0	0	0	0	0	601	697	6030	6333	1873	3863	11101	2673	235
Prot2077	Prot2077	0	0	40	0	532.75	640.75	3148.5	3318.75	4761.25	13061.5	6332.25	2686.25	2429.5	175.5	66	0	0	0	0	51.75	5.25	875.25	1649.75	3957.25	4917	3375	2479.75	2530.25	833	857.75	195	39	0	0	0	177	147	1814.25	867.25	2968.75	5435.75	2394.5	1196	3682.5	1035.25	713.75	185.25	0
Prot2997	Prot2997	0	0	0	0	0	673.5	2269.5	2739.75	2574.25	3207.25	5532	3010	3811	1782.25	1169.75	1944.5	0	0	0	0	24.75	78.75	485.25	1658.25	1884.75	9049.5	317.25	6191.75	1883	1986	1544.5	876	0	0	0	0	39.75	373.5	1997.25	1935.75	4485	2494.75	2979.5	5792.5	1542.5	2432	1160.25	1920.5
Prot3936	Gene3936	25.75	274	244.25	1462.75	4003.5	5167.75	1525	4834.25	5002	3574.5	4386.25	2865	1371.5	1865.25	49.75	96	39	132	298.5	809.75	3598.75	871.25	3758.75	5474.25	4596	8085.5	3002	4849.75	576	905.75	753.75	102.75	127	220.5	1664.25	1686.25	969.5	581.25	2382	1137	5009.5	3235.5	2357.5	3071.25	1666	2331.75	1561	78.25
Prot2213	Prot2213	21056.2	3635.25	2590.5	1147.5	253.75	108.75	406.75	3199.75	1519	2850.5	2473.5	423.75	7	46.5	0	0																	12644.2	4028.25	3035.75	217.5	461	580.75	651.5	1010.25	1527	904	657	864	179	0	0	0
Prot1333	Gene1333	228	0	3825	1201	1065	4424	12079	3109	3325	312	230	0	0	0	0	0	104	29	2779	8847	5362	16909	4893	4963	2051	1558	227	467	0	0	0	0	345	812	1515	2111	3260	5469	7148	5542	1579	932	0	0	0	0	0	0
Prot566	Gene566	0	0	0	0	0	203	775	3293	2973	10650	7807	3858	3875	1182	0	0																	0	0	0	0	0	537	1189	9050	20451	10718	9997	2795	1179	2037	128	0
Prot419	Gene419	809	206	1267	141	13223	3391	10469	1367	1206	0	0	0	0	0	0	0	131	2541	294	10071	4799	12296	5240	4284	2196	368	104	0	0	0	0	0	80	623	3234	1315	2090	10052	8116	1198	1905	276	535	0	1	0	0	0
Prot2923	Prot2923	0	0	79.5	0	304	467	6328	1705	6579	7916.5	5345.5	1893	1515.5	196	0	0	0	0	0	0	355.5	1597.5	2604	5552	5251.5	8185.5	7300	3720	1981.5	816	116	0	0	66	246	0	357.5	750	2762	6118	6579	7122.5	5863.5	3897.5	244	319.5	0	0
Prot2761	Prot2761	0	379.5	1478	1582.5	1130	6071	4069	1834.5	1553.5	1762.5	446.5	3752.5	3031.5	2482	704	257.5	149	598.5	882.5	3366	6085	3349.5	6637.5	2659.5	4104	6148.5	2840	1074.5	2750	1922.5	3.5	325	13.5	720.5	2159.5	1308.5	3975	3763	4121.5	1019.5	2369	1026	3059	3872	1020	4413	227.5	759
Prot506	Gene506	0	0	0	23	84	1939	2776	5842	4774	2784	3608	302	1572	68	0	0	0	0	0	0	716	270	5455	5457	4425	1151	3696	413	726	0	11	0	0	0	0	0	39	499	695	5036	7448	7256	4493	1895	1142	179	0	0
Prot2692	Prot2692	123.5	3659.5	3417	2800	3776.5	9071	3886	1108	201	519	103.5	0	0	0	0	0	308	2136.5	1173	2971.5	5768	7426	4513.5	2685.5	8.5	747.5	72	154	0	0	0	0	1778.5	1962.5	5330	1889	5828	1521	798	772.5	53.5	680.5	0	0	0	0	0	0
Prot611	Gene611	0	0	0	0	0	850	1993	6499	654	3152	8660	2005	1742	422	0	0	0	0	0	0	9	532	793	4709	6857	11128	7481	3394	1509	746	0	0	0	0	0	0	45	434	304	11559	8291	15762	8264	9913	2590	1087	198	0
Prot312	Gene312	2153	2354	5068	6575	11780	904	2377	162	570	0	0	0	0	0	0	0	1949	5190	12211	1854	6573	3271	1372	184	123	0	0	0	0	0	0	0	103	3630	6510	10342	9697	5827	1289	857	176	0	0	0	0	0	0	0
Prot2165	Prot2165	19211.8	3518.5	7680.25	1342	1605.25	15.75	183.75	56.75	0	0	0	0	0	0	0	0	12361.2	2593	3623.25	2718.25	796	93.75	0	0	0	0	0	0	0	0	0	0	4817.25	9655	389.75	2470.5	181.25	922.75	27	0	0	0	0	0	0	0	0	0
Prot3272	Prot3272	25	595.5	2794	1612.5	6525.5	1096	4332.5	3541	3553	2209	3968.5	7603.5	1411.5	631	931	534	331.5	532.5	440	444	6934	823.5	4340	2431	2203.5	3374	2620.5	3558	4998	2130	1362	84	308	46.5	44	806.5	4863.5	4417	3667.5	6325.5	3616	3263.5	1745.5	6683	3287.5	2273.5	1198.5	152
Prot4072	Gene4072	1481	397.75	1382	28	54.25	289.75	839.5	2845.75	1497.5	1035.5	4267.5	7817.5	499.75	494.75	1310	81	3185	1358.75	1144	155	66.5	95.75	60.75	1222	2234	2909	3955.75	3471.25	1279	4532	1185	12	9663.5	2904.5	312.25	203.75	228.75	120.25	216	2251	2863.5	6299.75	3340.5	5034.75	7096.5	5049	574	168
Prot3096	Prot3096	2724.25	2048	674.75	378.25	170.25	290	399	5566.5	8097.75	7038	3255	2621.25	3275.25	24.75	0	0	1143.5	204.5	631	21	488.5	90.75	960	4462.5	4032.75	4095.75	6816	1743	1789.5	284.25	0	193.5	4387	2751	952	1012.5	105.25	853.25	824.25	3493.5	2185.5	10791.8	71.25	8449.5	2480.25	372	0	0
Prot1763	Gene1763	0	0	0	0	0	0	0	105	964	10932	6485	5861	5983	1902	391	1642	0	0	0	0	0	0	343	1052	963	12499	683	10635	6315	5304	2050	285	0	0	0	0	0	0	210	66	2103	7821	12344	13503	1412	4964	334	743
Prot306	Gene306	3040	629	7285	7743	7596	9162	1670	469	0	0	0	0	0	0	0	0	1452	357	3651	3904	484	1055	3488	199	0	0	0	0	0	0	0	0	2011	6603	4249	12838	3090	7217	364	130	314	0	0	0	0	0	0	0
Prot1289	Gene1289	510	504	5214	10462	15272	1475	1599	435	236	436	0	0	0	0	0	0	1642	4321	7369	4207	7939	6113	355	471	0	0	0	0	0	0	0	0	620	651	4011	228	5488	11195	1923	476	272	0	0	0	0	0	0	0
Prot3968	Gene3968	1383.5	2282.5	1125.25	296	3591.5	1313.75	2289.25	8018.25	2185	3783	1779.5	1263	321.5	0	35	0	2555	2362.5	1951	2062.75	438.25	3478.75	2282.5	803	2752	2725.5	1937	427.5	222.5	42.5	0	0	2047.75	1866.5	1466.25	1661.25	788	3047.75	1304.5	940.5	3078	1215.5	1551.5	425	271	0	0	0
Prot395	Gene395	216	709	1902	6213	3211	6886	6354	8347	100	1589	0	497	0	0	0	0	461	895	1236	2409	7556	18096	1588	3602	509	461	442	194	0	0	0	0	114	1268	1788	11604	9769	5493	6523	9412	1463	103	278	0	0	0	0	0
Prot4063	Gene4063	0	0	0	61.5	90	152.25	942	1657.75	2038.75	2085	2381.5	5338.5	3805.25	5146.75	1066.75	850.5	0	0	0	7	264.25	337.75	882	434.25	1684	4250	2314.5	5205.25	4825	1706.25	3050.5	1504.25	0	0	0	65	96.75	433.75	460.5	2681	4644.5	3262.75	3206	410	3308	2828.75	1647.25	1690.75
Prot2409	Prot2409	2367.5	3769.5	3170	2324.75	1826.75	283.75	33.5	138.75	138.75	0	0	0	0	0	0	0	9508.75	7157	1169.5	2144.75	1606.25	606.75	0	0	0	0	0	0	0	0	0	0	16157.5	852	3371.25	3818.5	2885.5	201	0	0	0	0	0	0	0	0	0	0
Prot3568	Prot3568																	0	0	0	0	0	0	83	337	846.5	2922	9716	1750.5	7051	3255	3922	2430.5	0	0	0	0	0	0	221.5	444	602	3857	6483	3150	3469.5	7575.5	2634	2055.5
Prot1760	Gene1760	0	0	0	0	0	0	476	693	1013	4132	4031	8808	14814	1149	2053	1084	0	0	0	0	0	0	189	570	2773	2849	15157	11719	1925	2813	2813	497	0	0	0	0	0	0	0	841	2075	9447	2232	3981	8349	2526	1228	2287
Prot3510	Prot3510	432.25	551.75	1007.25	2177	1519.75	207	851.25	7.75	85.5	0	288.75	5091	4152	5401.5	3733.5	5498.25																	990.75	921.5	2142.25	744.25	1177.25	2.25	534.5	319	14	62.25	583.5	1435.5	2121	5118.75	1832.25	2378.25
Prot488	Gene488	0	0	0	0	160	807	2665	8442	6259	2730	3467	1853	731	0	0	0	34	0	0	111	355	638	2144	4252	13973	1757	2316	428	548	163	0	0	0	0	0	129	122	1081	10201	2256	4101	8598	5223	1880	200	334	0	0
Prot122	Gene122	19949	1298	4333	701	945	0	0	0	0	0	0	0	0	0	0	0	16263	1285	5009	81	1	58	0	0	0	0	0	0	0	0	0	0	2638	1211	11556	1861	762	0	59	0	0	0	0	0	0	0	0	0
Prot684	Gene684	0	0	0	0	0	0	0	205	1638	4700	508	4155	580	3147	1813	2240	0	0	0	0	0	203	529	1113	1908	1410	989	13450	649	3223	2948	1205
Prot2190	Prot2190	12125.5	1631	5674	2711.5	4935	1579	3150.5	2704.5	336.5	44	122.5	0	0	0	0	0	7542	1609	979	1837.5	5302	5877.5	5058.5	1468.5	1540	1.5	79.5	0	0	0	0	0	15755	5051	3939.5	3687.5	4654.5	4491	3621.5	3750.5	379.5	45.5	103.5	0	0	0	0	0
Prot3804	Gene3804	1253.75	499.75	8814	8240.25	1135.25	466	1001.75	297.75	445.75	439.5	703	6698	1475.75	1377.75	278	172.25	8887.75	783.25	6132.75	3046.75	1626	230	380.75	52.5	150.5	790.75	1619.25	4125	4026.25	654	841.5	337.75	1818.75	4162	2884.75	4629.5	3000.25	778.5	650	168.25	284.75	1313.75	4114.75	949.5	1029.25	549	272.25	416.5
Prot686	Gene686	0	0	0	0	0	0	222	1504	3038	1947	3171	17744	10643	231	3755	136	0	0	0	0	0	0	222	492	1209	6176	4854	10426	2854	1891	4210	214	0	0	0	0	0	0	530	384	1538	3383	11278	15485	12102	1	1505	800
Prot515	Gene515	0	0	0	0	214	582	1815	5528	11684	10721	2067	585	200	207	0	0	0	0	192	105	555	3357	3721	5743	429	1494	943	2290	104	0	222	0
Prot1609	Gene1609	0	0	0	0	0	151	232	4521	1779	9056	11490	11156	4299	592	0	0	0	0	0	0	208	883	314	3005	11177	7596	3239	6139	2255	556	0	0	0	0	0	0	121	1249	1590	2142	10542	9048	4705	2933	1301	161	0	0
Prot1266	Gene1266																	124	7112	3281	17732	7335	1554	4244	772	84	0	0	0	0	0	0	0	913	3800	3710	5687	16397	1482	382	173	0	0	0	0	0	0	0	0
Prot225	Gene225	1863	3924	9175	8557	10446	2853	653	448	0	0	0	0	0	0	0	0	2960	808	6806	13677	1859	4727	3360	136	117	0	0	0	0	0	0	0	1965	2618	11541	13858	11149	2323	1024	406	0	0	0	0	0	0	0	0
Prot3619	Prot3619	0	0	0	57	65.5	601	384.5	4836.5	2112.5	3566.5	2108.5	4038	4080.5	2073	1657.5	266	0	0	0	0	318.5	643.5	960	3343	3783.5	200	1310	1629	9117	3797	5002	1577.5	0	0	0	28.5	51	450	2009	2291.5	1863	2579.5	1974	2545.5	352.5	4705	4921.5	4742
Prot1430	Gene1430	521	218	3558	5326	4514	16846	3729	3485	4680	740	176	0	0	0	0	0	767	65	3300	3067	6533	7283	5327	1132	866	2329	388	0	0	0	0	0	2	222	2077	16792	4336	14887	3754	1242	4184	440	101	0	0	0	0	0
Prot1025	Gene1025	5310	6518	2064	5607	159	557	154	0	0	0	0	0	0	0	0	0	30445	6163	2414	4622	795	123	577	0	0	0	0	0	0	0	0	0	11753	4081	8336	1448	1908	1118	683	0	0	0	0	0	0	0	0	0
Prot895	Gene895	10554	15716	3604	540	396	0	0	0	0	0	0	0	0	0	0	0	5568	4707	2061	1904	280	154	274	0	0	0	0	0	0	0	0	0	8492	4577	2640	1212	1002	442	0	0	0	0	0	0	0	0	0	0
Prot3703	Gene3703	8814.5	3664.75	4346	3482.75	1524	663.75	598.75	177.25	0	21	0	0	0	0	0	0	7339.25	9362.5	9623.5	7418.75	1989.5	622.75	414.25	54	66.25	0	0	0	0	0	0	0	8334.75	1689	2644.75	3343.5	1625.5	176.25	484.75	238.75	0	0	0	0	0	0	0	0
Prot2440	Prot2440	0	0	0	0	140	265	1186	3889	2678	9091.5	10863	3507.5	6723.5	1418.5	2080.5	931.5	0	0	0	0	0	979	1209	1574	5493	4098.5	9570.5	5552	4061	1580.5	1065.5	183.5	0	0	0	0	0	74	322	1080	1208.5	1709	14953.5	6297	2779.5	679.5	359	626.5
Prot3106	Prot3106	638	628.5	739.5	717	124.75	129.75	480.75	4597.5	5146.5	3405.75	6135	4284.75	1644	512.25	0	0	2587	333.5	1960	385.75	31.5	268.75	1084.5	80.25	2118.75	3999.75	10094.2	1423.5	2448	60.75	39	0	1550	154.75	986.5	397.5	328.75	1245.25	401.25	1151.25	5746.5	12135	4167	1521	1228.5	506.25	0	0
Prot333	Gene333	173	370	749	8034	4310	7545	8744	19	3383	599	790	275	0	0	0	0	285	363	4835	5207	1152	7032	3503	460	704	845	555	0	0	0	0	0	193	822	48	11152	4603	13965	1487	1484	1914	439	948	0	0	0	0	0
Prot272	Gene272	2377	540	7839	14540	1397	2068	3039	748	409	0	0	0	0	0	0	0	1997	1167	17077	17550	6907	6314	2883	111	186	0	0	0	0	0	0	0	4419	3709	5310	22018	3169	1234	440	809	0	0	0	0	0	0	0	0
Prot3647	Prot3647	601.25	480.75	2445.75	416.5	1210.75	1015.25	261.5	153.75	132	0	1020	4345.5	4824	511.5	1434	5835.75	435	1038.25	1279.75	2987.5	2181.75	1560.25	162.75	130.25	87.25	238	1196.25	1500	5510.25	8365.5	5271	1883.25	1178.25	352.5	1922	1374.5	2466.75	2636.75	259.25	141.25	75.5	0	1392.75	3654	3185.25	3495	2490.75	7758
Prot2842	Prot2842	0	0	179.25	64.5	253.5	183	693.75	525	10694.5	1218.75	2898.5	2595.25	376.5	5454.5	589.5	409.5	0	0	0	278.25	528.75	883.5	652.5	3582.75	5466.75	1505.75	4905.75	2745.75	468.5	431	1328.25	1558.75	0	0	0	152.25	648.75	859.5	1137	2811.75	11567.2	2716	1148	1503.25	649	191.5	2201	131.25
Prot2863	Prot2863	246.5	26.25	213.25	2217.25	1038.75	4371.5	6281	6453.5	4764.25	2182.75	1880.25	1341	221.25	0	0	0	246.5	281.75	612	3092.75	676.5	4102.25	6123.25	7836	7928	1683.5	3136	1596.25	406.5	0	0	93.75	0	356.75	706	404.75	1733.5	2171.25	1531.25	4340.25	6519.5	7923.75	1442.5	1941.75	1293.75	0	0	0
Prot2381	Prot2381	25388	2076.75	1886.5	2525	3715	1610.25	3447.25	326	1169	396.75	72.5	0	0	0	0	0	7289	150.5	5615.25	5484	2773	4315.5	884.25	2268.5	583.25	235.75	113	0	0	0	0	0	1676	8627.75	13025.8	3023.5	1925	1649	1813	1865	426.75	130.75	0	41.75	0	0	0	0
Prot3664	Prot3664	0	84.75	291	1482.75	2089.25	1781	1019.75	2244.25	923.75	603.5	2020.5	859.5	2187	3677.25	231.75	4626.75	43	141.25	204.5	543.25	1762.25	6085.25	1502	218.75	686.75	431.25	1088.5	4871.5	1946.25	5805.75	4349.25	3720.75	165.5	194	291.25	1394	1713.5	3349.75	1956	1809	414	407.5	1176	1761	4444.5	4476.75	8029.5	7553.25
Prot1537	Gene1537
Prot1105	Gene1105	14120	4749	6961	2729	1667	40	179	204	0	0	0	0	0	0	0	0	15111	6598	5341	4778	1995	240	0	0	0	0	0	0	0	0	0	0	15995	3877	2394	550	218	798	0	0	0	0	0	0	0	0	0	0
Prot1186	Gene1186	1085	6812	8567	10435	9639	6902	3277	772	213	0	0	0	0	0	0	0	2562	5861	3088	4228	11161	202	1801	265	380	0	0	0	0	0	0	0	2935	3183	5977	6662	1323	6963	779	267	0	0	0	0	0	0	0	0
Prot494	Gene494	0	0	0	0	714	2457	1226	2971	1608	3598	3143	507	188	0	0	0	0	0	0	143	119	1012	1407	10743	5682	12187	1125	1949	402	0	0	0	0	0	0	103	697	1775	891	1993	7594	2442	3586	1217	117	0	0	0
Prot857	Gene857	0	0	0	0	0	0	0	0	0	1479	729	1864	7599	4182	9876	403	0	0	0	0	0	0	0	0	0	845	272	5956	4173	7399	3883	4742	0	0	0	0	0	0	0	0	0	602	576	4588	3194	6544	7568	2019
Prot2810	Prot2810	1644.75	1055.25	371	2172.75	6662.75	12268	5336.25	2337.75	2172	793.5	84.75	108	0	0	0	0																	3794	3753.25	2063.5	5888	6515	7758.5	4646.25	5096.25	2493.75	990	0	191.25	0	0	0	0
Prot2212	Prot2212	4662	1345	305	230	230.5	0	55.5	221	250.5	4522.5	2735	3706.5	1586.5	2005	736	0.5	4511	352	1491	90.5	82.5	254.5	223.5	0	1210	200	4985	6463.5	5055.5	449	2275.5	208	1683.5	1729	4330.5	920	250.5	436	149.5	278	1029	1466.5	3955.5	461	5753.5	3485	658.5	357
Prot63	Gene63	17126	10178	3431	130	390	0	0	0	0	0	0	0	0	0	0	0	4145	5130	1008	504	390	126	0	0	0	0	0	0	0	0	0	0	28707	4599	1088	4317	272	27	0	0	0	0	0	0	0	0	0	0
Prot3250	Prot3250	0	0	0	0	0	205.5	264.5	4774	3832.5	10191.5	11991.5	4693	5364	2844.5	1318.5	94.5	0	0	0	0	0	732	564.5	3751.5	4844	2715	10213.5	11110	4275.5	660.5	492.5	1109	0	0	0	0	223	246	874	977	1053.5	14709.5	7672.5	8178.5	4821	329.5	712.5	1374.5
Prot1954	Gene1954	0	0	0	0	0	0	0	0	119	200	1149	2344	5316	7250	5613	2261	0	0	0	0	0	0	0	100	131	333	2392	5882	4091	7946	9519	8914	0	0	0	0	0	0	0	0	234	130	299	3556	7478	4336	14576	5410
Prot995	Gene995	12267	2577	307	1676	501	51	177	0	0	0	0	0	0	0	0	0	20903	3653	3960	3076	443	153	0	0	0	0	0	0	0	0	0	0	9135	4425	1968	1610	888	405	0	0	0	0	0	0	0	0	0	0
Prot2148	Prot2148	5637	3708.75	2964	1369.5	98.25	0	498	69.75	806.5	666.5	750.25	1535.75	1730.75	24.5	230.75	82.25	12128.2	2478	6125.25	772.5	317.25	120.75	135	32.25	426	1873.25	1379.75	73.75	1505.75	1052.5	393.5	54	6072.75	3410.25	1539	594	775.5	219.75	0	0	1203.75	1994.75	2186.5	979	1528	751.25	561	45.25
Prot3733	Gene3733	2585.25	6021.25	1881.75	2157.75	637.75	208.75	9.5	2119.25	1654.75	2551.75	318.75	569.75	17.25	100.75	0	0	3457	3193	2513.75	244.25	656.5	196	877	934	2470.25	149.75	1543.75	216.5	11	0	0	0	13084.2	2511	2455.25	1494	1017.5	1051.25	33	3175.25	3003.25	789.75	2792.5	311.5	67.75	0	0	0
Prot1821	Gene1821	0	0	0	0	0	0	1186	34	3501	4288	3694	4908	1628	2741	3730	2258	0	0	0	0	0	206	0	256	3092	7402	4773	12049	6713	8564	1577	383	0	0	0	0	0	0	445	180	1853	9433	4503	13387	1469	4575	2727	3447
Prot2858	Prot2858																	11707.5	1893.5	2098.5	674	450	63	1910.5	2862	5500	5845	1549.5	108	189	350.5	0	0	16191	2317.5	3719.5	1028	801.5	619	865	2569.5	3313.5	2209	536	521	285	0	0	0
Prot358	Gene358	407	437	1382	2422	9452	11093	5388	1654	1639	494	0	106	0	0	0	0	0	596	593	3204	16186	4031	2671	5653	4980	1790	125	0	0	0	0	0	133	106	1618	11353	4024	3424	5097	78	1891	673	358	0	0	0	0	0
Prot1509	Gene1509	0	0	0	0	573	412	2377	6940	4994	9253	6348	445	408	0	0	0	0	0	0	200	1015	1535	2160	5999	3300	2725	5556	1793	450	0	40	0	0	0	0	0	195	340	3189	5105	3884	7227	3514	727	1705	0	0	0
Prot207	Gene207	1000	294	5779	1102	3820	7202	1841	89	0	0	0	0	0	0	0	0	1296	1009	15452	8800	5626	303	917	660	212	0	0	0	0	0	0	0	1140	2877	5937	31495	7458	4732	1139	20	400	0	283	0	0	0	0	0
Prot685	Gene685	0	0	0	0	0	0	69	944	2685	4088	11132	5549	5035	1224	1725	1404																	0	0	0	0	0	0	455	281	339	7283	14353	13854	3966	951	116	192
Prot3499	Prot3499	0	0	0	0	0	0	0	191	1738.5	1547.5	1351.5	5531	9597	9242	3747.5	2793.5	0	0	0	0	0	21.5	329	525.5	2164.5	2964.5	3296	6745	5025	3450	891.5	1762	0	0	0	0	0	0	0	76.5	925	1574.5	1628	7859	1848	3195	4506	3159
Prot3200	Prot3200	1140	5002.5	7091.25	5953	730.5	2076.25	1293.5	1895.75	1745.5	1006.25	732	51	96	0	0	0	1917	6520.5	5604.5	8565.5	4905.25	2069	650.5	2110.75	2587.75	1866.25	320.5	33.75	114.25	0	0	0	779.25	708	8601.75	10597.5	4901.5	4225	374	1617.75	1018.25	2361.25	144	337.75	49.25	28	0	0
Prot1425	Gene1425																	421	703	1938	4258	3369	8323	14126	2893	2082	334	182	281	0	0	0	0	175	235	6662	1043	5580	11893	12558	352	2498	1032	361	0	0	0	0	0
Prot3463	Prot3463	0	0	0	0	13	68	291	873	5930	8890.25	10995	8425	1826.25	3938.75	640.5	674.25	0	0	0	0	10	107	704.75	1325.75	5864.25	9266.5	18642.2	9610	8864.5	1315	7292.75	148	0	0	0	0	43	49	599.75	1913.25	5340.75	9013.25	3127.75	2828.75	13290.8	1790.25	99	309.75
Prot268	Gene268	4105	4678	4674	7225	3076	4045	849	55	226	0	0	0	0	0	0	0	2848	5146	1185	13028	3317	2274	700	94	0	0	0	0	0	0	0	0	515	2431	12939	9168	9973	3830	2264	327	0	0	0	0	0	0	0	0
Prot1803	Gene1803	0	0	0	0	0	0	207	1105	1368	6235	6429	11261	1337	3446	1538	540	0	0	0	0	0	0	0	1114	1590	5520	9529	18769	1787	2401	3333	1206	0	0	0	0	0	0	55	101	1970	1457	9132	4588	12963	3002	893	380
Prot3304	Prot3304	6632.75	1958.75	2582.5	135.75	0	25	0	317.25	1742.25	607.5	8770.5	2232.75	1761.75	1467.75	1351.5	834	2175.25	1758.75	2387	21.5	129.25	135	0	186.75	177.75	2237.25	6896.25	599.25	3624.75	5223.75	1437	877.5	4665.25	1445	500.5	85.25	192.5	28	132	354.75	501.75	5050.5	7666.5	15660.8	2074.5	702.75	1133.25	324
Prot1796	Gene1796	0	0	0	0	0	0	68	635	656	3171	9837	25620	7318	5185	3525	794	0	0	0	0	0	0	0	216	2982	13332	8954	14562	8277	1630	1306	277	0	0	0	0	0	0	306	1455	2221	3557	10849	13190	3371	7588	1058	485
Prot2107	Prot2107	3635	2221.5	794.5	64.5	0	17.5	0	0	52.5	309	213.5	1786	8745	3165	7202	2904.5	2351	1931.5	636.5	1281.5	951	57.5	0	0	0	27	686	845	633	4177	2520.5	2292	1796.5	3236	934.5	224	189	66	87	0	82.5	50	1245.5	142	2665.5	3710.5	4506	238.5
Prot414	Gene414	266	855	261	6704	1385	9686	4076	3094	2413	700	370	0	0	0	0	0																	0	1774	3054	2969	2817	5311	8182	2905	926	809	0	0	0	0	0	0
Prot87	Gene87	19297	5222	3225	640	103	47	0	0	0	0	0	0	0	0	0	0	18815	12173	2593	5606	399	36	0	0	0	0	0	0	0	0	0	0	23392	7795	7021	848	1889	0	0	0	0	0	0	0	0	0	0	0
Prot1203	Gene1203	4515	1099	9782	4514	27	4532	2396	50	587	0	0	0	0	0	0	0	56	5020	4684	4368	1717	7920	1829	87	0	0	0	0	0	0	0	0	1128	6797	9233	2020	7105	6390	1244	82	0	0	0	0	0	0	0	0
Prot2712	Prot2712	66	189	311.25	2181	2838	6768	5503.75	3908.5	938.5	1096.75	1456.75	5266.75	1313.75	142.75	492.25	55.75	182.25	804	1155.75	3216.75	10576.5	6261	1500.75	2574.75	1096.75	1489.25	2204.75	3715	286	475	218	332	368.25	381.75	1847.25	1989	6578.25	7670.25	2328	5295	1707.75	880	1918.75	430.5	1779.5	568	171.25	0
Prot3324	Prot3324	0	0	0	0	8.75	83.75	775.5	703	6228.25	6684.75	5060.5	3903	3511	6535	527.5	135	0	0	0	0	3	364.25	485	1246	2053.25	4706	8683	1768.5	10475.5	960.75	595.5	151.5	0	0	0	0	0	39.5	1125.5	1031.5	3112.5	2662	7206.75	4600.5	5695.25	427.25	2809.5	494.25
Prot1762	Gene1762	0	0	0	0	0	0	52	637	1648	6881	11881	6995	14603	4121	3254	351	0	0	0	0	0	0	0	121	240	6383	7820	2670	7878	3166	1942	220	0	0	0	0	0	273	63	90	1572	8421	3287	3352	11720	822	2231	617
Prot3899	Gene3899	223	246.5	1573	1089.75	2581	2671.75	3637.25	3222	3325	2458.25	2254.5	2932.25	4013.5	827.5	177.5	57.25	32	317.5	772	2220.25	4064.25	4579.25	7013	5305	2108	4670.25	3239.25	5748.75	3942.75	1383	261.75	48.25	881.5	59	494.5	1495.5	6752.25	8762	2829.75	1705.75	3884.25	5287.25	1527	2963.5	1294.75	733.25	999.25	370
Prot3023	Prot3023	0	0	0	0	273.5	952.5	2183.5	4196.5	10398.5	15783.5	5487.5	1219.5	1683.5	187	212	0	0	0	0	30	98	1314.5	865	2108	4390	3280	4504	1656	1031.5	878	119.5	0	0	0	0	35	185.5	1138.5	2296	1961.5	5228	8023.5	3947.5	4601.5	1901.5	24.5	0	0
Prot585	Gene585	0	0	0	0	0	1630	1328	4435	7245	7227	4228	8739	74	457	0	0	0	0	0	0	7	130	3735	3826	5063	11819	416	6917	2000	21	208	0	0	0	0	0	0	151	452	9360	1304	16507	5751	7844	2384	1155	552	0
Prot1034	Gene1034	3148	9012	1027	3766	4679	158	385	0	0	0	0	0	0	0	0	0	23146	8575	109	1555	345	176	35	0	0	0	0	0	0	0	0	0	3232	2463	6220	4931	3440	1670	149	22	0	0	0	0	0	0	0	0
Prot1258	Gene1258	3476	3521	13536	9195	4996	1073	2359	166	33	0	0	0	0	0	0	0	381	3315	5905	5386	7184	4191	146	2529	0	0	0	0	0	0	0	0	4633	147	4198	10150	10109	10659	602	471	22	0	0	0	0	0	0	0
Prot1315	Gene1315	837	97	431	2514	11039	3661	11350	6191	424	1104	73	0	0	0	0	0	199	225	5002	3452	3391	20898	7071	3486	2616	1258	998	0	0	0	0	0	0	135	2602	5813	5658	9852	6985	11697	3565	704	43	0	0	0	0	0
Prot868	Gene868	0	0	0	0	0	0	0	0	164	362	2819	1801	1607	8533	9283	12371	0	0	0	0	0	0	0	0	172	38	477	2650	4787	627	618	208	0	0	0	0	0	0	0	0	225	709	1559	517	8496	6402	5310	616
Prot1052	Gene1052	1186	9313	9800	4842	493	1704	48	0	0	0	0	0	0	0	0	0	11851	2764	5273	1092	1321	1220	140	0	0	0	0	0	0	0	0	0
Prot2326	Prot2326																	8105.5	2855	218.5	614	628	226.5	69	3220.5	2856.5	2674.5	2691.5	3272.5	384	263	0	0	7584.5	1909	1261.5	1294	944.5	1006	980	2651.5	3465	2475.5	4731.5	215.5	660	133	0	0
Prot2987	Prot2987	692	3539.5	136.5	5990.5	5943	584	1251.5	1633.5	3207.5	1379.5	3139.5	2085.5	581.5	228.5	0	144.5	64.5	1492	2591	1254.5	2416	761	1370.5	4167.5	207.5	1086	6032.5	223	310.5	66	54	0	492	1487.5	802.5	2072.5	3767	2449	2310	3764	8649	6687.5	2710	4578	402.5	90	41	0
Prot2389	Prot2389	282	8834.25	4830.75	4592.25	1082.25	385.5	174.75	131.5	28.5	410.5	1926.75	1957.75	25	907.25	767.5	105.5	4349.25	5121.75	4812.75	44.25	681	654	0	101.5	594.75	1285.75	99	2149.5	3817.75	897.25	275.5	678.75	21370.5	7029.75	1865.25	1532.25	418.5	666	213.75	774.5	646.5	277.75	3696.25	2500.75	594.5	707.25	217.25	64.5
Prot3047	Prot3047	0	0	0	140.5	0	643.75	1162	3147	15031	4946	15148.5	713	2003.75	672.75	96.75	0																	0	0	34	54.75	186.25	594	2287.75	5547.5	3883	5110.75	4843.25	1020	2386.25	1015.75	0	0
Prot779	Gene779	0	0	0	0	0	0	0	0	0	0	1742	3979	3586	11290	2325	6735																	0	0	0	0	0	0	0	0	0	479	3713	1089	2455	5001	4317	5918
Prot111	Gene111	34901	3344	3040	3553	773	617	0	0	0	0	0	0	0	0	0	0	15491	1333	3364	3887	1356	0	0	0	0	0	0	0	0	0	0	0	8916	8763	4176	1641	548	28	0	0	0	0	0	0	0	0	0	0
Prot2035	Gene2035	0	0	0	0	0	0	0	0	114	440	889	1429	12166	8288	12225	9607	0	0	0	0	0	0	0	0	0	0	999	1451	7320	12352	635	6362	0	0	0	0	0	0	0	0	135	100	522	3879	2225	7245	4267	6820
Prot789	Gene789	0	0	0	0	0	0	0	0	207	1073	219	396	5203	5928	9967	4855	0	0	0	0	0	0	0	0	0	1320	78	1436	6112	4800	6050	8726	0	0	0	0	0	0	0	0	0	336	1276	2469	6514	10122	47	9202
Prot726	Gene726	0	0	0	0	0	294	0	963	2512	3324	3571	5848	4426	2142	1430	247	0	0	0	0	0	0	1	673	218	5496	7324	2418	6218	2224	289	936	0	0	0	0	0	0	0	927	1262	11598	10190	14040	13198	3826	2551	324
Prot330	Gene330	153	1644	3254	590	8823	14114	10668	724	1671	1097	867	0	0	0	0	0	217	1088	1076	4736	3445	5511	2468	1675	2908	71	589	0	0	0	0	0	308	2949	1654	1655	7225	9320	4695	4003	1965	398	649	102	0	0	0	0
Prot40	Gene40	17953	12393	2390	1872	2302	226	0	0	0	0	0	0	0	0	0	0	36426	13241	4891	3501	555	35	0	0	0	0	0	0	0	0	0	0	2384	12039	10053	506	838	609	0	0	0	0	0	0	0	0	0	0
Prot2995	Prot2995	0	0	0	0	0	95.25	1884	2068.25	2022	2253	4456.5	3395.25	5491.75	1629.5	930.75	250.5	0	0	0	0	102	210	1792.5	6175	2092.5	9829	5088.25	3463.25	5894.75	651.25	673.5	20	0	0	0	0	20.25	1025.25	2048.25	1279.25	5520.25	8342.5	6057	2776.25	5469.5	999.25	869.5	167.5
Prot965	Gene965	9520	2681	7200	922	218	56	0	0	0	0	0	0	0	0	0	0	2571	4338	2843	1142	75	0	0	0	0	0	0	0	0	0	0	0	9258	370	324	2491	329	0	0	0	0	0	0	0	0	0	0	0
Prot2232	Prot2232	5236	3421	420	242.5	353	154	0	0	0	0	1234	1486	7972.5	3373.5	865	1821.5	18149.5	1421.5	664	1036	441	0	210	0	0	199.5	275.5	1863.5	4512.5	7907	5110	1228	3792.5	2021	4874	96	185	10	26	0	52	71.5	804	1679	4370	3972	1834	4824
Prot1117	Gene1117	4862	4699	306	1364	1495	1401	29	0	0	0	0	0	0	0	0	0	4221	1415	8845	713	1694	653	0	369	0	0	0	0	0	0	0	0	4876	562	2126	3021	300	47	132	0	0	0	0	0	0	0	0	0
Prot1973	Gene1973	0	0	0	0	0	0	0	0	0	124	1217	2519	6499	6329	2271	9215	0	0	0	0	0	0	0	0	0	375	881	7207	7074	7659	12127	5428	0	0	0	0	0	0	0	0	85	798	3025	1505	11407	11822	876	7270
Prot77	Gene77	11097	122	1882	2205	455	518	0	0	0	0	0	0	0	0	0	0	27637	14397	9066	2965	316	969	199	155	0	0	0	0	0	0	0	0	7881	10778	1316	2036	121	92	302	0	0	0	0	0	0	0	0	0
Prot2404	Prot2404	8931	3867	4428.5	8238	3755.5	4403	732	4514.5	402	541	526	0	0	0	0	0	8132	2700	6465.5	2662.5	6671.5	2367.5	263.5	2262.5	207	789.5	58.5	0	0	0	0	0	5248	4363	858	2981.5	7143.5	1799.5	2517.5	212	298.5	210	212.5	0	0	0	0	0
Prot3852	Gene3852	4904.25	2162	6256.5	3732.25	2764.75	2630.5	1102.75	1300.75	1146.5	369.25	1302	399	84.75	0	0	0	2663.75	2367.75	2089.25	3561.25	668.5	2227.5	2305.25	1594	449	1743.25	665	339.75	23.75	31.25	0	0	1786.5	3350.75	2635.5	5143.75	3836	742.5	1198.5	1988.75	2452	2777.5	228.25	217.25	31	0	0	0
Prot1503	Gene1503	0	0	0	62	149	1950	1519	100	10030	1938	981	1437	1749	0	0	0	0	0	0	0	449	451	765	4726	16575	5412	2037	2167	2019	0	0	0	0	0	0	0	314	495	2037	3861	9896	5887	3942	2280	225	0	0	0
Prot3262	Prot3262	0	0	0	0	0	0	97.5	331.5	2.25	1227.25	6228.25	1010	5524.5	10996.8	1249.25	428.75	0	0	0	0	0	0	3.75	159	1999.5	2583.75	5290.75	11841.2	11794	6073	2992.75	1374.5	0	0	0	0	0	0	0	330.75	1784.25	3016.75	1080.25	7462	10593.5	3899	3843.75	1837.75
Prot1214	Gene1214																	2819	1850	3956	11123	2701	4938	1790	426	0	0	0	0	0	0	0	0	1912	7792	1426	6864	8238	1737	651	471	184	0	0	0	0	0	0	0
Prot535	Gene535	0	0	0	0	558	1125	2322	6228	4579	3756	4495	1581	133	0	0	0	0	0	0	0	961	1837	770	329	6154	4871	1277	4183	142	188	0	0	0	0	0	0	165	225	1983	3890	3133	6844	179	2805	1013	271	0	0
Prot689	Gene689
Prot712	Gene712	0	0	0	0	0	0	352	346	543	1097	4073	6440	7062	7750	690	492	0	0	0	0	0	0	0	1554	555	4977	18924	5731	6176	5542	969	498	0	0	0	0	0	0	0	416	3584	2504	4158	13938	107	3704	3348	880
Prot1390	Gene1390	227	777	1664	856	11924	10148	10540	4081	2646	365	0	0	0	0	0	0	4	207	1537	3057	12491	9273	9470	9769	4225	1021	193	0	0	0	0	0	0	1697	1220	1891	6040	9219	21068	5571	4174	2046	300	0	0	0	0	0
Prot3601	Prot3601	587.25	807.75	2764	1893.75	308	2444	454.5	97	22.75	242.25	897.75	4881	2397	6073.5	9719.25	3299.25	830.5	2223.5	354.25	1303.25	3728.75	1008	620.75	175.25	10.75	0	1354.5	0.75	5892.75	10690.5	5852.25	191.25	534.75	2096.5	2690.25	2521.25	934.75	665.5	145	206.5	16.5	105	654	63	10178.2	3509.25	4326.75	489
Prot2624	Prot2624	4272.75	5758.5	4524	3799.5	3884.25	1033.5	2042.75	516.75	155	804.25	1321.5	1834.25	2259.25	2016.75	842.25	189	2690.25	706.5	6982.5	4389	2855.25	4258.5	1228	724.5	680	417.25	1324.5	3438.75	2225.5	1022	130.25	376.75
[truncated: 2,334 more rows]
[truncated: 65 more columns]

## Sheet: ccmps_con1
	CC_ClassContribution_COMPARTMENT6	CC_ClassContribution_COMPARTMENT5	CC_ClassContribution_COMPARTMENT3	CC_ClassContribution_COMPARTMENT7	CC_ClassContribution_COMPARTMENT1	CC_ClassContribution_COMPARTMENT4	CC_ClassContribution_COMPARTMENT2	CC_ClassContribution_COMPARTMENT8	SVM_winner	C-CMPS_MainClass	marker
[truncated: 4,029 more rows]

[truncated: 7 more sheets: ccmps_con2, ccmps_relocs, bandle_con1_alloc, bandle_con1_prob, bandle_con2_alloc, bandle_con2_prob, dom-abc_con1]
