# Supplementary material for: C-COMPASS: a user-friendly neural network tool profiles cell compartments at protein and lipid levels
Source: Nat Methods. 2025 Dec 4;23(1):118–30. doi: 10.1038/s41592-025-02880-3 (PMC12791020; doi:10.1038/s41592-025-02880-3)
Supplement: Supplementary file 8 — Proteome data and results for humanized mouse liver experiment. [file 41592_2025_2880_MOESM8_ESM.xlsx]

## Sheet: HumLiver_DataReport
ProteinGroups	Genes	ProteinDescriptions	NrOfStrippedSequencesIdentified (Experiment-wide)	MolecularWeight	[1] 20220406_DH_SA_60minDIA1cvFAIMS_Regeneron_MouseLiver_TotalProteome_01.htrms.PG.Quantity	[2] 20220406_DH_SA_60minDIA1cvFAIMS_Regeneron_MouseLiver_TotalProteome_02.htrms.PG.Quantity	[3] 20220406_DH_SA_60minDIA1cvFAIMS_Regeneron_MouseLiver_TotalProteome_03.htrms.PG.Quantity	[4] 20220406_DH_SA_60minDIA1cvFAIMS_Regeneron_MouseLiver_TotalProteome_04.htrms.PG.Quantity	[5] 20220406_DH_SA_60minDIA1cvFAIMS_Regeneron_MouseLiver_TotalProteome_05.htrms.PG.Quantity	[6] 20220406_DH_SA_60minDIA1cvFAIMS_Regeneron_MouseLiver_TotalProteome_06.htrms.PG.Quantity	[7] 20220406_DH_SA_60minDIA1cvFAIMS_Regeneron_MouseLiver_TotalProteome_07.htrms.PG.Quantity	[8] 20220406_DH_SA_60minDIA1cvFAIMS_Regeneron_MouseLiver_TotalProteome_08.htrms.PG.Quantity	[9] 20220406_DH_SA_60minDIA1cvFAIMS_Regeneron_MouseLiver_TotalProteome_09.htrms.PG.Quantity	[10] 20220406_DH_SA_60minDIA1cvFAIMS_Regeneron_MouseLiver_TotalProteome_10.htrms.PG.Quantity	[11] 20220323_DH_SA_60minDIA1cvFAIMS_Regeneron_MouseLiver_Gradient_04_Fr01.htrms.PG.Quantity	[12] 20220323_DH_SA_60minDIA1cvFAIMS_Regeneron_MouseLiver_Gradient_04_Fr02.htrms.PG.Quantity	[13] 20220323_DH_SA_60minDIA1cvFAIMS_Regeneron_MouseLiver_Gradient_04_Fr03.htrms.PG.Quantity	[14] 20220323_DH_SA_60minDIA1cvFAIMS_Regeneron_MouseLiver_Gradient_04_Fr04.htrms.PG.Quantity	[15] 20220323_DH_SA_60minDIA1cvFAIMS_Regeneron_MouseLiver_Gradient_04_Fr05.htrms.PG.Quantity	[16] 20220323_DH_SA_60minDIA1cvFAIMS_Regeneron_MouseLiver_Gradient_04_Fr06.htrms.PG.Quantity	[17] 20220323_DH_SA_60minDIA1cvFAIMS_Regeneron_MouseLiver_Gradient_04_Fr07.htrms.PG.Quantity	[18] 20220323_DH_SA_60minDIA1cvFAIMS_Regeneron_MouseLiver_Gradient_04_Fr08.htrms.PG.Quantity	[19] 20220323_DH_SA_60minDIA1cvFAIMS_Regeneron_MouseLiver_Gradient_04_Fr09.htrms.PG.Quantity	[20] 20220323_DH_SA_60minDIA1cvFAIMS_Regeneron_MouseLiver_Gradient_04_Fr10.htrms.PG.Quantity	[21] 20220323_DH_SA_60minDIA1cvFAIMS_Regeneron_MouseLiver_Gradient_04_Fr11.htrms.PG.Quantity	[22] 20220323_DH_SA_60minDIA1cvFAIMS_Regeneron_MouseLiver_Gradient_04_Fr12.htrms.PG.Quantity	[23] 20220323_DH_SA_60minDIA1cvFAIMS_Regeneron_MouseLiver_Gradient_04_Fr13.htrms.PG.Quantity	[24] 20220323_DH_SA_60minDIA1cvFAIMS_Regeneron_MouseLiver_Gradient_04_Fr14.htrms.PG.Quantity	[25] 20220323_DH_SA_60minDIA1cvFAIMS_Regeneron_MouseLiver_Gradient_05_Fr01.htrms.PG.Quantity	[26] 20220323_DH_SA_60minDIA1cvFAIMS_Regeneron_MouseLiver_Gradient_05_Fr02.htrms.PG.Quantity	[27] 20220323_DH_SA_60minDIA1cvFAIMS_Regeneron_MouseLiver_Gradient_05_Fr03.htrms.PG.Quantity	[28] 20220323_DH_SA_60minDIA1cvFAIMS_Regeneron_MouseLiver_Gradient_05_Fr04.htrms.PG.Quantity	[29] 20220323_DH_SA_60minDIA1cvFAIMS_Regeneron_MouseLiver_Gradient_05_Fr05.htrms.PG.Quantity	[30] 20220323_DH_SA_60minDIA1cvFAIMS_Regeneron_MouseLiver_Gradient_05_Fr06.htrms.PG.Quantity	[31] 20220323_DH_SA_60minDIA1cvFAIMS_Regeneron_MouseLiver_Gradient_05_Fr07.htrms.PG.Quantity	[32] 20220323_DH_SA_60minDIA1cvFAIMS_Regeneron_MouseLiver_Gradient_05_Fr08.htrms.PG.Quantity	[33] 20220323_DH_SA_60minDIA1cvFAIMS_Regeneron_MouseLiver_Gradient_05_Fr09.htrms.PG.Quantity	[34] 20220323_DH_SA_60minDIA1cvFAIMS_Regeneron_MouseLiver_Gradient_05_Fr10.htrms.PG.Quantity	[35] 20220323_DH_SA_60minDIA1cvFAIMS_Regeneron_MouseLiver_Gradient_05_Fr11.htrms.PG.Quantity	[36] 20220323_DH_SA_60minDIA1cvFAIMS_Regeneron_MouseLiver_Gradient_05_Fr12.htrms.PG.Quantity	[37] 20220323_DH_SA_60minDIA1cvFAIMS_Regeneron_MouseLiver_Gradient_05_Fr13.htrms.PG.Quantity	[38] 20220323_DH_SA_60minDIA1cvFAIMS_Regeneron_MouseLiver_Gradient_05_Fr14.htrms.PG.Quantity	[39] 20220323_DH_SA_60minDIA1cvFAIMS_Regeneron_MouseLiver_Gradient_06_Fr01.htrms.PG.Quantity	[40] 20220323_DH_SA_60minDIA1cvFAIMS_Regeneron_MouseLiver_Gradient_06_Fr02.htrms.PG.Quantity	[41] 20220323_DH_SA_60minDIA1cvFAIMS_Regeneron_MouseLiver_Gradient_06_Fr03.htrms.PG.Quantity	[42] 20220323_DH_SA_60minDIA1cvFAIMS_Regeneron_MouseLiver_Gradient_06_Fr04.htrms.PG.Quantity	[43] 20220323_DH_SA_60minDIA1cvFAIMS_Regeneron_MouseLiver_Gradient_06_Fr05.htrms.PG.Quantity	[44] 20220323_DH_SA_60minDIA1cvFAIMS_Regeneron_MouseLiver_Gradient_06_Fr06.htrms.PG.Quantity	[45] 20220323_DH_SA_60minDIA1cvFAIMS_Regeneron_MouseLiver_Gradient_06_Fr07.htrms.PG.Quantity
A0A024QZ33;K7EK40;K7EMD8;K7ERM9;Q9H0G5	NSRP1	Isoform of Q9H0G5, Coiled-coil domain-containing protein 55;Isoform of Q9H0G5, Coiled-coil domain-containing protein 55 (Fragment);Isoform of Q9H0G5, Coiled-coil domain-containing protein 55 (Fragment);Isoform of Q9H0G5, Coiled-coil domain-containing protein 55 (Fragment);Nuclear speckle splicing regulatory protein 1	1	60441.39;7664.9;12596.47;18615.25;66390.05	NaN	NaN	NaN	NaN	NaN	NaN	NaN	NaN	NaN	NaN	NaN	NaN	25660.8	NaN	12479.8	11382.7	6570.5	3921.63	NaN	NaN	NaN	NaN	NaN	NaN	NaN	NaN	14838.1	NaN	18549.6	6671.79	8554.58	NaN	NaN	NaN	NaN	NaN	NaN	NaN	23093.6	NaN	5899.99	NaN	NaN	3255.11	4145.5
A0A024QZW4;Q9H1N7	SLC35B3	Isoform of Q9H1N7, Adenosine 3'-phospho 5'-phosphosulfate transporter 2;Adenosine 3'-phospho 5'-phosphosulfate transporter 2	1	40985.69;44592.67	NaN	NaN	NaN	NaN	NaN	NaN	NaN	NaN	NaN	NaN	NaN	NaN	NaN	NaN	NaN	6375.44	8117.87	4381.71	NaN	NaN	NaN	NaN	NaN	NaN	NaN	NaN	NaN	NaN	NaN	13523.2	11904.5	6049.87	NaN	NaN	NaN	NaN	NaN	NaN	NaN	NaN	NaN	NaN	NaN	3266.36	3157.57
A0A024QZX5;A0A087X1N8;A0A2R8YD12;P35237	SERPINB6	Isoform of P35237, SERPIN domain-containing protein;Isoform of P35237, SERPIN domain-containing protein;Isoform of P35237, SERPIN domain-containing protein;Serpin B6	10	43024.4;44822.43;38124.65;42621.89	19517.7	15441.5	9421.48	12706.8	30195.3	10552.7	13969.7	15317.3	10892.5	18228.8	16572.2	69699.4	20757.9	53510.5	24219.7	27794.5	31705.2	17133.3	12886	10407.7	NaN	7535.94	4282.73	NaN	41190.4	38460.6	53414.7	14032.8	17714.8	27638.6	17360.5	11116.8	7297.61	7643.57	NaN	NaN	86320.1	20242.6	46386.1	120513	60732.6	18511.8	18493.2	17514.2	17273.1
A0A024R3B9;E9PJL7;E9PNH7;E9PRA8;P02511	CRYAB	Isoform of P02511, SHSP domain-containing protein;Isoform of P02511, SHSP domain-containing protein (Fragment);Isoform of P02511, SHSP domain-containing protein;Isoform of P02511, SHSP domain-containing protein;Alpha-crystallin B chain	2	12252.93;15348.38;11996.58;17925.6;20158.91	3543.3	3656.49	4546.69	9844.16	2282.29	4803.04	10656.5	7178.86	7919.04	9348.63	5965.84	8782.97	5454.42	NaN	1736.59	3056.36	NaN	NaN	NaN	NaN	NaN	NaN	NaN	NaN	5038	16265.4	7646.23	6499.09	4158.77	924.309	583.819	NaN	NaN	NaN	NaN	NaN	74670	NaN	8139.23	3992.61	4205.49	5707.49	3971.93	1674.01	14228.9
A0A024R3M2;A0A1B0GUD6;A0A1B0GWG7;A0A2R8Y5X2;J3KNL5;Q3KR37;Q3KR37-2;Q3KR37-3;Q3KR37-4	GRAMD1B	Isoform of Q3KR37, VASt domain-containing protein;Isoform of Q3KR37, VASt domain-containing protein;Isoform of Q3KR37, VASt domain-containing protein;Isoform of Q3KR37, VASt domain-containing protein;Isoform of Q3KR37, VASt domain-containing protein;Protein Aster-B;Isoform of Q3KR37, Isoform 2 of Protein Aster-B;Isoform of Q3KR37, Isoform 3 of Protein Aster-B;Isoform of Q3KR37, Isoform 4 of Prote…	1	80628.69;101128.55;88646.78;81821.38;85370;85400.08;85400.08-2;85400.08-3;85400.08-4	NaN	NaN	NaN	NaN	NaN	NaN	NaN	NaN	NaN	NaN	NaN	NaN	NaN	NaN	NaN	NaN	NaN	NaN	NaN	NaN	NaN	NaN	NaN	NaN	NaN	NaN	NaN	NaN	NaN	NaN	NaN	NaN	NaN	NaN	NaN	NaN	NaN	NaN	NaN	NaN	12658	7219.18	NaN	NaN	NaN
A0A024R4E5;Q00341	HDLBP	Isoform of Q00341, High density lipoprotein binding protein (Vigilin), isoform CRA_a;Vigilin	49	141439.64;141455.64	79515.4	127156	112120	82058.2	83297.5	90445.6	129466	84381.1	106153	189887	18734.3	15177	24486.5	36379.5	47739.2	59895.2	71373.6	126981	182072	204081	612136	649966	551605	299740	16716.6	21147.7	45843.6	56614.3	46454.3	76144	81377.8	115985	206554	223480	365779	465467	449481	253112	35180.8	8685.33	24792.6	47325.9	51522.5	58960.1	96959
A0A024R571;Q9H4M9	EHD1	Isoform of Q9H4M9, EH domain-containing protein 1;EH domain-containing protein 1	25	61927.26;60626.86	140872	131193	84710.1	73192.8	96007.6	87652	106796	100927	155225	127589	32772.3	60732.1	26740.9	39712.9	46472.1	52166.7	53405.9	63009.3	69211.9	64003.9	67816.9	63392.8	52260.8	44562.9	33142.9	50072.6	38980.8	54955.9	49916.9	64468.4	52602.3	59851.5	73339.9	54523	61738.3	55601.9	42705.7	56959.3	31460.2	23013.4	26482.5	52891.5	51235.4	69793.4	65529.6
A0A024R5I4;O94956	SLCO2B1	Isoform of O94956, Solute carrier organic anion transporter family member;Solute carrier organic anion transporter family member 2B1	5	76698.69;76710.74	54680.1	40856	36162.2	36198.6	16212.2	25267.4	16888.7	27846.1	58197.1	25672.4	3628.64	NaN	NaN	NaN	NaN	4002.6	4297.9	12175.7	12905.3	18690.2	11913.3	9937.5	8812.49	13910.2	NaN	NaN	NaN	NaN	NaN	4334.17	3404.68	7580.98	8204.41	8952.35	11938.4	8246.77	8362.07	6704.1	7875.8	NaN	NaN	NaN	2378.45	2692.96	6469.26
A0A024R6I7;P01009	SERPINA1	Isoform of P01009, SERPIN domain-containing protein;Alpha-1-antitrypsin	20	46708.49;46736.55	77948.9	105467	92320.6	96327.2	103391	77551.3	100544	42477.9	72286.2	150330	114693	185021	65182.1	60756.2	48428.2	52677.1	62061.9	68314.6	58024.6	57453	46762.3	66265.1	29299.3	40143	76050.9	180101	50911.8	31346.8	31529	60914.8	57284	72745.9	93009.3	69462.5	56570.8	80394.8	69095.2	56872.9	45226.8	74075.4	48699.9	54009.3	75275.6	48795.2	83521.3
A0A024R7E8;K7EMV4;K7EN05;K7EPC8;K7EQ44;P60002	ELOF1	Isoform of P60002, Transcription elongation factor 1 homolog;Isoform of P60002, Transcription elongation factor 1 homolog;Isoform of P60002, Transcription elongation factor 1 homolog;Isoform of P60002, Transcription elongation factor 1 homolog;Isoform of P60002, Transcription elongation factor 1 homolog;Transcription elongation factor 1 homolog	1	11723.44;13273.39;8653.17;10181.66;12828.97;9461.85	NaN	NaN	NaN	NaN	NaN	NaN	NaN	NaN	NaN	NaN	NaN	NaN	NaN	NaN	NaN	NaN	NaN	NaN	NaN	NaN	NaN	NaN	NaN	NaN	NaN	NaN	NaN	NaN	NaN	NaN	NaN	NaN	NaN	NaN	NaN	NaN	NaN	NaN	NaN	NaN	NaN	NaN	NaN	5763.26	4224.38
A0A024R7W5;A0A087WY31;A0A087X0Q1;Q7Z739	YTHDF3	Isoform of Q7Z739, YTH domain-containing protein;Isoform of Q7Z739, YTH domain-containing protein;Isoform of Q7Z739, YTH domain-containing protein;YTH domain-containing family protein 3	5	58311.34;64493.91;63675.03;63861.24	26682.1	NaN	6482.06	4192.4	NaN	4287.67	3445.76	5725.33	2932.4	2770.73	NaN	NaN	NaN	NaN	2947.24	5055.15	5857.57	10998.4	8451.25	6769.08	10702.8	12992.5	14391.6	16359.4	NaN	12545.6	3833.03	4285.07	2779.98	7368.98	6411.85	6654.7	8674.41	7064.56	6091.75	8637.73	8225.45	NaN	3116.23	6190.89	3012.23	5240.88	7066.11	4959.33	7953.54
A0A024RA52;P25787	PSMA2	Isoform of P25787, Proteasome subunit alpha type;Proteasome subunit alpha type-2	16	25898.58;25898.58	110871	168740	87313.8	122545	180607	133339	110754	184858	129956	86891.7	255099	268132	510605	602727	295235	235213	139181	104635	72063.7	49201.3	17915.5	31257.4	34989.5	34504.6	221709	159029	375356	266860	272157	186969	142689	98374	65487.2	55328.3	17287.4	23247.2	19103.6	67315.5	153278	196737	285784	207317	159433	134436	86733.9
A0A024RAC6;Q14241	ELOA	Isoform of Q14241, Elongin-A;Elongin-A	2	87229.88;89908.82	NaN	NaN	NaN	NaN	NaN	NaN	NaN	NaN	NaN	NaN	NaN	NaN	2051.42	NaN	NaN	3025.85	1133.61	509.367	720.788	NaN	NaN	NaN	NaN	2776.85	NaN	5036.63	NaN	NaN	1110.68	917.633	977.235	NaN	NaN	361.439	NaN	NaN	NaN	NaN	NaN	NaN	NaN	6837.3	4455.49	4535.33	3372.78
A0A024RBG1;Q9NZJ9-2	NUDT4B;NUDT4	Diphosphoinositol polyphosphate phosphohydrolase NUDT4B;Isoform of Q9NZJ9, Isoform 2 of Diphosphoinositol polyphosphate phosphohydrolase 2	4	20434.15;20434.15	51739.5	50859	27619.1	24483.4	47266.4	39626	16601.7	56311.7	49546.3	52723.1	58843.5	95237.7	40317	39655.4	23030.4	16781.9	7713.42	7332.47	2254.3	4712.6	6645.24	4924.9	NaN	4034.54	84992.5	114855	63940.5	38691.4	44497.1	18341	16118	16524.4	10355.9	9392.96	NaN	NaN	NaN	NaN	33287.6	48070.4	22547.7	15571.2	12137.4	11694.4	9826.52
A0A024RCG2;Q96BI1	SLC22A18	Isoform of Q96BI1, MFS domain-containing protein;Solute carrier family 22 member 18	4	44817.46;44845.52	16818.8	17118	12038.7	11445.5	6555.14	11230	12700.2	11468.2	5574.29	8254.92	39044.4	18716.2	8509.75	25593.8	35393.9	66957.2	94741.7	158717	127914	110452	92574.2	97420.2	83196.4	68354.6	42643.2	6833.89	11794.3	16646.6	15287.6	50914.2	74366.6	117679	136754	116926	82196.9	50780.8	92519.2	38657.6	21061.2	5936.44	8270.14	10551.5	33360.8	58509.6	163039
A0A024RCN4;A0A087X2F1;B4DMT1;Q16670;Q16670-2	ZSCAN26	Isoform of Q16670, Zinc finger and SCAN domain-containing protein 26;Isoform of Q16670, Zinc finger and SCAN domain-containing protein 26;Isoform of Q16670, Zinc finger and SCAN domain-containing protein 26;Zinc finger and SCAN domain-containing protein 26;Isoform of Q16670, Isoform 2 of Zinc finger and SCAN domain-containing protein 26	1	55352.76;39696.96;31483.6;55253.62;55253.62-2	16458.2	28200.1	14071.5	11050.2	34543	6319.89	10119.1	NaN	22784.5	19207.3	NaN	NaN	NaN	NaN	NaN	NaN	NaN	NaN	NaN	NaN	NaN	NaN	NaN	NaN	NaN	NaN	NaN	NaN	NaN	NaN	NaN	NaN	NaN	NaN	NaN	NaN	NaN	NaN	NaN	NaN	NaN	NaN	6374.51	NaN	NaN
A0A024RCQ8;A0A0G2JH76;A0A0G2JHB6;A0A0G2JIU6;A0A0G2JK02;A0A0G2JKR3;A0A0G2JLA3;A0A0G2JLL3;A0A140T8X7;A0A140T9Y1;G8JLL2;Q9UMR5;Q9UMR5-2;Q9UMR5-3	PPT2;PPT2;PPT2;PPT2;PPT2;PPT2;ENSG00000254778;ENSG00000254875;PPT2;PPT2;PPT2;PPT2;PPT2;PPT2	Isoform of Q9UMR5, HCG1999928, isoform CRA_a;Isoform of Q9UMR5, Lysosomal thioesterase PPT2;Isoform of Q9UMR5, Lysosomal thioesterase PPT2 (Fragment);Isoform of Q9UMR5, Lysosomal thioesterase PPT2;Isoform of Q9UMR5, Lysosomal thioesterase PPT2;Isoform of Q9UMR5, Lysosomal thioesterase PPT2;Isoform of Q9UMR5, Uncharacterized protein;Isoform of Q9UMR5, Uncharacterized protein;Isoform of Q9UMR5, Lys…	2	34308.39;34366.43;22676.16;20539.8;20481.77;26797.79;34196.35;34138.32;34960.14;27391.5;20398.69;34225.32;34225.32-2;34225.32-3	33519	20567	13427.3	19164.7	55037.6	18269.7	30118	20382	36190.6	23522	NaN	NaN	NaN	NaN	NaN	NaN	7556.09	8212.43	10362.8	5715.86	NaN	NaN	NaN	4979.53	13123.2	NaN	7044.01	NaN	NaN	8583.82	10122.8	8694.95	30227.3	22465.7	28334.5	18935.7	11432.1	15987.8	NaN	NaN	3676.87	9453.31	NaN	7305.93	27675.4
A0A024RCR6;A0A0G2JK23;P46379;P46379-2;P46379-3	BAG6	Isoform of P46379, BCL2-associated athanogene 6;Isoform of P46379, BCL2-associated athanogene 6;Large proline-rich protein BAG6;Isoform of P46379, Isoform 2 of Large proline-rich protein BAG6;Isoform of P46379, Isoform 3 of Large proline-rich protein BAG6	12	118702.88;119418.72;119408.69;119408.69-2;119408.69-3	62075	64083.3	55872	42125.1	135051	29786.8	50422.8	32917.3	55537.2	95812.6	114807	204389	120867	114421	96933.7	82474.1	52532.6	42582.7	31816	25763.3	23521.1	28018.9	32720.7	33761.4	188475	587708	233359	131134	134290	73647.6	67100.4	52418.4	38451.7	48237.7	19110.3	16779.1	23337.9	45069.6	75789.6	151096	123086	111877	99126.7	41115	37154.1
A0A044PY82	MISP3	Isoform of Q96FF7, Uncharacterized protein MISP3	7	39004.7	860.959	1355.74	3142.06	2017.81	5673.3	1296.09	2330.33	NaN	2363.33	4728.66	1280.31	NaN	1422.65	NaN	NaN	1118.46	241.079	1612.61	5576.22	6744.73	4895.15	4346.84	1894.27	6864.54	2104.6	NaN	2511.34	1051.05	1715.03	1236.37	NaN	1858.41	3977.41	2825.48	4075.12	5659.09	5677.84	8352.05	4703.9	2489.44	NaN	1016.26	862.35	1253.65	969.258
A0A067XG54;Q8NB49;Q8NB49-2;Q8NB49-3;Q8NB49-4	ATP11C	Isoform of Q8NB49, Phospholipid-transporting ATPase;Phospholipid-transporting ATPase IG;Isoform of Q8NB49, Isoform 2 of Phospholipid-transporting ATPase IG;Isoform of Q8NB49, Isoform 3 of Phospholipid-transporting ATPase IG;Isoform of Q8NB49, Isoform 4 of Phospholipid-transporting ATPase IG	19	127681.05;129477.17;129477.17-2;129477.17-3;129477.17-4	41150.6	31187.6	24831.9	28447.4	65136.3	29761.3	25524	29394	46873.3	31808.3	8439.41	NaN	4287.02	9156.2	12048.9	22474.4	17482.7	19344.2	29948	37460.6	32173.8	28210.3	14785.9	28592.7	5196.56	61064.2	29352.5	8793.48	6955.83	26703	18159.2	23577.7	26582.1	25498.9	24165.7	24275.5	14438.2	22355.1	18350.3	NaN	2791.02	6897.92	9880.52	16214.6	25669.9
A0A075B6F0;H7BXG6;M0R167;Q9H0D2;Q9H0D2-2	ZNF541	Isoform of Q9H0D2, Zinc finger protein 541;Isoform of Q9H0D2, Zinc finger protein 541 (Fragment);Isoform of Q9H0D2, Zinc finger protein 541 (Fragment);Zinc finger protein 541;Isoform of Q9H0D2, Isoform 2 of Zinc finger protein 541	1	147811.02;NaN;NaN;145587.41;145587.41-2	NaN	NaN	NaN	NaN	NaN	NaN	NaN	NaN	NaN	NaN	NaN	NaN	NaN	NaN	2492.15	NaN	1578.47	2565.76	1882.19	2016.08	NaN	NaN	NaN	NaN	NaN	NaN	NaN	NaN	1174.37	2966.5	NaN	1736.02	3047.92	84.3061	NaN	NaN	NaN	NaN	NaN	NaN	NaN	1453.75	NaN	NaN	NaN
A0A075B6F9;Q9Y314	NOSIP	Isoform of Q9Y314, Nitric oxide synthase-interacting protein;Nitric oxide synthase-interacting protein	4	33431.18;33171.97	NaN	NaN	NaN	NaN	NaN	NaN	NaN	NaN	NaN	NaN	1974.92	3164.39	1346.95	NaN	2448.56	1013.17	1907.5	939.659	NaN	NaN	NaN	NaN	NaN	1713.14	1521.41	4596.41	2284.88	2446.52	1528.34	595.484	1824.52	1731.13	NaN	NaN	NaN	NaN	NaN	NaN	NaN	4493.76	2926.88	2186.39	4952.76	3999.53	3994.19
A0A075B6G3;A0A087WTU7;A0A087WV90;A0A5H1ZRP8;P11532;P11532-11;P11532-4	DMD	Isoform of P11532, Dystrophin;Isoform of P11532, Dystrophin;Isoform of P11532, Dystrophin;Isoform of P11532, Dystrophin;Dystrophin;Isoform of P11532, Isoform 3 of Dystrophin;Isoform of P11532, Isoform 2 of Dystrophin	27	426777.67;426847.91;426099.01;426028.77;426749.61;426749.61-11;426749.61-4	33440.2	48348.9	45855.5	28136.6	27721.3	23866.7	25685.7	28634.3	26775.2	41445.7	24201.2	47018.5	13981.9	14512	15206.6	19990.9	22118.9	52737.9	118099	169703	158103	153872	85171.2	129487	30156.2	38909.2	15431.2	14366.9	11584.6	16296.5	19682.2	41079.7	81949.1	80884.6	103535	78728.2	95750.6	54271.1	63308.4	25024.3	25182.5	23280	29540.1	18082.1	40466.7
A0A075B6U9	TRAJ2	T cell receptor alpha joining 2 (non-functional) (Fragment)	1	NaN	11556	NaN	NaN	NaN	5137.2	NaN	NaN	12240.7	NaN	NaN	NaN	NaN	NaN	NaN	NaN	NaN	NaN	NaN	NaN	NaN	NaN	NaN	NaN	NaN	NaN	NaN	NaN	NaN	NaN	NaN	NaN	NaN	NaN	NaN	NaN	NaN	NaN	NaN	NaN	NaN	NaN	NaN	NaN	NaN	NaN
A0A075B6W5	TRAV23DV6	T cell receptor alpha variable 23/delta variable 6	1	13545.4	NaN	NaN	NaN	11536.2	NaN	3422.88	5414.35	NaN	NaN	NaN	3371.42	NaN	NaN	NaN	NaN	NaN	4111.84	NaN	1329.36	2531.7	NaN	NaN	NaN	NaN	NaN	NaN	NaN	NaN	NaN	6893.16	NaN	NaN	3898.41	5066.13	10139.1	NaN	NaN	2500.71	NaN	NaN	NaN	4185.96	3503.82	NaN	761.863
A0A075B727;A0A075B728;P16284;P16284-2;P16284-3;P16284-4;P16284-5;P16284-6	PECAM1	Isoform of P16284, Ig-like domain-containing protein (Fragment);Isoform of P16284, Ig-like domain-containing protein (Fragment);Platelet endothelial cell adhesion molecule;Isoform of P16284, Isoform Delta12 of Platelet endothelial cell adhesion molecule;Isoform of P16284, Isoform Delta13 of Platelet endothelial cell adhesion molecule;Isoform of P16284, Isoform Delta14 of Platelet endothelial cell…	1	26219.08;20788.76;82522.18;82522.18-2;82522.18-3;82522.18-4;82522.18-5;82522.18-6	NaN	NaN	NaN	NaN	NaN	NaN	NaN	1138.91	NaN	NaN	NaN	NaN	NaN	NaN	NaN	666.59	724.398	NaN	635.682	NaN	NaN	NaN	NaN	NaN	NaN	NaN	NaN	NaN	7533.28	NaN	NaN	377.866	NaN	NaN	NaN	NaN	NaN	NaN	NaN	7270.92	NaN	5268.7	7378.73	3961.71	NaN
A0A075B730;P58107	EPPK1	Isoform of P58107, Epiplakin;Epiplakin	7	553131.29;555658.14	16610.1	4077.58	NaN	5178.21	19774.7	12479	16018	15891.5	6490.56	17821.5	NaN	NaN	NaN	NaN	NaN	NaN	NaN	NaN	4400.11	14481.9	18373.1	NaN	3772.03	30821.6	6543.17	NaN	NaN	NaN	NaN	5156.51	NaN	NaN	5615.19	7915.97	6347.09	13706.6	20386.8	15607.7	11279	NaN	3425.32	NaN	NaN	NaN	14807.4
A0A075B749;A0A087WX83;Q5VU43;Q5VU43-3;Q5VU43-4	PDE4DIP	Isoform of Q5VU43, Olduvai domain-containing protein;Isoform of Q5VU43, Olduvai domain-containing protein;Myomegalin;Isoform of Q5VU43, Isoform 3 of Myomegalin;Isoform of Q5VU43, Isoform 4 of Myomegalin	16	280467.99;275277.49;265102.94;265102.94-3;265102.94-4	26637.8	34165.2	27024.2	32067.8	21731.3	13235.2	21636.3	20907.5	30447.3	20714.9	10006.7	19655.7	9076.36	12422	9325.72	9418.72	6729.37	3060.15	9613.6	5634.84	6766.06	8079.53	5893.76	4255.4	9709.29	16664	8550.36	8932.55	7109.96	9295.7	6621.5	4758.23	2889.91	5837.02	3547.64	4804.17	10413.1	27760	7546.11	16244.7	11445.4	8205.82	11581.2	4605.25	5932.38
A0A075B754;Q96QE3;Q96QE3-2	ATAD5	Isoform of Q96QE3, ATPase_AAA_core domain-containing protein;ATPase family AAA domain-containing protein 5;Isoform of Q96QE3, Isoform 2 of ATPase family AAA domain-containing protein 5	1	137989.95;207570.06;207570.06-2	8405.15	6135.95	6027.73	NaN	NaN	18973.5	4585.97	NaN	NaN	NaN	151762	384994	56934.3	226546	131297	125130	36257.2	47836.1	101260	20749.3	112352	289102	95600	80007.5	143900	300785	141484	116885	64499.1	59807.4	NaN	NaN	65823.9	77171.2	97250.5	NaN	107122	140579	169040	NaN	NaN	NaN	NaN	NaN	NaN
A0A075B757;A0A075B762;A0A087WTQ0;A0A087WUR2;A0A087WVU4;A0A087WYI5;A0A087WZJ2;A0A087X002	NBPF14;NBPF10;NBPF14;NBPF14;NBPF14;NBPF14;NBPF14;NBPF10	Isoform of Q5TI25, Neuroblastoma breakpoint family member 14;Isoform of Q6P3W6, Neuroblastoma breakpoint family member 10;Isoform of Q5TI25, Neuroblastoma breakpoint family member 14;Isoform of Q5TI25, Neuroblastoma breakpoint family member 14;Isoform of Q5TI25, Neuroblastoma breakpoint family member 14;Isoform of Q5TI25, Neuroblastoma breakpoint family member 14;Isoform of Q5TI25, Neuroblastoma …	1	108672.58;435634.24;34088.67;60662.9;343239.48;100073.11;323859.01;86140.35	NaN	5111.91	NaN	NaN	NaN	NaN	NaN	NaN	NaN	NaN	NaN	NaN	NaN	NaN	NaN	NaN	4170.4	NaN	NaN	NaN	NaN	NaN	NaN	NaN	NaN	NaN	NaN	NaN	NaN	NaN	NaN	NaN	NaN	NaN	NaN	NaN	NaN	NaN	NaN	NaN	NaN	NaN	NaN	NaN	9431.94
A0A075B773;K7ELY8;O00623	PEX12	Isoform of O00623, Peroxisome assembly protein 12;Isoform of O00623, Peroxisome assembly protein 12 (Fragment);Peroxisome assembly protein 12	1	40554.01;25425.51;40797.23	15455.2	8140.09	15399.6	11167.7	NaN	16098.9	8918.59	13676.2	15037.6	4407.55	NaN	NaN	NaN	NaN	NaN	NaN	NaN	NaN	NaN	NaN	NaN	NaN	NaN	NaN	NaN	NaN	NaN	NaN	NaN	NaN	NaN	NaN	NaN	NaN	2630.92	NaN	NaN	NaN	NaN	NaN	NaN	NaN	NaN	NaN	NaN
A0A075B784;E9PEW0;K7ELR5;Q8IXW9;Q9P275	USP36	Isoform of Q9P275, Ubiquitin carboxyl-terminal hydrolase;Isoform of Q9P275, Ubiquitin carboxyl-terminal hydrolase;Isoform of Q9P275, USP domain-containing protein;Isoform of Q9P275, USP domain-containing protein;Ubiquitin carboxyl-terminal hydrolase 36	2	104391.28;60304.43;26107.08;31791.77;122907.93	NaN	NaN	NaN	NaN	18950.1	NaN	NaN	NaN	NaN	NaN	NaN	NaN	NaN	NaN	NaN	NaN	NaN	NaN	NaN	NaN	NaN	NaN	NaN	36850.5	NaN	NaN	NaN	NaN	NaN	NaN	NaN	NaN	NaN	NaN	NaN	NaN	NaN	62196.7	NaN	NaN	NaN	NaN	NaN	NaN	NaN
A0A075B7B1;C9JIE4;O15061;O15061-2;O15061-3	SYNM	Isoform of O15061, IF rod domain-containing protein;Isoform of O15061, IF rod domain-containing protein;Synemin;Isoform of O15061, Isoform 2 of Synemin;Isoform of O15061, Isoform 3 of Synemin	1	140162.86;39069.81;172767.63;172767.63-2;172767.63-3	NaN	NaN	NaN	NaN	NaN	NaN	NaN	NaN	NaN	NaN	3637.59	3749.04	NaN	NaN	NaN	NaN	1628.9	NaN	NaN	515.786	NaN	NaN	NaN	NaN	NaN	NaN	NaN	807.55	624.298	NaN	1603.7	NaN	NaN	NaN	NaN	NaN	NaN	NaN	1332.76	NaN	NaN	NaN	NaN	NaN	NaN
A0A075B7B5;B7ZM87;O75044	SRGAP2	Isoform of O75044, SLIT-ROBO Rho GTPase-activating protein 2;Isoform of O75044, SLIT-ROBO Rho GTPase-activating protein 2;SLIT-ROBO Rho GTPase-activating protein 2	7	90909.07;120742.41;120870.54	60663.7	50465.6	32035.1	26428.6	44914.8	29987.7	42460	50944.1	58052.9	40845.1	17084.4	17373.2	11384.8	10448	8165.27	7426.39	7464.5	8953.29	9302.45	9121.95	7488.26	10348.6	4952.03	3703.8	15914.4	18256.7	14178.1	10857.4	9792.87	8725.75	8406.67	7635.16	12513.6	8812.92	8199.06	4620.37	4409.43	21545.4	12698.2	12975.9	6450.53	5997.48	3482.74	3734.86	4812.26
A0A075B7F1;S4R3C0	IGHV3OR16-8;ENSG00000259680	Ig-like domain-containing protein (Fragment)	1	12703.28;12761.32	NaN	NaN	NaN	NaN	NaN	NaN	NaN	NaN	NaN	NaN	NaN	NaN	NaN	NaN	NaN	NaN	NaN	NaN	NaN	3401.36	NaN	6470.48	NaN	NaN	NaN	NaN	NaN	NaN	NaN	NaN	NaN	NaN	NaN	NaN	4382.98	4659.71	NaN	NaN	NaN	NaN	NaN	NaN	NaN	NaN	NaN
A0A087WSV6;A0A087WSX8;A0A0B4J1W1;A0A0G2JLS4;A0A0G2JM99;A0A0G2JMY9;A0A0G2JNK9;A0A0G2JNM2;A0A0G2JNQ6;A0A0G2JNR3;A0A0G2JP64;A0A0G2JP80;A0A0G2JP96;A0A0G2JQ15;A0A0G2JQ44;A0A0G2JQ46;A8MVE2;D9IDM5;D9IDM6;F6RVM3;F6TER3;O75019;O75019-2;Q8N6C8;Q8N6C8-3;Q8NHL6;Q8NHL6-2;Q8NHL6-3;Q8NHL6-4;Q8NHL6-5	LILRB1;LILRB1;LILRB1;LILRB1;LILRA3;LILRA3;LILRB1;LILRB1;LILRB1;LILRB1;LILRB1;LILRB1;LILRA1;LILRB1;LILRB1;LILRB1;LILRB1;LILRB1;LILRB1;LILRB1;LILRB1;LILRA1;LILRA1;LILRA3;LILRA3;LILRB1;LILRB1;LILRB1;LILRB1;LILRB1	Isoform of Q8NHL6, Leukocyte immunoglobulin-like receptor subfamily B member 1;Isoform of Q8NHL6, Leukocyte immunoglobulin-like receptor subfamily B member 1;Isoform of Q8NHL6, Leukocyte immunoglobulin-like receptor subfamily B member 1;Isoform of Q8NHL6, Leukocyte immunoglobulin-like receptor subfamily B member 1 (Fragment);Isoform of Q8N6C8, Ig-like domain-containing protein (Fragment);Isoform …	1	71046.6;70918.47;70847.39;NaN;27451.22;52934;NaN;72603.41;71015.63;55466.97;72731.54;NaN;55058.61;72674.49;70887.5;69433.97;69461.98;70975.52;70944.55;55494.98;76032.3;53274.58;53274.58-2;47471.78;47471.78-3;70819.38;70819.38-2;70819.38-3;70819.38-4;70819.38-5	19701.4	NaN	8119.89	NaN	NaN	NaN	NaN	NaN	10853.8	NaN	NaN	NaN	NaN	NaN	NaN	NaN	NaN	NaN	9787.44	NaN	NaN	NaN	NaN	NaN	NaN	NaN	NaN	NaN	NaN	NaN	NaN	NaN	NaN	NaN	NaN	NaN	NaN	NaN	NaN	NaN	NaN	NaN	NaN	NaN	17295.7
A0A087WSW7;A0A0B4J1V9;F6XU50;Q9NRZ9;Q9NRZ9-2;Q9NRZ9-3;Q9NRZ9-4;Q9NRZ9-5;Q9NRZ9-6	HELLS	Isoform of Q9NRZ9, Helicase, lymphoid-specific, isoform CRA_d;Isoform of Q9NRZ9, Helicase, lymphoid-specific, isoform CRA_b;Isoform of Q9NRZ9, Helicase, lymphoid-specific, isoform CRA_l;Lymphoid-specific helicase;Isoform of Q9NRZ9, Isoform 2 of Lymphoid-specific helicase;Isoform of Q9NRZ9, Isoform 3 of Lymphoid-specific helicase;Isoform of Q9NRZ9, Isoform 4 of Lymphoid-specific helicase;Isoform o…	1	81035.63;102715.27;82732.48;97073.92;97073.92-2;97073.92-3;97073.92-4;97073.92-5;97073.92-6	134779	NaN	NaN	NaN	NaN	95798.3	NaN	NaN	99011.5	NaN	NaN	NaN	NaN	104925	NaN	76469	NaN	NaN	NaN	NaN	NaN	NaN	64931.7	NaN	NaN	NaN	NaN	NaN	NaN	NaN	NaN	NaN	54400.8	NaN	84987.9	NaN	NaN	NaN	NaN	NaN	NaN	NaN	NaN	31156.2	NaN
A0A087WSW9;A0A087WSY9;Q16881;Q16881-3;Q16881-4	TXNRD1	Isoform of Q16881, Thioredoxin-disulfide reductase;Isoform of Q16881, Glutaredoxin domain-containing protein;Thioredoxin reductase 1, cytoplasmic;Isoform of Q16881, Isoform 3 of Thioredoxin reductase 1, cytoplasmic;Isoform of Q16881, Isoform 4 of Thioredoxin reductase 1, cytoplasmic	11	60078.93;70756.04;70906.08;70906.08-3;70906.08-4	44869	48209.8	26377.6	42909.9	51330.9	49145.6	44174.6	66691.3	63919.3	38440.7	95891.3	162386	98924.9	103976	52762.1	39069	28291.4	17057.7	10588.4	9044.29	5287.83	3415.58	6053.05	7447.1	108719	88623	75426	69102.2	71439.5	34820.1	36538.4	24145.7	10710.5	12890	4187.42	6777.82	4706.04	6473.03	50012.9	86575	69799.6	47950.6	30408.4	26431.4	16594.4
A0A087WSY1;O15146;O15146-2;O15146-3;Q5T0B5	MUSK	Isoform of O15146, Receptor protein-tyrosine kinase;Muscle, skeletal receptor tyrosine-protein kinase;Isoform of O15146, Isoform 2 of Muscle, skeletal receptor tyrosine-protein kinase;Isoform of O15146, Isoform 3 of Muscle, skeletal receptor tyrosine-protein kinase;Isoform of O15146, Receptor protein-tyrosine kinase	1	96021.18;97056.3;97056.3-2;97056.3-3;87545.25	NaN	NaN	NaN	NaN	NaN	NaN	NaN	NaN	NaN	NaN	NaN	NaN	NaN	NaN	NaN	NaN	NaN	NaN	NaN	NaN	3042.49	NaN	NaN	NaN	NaN	NaN	NaN	NaN	NaN	NaN	NaN	NaN	NaN	NaN	NaN	NaN	NaN	NaN	NaN	NaN	NaN	NaN	NaN	NaN	NaN
A0A087WSY5;Q96IY4	CPB2	Isoform of Q96IY4, Peptidase_M14 domain-containing protein;Carboxypeptidase B2	6	44022.16;48424.25	NaN	NaN	NaN	NaN	NaN	NaN	NaN	6256.67	18137.6	NaN	5563.6	10101.2	7695.09	8983.51	4958.54	9305.21	17038.8	15797.6	10335.5	9838.75	5655.14	4010.84	6225.65	4836.88	5609.95	5012.08	2916.21	3359.01	1949.01	17978.4	14015	13991.2	13988.2	10231.9	11629.9	11274.1	7387.56	14162.5	5147.4	NaN	4079.92	3100.56	6092.23	13234.7	12261.7
A0A087WSZ7;A0A1B0GW84;D6RHE0;Q08493;Q08493-2;Q08493-3;Q08499;Q08499-10;Q08499-11;Q08499-2;Q08499-3;Q08499-4;Q08499-5;Q08499-6;Q08499-8;Q08499-9;Q32MM7	PDE4D;PDE4D;PDE4D;PDE4C;PDE4C;PDE4C;PDE4D;PDE4D;PDE4D;PDE4D;PDE4D;PDE4D;PDE4D;PDE4D;PDE4D;PDE4D;PDE4C	Isoform of Q08499, Phosphodiesterase;Isoform of Q08499, Phosphodiesterase;Isoform of Q08499, Phosphodiesterase (Fragment);cAMP-specific 3',5'-cyclic phosphodiesterase 4C;Isoform of Q08493, Isoform PDE4C2 of cAMP-specific 3',5'-cyclic phosphodiesterase 4C;Isoform of Q08493, Isoform PDE4C3 of cAMP-specific 3',5'-cyclic phosphodiesterase 4C;cAMP-specific 3',5'-cyclic phosphodiesterase 4D;Isoform of …	1	77023.18;79201.68;48387.02;79901.65;79901.65-2;79901.65-3;91114.89;91114.89-10;91114.89-11;91114.89-2;91114.89-3;91114.89-4;91114.89-5;91114.89-6;91114.89-8;91114.89-9;54158.7	3266.79	NaN	NaN	NaN	NaN	NaN	NaN	NaN	NaN	NaN	NaN	NaN	NaN	NaN	NaN	NaN	NaN	511.886	NaN	NaN	NaN	NaN	NaN	NaN	NaN	NaN	NaN	NaN	NaN	NaN	NaN	NaN	NaN	NaN	NaN	NaN	NaN	NaN	NaN	NaN	NaN	NaN	NaN	NaN	NaN
A0A087WT18;Q96A73;Q96A73-2	KIAA1191	Isoform of Q96A73, Putative monooxygenase p33MONOX;Putative monooxygenase p33MONOX;Isoform of Q96A73, Isoform 2 of Putative monooxygenase p33MONOX	1	24510.72;33246.73;33246.73-2	NaN	NaN	NaN	NaN	NaN	NaN	NaN	NaN	NaN	NaN	NaN	NaN	NaN	NaN	NaN	NaN	NaN	NaN	NaN	NaN	NaN	NaN	428.346	NaN	NaN	NaN	NaN	NaN	NaN	NaN	NaN	NaN	NaN	NaN	NaN	NaN	NaN	NaN	NaN	NaN	NaN	NaN	1103.27	NaN	673.205
A0A087WT20;Q9NV06	DCAF13	Isoform of Q9NV06, DDB1- and CUL4-associated factor 13;DDB1- and CUL4-associated factor 13	6	67551.16;51402.18	20552.1	6374.29	9832.31	15343	12825.5	12629.6	9285.82	21411.9	17603.9	8799.02	NaN	NaN	NaN	NaN	NaN	NaN	NaN	NaN	2507.28	NaN	2344.97	1884.41	NaN	9619.48	NaN	NaN	NaN	NaN	NaN	NaN	NaN	NaN	NaN	NaN	1718.72	3213.52	3529.18	13075.8	NaN	NaN	NaN	NaN	NaN	NaN	NaN
A0A087WT23;A0A087WV67;O00124;O00124-3	UBXN8	Isoform of O00124, UBX domain-containing protein;Isoform of O00124, UBX domain-containing protein;UBX domain-containing protein 8;Isoform of O00124, Isoform 3 of UBX domain-containing protein 8	2	35184.38;30529.09;30541.14;30541.14-3	NaN	NaN	NaN	NaN	NaN	NaN	NaN	NaN	NaN	NaN	NaN	NaN	NaN	NaN	NaN	NaN	NaN	NaN	NaN	NaN	NaN	NaN	NaN	NaN	NaN	NaN	NaN	NaN	NaN	NaN	NaN	NaN	NaN	NaN	NaN	NaN	NaN	NaN	NaN	NaN	NaN	NaN	NaN	2057.32	3090.34
A0A087WT30;J3KN91;Q8N5I9	C12orf45	Isoform of Q8N5I9, Uncharacterized protein C12orf45;Isoform of Q8N5I9, Uncharacterized protein C12orf45;Uncharacterized protein C12orf45	1	23066.52;7176.11;20123.32	NaN	NaN	NaN	NaN	NaN	NaN	NaN	NaN	NaN	NaN	NaN	14475.2	NaN	NaN	NaN	2728.43	NaN	NaN	NaN	NaN	NaN	NaN	NaN	NaN	NaN	9319.23	NaN	NaN	NaN	NaN	NaN	NaN	NaN	NaN	NaN	NaN	NaN	NaN	NaN	NaN	NaN	NaN	21124.1	NaN	NaN
A0A087WT34	MBD3	Isoform of O95983, Methyl-CpG-binding domain protein 3 (Fragment)	2	14459.7	NaN	NaN	NaN	NaN	NaN	NaN	NaN	NaN	NaN	NaN	535.675	NaN	NaN	NaN	1251.15	NaN	1544.04	NaN	NaN	NaN	NaN	NaN	NaN	NaN	NaN	NaN	NaN	NaN	NaN	NaN	NaN	NaN	NaN	775.831	3537.23	NaN	NaN	NaN	1668.26	NaN	NaN	NaN	NaN	415.069	NaN
A0A087WT44	HMOX2	Isoform of P30519, Heme oxygenase (biliverdin-producing)	12	41669.1	112529	104832	130215	81694.9	82485.9	60856.3	135473	52807.5	111712	156923	24565	11684.5	6528.89	10674.1	12803.2	23199.2	52264.1	78925.4	79974.9	55423.8	33850.7	41222.2	26752.2	27764.6	27558.6	29725.9	10785.7	11389.5	12032.5	32328.6	34541.3	50545.7	109003	56085.1	61674	72204.6	50059.3	77685.6	13264.7	9178.55	8811.59	11879.1	40920.6	51483.2	90197.5
A0A087WT58;A6NES4	MROH2A	Isoform of A6NES4, Maestro heat-like repeat-containing protein family member 2A;Maestro heat-like repeat-containing protein family member 2A	1	191212.92;189560.98	NaN	NaN	NaN	NaN	NaN	NaN	NaN	NaN	NaN	NaN	11715.8	9448.51	5245.33	4259.4	6091.38	2990.62	NaN	NaN	NaN	NaN	NaN	NaN	NaN	NaN	NaN	NaN	NaN	NaN	7209.48	NaN	NaN	NaN	NaN	NaN	NaN	NaN	NaN	NaN	NaN	NaN	NaN	NaN	NaN	NaN	NaN
A0A087WT59;P02766	TTR	Isoform of P02766, Transthyretin;Transthyretin	5	12633.14;15887.02	743477	1.29918e+06	965179	521511	679993	452770	644290	390870	876508	1.04734e+06	77070.4	89556	47356.7	38925.6	48699.7	91378.3	142499	156411	162038	156767	100653	169483	69210.2	81022.7	76128	154295	72819.2	49871.7	25740.1	116345	93765.6	102536	206178	136348	138864	135458	141632	219434	84998	117981	73546.2	96078.4	162690	127496	269073
A0A087WT84;Q9H9V9;Q9H9V9-2	JMJD4	Isoform of Q9H9V9, JmjC domain-containing protein;2-oxoglutarate and iron-dependent oxygenase JMJD4;Isoform of Q9H9V9, Isoform 2 of 2-oxoglutarate and iron-dependent oxygenase JMJD4	1	47425.28;52493.4;52493.4-2	NaN	NaN	5892.49	NaN	NaN	NaN	NaN	NaN	NaN	NaN	NaN	NaN	NaN	NaN	NaN	NaN	NaN	NaN	NaN	NaN	NaN	NaN	NaN	NaN	NaN	9827.58	4838.53	NaN	NaN	NaN	NaN	NaN	NaN	NaN	NaN	NaN	NaN	NaN	2806.84	3409.73	2732.77	2387.57	NaN	2236.36	NaN
A0A087WT87;P43003;P43003-2	SLC1A3	Isoform of P43003, Amino acid transporter;Excitatory amino acid transporter 1;Isoform of P43003, Isoform 2 of Excitatory amino acid transporter 1	1	54207.75;59572.31;59572.31-2	6725.23	NaN	NaN	NaN	NaN	NaN	12455.8	8892.51	11937.2	9060.36	NaN	NaN	NaN	NaN	NaN	8120.28	4564.2	6704.71	3712.99	NaN	NaN	NaN	NaN	6829.12	NaN	NaN	NaN	NaN	NaN	NaN	NaN	NaN	NaN	NaN	NaN	NaN	16681.6	NaN	NaN	NaN	NaN	NaN	NaN	NaN	NaN
A0A087WT91;A0A087WVF3;A0A087WXS9;A0A087X179;A0A087X1G2;A0A0G2JLM6;A0A0G2JMF6;A0A0G2JP35;A0A0G2JPY0;A6NDS4;A6NER0;B9A6J9;P0C7X1;Q6DHY5;Q6IPX1;Q8IZP1	TBC1D3F;TBC1D3D;TBC1D3I;TBC1D3E;TBC1D3K;TBC1D3B;TBC1D3B;TBC1D3L;TBC1D3K;TBC1D3B;TBC1D3F;TBC1D3L;TBC1D3H;TBC1D3G;TBC1D3C;TBC1D3	Isoform of A6NER0, Rab-GAP TBC domain-containing protein;TBC1 domain family member 3D;TBC1 domain family member 3I;TBC1 domain family member 3E;TBC1 domain family member 3K;Isoform of A6NDS4, Rab-GAP TBC domain-containing protein;Isoform of A6NDS4, Rab-GAP TBC domain-containing protein;Isoform of B9A6J9, Rab-GAP TBC domain-containing protein;Isoform of A0A087X1G2, Rab-GAP TBC domain-containing pr…	1	56414.69;62186.91;62204.95;62130.89;62171;62251.01;62315.04;62167.95;62155.9;62320.12;62184.98;62186.91;62218.97;62231.03;62186.96;62186.96	4704.31	NaN	NaN	NaN	NaN	NaN	NaN	NaN	4810.13	NaN	NaN	NaN	NaN	NaN	NaN	NaN	NaN	NaN	NaN	NaN	NaN	NaN	NaN	NaN	NaN	NaN	NaN	NaN	NaN	NaN	NaN	NaN	NaN	NaN	NaN	NaN	NaN	NaN	NaN	NaN	NaN	NaN	NaN	NaN	NaN
A0A087WT95;P49753	ACOT2	Isoform of P49753, Acyl-coenzyme A thioesterase 2, mitochondrial;Acyl-coenzyme A thioesterase 2, mitochondrial	2	50929.78;53218.47	66479.2	31173.1	62864.1	41363.9	55595.9	91343.9	86131.9	92589.1	52664.1	65654.1	69412.2	NaN	41351.3	49687.4	27731.7	15150.4	35499.6	22761.1	26807.9	38043.2	253948	192820	243902	130902	35769.3	16899.5	18690.6	22091.1	18624.5	NaN	17876.8	24730.9	34846.3	29219.3	82870	274705	262769	64239.3	73953.2	89714.2	15414.3	19227.7	20128.5	499.436	NaN
A0A087WTA5;E7ERK9;Q9UI10;Q9UI10-2;Q9UI10-3	EIF2B4	Isoform of Q9UI10, Translation initiation factor eIF-2B subunit delta;Isoform of Q9UI10, Translation initiation factor eIF-2B subunit delta;Translation initiation factor eIF-2B subunit delta;Isoform of Q9UI10, Isoform 2 of Translation initiation factor eIF-2B subunit delta;Isoform of Q9UI10, Isoform 3 of Translation initiation factor eIF-2B subunit delta	9	57496.11;59714.62;57557.23;57557.23-2;57557.23-3	9310.4	7472.82	3352.84	10859.8	11961.7	11153.5	7606.18	8201.24	8731.58	8370.46	5508.95	13700.7	22153.9	31657	16657.1	7932.41	7334.54	7033.72	10078.1	8120.46	10042.7	11539.4	13008.6	8982.53	7889.97	7276.34	19771.3	16147.3	11359.9	7166.41	9763.68	9118.72	9195.73	8629.39	6558.64	4748.66	6232.29	9724.12	8124.46	10901.7	15379.3	12069.8	8351.58	8110.88	11647
A0A087WTA8;P08123	COL1A2	Isoform of P08123, Fibrillar collagen NC1 domain-containing protein;Collagen alpha-2(I) chain	4	129150.76;129313.89	1.60125e+06	1.84823e+06	628939	1211178	696990	428703	681009	324988	373792	1.0248e+06	4293.24	NaN	NaN	NaN	NaN	4712.89	45254.6	87584.2	281317	493876	2.15641e+06	1268259	177559	3674273	9511.32	16180.1	5492.9	3075.01	6163.7	11036	17272.7	295167	455979	710171	1.31853e+06	879046	796985	880964	59931.7	10657.2	8097.82	7480.81	4084.3	2285.95	5893.89
A0A087WTE4;A0A087WTF6;A0A087WV75;A0A087WVU1;A0A087WWD4;A0A087WWJ5;A0A087WX77;A0A087WZS4;A0A087X1V2;A0A0D9SF98;H7BYX6;P13591;P13591-1;P13591-3;P13591-4	NCAM1	Isoform of P13591, Neural cell adhesion molecule 1;Isoform of P13591, Neural cell adhesion molecule 1;Isoform of P13591, Neural cell adhesion molecule 1;Isoform of P13591, Neural cell adhesion molecule 1 (Fragment);Isoform of P13591, Neural cell adhesion molecule 1;Isoform of P13591, Neural cell adhesion molecule 1 (Fragment);Isoform of P13591, Neural cell adhesion molecule 1;Isoform of P13591, F…	1	83743;93329.84;97314.16;33002.91;97345.17;NaN;94543.15;14688.63;25130.92;NaN;80283.19;94574.16;94574.16-1;94574.16-3;94574.16-4	NaN	NaN	NaN	NaN	NaN	NaN	NaN	NaN	NaN	NaN	NaN	NaN	NaN	NaN	NaN	NaN	NaN	NaN	NaN	NaN	NaN	NaN	NaN	NaN	NaN	NaN	NaN	NaN	NaN	NaN	NaN	NaN	NaN	NaN	NaN	NaN	NaN	NaN	NaN	NaN	NaN	NaN	NaN	NaN	NaN
A0A087WTF0;A2A3K4;A2A3K4-2	PTPDC1	Isoform of A2A3K4, TYR_PHOSPHATASE_2 domain-containing protein;Protein tyrosine phosphatase domain-containing protein 1;Isoform of A2A3K4, Isoform 2 of Protein tyrosine phosphatase domain-containing protein 1	1	90259.25;84456.7;84456.7-2	3346.19	NaN	NaN	NaN	NaN	NaN	NaN	NaN	NaN	NaN	NaN	NaN	157.113	NaN	NaN	NaN	389.01	NaN	NaN	220.887	NaN	NaN	NaN	NaN	NaN	NaN	NaN	NaN	692.766	NaN	NaN	NaN	NaN	NaN	377.925	NaN	NaN	NaN	NaN	NaN	NaN	NaN	NaN	NaN	NaN
A0A087WTG8	SYN3	Isoform of O14994, Synapsin_C domain-containing protein	1	20597.6	NaN	NaN	NaN	NaN	NaN	NaN	NaN	NaN	NaN	NaN	NaN	NaN	NaN	NaN	NaN	NaN	NaN	NaN	NaN	NaN	NaN	NaN	NaN	NaN	NaN	NaN	NaN	NaN	NaN	NaN	NaN	NaN	NaN	NaN	NaN	NaN	NaN	NaN	NaN	NaN	NaN	NaN	NaN	NaN	NaN
A0A087WTJ6;O14627;P47902;P47902-2;Q99626	CDX1;CDX4;CDX1;CDX1;CDX2	Isoform of P47902, Homeobox domain-containing protein;Homeobox protein CDX-4;Homeobox protein CDX-1;Isoform of P47902, Isoform 2 of Homeobox protein CDX-1;Homeobox protein CDX-2	1	17417.93;30480.16;28137.88;28137.88-2;33519.66	NaN	NaN	NaN	1866.62	NaN	NaN	17932.6	6424.92	NaN	NaN	NaN	518.368	NaN	NaN	NaN	NaN	NaN	NaN	NaN	NaN	NaN	NaN	NaN	NaN	NaN	NaN	NaN	NaN	NaN	NaN	3241.72	NaN	NaN	6699.8	NaN	NaN	NaN	NaN	NaN	NaN	NaN	NaN	567.823	NaN	NaN
A0A087WTK0;A0A087WVC6;Q12913	PTPRJ	Isoform of Q12913, Protein-tyrosine-phosphatase;Isoform of Q12913, Protein-tyrosine-phosphatase;Receptor-type tyrosine-protein phosphatase eta	5	146072.62;146558.27;145941.49	3438	NaN	NaN	1754.91	2604.71	NaN	NaN	6034.69	NaN	NaN	NaN	NaN	NaN	NaN	NaN	NaN	NaN	5529.5	5771.62	4975.65	NaN	6475.49	NaN	5171.84	NaN	NaN	NaN	NaN	NaN	4863.42	3726.15	3554.3	3804.58	3839.4	4480.3	4368.25	NaN	12150	NaN	NaN	NaN	NaN	2800.45	1816.37	1866.13
A0A087WTM1;Q9Y6N7;Q9Y6N7-2;Q9Y6N7-3;Q9Y6N7-4;Q9Y6N7-5;Q9Y6N7-6	ROBO1	Isoform of Q9Y6N7, Roundabout homolog 1;Roundabout homolog 1;Isoform of Q9Y6N7, Isoform 2 of Roundabout homolog 1;Isoform of Q9Y6N7, Isoform 3 of Roundabout homolog 1;Isoform of Q9Y6N7, Isoform 4 of Roundabout homolog 1;Isoform of Q9Y6N7, Isoform 5 of Roundabout homolog 1;Isoform of Q9Y6N7, Isoform 6 of Roundabout homolog 1	7	175848.08;180929.65;180929.65-2;180929.65-3;180929.65-4;180929.65-5;180929.65-6	9292.84	10640.1	5256.86	7777.43	10936.5	7522.84	9732.9	8277.95	5052.01	9134.12	1724.37	NaN	NaN	NaN	NaN	NaN	3246.82	4672.9	9463.43	12358.1	9423.78	9385.96	1803.13	9697.66	NaN	3469.23	NaN	2684.98	1835.15	3821.91	3070.64	4284.24	12627.9	9656.56	11259.3	13597.4	7911.76	11862.6	NaN	NaN	2825.66	1187.05	2249.06	3915.59	4365.04
A0A087WTP3;Q92945	KHSRP	Isoform of Q92945, Far upstream element-binding protein 2;Far upstream element-binding protein 2	18	73027.77;73115.31	35437.5	88407.7	88313.2	51123.5	79292.8	35245.3	65824.8	20509.5	44355.7	109310	72318.4	147342	76243	105643	135301	121563	91557.7	88676.2	63837.8	53963.9	49772.2	66840.1	65175.6	122965	78258.9	242005	105953	106362	84223.7	87024.6	79314	55578	61347.5	57580	41530.9	44080.1	67915	85417.9	72132.7	99829	124122	233091	297454	83657	82351
A0A087WTQ2;A0A3B3IT47;C9JGR9;E7EQ49;Q9Y2I8;Q9Y2I8-2;Q9Y2I8-3	WDR37	Isoform of Q9Y2I8, WD_REPEATS_REGION domain-containing protein;Isoform of Q9Y2I8, WD repeat-containing protein 37;Isoform of Q9Y2I8, WD_REPEATS_REGION domain-containing protein (Fragment);Isoform of Q9Y2I8, WD_REPEATS_REGION domain-containing protein;WD repeat-containing protein 37;Isoform of Q9Y2I8, Isoform 2 of WD repeat-containing protein 37;Isoform of Q9Y2I8, Isoform 3 of WD repeat-containing…	5	29109.04;63834.03;22884.69;27437.91;54665.4;54665.4-2;54665.4-3	5478.51	NaN	NaN	2095.98	NaN	7217.57	NaN	4906.54	5623.01	NaN	NaN	NaN	2174.87	1300.23	2077.03	1490.87	772.139	885.349	1584.37	802.967	NaN	2662.58	953.536	902.755	2339.91	2333.68	3248.85	2960.76	2845.2	1171.21	1305.95	1426.88	226.848	1387.9	437.291	1263.77	NaN	583.103	963.44	NaN	1393.73	1030.83	1014.87	1053.12	4076.44
A0A087WTS0;H0YJK8;P18283	GPX2	Isoform of P18283, Glutathione peroxidase;Isoform of P18283, Glutathione peroxidase 2 (Fragment);Glutathione peroxidase 2	2	21803.98;15535.78;21954.02	NaN	NaN	164272	NaN	NaN	NaN	183123	NaN	NaN	NaN	63286.7	198786	96043.7	86916.2	55330.4	34026.9	24473.6	16165.2	11613.4	10838.5	NaN	8198.42	NaN	NaN	125970	160894	85515.8	84530.3	75772.5	37845.8	45595.9	27189.2	12219.2	18002.7	9756.86	18833.1	NaN	5970.09	46086.1	69949.4	47862.8	36052.7	27712.6	18620.5	12299.5
A0A087WTT2;Q5JWB9;Q96A57;Q96A57-2	TMEM230	Isoform of Q96A57, Transmembrane protein 230;Isoform of Q96A57, Transmembrane protein 230 (Fragment);Transmembrane protein 230;Isoform of Q96A57, Isoform 1 of Transmembrane protein 230	1	13585.7;7992.54;13188.44;13188.44-2	NaN	NaN	NaN	NaN	NaN	NaN	NaN	NaN	NaN	NaN	NaN	NaN	NaN	NaN	NaN	5987.56	9871.36	NaN	4050.19	3039.73	NaN	NaN	NaN	NaN	6907.91	NaN	NaN	NaN	NaN	12037.9	7544.66	6817.46	NaN	NaN	NaN	NaN	NaN	NaN	NaN	NaN	NaN	NaN	3315.14	3462.94	14244.1
A0A087WTT8;A0A0A0MQX5;O94779;O94779-2;O94779-4	CNTN5	Isoform of O94779, Contactin-5;Isoform of O94779, Contactin-5;Contactin-5;Isoform of O94779, Isoform 2 of Contactin-5;Isoform of O94779, Isoform 3 of Contactin-5	1	112318.94;118869.96;120686.25;120686.25-2;120686.25-4	NaN	NaN	NaN	NaN	NaN	NaN	NaN	NaN	NaN	NaN	NaN	NaN	NaN	NaN	NaN	NaN	NaN	NaN	NaN	NaN	NaN	NaN	NaN	NaN	NaN	NaN	NaN	NaN	NaN	NaN	NaN	NaN	NaN	NaN	NaN	NaN	NaN	NaN	NaN	NaN	NaN	NaN	NaN	NaN	NaN
A0A087WTU3;Q9Y6I9	TEX264	Isoform of Q9Y6I9, Testis-expressed protein 264;Testis-expressed protein 264	6	25966.06;34188.57	60233.9	49918.8	32839.8	42023.7	7095.72	39044.3	38650.2	58699.5	49149.6	22411.8	9014.98	5642.9	NaN	NaN	4557.66	8532.98	15243	24834.5	16541.1	11819.4	11595.4	13051.1	9552.66	7559.1	8839.56	NaN	2243.2	11579.4	2091.44	7497.77	8866.68	15848.9	20380.3	14945.5	12515.6	15285.8	9698.58	11965.8	4612.33	NaN	NaN	1300.58	5799.94	10477.7	20389.9
A0A087WTV6;A0A087WZR9;Q96C36	PYCR2	Isoform of Q96C36, Pyrroline-5-carboxylate reductase;Isoform of Q96C36, Pyrroline-5-carboxylate reductase;Pyrroline-5-carboxylate reductase 2	1	25868.29;33637.49;33637.17	NaN	NaN	NaN	NaN	NaN	NaN	NaN	NaN	NaN	NaN	NaN	NaN	NaN	NaN	NaN	NaN	1317.52	NaN	NaN	NaN	NaN	2513.06	NaN	NaN	NaN	NaN	NaN	NaN	NaN	NaN	NaN	NaN	NaN	NaN	NaN	NaN	2481.3	NaN	NaN	NaN	NaN	NaN	NaN	NaN	NaN
A0A087WTY4;P49454	CENPF	Isoform of P49454, Centromere protein F;Centromere protein F	1	20440.38;357527.03	NaN	NaN	NaN	NaN	NaN	NaN	NaN	NaN	NaN	NaN	NaN	NaN	NaN	NaN	NaN	NaN	408.535	NaN	985.462	873.562	NaN	NaN	NaN	NaN	NaN	NaN	NaN	NaN	NaN	493.338	NaN	NaN	NaN	NaN	NaN	NaN	NaN	NaN	NaN	NaN	NaN	NaN	NaN	NaN	NaN
A0A087WTY7;Q9H227	GBA3	Isoform of Q9H227, Cytosolic beta-glucosidase;Cytosolic beta-glucosidase	10	53532.5;53695.67	22557.9	24032.1	18205.2	14499.2	7363.52	27323.9	21929.3	31798	34973.7	15321.6	26832.8	37238.5	18797.5	19287.1	10949.2	7316.09	4528.05	2366.69	1407.99	1754.14	NaN	NaN	3487.25	5919.21	29404.4	22041.6	16416.1	13044.8	12586.2	3839.82	3948.58	2846.66	832.712	963.259	NaN	NaN	NaN	1703.37	17792.2	29881.4	15726.3	9931.89	6562.63	6126.24	3168.36
A0A087WTZ8;E5RFJ1;E5RHW9;E5RIM1;Q96MF7	NSMCE2	Isoform of Q96MF7, E3 SUMO-protein ligase NSE2;Isoform of Q96MF7, E3 SUMO-protein ligase NSE2;Isoform of Q96MF7, E3 SUMO-protein ligase NSE2 (Fragment);Isoform of Q96MF7, E3 SUMO-protein ligase NSE2 (Fragment);E3 SUMO-protein ligase NSE2	1	17596.99;21806.87;21441;15485.44;27932.49	18443.9	NaN	NaN	NaN	NaN	NaN	NaN	NaN	NaN	NaN	NaN	NaN	NaN	NaN	NaN	NaN	NaN	NaN	43393.8	65040.8	183971	156847	106717	79089.7	NaN	NaN	NaN	NaN	NaN	NaN	NaN	NaN	NaN	71188.4	214555	255152	169702	NaN	NaN	NaN	NaN	NaN	NaN	NaN	NaN
A0A087WU02;Q96RQ1	ERGIC2	Isoform of Q96RQ1, Endoplasmic reticulum-Golgi intermediate compartment protein 2;Endoplasmic reticulum-Golgi intermediate compartment protein 2	4	43432.36;42548.68	25797.4	17526.6	7696.52	5915.1	36844.1	13189.1	7529.09	11443.7	18974.8	6389.49	NaN	NaN	NaN	NaN	7423.4	9237.92	12685.6	7351.24	5206.27	5357.37	4823.97	2046.95	2255.73	3651.9	NaN	NaN	2485.96	NaN	1948.42	11075.1	10328.8	5236.18	6244.59	4580.97	6493.33	6423.18	1903	5422.86	3874.54	5122.39	1595.4	1201.11	2745.46	7316.88	9226.73
A0A087WU05;A0A087WY48;Q8IY22;Q8IY22-2;Q8IY22-3	CMIP	Isoform of Q8IY22, C-Maf-inducing protein;Isoform of Q8IY22, C-Maf-inducing protein;C-Maf-inducing protein;Isoform of Q8IY22, Isoform 2 of C-Maf-inducing protein;Isoform of Q8IY22, Isoform 3 of C-Maf-inducing protein	1	65284.34;75990.64;86330.64;86330.64-2;86330.64-3	1463.5	NaN	NaN	NaN	NaN	NaN	NaN	NaN	NaN	NaN	NaN	NaN	NaN	NaN	NaN	NaN	NaN	NaN	NaN	NaN	NaN	NaN	NaN	NaN	NaN	NaN	NaN	1103.46	NaN	1080.65	247.435	NaN	NaN	NaN	NaN	NaN	NaN	NaN	NaN	NaN	NaN	NaN	NaN	NaN	NaN
A0A087WU07;Q5TGZ0;Q5TGZ0-2	MICOS10	Isoform of Q5TGZ0, MICOS complex subunit MIC10;MICOS complex subunit MIC10;Isoform of Q5TGZ0, Isoform 2 of MICOS complex subunit MIC10	1	7036.08;8808.2;8808.2-2	NaN	NaN	NaN	NaN	NaN	NaN	NaN	NaN	NaN	NaN	NaN	NaN	NaN	NaN	NaN	NaN	NaN	NaN	393.609	1498.21	NaN	7172.38	3842.44	2942.6	NaN	NaN	NaN	NaN	NaN	NaN	NaN	495.29	1424.38	780.085	1401.75	8727	11576.2	6564.09	NaN	NaN	NaN	NaN	NaN	NaN	NaN
A0A087WU25	ACSM2B	Isoform of Q68CK6, AMP-binding domain-containing protein (Fragment)	1	21925.5	NaN	NaN	NaN	NaN	NaN	8614.37	NaN	NaN	NaN	NaN	NaN	NaN	NaN	NaN	NaN	NaN	NaN	NaN	NaN	NaN	NaN	NaN	11980.6	4198.75	NaN	NaN	NaN	NaN	NaN	NaN	NaN	NaN	NaN	NaN	10257.9	21276.9	4710.97	20458.5	2257.78	NaN	2673.75	NaN	1905.77	NaN	NaN
A0A087WU31;A0A0A0MTB7;E9PE15;P51790;P51790-2;P51790-4;P51790-5	CLCN3	Isoform of P51790, Chloride channel protein;Isoform of P51790, Chloride channel protein;Isoform of P51790, Chloride channel protein (Fragment);H(+)/Cl(-) exchange transporter 3;Isoform of P51790, Isoform 2 of H(+)/Cl(-) exchange transporter 3;Isoform of P51790, Isoform 3 of H(+)/Cl(-) exchange transporter 3;Isoform of P51790, Isoform 4 of H(+)/Cl(-) exchange transporter 3	3	87948.16;88777.29;80502.39;90966.24;90966.24-2;90966.24-4;90966.24-5	NaN	NaN	NaN	NaN	NaN	NaN	NaN	769.574	NaN	NaN	NaN	NaN	NaN	NaN	NaN	1649.35	1569.82	3308.97	1137.81	965.709	NaN	NaN	NaN	341.151	NaN	NaN	NaN	617.877	1049.43	5385.98	2499.43	2273.57	741.128	1322.91	1158.67	NaN	NaN	NaN	NaN	NaN	NaN	NaN	1033.29	3120.74	2653.54
A0A087WU37;A0A087WWG3;A0A087X140;A0A0A0MRU4;A0A0A6YYH9;C9J3G2;H0Y857;Q5JTY5;Q5JTY5-2;Q5RIA9;Q5RIA9-3;Q5RIB0;Q5RIB3;Q8IUF1;Q9BRT8;Q9BRT8-2;Q9BRT8-3	CBWD1;CBWD3;CBWD1;CBWD3;CBWD5;CBWD2;CBWD5;CBWD3;CBWD3;CBWD5;CBWD5;CBWD5;CBWD5;CBWD2;CBWD1;CBWD1;CBWD1	Isoform of Q9BRT8, COBW domain-containing protein 1 (Fragment);Isoform of Q4V339, CobW C-terminal domain-containing protein;Isoform of Q9BRT8, COBW domain-containing protein 1;Isoform of Q4V339, CobW C-terminal domain-containing protein;Isoform of Q4V339, CobW C-terminal domain-containing protein;Isoform of Q8IUF1, COBW domain-containing protein 2;Isoform of Q4V339, CobW C-terminal domain-contain…	2	NaN;38696.84;38768.95;41984.74;41896.66;41980.77;NaN;44038.04;44038.04-2;44068.06;44068.06-3;42014.76;20413.31;44034.07;44068.07;44068.07-2;44068.07-3	7426.78	NaN	6363.83	NaN	NaN	5186.63	NaN	9111.89	6323.46	9878.5	9067.86	NaN	NaN	NaN	4238.71	NaN	NaN	NaN	NaN	1530.56	5900.9	NaN	13231.9	NaN	NaN	21323.3	NaN	NaN	NaN	NaN	NaN	2657.86	NaN	NaN	NaN	NaN	NaN	3029.57	4042.46	6175.72	NaN	5991.94	5286.71	4142.87	NaN
A0A087WU46;A0A0A0MSL2;A0A0C4DGN9;B4DWF2;Q13422;Q13422-2;Q9UKS7;Q9UKS7-2;Q9UKS7-4;Q9UKS7-6;Q9UKT9;Q9UKT9-10;Q9UKT9-14;Q9UKT9-15;Q9UKT9-2;Q9UKT9-4;Q9UKT9-7;Q9UKT9-9	IKZF1;IKZF2;IKZF3;IKZF2;IKZF1;IKZF1;IKZF2;IKZF2;IKZF2;IKZF2;IKZF3;IKZF3;IKZF3;IKZF3;IKZF3;IKZF3;IKZF3;IKZF3	Isoform of Q13422, C2H2-type domain-containing protein;Isoform of Q9UKS7, Zinc finger protein Helios;Isoform of Q9UKT9, Zinc finger protein Aiolos;Isoform of Q9UKS7, Zinc finger protein Helios;DNA-binding protein Ikaros;Isoform of Q13422, Isoform Ik2 of DNA-binding protein Ikaros;Zinc finger protein Helios;Isoform of Q9UKS7, Isoform 2 of Zinc finger protein Helios;Isoform of Q9UKS7, Isoform 4 of …	1	37744.18;46684.18;23638;60260.74;57528.31;57528.31-2;59573.9;59573.9-2;59573.9-4;59573.9-6;58023.14;58023.14-10;58023.14-14;58023.14-15;58023.14-2;58023.14-4;58023.14-7;58023.14-9	NaN	NaN	NaN	NaN	NaN	NaN	NaN	NaN	NaN	NaN	NaN	NaN	NaN	NaN	NaN	NaN	NaN	NaN	NaN	NaN	NaN	NaN	NaN	6195.02	NaN	NaN	NaN	NaN	NaN	NaN	NaN	NaN	NaN	NaN	NaN	NaN	NaN	NaN	NaN	NaN	NaN	NaN	NaN	NaN	NaN
A0A087WU51	CIBAR2	Isoform of Q6ZTR7, CBY1-interacting BAR domain-containing protein 2 (Fragment)	1	NaN	6581.71	3651.84	NaN	1641.05	9679.89	NaN	NaN	7913.99	NaN	2655.51	NaN	NaN	NaN	NaN	NaN	NaN	NaN	NaN	NaN	NaN	NaN	NaN	NaN	NaN	NaN	NaN	NaN	3796.91	NaN	NaN	574.283	NaN	NaN	NaN	NaN	NaN	NaN	NaN	NaN	NaN	NaN	NaN	494.157	334.313	NaN
A0A087WU53;Q9H0U3	MAGT1	Isoform of Q9H0U3, Dolichyl-diphosphooligosaccharide--protein glycosyltransferase subunit MAGT1;Magnesium transporter protein 1	8	41531.8;38036.63	122969	121137	87611.5	124829	86682.7	143476	103550	136125	105748	75577.2	12921.6	NaN	2044.35	3145.5	12969.5	45829.3	92275	176212	158659	141577	235486	214448	177931	110013	16695.9	NaN	NaN	7619.48	11088	50745.9	54182.5	98326.9	158547	136384	155041	139094	140189	98547.8	24029.2	NaN	2312.67	5627.42	16386.4	56382.9	149320
A0A087WUB9;Q8WYA6;Q8WYA6-4	CTNNBL1	Isoform of Q8WYA6, DUF1716 domain-containing protein;Beta-catenin-like protein 1;Isoform of Q8WYA6, Isoform 4 of Beta-catenin-like protein 1	14	65702.94;65173.35;65173.35-4	21823.2	14422.3	18898.1	16141	12479.4	12630.6	27988.1	17964.3	30258.5	31334.1	6457.31	7475.63	7446.18	6422.41	7128.18	7544.52	4522.58	5333.63	4206.71	5402.37	9286.47	14583.3	12126	20498.3	5268.78	11044.4	4694.45	6395.12	4516.03	5061.96	4297.93	5194.67	4725.25	6117.52	5500.58	5238.96	9044.49	7993.5	4780.15	6374.8	5415.01	7275.84	6736.52	4084.53	4946.96
A0A087WUC6;E9PI68;Q15005	SPCS2	Isoform of Q15005, Microsomal signal peptidase 25 kDa subunit;Isoform of Q15005, Microsomal signal peptidase 25 kDa subunit;Signal peptidase complex subunit 2	9	25089.88;28502.87;25002.8	83526.9	91788.6	70864	84097.7	103972	77819.9	93517.5	127541	99254.8	68899.8	8473.38	12913.3	7852.29	12270.8	7038.74	24350.2	38573.7	67060.2	65234.8	57986.2	80380.5	93364.3	64801.2	42600.9	3154.41	NaN	761.552	5960.42	5733.98	21181.9	26767.9	44883.2	76156.5	60755	74555.7	92463.1	74196.7	79770.3	9802.42	NaN	NaN	2584.77	9985.39	29198.3	75464.8
A0A087WUD3;Q9NRP0;Q9NRP0-2	OSTC	Isoform of Q9NRP0, Oligosaccharyltransferase complex subunit;Oligosaccharyltransferase complex subunit OSTC;Isoform of Q9NRP0, Isoform 2 of Oligosaccharyltransferase complex subunit OSTC	1	9369.14;16829.26;16829.26-2	24721.4	23223.7	16174.2	23849.2	25773.4	25074.2	24088.8	27442.9	26476.4	18259.1	NaN	NaN	NaN	NaN	NaN	NaN	NaN	NaN	NaN	NaN	NaN	NaN	NaN	NaN	NaN	NaN	NaN	NaN	NaN	NaN	NaN	NaN	NaN	NaN	NaN	NaN	NaN	NaN	NaN	NaN	NaN	NaN	5097.29	12803.6	29667.9
A0A087WUE2	TACC3	Isoform of Q9Y6A5, Transforming acidic coiled-coil-containing protein 3	1	53449.3	2081.58	NaN	2739.35	3603.19	1415.35	3591.24	2039.53	2521.29	2640.02	2368.55	1522.7	NaN	1337.17	2105.72	NaN	775.541	993.353	NaN	NaN	NaN	NaN	NaN	NaN	NaN	NaN	NaN	NaN	NaN	NaN	NaN	NaN	NaN	NaN	NaN	NaN	NaN	NaN	NaN	3996.8	2750.87	2313.98	1811.94	1351.19	NaN	NaN
A0A087WUE4;A0A0G2JNN3;C9JMY0;Q96PV6;Q96PV6-1	LENG8	Isoform of Q96PV6, PCI domain-containing protein;Isoform of Q96PV6, PCI domain-containing protein (Fragment);Isoform of Q96PV6, PCI domain-containing protein;Leukocyte receptor cluster member 8;Isoform of Q96PV6, Isoform 2 of Leukocyte receptor cluster member 8	4	95545.41;NaN;91670.28;88157.3;88157.3-1	NaN	NaN	NaN	3242.24	NaN	4145.7	NaN	NaN	NaN	NaN	NaN	NaN	NaN	NaN	NaN	NaN	NaN	2005.26	NaN	NaN	NaN	NaN	NaN	14094.2	NaN	NaN	NaN	NaN	NaN	NaN	3256.42	3477.79	NaN	NaN	1017.73	4824	NaN	12431	NaN	1888.59	NaN	NaN	NaN	NaN	1326.27
A0A087WUE6;A4PB68;Q3T8J9;Q3T8J9-2;Q3T8J9-3;Q9H869;Q9H869-2;Q9H869-3;Q9H869-4;Q9H869-5;Q9H869-6;Q9H869-7;Q9H869-8;Q9H869-9	GON4L;GON4L;GON4L;GON4L;GON4L;YY1AP1;YY1AP1;YY1AP1;YY1AP1;YY1AP1;YY1AP1;YY1AP1;YY1AP1;YY1AP1	Isoform of Q3T8J9, GON-4-like protein;Isoform of Q3T8J9, GON-4-like protein;GON-4-like protein;Isoform of Q3T8J9, Isoform 2 of GON-4-like protein;Isoform of Q3T8J9, Isoform 3 of GON-4-like protein;YY1-associated protein 1;Isoform of Q9H869, Isoform 2 of YY1-associated protein 1;Isoform of Q9H869, Isoform 3 of YY1-associated protein 1;Isoform of Q9H869, Isoform 4 of YY1-associated protein 1;Isofor…	1	170694.6;109811.08;248620.37;248620.37-2;248620.37-3;87944.09;87944.09-2;87944.09-3;87944.09-4;87944.09-5;87944.09-6;87944.09-7;87944.09-8;87944.09-9	NaN	NaN	NaN	NaN	NaN	NaN	NaN	NaN	NaN	NaN	18094.4	NaN	NaN	NaN	NaN	7863.43	10388.5	NaN	19620.5	12323.7	60775.4	NaN	NaN	NaN	NaN	NaN	NaN	NaN	NaN	NaN	NaN	NaN	3794.51	10937.8	7293.94	NaN	14207.5	NaN	NaN	NaN	NaN	NaN	NaN	NaN	NaN
A0A087WUI6;Q8WXW3	PIBF1	Isoform of Q8WXW3, Progesterone-induced-blocking factor 1;Progesterone-induced-blocking factor 1	2	83137.92;89804.66	NaN	NaN	NaN	NaN	NaN	NaN	NaN	NaN	1899.31	NaN	NaN	NaN	NaN	NaN	NaN	1223.13	1142.13	2720.74	1835.58	2264.93	1620.41	NaN	2092.34	1186.1	NaN	NaN	NaN	NaN	NaN	4223.78	NaN	2266.75	3716.28	1754.32	2409.59	1062.47	202.804	479.38	NaN	NaN	NaN	NaN	1212.23	NaN	111.09
A0A087WUJ1;Q9H400;Q9H400-2	LIME1	Isoform of Q9H400, Lck-interacting transmembrane adapter 1 (Fragment);Lck-interacting transmembrane adapter 1;Isoform of Q9H400, Isoform 2 of Lck-interacting transmembrane adapter 1	3	27105.2;31287.86;31287.86-2	NaN	NaN	NaN	NaN	NaN	NaN	NaN	NaN	NaN	NaN	1417.48	NaN	NaN	NaN	NaN	951.753	3065.85	1102	5606.53	5542.04	5494.51	7237.43	2148.1	5580.45	NaN	5314.44	NaN	865.861	NaN	2784.73	1549.91	3271.86	4081.48	3521.47	4221.71	8153.41	6916.9	4431.98	NaN	1956.38	946.659	1012.62	1945.64	NaN	3360.53
A0A087WUJ4;Q92618	ZNF516	Isoform of Q92618, C2H2-type domain-containing protein (Fragment);Zinc finger protein 516	1	NaN;124289.09	NaN	NaN	NaN	NaN	NaN	NaN	NaN	NaN	NaN	NaN	NaN	NaN	NaN	NaN	NaN	NaN	3124.34	NaN	NaN	NaN	NaN	NaN	NaN	NaN	NaN	NaN	NaN	NaN	NaN	NaN	3113.3	NaN	NaN	NaN	NaN	NaN	9149.5	NaN	NaN	NaN	NaN	NaN	NaN	NaN	NaN
A0A087WUK2;O14979;O14979-2;O14979-3	HNRNPDL	Isoform of O14979, Heterogeneous nuclear ribonucleoprotein D-like;Heterogeneous nuclear ribonucleoprotein D-like;Isoform of O14979, Isoform 2 of Heterogeneous nuclear ribonucleoprotein D-like;Isoform of O14979, Isoform 3 of Heterogeneous nuclear ribonucleoprotein D-like	2	40040.15;46437.53;46437.53-2;46437.53-3	27638.7	32114.4	44614	33562.5	43521.3	28433.2	31673.4	38808.1	38023.1	47664.8	7894.04	NaN	14211.3	20209	24513.4	36313	38062.4	66279.7	58041.8	49811.9	72378.9	137669	23494.4	219108	NaN	12924.8	19450.7	NaN	19672.9	30681.3	14524.4	8088.07	22594.2	29446.6	43895.2	112358	54476.9	145368	26195.2	NaN	21810.2	38683.7	58801.8	38150.6	59896.8
A0A087WUL2	PSMB3	Isoform of P49720, Proteasome chain 13	1	16161	1050.2	1198.34	768.679	548.406	NaN	NaN	NaN	1377.6	1024.36	NaN	NaN	NaN	4178.4	3182.77	347.235	NaN	904.704	NaN	NaN	NaN	NaN	NaN	NaN	NaN	NaN	NaN	413.892	875.352	NaN	NaN	NaN	NaN	NaN	NaN	NaN	NaN	NaN	NaN	NaN	NaN	1719.8	336.249	716.329	NaN	NaN
A0A087WUL4;A0A087WX23;A0A087WZG9;B4DSP0	PEG10	Isoform of Q86TG7, CCHC-type domain-containing protein;Isoform of Q86TG7, CCHC-type domain-containing protein;Isoform of Q86TG7, CCHC-type domain-containing protein;Isoform of Q86TG7, CCHC-type domain-containing protein	5	83607.65;88209.92;40471.66;45073.92	6174.46	7657.34	18935.1	10418.4	7251.31	4747.37	8023.88	7548.97	12835.6	11767.8	NaN	NaN	NaN	NaN	1284.66	NaN	NaN	NaN	NaN	NaN	NaN	NaN	NaN	NaN	NaN	NaN	NaN	NaN	NaN	NaN	NaN	NaN	NaN	NaN	NaN	NaN	NaN	NaN	NaN	NaN	2301.04	3395.02	4052.68	3263.71	2835.91
A0A087WUM5;Q5VZR0;Q9H4G4	GLIPR2	Isoform of Q9H4G4, SCP domain-containing protein;Isoform of Q9H4G4, SCP domain-containing protein;Golgi-associated plant pathogenesis-related protein 1	1	7848.14;14213.05;17218.3	NaN	NaN	NaN	NaN	NaN	NaN	NaN	NaN	NaN	NaN	NaN	NaN	NaN	NaN	NaN	NaN	NaN	2762.44	9267.11	9367.27	18175.2	17034.4	7430.94	14494.8	NaN	NaN	NaN	NaN	NaN	1218.41	NaN	5752.03	9558.27	6497.44	9347.14	6687.33	15800.3	NaN	2309.52	NaN	NaN	NaN	NaN	NaN	1205.38
A0A087WUQ6;P07203	GPX1	Isoform of P07203, Glutathione peroxidase;Glutathione peroxidase 1	9	21938.13;22088.17	127692	96061.8	109983	126510	84945.7	150237	151831	146690	134680	104041	400843	1.29762e+06	565384	491174	303619	217746	125571	89907.9	70493.6	106069	570173	801505	455512	322307	391426	518739	224806	223164	214670	121648	150256	110720	73517.1	95714.1	190499	203548	242547	79136.1	513619	771440	384619	296880	252985	151404	134508
A0A087WUT0;A0A0A0MR39	MYEF2	Isoform of Q9P2K5, Myelin expression factor 2;Isoform of Q9P2K5, Myelin expression factor 2	10	58685.84;64149.71	27956.3	38765.8	12395.5	21595	57872.8	14487.3	17263.7	17663.2	36720.8	35532	NaN	NaN	NaN	NaN	NaN	2648.77	3452.63	6404.95	4916.93	4966.26	7246.26	9798.42	13205.8	27144.1	NaN	NaN	NaN	NaN	NaN	6403.53	5302.26	9994.95	9342.21	7942.35	18759.2	19322.5	21950.3	56661.7	NaN	NaN	NaN	NaN	324.467	4295.17	2227.78
A0A087WUT6;O60841	EIF5B	Isoform of O60841, Eukaryotic translation initiation factor 5B;Eukaryotic translation initiation factor 5B	28	138681.78;138826.85	59486.5	73802.8	77268.9	69875.9	64017	78109.7	88974	70393.6	72505.7	80021.2	35303.2	39971.4	54871.5	61298.4	90938.1	79677.3	58467.8	60855.2	54135.4	65034.6	55550	57340	79468.9	80260.1	43105.2	36260.7	76604.2	98411.7	83667.4	90749	80517.6	66488.6	72688.9	71622.3	73706.4	79440	59831.6	93039.2	25247.5	28859	26635	56771.8	60925.9	65284.2	54151
A0A087WUU8;M0R3J2	ZNF724	ZNF724 readthrough, Zinc finger protein 724 (Fragment);Isoform of A8MTY0, KRAB domain-containing protein (Fragment)	1	56453.41;11654.52	NaN	NaN	NaN	NaN	NaN	NaN	NaN	NaN	NaN	NaN	NaN	NaN	NaN	NaN	NaN	NaN	NaN	NaN	5672.78	NaN	NaN	NaN	NaN	NaN	NaN	NaN	NaN	NaN	NaN	NaN	NaN	NaN	NaN	NaN	NaN	NaN	NaN	NaN	NaN	NaN	NaN	NaN	NaN	NaN	NaN
A0A087WUV7;A0A3B3IS76;A0A3B3ISL9;A0A3B3ISM6;A0A3B3ISX6;A0A3B3ITJ2;A0A3B3IUC8;P10746;Q5T3L9	UROS	Isoform of P10746, Hydroxymethylbilane hydrolyase [cyclizing] (Fragment);Isoform of P10746, Hydroxymethylbilane hydrolyase [cyclizing] (Fragment);Isoform of P10746, Hydroxymethylbilane hydrolyase [cyclizing];Isoform of P10746, Hydroxymethylbilane hydrolyase [cyclizing];Isoform of P10746, Hydroxymethylbilane hydrolyase [cyclizing] (Fragment);Isoform of P10746, Hydroxymethylbilane hydrolyase [cycli…	1	NaN;NaN;17699.27;31662.21;NaN;28741.7;NaN;28627.69;20288.07	1291.05	NaN	NaN	NaN	NaN	NaN	NaN	NaN	NaN	NaN	NaN	NaN	NaN	NaN	NaN	NaN	NaN	NaN	NaN	NaN	NaN	NaN	NaN	NaN	NaN	NaN	NaN	NaN	NaN	NaN	NaN	NaN	NaN	NaN	NaN	NaN	NaN	NaN	NaN	NaN	64686.8	5963.17	11316.8	7245.37	2581.4
A0A087WUV9	TYW1	Isoform of Q9NV66, tRNA 4-demethylwyosine synthase (AdoMet-dependent)	1	76920.4	NaN	NaN	NaN	NaN	NaN	NaN	NaN	NaN	NaN	NaN	NaN	NaN	NaN	NaN	NaN	NaN	1214.76	NaN	NaN	NaN	NaN	NaN	NaN	NaN	NaN	NaN	7098.22	NaN	NaN	4151.52	3388.89	3440.22	NaN	2375.74	NaN	NaN	NaN	NaN	NaN	NaN	NaN	NaN	NaN	NaN	NaN
A0A087WUW6;A0A087X0G7;A0A087X1B1;Q9Y6K9;Q9Y6K9-2;Q9Y6K9-3	IKBKG	Isoform of Q9Y6K9, CCHC NOA-type domain-containing protein;Isoform of Q9Y6K9, CCHC NOA-type domain-containing protein;Isoform of Q9Y6K9, CCHC NOA-type domain-containing protein;NF-kappa-B essential modulator;Isoform of Q9Y6K9, Isoform 2 of NF-kappa-B essential modulator;Isoform of Q9Y6K9, Isoform 3 of NF-kappa-B essential modulator	1	47384.75;47256.62;48069.55;48197.68;48197.68-2;48197.68-3	NaN	NaN	NaN	NaN	NaN	NaN	NaN	NaN	NaN	NaN	NaN	NaN	NaN	NaN	NaN	NaN	NaN	NaN	NaN	NaN	NaN	NaN	NaN	NaN	18820.2	99129.2	26891.6	NaN	NaN	12678.6	NaN	NaN	NaN	NaN	NaN	NaN	NaN	NaN	17892.3	NaN	5460.64	15349.2	NaN	7377.19	NaN
A0A087WUW9;Q9NXU5	ARL15	Isoform of Q9NXU5, ADP-ribosylation factor-like protein 15;ADP-ribosylation factor-like protein 15	2	22876.19;22876.19	NaN	NaN	NaN	NaN	NaN	NaN	NaN	NaN	NaN	NaN	18325	10905.7	13541.4	12297	8215.29	5725.88	4982.62	5095.46	10215.1	1814.41	NaN	NaN	NaN	13547.7	35720.7	83262.9	16309.8	13229.7	12456.9	11500.4	NaN	NaN	NaN	NaN	NaN	NaN	NaN	NaN	14404.2	14762	9354.9	6532.39	11412.2	6653.82	3219.47
A0A087WUZ7;Q9Y5W8;Q9Y5W8-2	SNX13	Isoform of Q9Y5W8, Sorting nexin 13, isoform CRA_g;Sorting nexin-13;Isoform of Q9Y5W8, Isoform 2 of Sorting nexin-13	4	102375.04;112188.56;112188.56-2	5600.61	18.9806	NaN	2546.09	11152.1	NaN	5339.22	NaN	6537.35	3447.05	NaN	NaN	NaN	NaN	NaN	1454.81	3590.67	4000.44	4664.48	2717.32	1432.16	1133.8	NaN	NaN	NaN	NaN	NaN	274.716	NaN	4872.2	2724.53	2810.53	6351.14	4893.5	3510.68	2456.15	1746.21	3951.3	NaN	NaN	2545.58	NaN	NaN	1036.68	1703.81
A0A087WV01	EEF1A1	Isoform of P68104, Elongation factor 1-alpha	1	46360.3	NaN	NaN	NaN	1318.54	NaN	NaN	NaN	NaN	NaN	NaN	NaN	NaN	6194.8	8950.73	5573.83	NaN	4687.24	NaN	2253.79	2560.81	11811.7	6898.45	12005.9	4913.32	NaN	NaN	NaN	NaN	5287.45	NaN	NaN	3322.5	9514.74	5306.7	5774.95	17375.4	11231	12368.9	NaN	3865.5	NaN	NaN	1452.77	NaN	NaN
A0A087WV05;Q99417	ENSG00000274944;MYCBP	ENSG00000274944 readthrough, Uncharacterized protein;c-Myc-binding protein	4	12754.7;11966.68	15268.1	20310.8	15035.9	6795.26	9284.25	4779.24	10766.2	NaN	7259.38	8997.95	13039.7	29064	10229.4	11944.4	16589	12308.9	5967.9	5286.11	3469.08	4415.35	1994.57	2144.34	2254.74	2824.25	12228.5	26416.9	9919	10720.9	9750.2	8896.17	7044.41	4218.08	5264.65	2629.09	2260.26	2460.95	3779.51	12999.5	8545.66	14433.5	11666	20201.9	26818.9	5110.79	3181.98
A0A087WV24;P20711;P20711-3	DDC	Isoform of P20711, Aromatic-L-amino-acid decarboxylase;Aromatic-L-amino-acid decarboxylase;Isoform of P20711, Isoform 3 of Aromatic-L-amino-acid decarboxylase	8	49697.45;53926.34;53926.34-3	14307.7	10033.4	10671.7	16341.3	NaN	26382.3	14916.8	18712	15165.9	9234.39	42304.8	85531.2	42548.7	41276.4	23587.1	14864.9	10607.9	4702.07	3551.55	4523.52	NaN	NaN	NaN	3866.56	27935.4	22825.9	15785.6	12683.5	13292.1	5969.26	7849.4	3879.86	NaN	2271.37	NaN	NaN	NaN	NaN	33063.6	56928.4	35745.1	17911.8	14784.1	11986.2	9579.86
A0A087WV25;O95684;O95684-2	CEP43	Isoform of O95684, LisH domain-containing protein;Centrosomal protein 43;Isoform of O95684, Isoform 2 of Centrosomal protein 43	2	38099.57;43064.89;43064.89-2	NaN	NaN	NaN	NaN	NaN	NaN	NaN	NaN	NaN	NaN	4647.2	14045.7	NaN	NaN	NaN	NaN	1682.08	NaN	NaN	NaN	NaN	NaN	NaN	NaN	3829.91	54506.3	11812.2	3920.95	2688.41	NaN	NaN	NaN	NaN	NaN	NaN	NaN	NaN	NaN	4645.76	13177.9	NaN	8502.84	3644.68	1702.21	NaN
A0A087WV39;Q92698;V9GYD3	RAD54L	Isoform of Q92698, DNA repair and recombination protein RAD54-like (Fragment);DNA repair and recombination protein RAD54-like;Isoform of Q92698, Helicase C-terminal domain-containing protein (Fragment)	1	NaN;84351.97;NaN	12293.1	NaN	NaN	NaN	4240.96	9552.32	20307.8	10096.4	4264.31	11035.8	NaN	NaN	NaN	NaN	NaN	NaN	19373.9	NaN	NaN	NaN	NaN	70656.2	NaN	NaN	NaN	NaN	NaN	NaN	NaN	6212.75	10983	NaN	NaN	4318.28	7373.08	8763.24	22407.5	NaN	NaN	NaN	NaN	45788.4	NaN	NaN	NaN
A0A087WV61;G3V112;H0YBV2;Q8NE09;Q8NE09-3	RGS22	Isoform of Q8NE09, RGS domain-containing protein;Isoform of Q8NE09, Regulator of G-protein signalling 22, isoform CRA_c;Isoform of Q8NE09, Regulator of G-protein-signaling 22 (Fragment);Regulator of G-protein signaling 22;Isoform of Q8NE09, Isoform 3 of Regulator of G-protein signaling 22	1	145331.14;126203.48;13047.08;147163.45;147163.45-3	NaN	NaN	NaN	NaN	NaN	NaN	NaN	NaN	NaN	NaN	NaN	NaN	NaN	NaN	NaN	NaN	NaN	NaN	NaN	NaN	NaN	NaN	NaN	NaN	1091.68	NaN	1962.97	2140.84	2080.65	NaN	NaN	NaN	NaN	NaN	NaN	NaN	NaN	NaN	NaN	NaN	NaN	2478.61	NaN	3578.27	NaN
A0A087WV96	CYP3A7-CYP3A51P	CYP3A7-CYP3A51P readthrough, CYP3A7-CYP3A51P readthrough	1	57759.9	NaN	NaN	NaN	NaN	NaN	NaN	NaN	NaN	NaN	NaN	NaN	NaN	NaN	NaN	NaN	NaN	NaN	NaN	NaN	NaN	NaN	NaN	NaN	NaN	NaN	NaN	NaN	NaN	NaN	NaN	NaN	NaN	NaN	NaN	NaN	NaN	NaN	NaN	NaN	NaN	NaN	NaN	NaN	NaN	680.695
A0A087WV97;Q8WU79;Q8WU79-2;Q8WU79-3	SMAP2	Isoform of Q8WU79, Arf-GAP domain-containing protein;Stromal membrane-associated protein 2;Isoform of Q8WU79, Isoform 2 of Stromal membrane-associated protein 2;Isoform of Q8WU79, Isoform 3 of Stromal membrane-associated protein 2	4	46382.61;46785.89;46785.89-2;46785.89-3	112949	90108.6	58373.8	77852	94401.3	99085.8	92010	97054.5	79855.2	60986.8	81970.4	126802	63110.5	65152.3	49379	46415.8	37878.4	32380.9	27635.2	22692.6	18156.5	18592.8	14342.7	22643.4	85596.7	80235.1	53629.9	47984.6	46288	43581.4	33375.6	34791.1	28722.3	27035.5	24808.1	23521.7	21976.8	66619.7	63056.1	81884	56255	43717.3	30766.2	39089.4	44916.6
A0A087WVA1;P62341	SELENOT	Isoform of P62341, Selenoprotein T;Thioredoxin reductase-like selenoprotein T	4	22344.27;22324.15	60806	41923.6	24364	22085.4	45454.2	26880.4	28299.1	40845.4	37794.4	12930.6	3064.54	NaN	778.393	NaN	4315.88	15470.2	37448.1	56954.8	48587.6	35711.1	33909.3	17359.3	29727.1	13854.1	3971.15	NaN	NaN	4271.21	5734.97	24104.5	30019.1	34552.1	53567.8	37840.6	33208.1	41388.6	34317.6	43374.4	3369.52	NaN	2335.76	3176.63	6638.26	18656.2	38658.6
A0A087WVA8;Q8IWB9;Q8IWB9-2	TEX2	Isoform of Q8IWB9, SMP-LTD domain-containing protein;Testis-expressed protein 2;Isoform of Q8IWB9, Isoform 2 of Testis-expressed protein 2	9	125383.77;125302.69;125302.69-2	4053.96	4328.91	2333.16	9883.79	15235.4	NaN	3432.13	9923.63	11282.6	1905.19	2147.75	5044.01	NaN	NaN	1728.39	3470.59	4846.62	5673.37	3753.3	4851.04	2461.98	5358.64	3341.89	3591.68	NaN	39820.8	5633.66	2439.88	2218.5	5995.75	5440.7	4215.32	5131.11	4054.39	5000.08	1362.66	2382.99	3089.55	2214.45	10085.2	4516.35	2527.78	2089.72	3645.84	6474.96
A0A087WVC1;Q9BQ39	DDX50	Isoform of Q9BQ39, RNA helicase;ATP-dependent RNA helicase DDX50	6	82227.35;82565.02	6761.34	12.2907	6116.3	3135.08	10274.9	7026.27	5679.27	6513.81	7188.49	8229.61	NaN	NaN	NaN	NaN	NaN	1371.6	2836.55	8112.32	4276.66	5758.56	8095.43	9652.52	4477.39	25360.8	NaN	NaN	NaN	NaN	NaN	NaN	6158.15	3550.82	10683.6	7678.27	6821.99	11067.3	16045.7	21709.3	NaN	NaN	17289	NaN	NaN	23024	4402.28
A0A087WVE2;O00602	FCN1	Isoform of O00602, Fibrinogen C-terminal domain-containing protein;Ficolin-1	1	39181.8;35078.4	NaN	NaN	NaN	NaN	NaN	NaN	NaN	NaN	NaN	NaN	NaN	NaN	NaN	NaN	NaN	NaN	NaN	NaN	NaN	NaN	NaN	NaN	NaN	NaN	NaN	NaN	NaN	NaN	NaN	NaN	NaN	NaN	NaN	NaN	NaN	NaN	NaN	NaN	NaN	NaN	NaN	NaN	2121.68	NaN	NaN
A0A087WVF1;K7EQH1;Q96B23;Q96B23-2	C18orf25	Isoform of Q96B23, RNF111_N domain-containing protein;Isoform of Q96B23, RNF111_N domain-containing protein (Fragment);Uncharacterized protein C18orf25;Isoform of Q96B23, Isoform 2 of Uncharacterized protein C18orf25	1	29646.34;15511.7;43395.07;43395.07-2	NaN	NaN	NaN	NaN	NaN	18333.7	NaN	NaN	NaN	NaN	NaN	NaN	NaN	NaN	NaN	NaN	NaN	NaN	NaN	NaN	20147.7	NaN	NaN	NaN	NaN	NaN	NaN	NaN	NaN	NaN	NaN	NaN	NaN	NaN	NaN	NaN	NaN	22702.7	NaN	NaN	NaN	NaN	NaN	NaN	NaN
A0A087WVF7;Q9NZM3;Q9NZM3-2	ITSN2	Isoform of Q9NZM3, Intersectin-2;Intersectin-2;Isoform of Q9NZM3, Isoform 2 of Intersectin-2	15	191598.14;193461.45;193461.45-2	13098.1	15820.6	6306.91	6852.23	7896.24	6323.49	6264.73	8868.39	13901.2	8988.63	NaN	10854.7	3657.43	6149.94	2731.61	4794.21	4257.77	7625.91	11009.4	12717.4	11889.3	20680.7	7189.99	14666.6	2860.67	6213.86	2706.58	1863.59	2244.67	3215.54	4471.48	7723	9461.38	9090.36	8844.59	8422.23	9779.47	4833.52	2944.36	NaN	3282.1	3878.24	2306.31	2044.65	5249.95
A0A087WVI0;E9PBL8;Q8WTW3	COG1	Isoform of Q8WTW3, Conserved oligomeric Golgi complex subunit 1;Isoform of Q8WTW3, Conserved oligomeric Golgi complex subunit 1 (Fragment);Conserved oligomeric Golgi complex subunit 1	11	104787.43;NaN;108978.24	15047.8	14323.4	15200.4	12813.5	14211.4	10107.2	14976.5	12832.5	14435.4	17213.7	10103.1	14778.6	10782.1	10355.4	11116.5	12413.2	10283.4	6740.1	5199.48	4603.87	NaN	NaN	3610.6	1750.08	15174.8	18299.8	14248.3	10159.6	13148.6	15937.6	10161.3	6744.36	4934.15	3588.65	3507.27	1528.64	3494.21	7698.66	6910.99	6951.02	8817.24	8114.76	5700.83	8967.28	5223.08
A0A087WVK0;B8ZZR0;P49759;P49759-3	CLK1	Isoform of P49759, Protein kinase domain-containing protein;Isoform of P49759, Protein kinase domain-containing protein;Dual specificity protein kinase CLK1;Isoform of P49759, Isoform 3 of Dual specificity protein kinase CLK1	1	53794.71;36265.74;57290.59;57290.59-3	NaN	NaN	NaN	NaN	NaN	NaN	NaN	NaN	NaN	NaN	NaN	NaN	NaN	NaN	NaN	NaN	NaN	NaN	NaN	NaN	NaN	NaN	NaN	NaN	NaN	NaN	NaN	NaN	NaN	NaN	NaN	NaN	NaN	NaN	NaN	NaN	NaN	NaN	NaN	NaN	NaN	NaN	NaN	NaN	NaN
A0A087WVM1;P78382;P78382-2;Q5W1L7	SLC35A1	Isoform of P78382, CMP-sialic acid transporter;CMP-sialic acid transporter;Isoform of P78382, Isoform 2 of CMP-sialic acid transporter;Isoform of P78382, CMP-sialic acid transporter	1	21393.39;36778.59;36778.59-2;20821.94	NaN	NaN	NaN	NaN	NaN	NaN	NaN	NaN	NaN	NaN	NaN	NaN	NaN	NaN	NaN	8519.76	7846.27	1719.47	NaN	2761.33	NaN	NaN	NaN	NaN	NaN	NaN	NaN	NaN	NaN	6659.37	6863.09	3643.26	NaN	NaN	NaN	NaN	NaN	NaN	NaN	NaN	NaN	NaN	3050.23	3134.38	NaN
A0A087WVM4;B7ZM99	MTHFD1L	Isoform of Q6UB35, Formyltetrahydrofolate synthetase;Isoform of Q6UB35, Formyltetrahydrofolate synthetase	10	99311.62;105889.09	9037.83	9531.98	4850.79	6794.71	8211.11	5842.24	8977.6	6540.5	9519.35	6102.23	NaN	NaN	NaN	NaN	NaN	1571.61	2726.79	NaN	1813.31	4383.14	13080.3	13432.3	8590.62	5150.77	15613.3	NaN	NaN	NaN	NaN	2956.23	NaN	NaN	2048.98	4435.24	8311.75	11778.5	8613.1	7984.21	3685.12	NaN	NaN	NaN	6877.44	NaN	4087.59
A0A087WVP7;P0C024;P0C024-2	NUDT7	Isoform of P0C024, Peroxisomal coenzyme A diphosphatase NUDT7;Peroxisomal coenzyme A diphosphatase NUDT7;Isoform of P0C024, Isoform 2 of Peroxisomal coenzyme A diphosphatase NUDT7	4	25321.38;26942.13;26942.13-2	16849	21532.5	19329.9	13774.3	7083.94	9234.65	4797.03	16994	12175.6	8541.72	19535.9	32040.8	17819.3	15888.3	9820.34	5697.73	3208.6	3146.02	7986.73	6678.63	8017.34	9827.09	10377.9	3363.76	21304	21449.6	10090.7	8233.6	6641.88	4988.03	4056.56	3956.42	8655.25	9553.86	13852.3	11868.8	14452.3	9544.53	8683.82	8181.27	6181.44	4970.81	2572.84	2857.38	641.986
A0A087WVQ6;Q00610;Q00610-2	CLTC	Isoform of Q00610, Clathrin heavy chain;Clathrin heavy chain 1;Isoform of Q00610, Isoform 2 of Clathrin heavy chain 1	85	192058.13;191614.63;191614.63-2	1.0214e+06	719565	529632	774674	1.24544e+06	974128	794150	1.00315e+06	1070620	762441	325067	507420	486668	703666	808765	885917	789776	846298	785513	729420	602683	582380	434204	675156	420092	353116	605975	855696	762269	1.10337e+06	934356	910720	918801	827206	688768	702369	561691	720611	466798	313016	446328	643706	647592	898407	1.08504e+06
A0A087WVS8;Q70IA6;Q70IA6-3	MOB2	Isoform of Q70IA6, MOB kinase activator 2;MOB kinase activator 2;Isoform of Q70IA6, Isoform 3 of MOB kinase activator 2	3	26575.19;26926.58;26926.58-3	NaN	NaN	NaN	NaN	NaN	NaN	NaN	NaN	NaN	NaN	18743.3	30165	23363.2	22577	12350.4	9979.54	6391.04	1785.94	1228.46	NaN	NaN	NaN	NaN	NaN	15812.6	15232.7	10602	8131.07	9126.66	3528.53	6550.46	4056.45	NaN	NaN	NaN	NaN	NaN	NaN	6428.11	NaN	8729.71	6216.73	15513.4	3238.83	NaN
A0A087WVT6;A0A087X159;D6RAC5;P81877;P81877-2;P81877-3;P81877-4;P81877-5;Q9BWW4;Q9BWW4-2;Q9BWW4-3	SSBP3;SSBP2;SSBP2;SSBP2;SSBP2;SSBP2;SSBP2;SSBP2;SSBP3;SSBP3;SSBP3	Isoform of Q9BWW4, LisH domain-containing protein;Isoform of P81877, LisH domain-containing protein;Isoform of P81877, LisH domain-containing protein (Fragment);Single-stranded DNA-binding protein 2;Isoform of P81877, Isoform 2 of Single-stranded DNA-binding protein 2;Isoform of P81877, Isoform 3 of Single-stranded DNA-binding protein 2;Isoform of P81877, Isoform 4 of Single-stranded DNA-binding …	2	37772.21;38754.53;22667.22;37827.51;37827.51-2;37827.51-3;37827.51-4;37827.51-5;40421.18;40421.18-2;40421.18-3	NaN	22627	11160.2	NaN	12389	1535.96	3941.1	NaN	5174.67	3595.38	NaN	NaN	NaN	NaN	7204.91	4137.09	3825.96	4021.86	2152.2	2450.2	NaN	NaN	NaN	7044.86	4570.19	NaN	4911.91	6954.96	5130.1	3108.29	NaN	NaN	NaN	NaN	NaN	NaN	NaN	NaN	NaN	7798.76	NaN	5476.87	6502.78	NaN	2415.33
A0A087WVT8;A0A087X1L3;Q6ZWJ8	KCP	Isoform of Q6ZWJ8, Kielin/chordin-like protein;Isoform of Q6ZWJ8, Kielin/chordin-like protein;Kielin/chordin-like protein	1	173615.92;160094.48;166935.42	NaN	NaN	3631.65	NaN	NaN	NaN	1143.11	NaN	NaN	NaN	NaN	NaN	NaN	NaN	NaN	NaN	NaN	6355.2	NaN	NaN	NaN	NaN	NaN	1975.44	NaN	NaN	NaN	NaN	NaN	NaN	NaN	NaN	NaN	NaN	NaN	NaN	NaN	NaN	NaN	NaN	NaN	NaN	NaN	NaN	NaN
A0A087WVX4;P49895;P49895-2;P49895-4	DIO1	Isoform of P49895, Iodothyronine deiodinase;Type I iodothyronine deiodinase;Isoform of P49895, Isoform 2 of Type I iodothyronine deiodinase;Isoform of P49895, Isoform 4 of Type I iodothyronine deiodinase	6	28774.35;28924.39;28924.39-2;28924.39-4	29318.5	11138.5	20740.2	27682.5	8375.16	19568.5	26726.4	26698.1	26557.1	12204.3	36658.3	4658.31	3039.36	6817.87	8131.16	15507.8	30290.7	53047.2	33305.4	26407	24453.5	26813.7	22824	19936.6	51084.3	5044.42	4125.24	6947.69	6965.07	15580.1	13155.3	26310.6	30917.6	27623.4	27489.9	26457.1	16648.6	22812.1	35485.4	5406.2	5400.83	7858.22	11608.4	25989	53089.6
A0A087WVX5;A0A1B0GTA9;A0A1B0GTF6;A0A1B0GTN8;A0A1B0GTP5;A0A1B0GTS4;A0A1B0GTX2;A0A1B0GU53;A0A1B0GUI8;A0A1B0GUK4;A0A1B0GVB2;A0A1B0GWF9;A0A1C7CYX2;A0A2R8Y555;A0A2U3TZM7;A0A494C0B2;A0A494C0Z9;A0A494C184;E7EN11;F8VNV8;F8VU10;F8VUW8;H0Y476;O00305;O00305-2;O00305-3;O00305-4;P54284;P54284-2;P54284-3;P54284-4;P54284-5;Q02641;Q02641-2;Q02641-3;Q08289;Q08289-10;Q08289-2;Q08289-3;Q08289-4;Q08289-5;Q08289-6;Q0…	CACNB2;CACNB4;CACNB4;CACNB4;CACNB4;CACNB4;CACNB4;CACNB4;CACNB4;CACNB4;CACNB4;CACNB4;CACNB4;CACNB2;CACNB2;CACNB2;CACNB2;CACNB2;CACNB4;CACNB3;CACNB3;CACNB3;CACNB4;CACNB4;CACNB4;CACNB4;CACNB4;CACNB3;CACNB3;CACNB3;CACNB3;CACNB3;CACNB1;CACNB1;CACNB1;CACNB2;CACNB2;CACNB2;CACNB2;CACNB2;CACNB2;CACNB2;CACNB2;CACNB2;CACNB2	Isoform of Q08289, Calcium channel voltage-dependent subunit beta 2;Isoform of O00305, GuKc domain-containing protein;Isoform of O00305, GuKc domain-containing protein;Isoform of O00305, GuKc domain-containing protein;Isoform of O00305, GuKc domain-containing protein;Isoform of O00305, SH3 domain-containing protein;Isoform of O00305, SH3 domain-containing protein;Isoform of O00305, Calcium channe…	1	65635.92;51235.46;50314.39;52029.43;37714.64;46319.16;55129.01;47868.77;28336.72;44359.6;43674.77;38210.11;53776.2;65339.47;59724.12;64706.09;29961.87;67540.77;49648.59;51613.51;6236.36;13516.84;53157.77;58169.19;58169.19-2;58169.19-3;58169.19-4;54531.92;54531.92-2;54531.92-3;54531.92-4;54531.92-5;65713.61;65713.61-2;65713.61-3;73580.62;73580.62-10;73580.62-2;73580.62-3;73580.62-4;73580.62-5;7358…	NaN	NaN	25218.9	NaN	44886.8	19041	33810.9	NaN	27401.1	NaN	8597.88	NaN	NaN	7412.56	NaN	28561	38614.2	67571.5	55265.8	50451.1	46447.5	66981.3	46042.8	24843.8	NaN	NaN	19175.8	NaN	14777.6	42644.4	NaN	NaN	NaN	67565.3	45047.2	63368.8	NaN	26786.1	13243.4	15965.8	21521.6	13415.7	NaN	26867.5	71080.2
A0A087WVZ7;A0A087X068;Q9UJW7;Q9UJW7-2	ZNF229	Isoform of Q9UJW7, Zinc finger protein 229;Isoform of Q9UJW7, KRAB domain-containing protein;Zinc finger protein 229;Isoform of Q9UJW7, Isoform 2 of Zinc finger protein 229	2	93100.68;9693.77;93707.32;93707.32-2	35225	NaN	12547.1	NaN	73675	29431.5	22437	NaN	96378.8	NaN	NaN	NaN	NaN	NaN	NaN	NaN	NaN	NaN	19192.3	NaN	11064.4	NaN	NaN	NaN	NaN	NaN	6517.49	NaN	4765.45	18383	NaN	24735.3	11308.6	14297.4	NaN	NaN	3424.85	8154.22	NaN	NaN	NaN	4329.78	NaN	NaN	1609.81
A0A087WVZ9;A0A0A0MQR7;P19388	POLR2E	Isoform of P19388, DNA-directed RNA polymerase II subunit E;Isoform of P19388, DNA-directed RNA polymerase II subunit E;DNA-directed RNA polymerases I, II, and III subunit RPABC1	1	21459.65;23565.89;24551.21	NaN	NaN	NaN	NaN	NaN	NaN	NaN	NaN	NaN	NaN	NaN	NaN	NaN	NaN	11635.8	NaN	9737.38	4800.62	NaN	NaN	NaN	NaN	NaN	24347	NaN	NaN	NaN	15296.3	15304.9	NaN	NaN	11387.6	NaN	9561.92	9979.33	24377.5	NaN	38359.4	NaN	NaN	NaN	9994.45	8561.37	7827.12	5670.57
A0A087WW00;C9J9H9;P51668;Q9Y2X8	UBE2D1;UBE2D4;UBE2D1;UBE2D4	Isoform of P51668, UBC core domain-containing protein;Isoform of Q9Y2X8, UBC core domain-containing protein;Ubiquitin-conjugating enzyme E2 D1;Ubiquitin-conjugating enzyme E2 D4	1	12421.26;13645.59;16602.03;16649.09	NaN	NaN	NaN	NaN	NaN	NaN	NaN	NaN	NaN	NaN	NaN	NaN	NaN	NaN	NaN	NaN	1449.91	NaN	NaN	NaN	NaN	NaN	NaN	NaN	NaN	NaN	NaN	NaN	NaN	NaN	NaN	NaN	NaN	NaN	NaN	NaN	NaN	NaN	NaN	NaN	NaN	NaN	NaN	NaN	NaN
A0A087WW06;B0QYP5;Q96AY4	TTC28	Isoform of Q96AY4, TPR_REGION domain-containing protein;Isoform of Q96AY4, Tetratricopeptide repeat protein 28 (Fragment);Tetratricopeptide repeat protein 28	1	256867.61;32036.24;270884.44	12454.3	NaN	13042.3	NaN	NaN	NaN	NaN	NaN	7478.38	NaN	NaN	NaN	9204.07	NaN	7176.17	4890.37	554.545	3647.74	NaN	NaN	NaN	NaN	NaN	1926.58	NaN	NaN	NaN	NaN	NaN	1959.01	NaN	3161.8	NaN	NaN	NaN	NaN	NaN	NaN	NaN	NaN	3238.72	4266.73	3793.72	NaN	NaN
A0A087WW23;P20292	ALOX5AP	Isoform of P20292, Arachidonate 5-lipoxygenase-activating protein;Arachidonate 5-lipoxygenase-activating protein	2	24207.86;18157.11	30993.4	NaN	NaN	8149.25	35912.7	NaN	NaN	5942.62	8086.43	NaN	NaN	NaN	NaN	NaN	NaN	3955.04	2671.63	10232.9	17629.7	18130.2	23711.9	14561.2	7230.55	33846.4	NaN	NaN	NaN	NaN	NaN	2147.88	5172.06	10762.6	21962.6	22938.8	28714.1	21000.5	NaN	22496.3	4421.35	NaN	NaN	NaN	NaN	NaN	NaN
A0A087WW28	MAGIX	Isoform of Q9H6Y5, PDZ domain-containing protein MAGIX	1	4589.52	NaN	NaN	NaN	NaN	NaN	NaN	NaN	NaN	NaN	NaN	NaN	NaN	970.073	NaN	339.249	NaN	214.477	NaN	NaN	369.913	NaN	NaN	NaN	NaN	NaN	NaN	NaN	NaN	NaN	NaN	NaN	NaN	NaN	NaN	NaN	NaN	NaN	NaN	NaN	NaN	NaN	NaN	NaN	NaN	NaN
A0A087WW36	ACP6	Isoform of Q9NPH0, Lysophosphatidic acid phosphatase type 6 (Fragment)	2	16313.7	NaN	NaN	NaN	NaN	NaN	NaN	NaN	NaN	NaN	NaN	NaN	NaN	NaN	NaN	NaN	NaN	NaN	NaN	NaN	NaN	NaN	NaN	NaN	NaN	NaN	NaN	NaN	NaN	NaN	NaN	NaN	NaN	NaN	NaN	NaN	NaN	NaN	NaN	840.891	NaN	NaN	NaN	NaN	NaN	NaN
A0A087WW48;E7ET14;H0Y3N9;H0Y589;O75151;Q9UPP1;Q9UPP1-2;Q9UPP1-3;Q9UPP1-4;Q9UPP1-5	PHF2;PHF2;PHF8;PHF8;PHF2;PHF8;PHF8;PHF8;PHF8;PHF8	Isoform of O75151, PHD-type domain-containing protein;Isoform of O75151, PHD domain-containing protein;Isoform of Q9UPP1, JmjC domain-containing protein (Fragment);Isoform of Q9UPP1, JmjC domain-containing protein (Fragment);Lysine-specific demethylase PHF2;Histone lysine demethylase PHF8;Isoform of Q9UPP1, Isoform 2 of Histone lysine demethylase PHF8;Isoform of Q9UPP1, Isoform 3 of Histone lysin…	1	35330.3;33166.7;NaN;NaN;120774.99;117864.06;117864.06-2;117864.06-3;117864.06-4;117864.06-5	NaN	NaN	NaN	NaN	NaN	NaN	NaN	NaN	NaN	NaN	NaN	NaN	14750.6	NaN	NaN	NaN	NaN	NaN	NaN	NaN	NaN	NaN	NaN	NaN	NaN	NaN	NaN	NaN	NaN	NaN	NaN	NaN	NaN	NaN	NaN	NaN	NaN	NaN	NaN	NaN	8531.52	NaN	NaN	NaN	NaN
A0A087WW58;Q9C0D9	SELENOI	Isoform of Q9C0D9, Ethanolaminephosphotransferase 1;Ethanolaminephosphotransferase 1	3	45078.78;45228.82	NaN	11068.9	NaN	NaN	NaN	5289.69	4230.58	11878.3	7625.25	NaN	NaN	NaN	NaN	NaN	NaN	NaN	NaN	3611.25	9800.31	8204.16	NaN	NaN	NaN	NaN	NaN	NaN	NaN	NaN	4525.78	NaN	2867.38	5896.17	8073.06	5780.79	7924.21	NaN	NaN	1295.44	NaN	NaN	NaN	22711	NaN	17936.3	16375.7
A0A087WW59;Q7Z7L8	C11orf96	Isoform of Q7Z7L8, Uncharacterized protein C11orf96;Uncharacterized protein C11orf96	2	13772.72;46113.94	NaN	NaN	NaN	NaN	NaN	NaN	NaN	NaN	NaN	NaN	9338.56	16958.9	5450.42	NaN	5118.84	1917.34	NaN	NaN	NaN	NaN	NaN	NaN	NaN	NaN	12592.7	59573.5	10873.5	7231.64	3529.27	2450.88	2734.91	NaN	NaN	NaN	NaN	NaN	NaN	NaN	NaN	7143.08	5998.81	2932.4	1831.25	2042.65	NaN
A0A087WW66;Q99460;Q99460-2	PSMD1	Isoform of Q99460, 26S proteasome non-ATPase regulatory subunit 1;26S proteasome non-ATPase regulatory subunit 1;Isoform of Q99460, Isoform 2 of 26S proteasome non-ATPase regulatory subunit 1	29	105851.27;105836.26;105836.26-2	176852	128673	105378	133749	157891	136229	128429	187522	177332	147202	46356.6	55668.9	189941	162746	107728	84812.1	56758.5	34608.5	27474.4	22008.5	7976.45	9122.92	13671.4	16009.1	71883.9	50849.2	181365	143703	124275	85265.2	64029.9	47565	35074.5	31271.6	13993.7	22909.7	11280.4	51636.6	43662.2	50865.1	128826	108763	60811.4	79245.8	50337.9
A0A087WW76;A0A1B0GTZ9;A0A1B0GV73;A0A452Q6Z5;H0Y468;Q5T5U3	ARHGAP21	Isoform of Q5T5U3, Rho GTPase-activating protein 21;Isoform of Q5T5U3, Rho GTPase-activating protein 21 (Fragment);Isoform of Q5T5U3, Rho GTPase-activating protein 21;Isoform of Q5T5U3, Rho GTPase-activating protein 21;Isoform of Q5T5U3, Rho-GAP domain-containing protein (Fragment);Rho GTPase-activating protein 21	2	155984.51;55805.1;136277.34;156199.82;NaN;217462.12	NaN	NaN	NaN	NaN	NaN	NaN	NaN	NaN	NaN	NaN	NaN	NaN	NaN	NaN	NaN	NaN	NaN	NaN	2572.71	NaN	NaN	NaN	1860.58	NaN	NaN	NaN	NaN	NaN	NaN	NaN	NaN	NaN	NaN	1842.71	NaN	689.507	NaN	NaN	NaN	NaN	NaN	NaN	NaN	NaN	NaN
A0A087WW77;Q15334	LLGL1	Isoform of Q15334, LLGL domain-containing protein;Lethal(2) giant larvae protein homolog 1	5	114426.84;115418.04	3696.75	NaN	2963.29	1563.94	7743.46	NaN	NaN	5562.36	NaN	NaN	3296.58	NaN	4739.37	5479.39	3314.07	3360.52	2455.04	2472.49	2937.56	3015.17	1827.9	NaN	1448.97	996.802	3638.75	1673.51	4631.18	5236.1	3866.65	3181.61	1990.38	2929.8	3908.91	2957.64	2851.23	4344.15	NaN	NaN	NaN	NaN	3749.83	2541.76	3240.03	2862.7	2552.94
A0A087WW83;A0A087X0K8;Q6PRD1	GPR179	Isoform of Q6PRD1, G_PROTEIN_RECEP_F3_4 domain-containing protein;Isoform of Q6PRD1, G_PROTEIN_RECEP_F3_4 domain-containing protein;Probable G-protein coupled receptor 179	1	257431.5;257344.42;257363.46	NaN	NaN	NaN	NaN	NaN	NaN	NaN	NaN	NaN	NaN	NaN	NaN	NaN	NaN	NaN	NaN	1659.04	NaN	601.405	NaN	NaN	NaN	NaN	NaN	NaN	NaN	NaN	NaN	NaN	NaN	1044.91	380.55	NaN	NaN	1657.51	NaN	NaN	NaN	NaN	NaN	NaN	NaN	NaN	NaN	NaN
A0A087WWA3;O60333;O60333-2;O60333-4;Q4R9M9	KIF1B	Isoform of O60333, Kinesin-like protein KIF1B;Kinesin-like protein KIF1B;Isoform of O60333, Isoform 2 of Kinesin-like protein KIF1B;Isoform of O60333, Isoform 4 of Kinesin-like protein KIF1B;Isoform of O60333, Kinesin family member 1Bbeta isoform II	23	202009.52;204476.31;204476.31-2;204476.31-4;203642.37	22834.3	28473.6	17078.9	11956.6	26665.3	17211.7	17625.3	24479.6	30618.9	11957.4	9072.74	11112.7	9945.88	9346.63	6941.83	6656.37	4787.66	4635.37	3176.85	2626.18	NaN	1811.8	3556.39	1632.62	11951	11627.5	11072.2	9471.41	8852.84	6129.22	6232.85	4314.15	5127.9	3226.47	3286.57	9308.4	1822.66	2433.4	6652.75	10600.6	10314.2	8322.45	5865.5	5117.92	6030
A0A087WWA7;O14640;O14640-2;P54792;P54792-2	DVL1;DVL1;DVL1;DVL1P1;DVL1P1	Isoform of O14640, Segment polarity protein dishevelled homolog DVL-1;Segment polarity protein dishevelled homolog DVL-1;Isoform of O14640, Isoform 2 of Segment polarity protein dishevelled homolog DVL-1;Putative segment polarity protein dishevelled homolog DVL1P1;Isoform of P54792, Isoform Short of Putative segment polarity protein dishevelled homolog DVL1P1	2	47716.51;75186.75;75186.75-2;73253.58;73253.58-2	NaN	NaN	NaN	NaN	NaN	NaN	NaN	NaN	NaN	NaN	NaN	NaN	NaN	NaN	405.626	620.043	84.1777	767.855	295.813	NaN	NaN	NaN	NaN	NaN	NaN	NaN	NaN	246.589	NaN	402.968	NaN	NaN	73.5314	124.802	107.257	NaN	NaN	NaN	NaN	NaN	NaN	497.236	521.88	475.611	472.871
A0A087WWF6;F8W8R3;P49005	POLD2	Isoform of P49005, DNA polymerase delta subunit 2;Isoform of P49005, DNA polymerase delta subunit 2;DNA polymerase delta subunit 2	3	54695.45;49612.51;51289.46	NaN	NaN	NaN	NaN	NaN	NaN	NaN	27239.6	NaN	NaN	8477.48	NaN	NaN	NaN	7797.12	4368.47	NaN	4521.75	3020.83	7441.16	NaN	NaN	5169.81	6674.18	NaN	NaN	10468	6003.03	8463.49	5541.94	6939.66	4804.67	10376	6636.97	9889.49	9811.42	11588.7	13417.9	7409.41	14358.2	NaN	6108.93	NaN	6429.61	4447.21
A0A087WWG5	RAD54L	Isoform of Q92698, DNA repair and recombination protein RAD54-like (Fragment)	1	3370.96	12706.9	32055.7	25330.2	19600.8	32148.7	16553.5	NaN	30526.2	17216.6	13830.2	NaN	NaN	NaN	NaN	5499.48	17212.4	22210	31076.4	25703.5	20207.2	NaN	9952.38	10070.2	8926.01	NaN	NaN	NaN	NaN	1749.53	12547.3	18592.8	14527.2	33307.1	19428.2	19705.8	13619.5	9894.16	28343	4312.73	NaN	NaN	NaN	2918.39	9217.7	21950.5
A0A087WWH3;Q9NZM4;Q9NZM4-2	BICRA	Isoform of Q9NZM4, GLTSCR1 domain-containing protein;BRD4-interacting chromatin-remodeling complex-associated protein;Isoform of Q9NZM4, Isoform 2 of BRD4-interacting chromatin-remodeling complex-associated protein	1	152822.37;158490.35;158490.35-2	9744.03	NaN	NaN	NaN	NaN	NaN	NaN	NaN	NaN	NaN	NaN	NaN	NaN	NaN	NaN	NaN	NaN	NaN	NaN	NaN	NaN	NaN	NaN	7830.25	NaN	NaN	NaN	NaN	NaN	NaN	NaN	NaN	NaN	NaN	NaN	8935.5	NaN	10847.7	NaN	NaN	NaN	NaN	NaN	NaN	NaN
A0A087WWI0	LRMDA	Isoform of Q9H2I8, Leucine-rich melanocyte differentiation-associated protein	6	25689.3	NaN	NaN	2285.71	NaN	NaN	NaN	5260.54	NaN	NaN	10918.5	10209.7	22252.2	NaN	15496.6	10545.9	9856.37	7779.6	5722.67	8047.67	4498.72	3167.18	NaN	NaN	4291.59	11196.4	48990.6	17212.8	11583.8	10759.9	12340.3	8780.43	7167.4	10228.9	5654.27	4010.51	NaN	4523.06	4142.11	8077.9	18579.4	8940.36	7733.18	12284.4	4249.59	5835.66
A0A087WWM0;O43617	TRAPPC3	Isoform of O43617, Trafficking protein particle complex subunit;Trafficking protein particle complex subunit 3	2	21231.22;20274.1	3566.42	NaN	3892.34	3636.86	NaN	2600.73	3288.27	2586.71	3953.41	6561.21	112964	143560	89987.9	101827	123528	135357	67941.8	54216.9	35261.2	36952.4	17305.9	21613.5	19624.8	14828.6	159728	242340	118788	121596	91348.1	100904	83315.6	59621.6	39312.1	31813	13416.5	8467.42	NaN	9763.98	92559.6	NaN	64406.4	80589.4	163028	54225	43303.3
A0A087WWM4;H0YNJ6;Q9P2T1;Q9P2T1-2	GMPR2	Isoform of Q9P2T1, GMP reductase;Isoform of Q9P2T1, GMP reductase;GMP reductase 2;Isoform of Q9P2T1, Isoform 2 of GMP reductase 2	12	38217.01;46937.93;37874.38;37874.38-2	62358.4	100120	52252.2	47332.8	53460.6	49075.7	48271.5	72159	45746.2	58292.3	110116	202681	137462	147339	66403.8	49513.5	30800.2	20376.7	12819.8	12132.3	5176.98	3518.12	5028.82	6666.38	88878.9	70808.1	65317.8	62219.7	61411	37791.9	32748.6	23276.3	11113.2	12677.3	5054.35	4754.25	2166.16	10587.7	72913.7	128479	91801.5	50301.9	35251.5	36521.5	25272.7
A0A087WWM6;E7EQL6;O43272;O43272-1;O43272-2	PRODH	Isoform of O43272, Proline dehydrogenase;Isoform of O43272, Proline dehydrogenase;Proline dehydrogenase 1, mitochondrial;Isoform of O43272, Isoform 3 of Proline dehydrogenase 1, mitochondrial;Isoform of O43272, Isoform 2 of Proline dehydrogenase 1, mitochondrial	7	68029.11;56255.22;68002.04;68002.04-1;68002.04-2	NaN	NaN	13528.5	10612.4	13556.9	NaN	NaN	NaN	2561.18	NaN	17099.3	NaN	NaN	NaN	1525.12	NaN	NaN	NaN	NaN	NaN	7187.59	2727.14	3335.9	4527.76	NaN	NaN	NaN	NaN	NaN	NaN	NaN	1663.8	1686.34	5048.23	7324.04	28320.5	17617.9	12553.1	NaN	NaN	NaN	NaN	NaN	10573.8	NaN
A0A087WWP4;A0A494C001;A0A499FJY3;Q96T37;Q96T37-2;Q96T37-3;Q96T37-4	RBM15	Isoform of Q96T37, RNA-binding protein 15;Isoform of Q96T37, RNA-binding protein 15;Isoform of Q96T37, RNA-binding protein 15;RNA-binding protein 15;Isoform of Q96T37, Isoform 2 of RNA-binding protein 15;Isoform of Q96T37, Isoform 3 of RNA-binding protein 15;Isoform of Q96T37, Isoform 4 of RNA-binding protein 15	16	102134.79;98014.1;101311.93;107188.6;107188.6-2;107188.6-3;107188.6-4	24774.8	34313.7	28013.3	19116.3	19464.3	17559.4	24447.7	15689.4	25424.4	35411.5	NaN	NaN	NaN	NaN	NaN	2550.99	4639.43	4696.05	5449.4	5703.3	8324.4	12968.2	10667.5	35482	NaN	NaN	NaN	2574.46	3826.4	4613.36	5973.17	5357.68	6334.02	5305.71	8317.82	13940.5	13929.7	29830.8	1360.5	NaN	NaN	NaN	1321.81	2867.54	4501.86
A0A087WWP5;Q12962	TAF10	Isoform of Q12962, Transcription initiation factor TFIID subunit 10 (Fragment);Transcription initiation factor TFIID subunit 10	1	12196.84;21711.3	NaN	NaN	NaN	NaN	NaN	NaN	NaN	NaN	17897.4	NaN	NaN	NaN	NaN	NaN	NaN	NaN	NaN	NaN	NaN	NaN	NaN	NaN	NaN	18207.3	NaN	NaN	NaN	NaN	NaN	NaN	NaN	NaN	NaN	NaN	NaN	NaN	NaN	NaN	NaN	NaN	NaN	NaN	NaN	NaN	NaN
A0A087WWP8;A0A0C4DGT8;A0A0C4DH79;Q5VWQ0;Q5VWQ0-4	RSBN1	Isoform of Q5VWQ0, Lysine-specific demethylase 9;Isoform of Q5VWQ0, Lysine-specific demethylase 9;Isoform of Q5VWQ0, Lysine-specific demethylase 9;Lysine-specific demethylase 9;Isoform of Q5VWQ0, Isoform 4 of Lysine-specific demethylase 9	1	84976.37;77319.78;45706.02;90072.24;90072.24-4	7807.64	23192.7	9831.09	15921.3	19370.3	13878.9	34472.9	10155.6	11438.3	8456.66	NaN	NaN	NaN	NaN	NaN	NaN	NaN	4233.49	7977.18	NaN	NaN	NaN	NaN	6805.84	NaN	NaN	NaN	NaN	NaN	1379.11	2427.28	3813.92	NaN	NaN	NaN	NaN	NaN	NaN	NaN	NaN	436.028	NaN	353.243	802.129	NaN
A0A087WWQ2;Q92979;V9GYP5	EMG1	Isoform of Q92979, Ribosomal RNA small subunit methyltransferase NEP1 (Fragment);Ribosomal RNA small subunit methyltransferase NEP1;Isoform of Q92979, Ribosomal RNA small subunit methyltransferase NEP1 (Fragment)	3	24457.61;26720.11;23789.76	7649.18	NaN	NaN	4688	5054.17	3630.8	NaN	5105.19	8299.76	NaN	NaN	NaN	NaN	2815.77	NaN	NaN	NaN	NaN	NaN	NaN	5715.38	2482.59	NaN	18229.7	NaN	NaN	NaN	2229.93	4134.97	NaN	NaN	NaN	NaN	NaN	NaN	NaN	NaN	NaN	NaN	NaN	NaN	NaN	NaN	NaN	NaN
A0A087WWR2;H3BQI4;H3BQS2;I3L2Z5;P56270;P56270-2;P56270-3;P56270-4	MAZ	Isoform of P56270, Myc-associated zinc finger protein;Isoform of P56270, Myc-associated zinc finger protein (Fragment);Isoform of P56270, C2H2-type domain-containing protein (Fragment);Isoform of P56270, Myc-associated zinc finger protein (Fragment);Myc-associated zinc finger protein;Isoform of P56270, Isoform 2 of Myc-associated zinc finger protein;Isoform of P56270, Isoform 3 of Myc-associated …	1	26751.63;NaN;15978.17;22187.21;48607.67;48607.67-2;48607.67-3;48607.67-4	NaN	4802.92	NaN	NaN	NaN	NaN	NaN	NaN	NaN	NaN	8185.86	NaN	NaN	NaN	NaN	NaN	4069.79	NaN	1773.28	NaN	NaN	NaN	NaN	7047.1	NaN	NaN	NaN	2489.79	NaN	NaN	NaN	NaN	NaN	NaN	NaN	NaN	NaN	NaN	4312.04	NaN	2.04425	NaN	NaN	1733.47	17051.6
A0A087WWS1;Q96FV9	THOC1	Isoform of Q96FV9, Death domain-containing protein;THO complex subunit 1	10	75652.3;75666.32	4868.48	NaN	NaN	5575.06	5328.45	3304.15	2770.12	5400.85	9631.95	494.302	NaN	11050.3	NaN	NaN	10710.8	4994.75	5884.33	7428.74	6383.35	11921.1	15195.1	32827.6	10924.1	13708.3	NaN	NaN	NaN	NaN	NaN	NaN	NaN	5873.11	2107.69	6046.81	1603.48	5826.6	NaN	14138	7866.13	NaN	3538.56	NaN	NaN	7105.61	3119.53
A0A087WWT7;A0A1W2PRP3;Q7Z7M1	ADGRD2	Isoform of Q7Z7M1, Adhesion G-protein-coupled receptor D2 (Fragment);Isoform of Q7Z7M1, Adhesion G-protein-coupled receptor D2 (Fragment);Adhesion G-protein coupled receptor D2	1	4667.62;NaN;104087.35	NaN	NaN	NaN	NaN	NaN	NaN	NaN	NaN	NaN	NaN	NaN	NaN	NaN	NaN	NaN	8903.2	NaN	NaN	NaN	2335.78	NaN	NaN	NaN	NaN	NaN	NaN	NaN	NaN	NaN	NaN	NaN	NaN	NaN	11837.2	NaN	NaN	NaN	NaN	NaN	NaN	NaN	NaN	NaN	NaN	NaN
A0A087WWU8	TPM3	Isoform of P06753, Tropomyosin alpha-3 chain	4	26420.7	27306.9	64311.8	60642.3	41350.4	106748	21948.8	39994.1	10581	32199.5	78858	NaN	3241.97	NaN	NaN	3008.5	6015.18	3772.82	5933.84	4392.99	6148.39	4584.5	NaN	5925.21	3637.55	20023.4	48492.8	16698.2	9748.71	11375.4	8178.03	7713.19	6643.63	10642	11737.6	5751.6	7593.33	4673.95	78954.5	25083.5	139088	21920.5	18068	21403.7	14846.1	6069.13
A0A087WWW9;O95999	BCL10	Isoform of O95999, CARD domain-containing protein;B-cell lymphoma/leukemia 10	5	25102.23;26251.58	NaN	NaN	NaN	NaN	NaN	NaN	NaN	NaN	NaN	NaN	15335.8	39846.5	15007	17197.8	9902.14	11042.6	5884.64	NaN	NaN	NaN	NaN	NaN	NaN	NaN	17273.8	86079.6	16683.6	9608.71	16051.9	9561.69	8395.39	6647.81	5622.75	NaN	NaN	NaN	NaN	NaN	12574.8	NaN	16771.3	15373.5	20925.2	5862.74	7127.4
A0A087WWY0;P08519	LPA	Isoform of P08519, Apolipoprotein(a);Apolipoprotein(a)	2	62553.58;501319.13	2840.24	36648.3	16304.1	6437.94	5972.52	4387.97	10363.4	2441.01	2157.57	15040.4	6000.12	NaN	NaN	NaN	NaN	3432.07	7691.89	13032.1	10983.2	11047.8	16346.3	18325.5	11685	13271.4	2591.62	NaN	NaN	NaN	NaN	1629.24	6135.09	8240.6	14403.3	10054.8	7108.69	7039.43	9088.93	2051.12	14061.4	NaN	1682.66	3647.89	7458.53	7425.86	21249.2
A0A087WX02;F8WB74;M0QYX1;P63302	SELENOW	Isoform of P63302, Selenoprotein W;Isoform of P63302, Selenoprotein W;Isoform of P63302, Selenoprotein W;Selenoprotein W	1	9297.94;9458.14;9564.4;9447.98	NaN	NaN	NaN	NaN	NaN	NaN	NaN	NaN	NaN	NaN	NaN	11621.4	NaN	NaN	NaN	7093.43	NaN	NaN	NaN	NaN	NaN	NaN	NaN	NaN	NaN	NaN	NaN	NaN	NaN	NaN	NaN	NaN	NaN	NaN	NaN	NaN	NaN	NaN	15571.3	22279	9602.86	NaN	NaN	6419.22	NaN
A0A087WX10;G3V4M2;G3V5E8;P54803	GALC	Isoform of P54803, Galactocerebrosidase (Fragment);Isoform of P54803, Galactocerebrosidase;Isoform of P54803, Galactocerebrosidase;Galactocerebrosidase	2	NaN;11695.34;23550.73;77063.49	NaN	NaN	NaN	7577.89	NaN	NaN	NaN	NaN	NaN	NaN	4758.91	NaN	NaN	3527.3	3221.93	6040.94	5211.37	12641	11302.9	12736.6	20620.2	16252.3	12374.5	26923.6	NaN	NaN	NaN	NaN	1992.06	8120.95	5916.47	9891.16	20397.7	9253.63	9106.65	10987	9790.62	NaN	NaN	NaN	NaN	NaN	NaN	NaN	6523.02
A0A087WX11;J3KNG8;Q8TF40;Q8TF40-3	FNIP1	Isoform of Q8TF40, UDENN FNIP1/2-type domain-containing protein;Isoform of Q8TF40, UDENN FNIP1/2-type domain-containing protein;Folliculin-interacting protein 1;Isoform of Q8TF40, Isoform 3 of Folliculin-interacting protein 1	1	103394.52;125847.03;130555.3;130555.3-3	NaN	NaN	NaN	NaN	NaN	NaN	NaN	NaN	NaN	NaN	544.514	NaN	NaN	NaN	NaN	NaN	NaN	NaN	NaN	NaN	NaN	NaN	NaN	NaN	NaN	NaN	NaN	NaN	1583.92	NaN	NaN	NaN	NaN	NaN	NaN	NaN	NaN	NaN	NaN	NaN	284.481	NaN	NaN	NaN	118.364
A0A087WX19;A0A087WX45;C9J5R6	IQCE	Isoform of Q6IPM2, IQ domain-containing protein E;Isoform of Q6IPM2, IQ domain-containing protein E;Isoform of Q6IPM2, IQ domain-containing protein E (Fragment)	1	76532.05;78171.7;28875.75	32226.6	41112	35058.3	37881.1	5502.74	39866.6	43295.8	45159.9	31221.8	12998.6	1528.6	NaN	NaN	NaN	4916.93	5063.53	7422.98	6268.75	7940.83	10059.8	44108.9	NaN	35423.7	31853.7	NaN	NaN	NaN	NaN	NaN	NaN	NaN	4792.22	5763.61	5829.42	19273.1	41384.2	30005.5	36367	NaN	NaN	NaN	2930.97	5167.18	8352.99	9742.05
A0A087WX22;H3BVG2;Q2M296-3;Q2M296-4	MTHFSD	Isoform of Q2M296, Methenyltetrahydrofolate synthase domain-containing protein (Fragment);Isoform of Q2M296, Methenyltetrahydrofolate synthase domain-containing protein (Fragment);Isoform of Q2M296, Isoform 3 of Methenyltetrahydrofolate synthase domain-containing protein;Isoform of Q2M296, Isoform 4 of Methenyltetrahydrofolate synthase domain-containing protein	1	16916.53;12455.47;42095.51;41996.38	NaN	NaN	NaN	NaN	NaN	NaN	NaN	NaN	NaN	NaN	NaN	NaN	NaN	NaN	NaN	NaN	479.293	NaN	1251.68	NaN	NaN	NaN	509.629	NaN	NaN	NaN	NaN	NaN	NaN	NaN	NaN	NaN	NaN	NaN	NaN	NaN	NaN	NaN	NaN	NaN	NaN	NaN	NaN	NaN	377.918
A0A087WX80;A0A087WYF1;P24043	LAMA2	Isoform of P24043, Laminin subunit alpha-2;Isoform of P24043, Laminin subunit alpha-2;Laminin subunit alpha-2	9	343751.16;343417.72;343905.42	21424.1	27156.3	17665.4	25088.3	16821.3	18856.3	22217.4	27048.8	12821.5	18305.9	5770.66	11634.7	9650.61	9258.31	6749.77	5245.33	4609.56	5331.22	10715	16510.2	40348.5	33219.9	18184.7	30193.2	8212.6	4730.16	8906.48	8462.29	6739.03	6032	4955.16	8370.75	11743.6	11647.2	23094.9	23441.5	22529.6	27735.9	6535.64	4087.39	4436.66	3266.99	2746.24	4170.29	3004.27
A0A087WX97;Q9BXK5	BCL2L13	Isoform of Q9BXK5, Bcl-2-like protein 13;Bcl-2-like protein 13	10	54389.15;52723.16	121531	141967	144137	95092.9	69638.8	89847.5	177669	75413.5	128791	119786	45625.2	107103	38810.2	39471	39998.3	29888.4	24781.4	34033.4	44482.8	53424.6	114105	167198	79014.4	88809.2	72160.1	166831	40184.1	30822.4	26308.8	20348.4	18633.9	26531.4	35229	27065.2	60284.7	82401.1	110742	70478.4	93887.2	107274	40259.2	45381.3	101398	32389.5	35576.3
A0A087WX99;A0A0G2JRA4;P55283;P55283-2	CDH4	Isoform of P55283, Cadherin-4;Isoform of P55283, Cadherin-4 (Fragment);Cadherin-4;Isoform of P55283, Isoform 2 of Cadherin-4	2	90138.2;61656.22;100280.57;100280.57-2	NaN	NaN	NaN	NaN	12.6839	NaN	NaN	NaN	NaN	NaN	NaN	NaN	NaN	NaN	NaN	NaN	361.477	NaN	596.348	NaN	NaN	NaN	NaN	NaN	NaN	NaN	NaN	NaN	NaN	NaN	NaN	189.401	NaN	566.74	NaN	NaN	NaN	NaN	414.778	NaN	NaN	NaN	NaN	NaN	NaN
A0A087WXB0;O15126	SCAMP1	Isoform of O15126, Secretory carrier-associated membrane protein;Secretory carrier-associated membrane protein 1	5	35046.35;37920.43	11239.2	31320.5	21006.9	31693.4	19742.2	11453.9	33535.2	8168.19	35099.9	49001	5315.55	NaN	4827.93	6981.28	13273.2	21462.6	17456.7	13673.1	10172	11557.6	8495.97	8907.97	3753.52	12461.8	7761.73	2993.77	16868.2	19477.9	19503.2	39947.5	27027.9	18888.8	21860.7	14056.4	12466.6	26933	13310.1	32294.4	8716.24	NaN	6206.2	15611.7	13088.5	24338.8	20402.2
A0A087WXB8;C9J0E2;C9J480;C9JWJ3;C9JXM2;Q9Y274	ST3GAL6	Isoform of Q9Y274, ST3 beta-galactoside alpha-2,3-sialyltransferase 6, isoform CRA_b;Isoform of Q9Y274, Type 2 lactosamine alpha-2,3-sialyltransferase (Fragment);Isoform of Q9Y274, Type 2 lactosamine alpha-2,3-sialyltransferase (Fragment);Isoform of Q9Y274, Type 2 lactosamine alpha-2,3-sialyltransferase (Fragment);Isoform of Q9Y274, Type 2 lactosamine alpha-2,3-sialyltransferase (Fragment);Type 2…	1	43470.61;26693.19;29853.81;18118.01;13763.97;38213.62	NaN	NaN	NaN	NaN	NaN	NaN	NaN	NaN	NaN	NaN	NaN	NaN	NaN	NaN	NaN	NaN	6789.16	NaN	NaN	NaN	NaN	NaN	NaN	NaN	NaN	NaN	NaN	NaN	NaN	NaN	3000.09	NaN	NaN	NaN	NaN	NaN	NaN	NaN	NaN	NaN	NaN	NaN	NaN	3974.12	4755.39
A0A087WXC5;E7ESZ7;O95299	NDUFA10	Isoform of O95299, NADH dehydrogenase [ubiquinone] 1 alpha subcomplex subunit 10, mitochondrial;Isoform of O95299, NADH dehydrogenase [ubiquinone] 1 alpha subcomplex subunit 10, mitochondrial;NADH dehydrogenase [ubiquinone] 1 alpha subcomplex subunit 10, mitochondrial	18	40836.7;44738.22;40750.6	40517.3	33568.8	34811.5	37662.9	36386.6	39412.1	46720.7	34946.2	34701.2	32371.5	6666.63	NaN	NaN	NaN	3661.95	7484.42	12671.7	26679.9	32258.7	34390.5	154498	140609	87053.3	80036.8	4634.59	NaN	NaN	NaN	2188.97	10892.2	8860.44	19076.2	28601	27160.6	52006.7	69352.4	74039	44856.4	8029.94	NaN	NaN	2934.35	2694	6091.03	20762.9
A0A087WXD1;Q96T83	SLC9A7	Isoform of Q96T83, Sodium/hydrogen exchanger;Sodium/hydrogen exchanger 7	4	80216.16;80130.97	NaN	NaN	NaN	NaN	NaN	NaN	NaN	NaN	NaN	NaN	NaN	NaN	NaN	NaN	NaN	NaN	3242.52	3978.73	NaN	1790.79	NaN	NaN	NaN	NaN	NaN	NaN	NaN	798.727	NaN	4736.18	2869.79	1176.55	1877.31	NaN	NaN	NaN	NaN	NaN	NaN	NaN	NaN	NaN	3240.26	3926.54	5958.77
A0A087WXF8;A0A087WYV3;A0A0D9SEW3;Q9NP64;Q9NP64-2;Q9NP64-3	ZCCHC17	Isoform of Q9NP64, Nucleolar protein of 40 kDa;Isoform of Q9NP64, CCHC-type domain-containing protein;Isoform of Q9NP64, S1 motif domain-containing protein;Nucleolar protein of 40 kDa;Isoform of Q9NP64, Isoform 2 of Nucleolar protein of 40 kDa;Isoform of Q9NP64, Isoform 3 of Nucleolar protein of 40 kDa	1	29574.83;20451.3;27994.24;27569.56;27569.56-2;27569.56-3	NaN	NaN	NaN	NaN	NaN	NaN	NaN	NaN	NaN	NaN	NaN	NaN	NaN	NaN	NaN	NaN	NaN	NaN	558.539	NaN	NaN	NaN	625.69	NaN	NaN	NaN	NaN	NaN	NaN	NaN	NaN	NaN	NaN	826.706	1249.12	NaN	NaN	NaN	NaN	NaN	NaN	NaN	NaN	NaN	811.507
A0A087WXI2;Q9Y6R7	FCGBP	Isoform of Q9Y6R7, IgGFc-binding protein;IgGFc-binding protein	1	445211.03;572016.67	NaN	NaN	NaN	NaN	NaN	NaN	NaN	NaN	NaN	NaN	12067.4	NaN	NaN	NaN	NaN	NaN	NaN	NaN	NaN	1802.82	NaN	NaN	NaN	NaN	NaN	NaN	NaN	NaN	NaN	NaN	NaN	NaN	NaN	NaN	NaN	NaN	NaN	NaN	NaN	NaN	NaN	NaN	NaN	NaN	NaN
A0A087WXI5;P12830;P12830-2	CDH1	Isoform of P12830, Cadherin-1;Cadherin-1;Isoform of P12830, Isoform 2 of Cadherin-1	13	100027.14;97456.15;97456.15-2	10433.2	14032.5	27646.7	29729.2	43260	19577.3	19697.5	12858.8	14935.6	32853.6	4599.25	10016.7	2277.16	2267.73	2756.59	3283.31	3729.51	9924.95	23258	28587.6	23787.3	29001.4	10311.2	21463.9	5605.68	21460.6	10014.2	4058.36	3772.45	5443.8	5174.34	10219.8	19200.7	15945.8	22308	45499.6	33094.5	41710.5	11370.1	6447.03	5990.39	4727.03	7721.83	4421.64	7639.83
A0A087WXK4;Q7Z3F1	GPR155	Isoform of Q7Z3F1, DEP domain-containing protein;Integral membrane protein GPR155	1	93686.19;96919.19	11858.3	NaN	NaN	NaN	36425.3	NaN	NaN	7863.06	20042.7	NaN	3160.23	NaN	NaN	NaN	2204.16	15822.7	26174.4	69692.1	50153	32401.8	31859.5	NaN	NaN	NaN	NaN	6276.37	NaN	NaN	NaN	26587.8	39097.9	NaN	NaN	NaN	NaN	NaN	NaN	NaN	NaN	NaN	NaN	NaN	NaN	NaN	NaN
A0A087WXL0;A0A087X1G7;A0A0J9YX89;A0A3B3IT39;A8MZD0;O60613;O60613-2	SELENOF	Isoform of O60613, Selenoprotein F;Isoform of O60613, Sep15_SelM domain-containing protein;Isoform of O60613, Sep15_SelM domain-containing protein (Fragment);Isoform of O60613, Sep15_SelM domain-containing protein;Isoform of O60613, Selenoprotein F;Selenoprotein F;Isoform of O60613, Isoform 2 of Selenoprotein F	1	13370.61;17941.76;10186.48;13525.81;15691.04;18091.8;18091.8-2	NaN	NaN	NaN	NaN	NaN	NaN	NaN	NaN	NaN	NaN	NaN	NaN	NaN	NaN	NaN	NaN	NaN	NaN	NaN	NaN	NaN	NaN	NaN	NaN	NaN	NaN	NaN	NaN	NaN	NaN	NaN	NaN	NaN	NaN	NaN	NaN	NaN	NaN	NaN	NaN	NaN	NaN	467.926	3116.18	15198.1
A0A087WXL6;B7Z879;Q9H270	VPS11	Isoform of Q9H270, Vacuolar protein sorting-associated protein 11 homolog;Isoform of Q9H270, Vacuolar protein sorting-associated protein 11 homolog;Vacuolar protein sorting-associated protein 11 homolog	14	107808.7;107375.4;107836.71	14902.5	9347.3	8580.46	NaN	2919.23	4539.81	3388.77	12918	39553.9	12181.6	4937.74	1898.17	4486.3	8550.44	11359.7	8933.75	8125.51	9341.87	8861.87	6949	3206.63	4763.38	4026.88	5230.16	3329.4	NaN	8059.66	11222.9	9958.33	17222.8	10371.3	8877.64	11290.4	9123.82	6482.77	6467.27	4785.03	9862.3	7532.75	NaN	2047.21	5041.59	8537.66	12636	11798.2
A0A087WXM6;A0A0A6YYL6;J3KRX5;J3QQT2;P18621;P18621-3	RPL17;RPL17-C18orf32;RPL17;RPL17;RPL17;RPL17	Isoform of P18621, 60S ribosomal protein L17 (Fragment);RPL17-C18orf32 readthrough, 60S ribosomal protein L17;Isoform of P18621, 60S ribosomal protein L17 (Fragment);Isoform of P18621, 60S ribosomal protein L17 (Fragment);60S ribosomal protein L17;Isoform of P18621, Isoform 3 of 60S ribosomal protein L17	9	19585.75;26372.69;20170.47;19785.99;21397.02;21397.02-3	125121	213913	65416.4	88568.9	138940	75281.5	119247	140003	121397	95971.4	15248.3	1115.07	15723.7	58441.5	89870.4	116757	152837	204361	256032	229279	496824	513626	501531	328034	13354.1	718.46	45192.3	105613	87149.8	148382	162385	230568	383408	318814	372404	393480	436455	303786	38076.9	910.143	18509.2	51341.6	107421	104462	148694
A0A087WXN9;Q765P7	MTSS2	Isoform of Q765P7, IMD domain-containing protein;Protein MTSS 2	6	79798.19;79929.37	NaN	NaN	3282.61	5434.81	NaN	NaN	NaN	NaN	NaN	NaN	2059.14	4334.48	3099.78	5011.52	2263.31	2637.24	1760.71	855.626	688.177	1226.52	NaN	2835.25	1483.18	1110.9	3515.44	8162.76	2235.22	2541.43	2192.36	3257.15	1086.36	956.196	982.425	773.54	NaN	NaN	NaN	1971.85	NaN	3414.85	2651.78	3171.76	2481.49	1661.53	1131.7
A0A087WXP0	AZU1	Isoform of P20160, Peptidase S1 domain-containing protein	1	16423.5	NaN	31643.1	NaN	29807.2	55787.2	NaN	NaN	NaN	NaN	NaN	NaN	NaN	NaN	NaN	NaN	NaN	NaN	NaN	NaN	NaN	NaN	NaN	NaN	NaN	NaN	NaN	NaN	NaN	NaN	NaN	NaN	NaN	NaN	NaN	NaN	NaN	NaN	NaN	NaN	NaN	NaN	3056.89	NaN	NaN	5726.31
A0A087WXS6;C9JBF1	C2orf74	Isoform of A8MZ97, Uncharacterized protein C2orf74 (Fragment);Isoform of A8MZ97, Uncharacterized protein C2orf74	1	3163.84;13227.78	NaN	NaN	NaN	NaN	NaN	NaN	NaN	NaN	NaN	NaN	NaN	NaN	23216.3	NaN	NaN	NaN	NaN	NaN	NaN	NaN	NaN	NaN	NaN	NaN	NaN	NaN	NaN	NaN	NaN	NaN	NaN	NaN	NaN	NaN	NaN	NaN	NaN	NaN	6058.52	NaN	9318.79	7328.48	NaN	NaN	NaN
A0A087WXU0;A0A2R8Y4J4;Q9NWS8;Q9NWS8-2	RMND1	Isoform of Q9NWS8, DUF155 domain-containing protein;Isoform of Q9NWS8, DUF155 domain-containing protein;Required for meiotic nuclear division protein 1 homolog;Isoform of Q9NWS8, Isoform 2 of Required for meiotic nuclear division protein 1 homolog	7	32260.31;50517.56;51603.88;51603.88-2	37168.5	25268.6	62177.4	51493	16552.7	55773.8	44569.5	53264.1	51824.9	54250.8	2716.61	NaN	NaN	907.121	1500.73	3691.99	6657.58	24637.1	27291.4	40707.1	133179	136086	91528.6	76987.1	NaN	NaN	NaN	879.954	NaN	3971.77	3915.61	11236.8	17150.9	17097.7	54020.4	92013.5	90259.2	74444.5	13124.3	NaN	NaN	1283.51	3407.68	10320.7	29555.7
A0A087WXV4;P41235;P41235-2;P41235-4;P41235-5;P41235-6	HNF4A	Isoform of P41235, Hepatocyte nuclear factor 4-alpha;Hepatocyte nuclear factor 4-alpha;Isoform of P41235, Isoform HNF4-Alpha-2 of Hepatocyte nuclear factor 4-alpha;Isoform of P41235, Isoform HNF4-Alpha-4 of Hepatocyte nuclear factor 4-alpha;Isoform of P41235, Isoform HNF4-Alpha-7 of Hepatocyte nuclear factor 4-alpha;Isoform of P41235, Isoform HNF4-Alpha-8 of Hepatocyte nuclear factor 4-alpha	4	49990.45;52784.74;52784.74-2;52784.74-4;52784.74-5;52784.74-6	NaN	NaN	NaN	NaN	NaN	3275.68	NaN	NaN	NaN	NaN	NaN	NaN	NaN	NaN	NaN	NaN	7854.45	NaN	NaN	NaN	NaN	NaN	1310.81	14657.7	NaN	NaN	NaN	NaN	NaN	NaN	NaN	NaN	3325.08	6486.5	1501.8	NaN	1221.21	3316.38	NaN	NaN	NaN	NaN	NaN	NaN	NaN
A0A087WXW3;Q9Y3P8	SIT1	Isoform of Q9Y3P8, Signaling threshold-regulating transmembrane adapter 1;Signaling threshold-regulating transmembrane adapter 1	1	24201.26;21125.77	NaN	NaN	NaN	NaN	NaN	NaN	NaN	NaN	NaN	NaN	NaN	NaN	3321.15	NaN	NaN	NaN	NaN	NaN	NaN	NaN	NaN	NaN	NaN	NaN	NaN	4633.53	NaN	NaN	NaN	NaN	NaN	NaN	NaN	NaN	NaN	NaN	NaN	NaN	5013.89	NaN	19206.6	27135.3	NaN	18501.9	13376.4
A0A087WXW6;A0A140TA70;A0A140TA74;A9JR48;Q9BXA9;Q9BXA9-2;Q9BXA9-3;Q9BXA9-4	SALL3	Isoform of Q9BXA9, Sal-like protein 3;Isoform of Q9BXA9, Sal-like protein 3;Isoform of Q9BXA9, Sal-like protein 3 (Fragment);Isoform of Q9BXA9, SALL3 protein;Sal-like protein 3;Isoform of Q9BXA9, Isoform 1 of Sal-like protein 3;Isoform of Q9BXA9, Isoform 2 of Sal-like protein 3;Isoform of Q9BXA9, Isoform 4 of Sal-like protein 3	4	101676.02;135301.97;NaN;101534.85;135346.03;135346.03-2;135346.03-3;135346.03-4	5465.19	2.34512	NaN	1432.09	NaN	3307.72	2334.48	3656.6	2489.35	1562.23	NaN	NaN	NaN	NaN	6524.17	NaN	NaN	2045.71	9314.96	NaN	NaN	NaN	NaN	3157.42	NaN	NaN	NaN	NaN	3530.31	12864.8	NaN	NaN	NaN	NaN	NaN	1729.56	NaN	7343.14	5195.27	10502.7	NaN	10051.6	6783.46	5085.69	NaN
A0A087WXX8	SDHB	Isoform of P21912, Iron-sulfur subunit of complex II (Fragment)	1	14143.3	NaN	NaN	NaN	NaN	NaN	NaN	NaN	1341.55	NaN	NaN	NaN	NaN	NaN	NaN	NaN	NaN	NaN	NaN	NaN	NaN	NaN	2402.96	NaN	NaN	NaN	NaN	NaN	NaN	NaN	NaN	NaN	NaN	NaN	NaN	1005.37	NaN	NaN	NaN	NaN	NaN	NaN	NaN	NaN	NaN	NaN
A0A087WY00;F8W6H6;F8WE88;G3V394;Q9Y4I1;Q9Y4I1-2;Q9Y4I1-3	MYO5A	Isoform of Q9Y4I1, Unconventional myosin-Va;Isoform of Q9Y4I1, Unconventional myosin-Va;Isoform of Q9Y4I1, Unconventional myosin-Va;Isoform of Q9Y4I1, Unconventional myosin-Va;Unconventional myosin-Va;Isoform of Q9Y4I1, Isoform 2 of Unconventional myosin-Va;Isoform of Q9Y4I1, Isoform 3 of Unconventional myosin-Va	2	212201.46;215333.85;215358.95;215475.25;215404.97;215404.97-2;215404.97-3	NaN	NaN	NaN	NaN	NaN	NaN	NaN	NaN	NaN	NaN	NaN	NaN	NaN	NaN	NaN	NaN	NaN	NaN	NaN	NaN	NaN	NaN	NaN	NaN	NaN	NaN	NaN	NaN	NaN	NaN	NaN	NaN	1164.85	NaN	1281.47	NaN	NaN	3301.14	NaN	NaN	NaN	NaN	NaN	NaN	NaN
A0A087WY55;Q9NP79	VTA1	Isoform of Q9NP79, Chromosome 6 open reading frame 55, isoform CRA_b;Vacuolar protein sorting-associated protein VTA1 homolog	11	31102.08;33879.21	72465.6	108350	50222.1	71786.8	76721.9	62359.9	69306.8	65897.4	105837	61397	141085	223974	171027	140136	89731	64986.5	61198.8	54304.7	35719.7	28586.5	19738.4	14100.4	16276.8	21080.6	168313	206439	125257	86629.3	110859	60454.2	68735.2	46822.2	28006.8	34722.7	16994.9	19982.9	6546.74	15442.7	101369	146885	138107	87136.5	59100.5	67967.8	47559.6
A0A087WY67;P0CG29;P0CG30;Q6ICJ4	GSTT2;GSTT2;GSTT2B;GSTT2B	Isoform of P0CG29, Glutathione transferase;Glutathione S-transferase theta-2;Glutathione S-transferase theta-2B;Isoform of P0CG30, Glutathione transferase	1	27382.87;27506.05;27507;25948.13	NaN	NaN	NaN	NaN	NaN	NaN	NaN	NaN	NaN	NaN	63761.2	135024	61711	68270.8	37118.7	24629.4	13790.6	6153.87	2292.04	NaN	NaN	NaN	NaN	NaN	74089.8	75325.9	44053.6	37211.3	30789.4	10911.7	16992.3	8769.18	NaN	NaN	NaN	NaN	NaN	NaN	63704.1	89428.4	50102	29376	18428.3	14474.4	9458.82
A0A087WY71;Q96CW1;Q96CW1-2	AP2M1	Isoform of Q96CW1, AP-2 complex subunit mu;AP-2 complex subunit mu;Isoform of Q96CW1, Isoform 2 of AP-2 complex subunit mu	13	49526.54;49654.67;49654.67-2	200471	294930	121957	203890	208166	203594	205411	223777	295850	122304	52561.6	54488.6	56503.7	62159.8	56267.4	59198.2	71180.8	117504	197320	200419	218565	166868	107621	203795	55540.7	43779.9	41431.5	61292.9	55034.2	87461.4	79661.7	120569	202766	170245	193103	205353	148983	183326	85905	29406.5	35193.2	32119.4	34104	54784.4	94311.4
A0A087WY85;A0A0A0MQU3;D6RAH7;D6RFM0;H9KV45;P61077;P61077-2;P61077-3;P62837;P62837-2	UBE2D3;UBE2D2;UBE2D3;UBE2D2;UBE2D3;UBE2D3;UBE2D3;UBE2D3;UBE2D2;UBE2D2	Isoform of P61077, UBC core domain-containing protein;Isoform of P62837, UBC core domain-containing protein;Isoform of P61077, UBC core domain-containing protein;Isoform of P62837, UBC core domain-containing protein (Fragment);Isoform of P61077, UBC core domain-containing protein;Ubiquitin-conjugating enzyme E2 D3;Isoform of P61077, Isoform 2 of Ubiquitin-conjugating enzyme E2 D3;Isoform of P6107…	3	16817.39;16681.18;13636.7;11064.81;15934.2;16687.16;16687.16-2;16687.16-3;16735.25;16735.25-2	69090.1	36681.5	28914.6	61115.5	69777.7	69736.6	60028.5	98445.6	65456.5	62619.2	39582.4	NaN	20724.7	NaN	17503.1	1175	28135.6	22127.9	11434.3	3596.75	NaN	NaN	NaN	2203.54	76903.3	6273.15	45652.3	28370.6	63471.9	13659.3	19992.3	6955.47	6184.8	9407.19	4403.25	NaN	NaN	NaN	NaN	22027.6	112888	65901	101544	108903	77875.2
A0A087WYA1;Q9UKN7	MYO15A	Isoform of Q9UKN7, Unconventional myosin-XV;Unconventional myosin-XV	1	395278.52;395292.6	NaN	NaN	NaN	NaN	NaN	NaN	NaN	NaN	NaN	NaN	NaN	NaN	NaN	NaN	NaN	NaN	NaN	NaN	NaN	NaN	NaN	NaN	NaN	NaN	NaN	NaN	NaN	NaN	NaN	NaN	NaN	NaN	NaN	NaN	26.6788	306.971	168.65	NaN	NaN	NaN	NaN	NaN	NaN	NaN	NaN
A0A087WYD6;A0A0G2JLV0;Q03519;X5CMH5	TAP2	Isoform of Q03519, Antigen peptide transporter 2;Isoform of Q03519, Antigen peptide transporter 2;Antigen peptide transporter 2;Isoform of Q03519, Antigen peptide transporter 2	6	77597.01;77641.07;75663.84;77695.12	NaN	NaN	NaN	NaN	3419.43	NaN	NaN	NaN	NaN	NaN	NaN	NaN	NaN	NaN	993.955	10812.3	25707.4	38502.8	30589.2	25188.1	20066.2	24645.8	19005	19008.3	NaN	NaN	NaN	NaN	NaN	25042	19206	25667.7	28658.2	23935.6	14775	13172.1	22671.6	9275.63	NaN	NaN	NaN	NaN	2133.62	6715.99	21366.1
A0A087WYF2;F5H2F2;P54687;P54687-2;P54687-3;P54687-4;P54687-5	BCAT1	Isoform of P54687, Branched-chain-amino-acid aminotransferase, cytosolic (Fragment);Isoform of P54687, Branched-chain-amino-acid aminotransferase, cytosolic (Fragment);Branched-chain-amino-acid aminotransferase, cytosolic;Isoform of P54687, Isoform 2 of Branched-chain-amino-acid aminotransferase, cytosolic;Isoform of P54687, Isoform 3 of Branched-chain-amino-acid aminotransferase, cytosolic;Isofo…	1	NaN;16519.12;42966.15;42966.15-2;42966.15-3;42966.15-4;42966.15-5	NaN	NaN	NaN	2217.06	NaN	1760.74	NaN	NaN	NaN	NaN	NaN	NaN	NaN	NaN	NaN	NaN	NaN	NaN	NaN	NaN	NaN	NaN	NaN	NaN	NaN	NaN	NaN	NaN	NaN	NaN	NaN	NaN	NaN	NaN	NaN	NaN	NaN	NaN	NaN	NaN	NaN	NaN	NaN	104.942	369.689
A0A087WYF7;Q6UXV4	APOOL	Isoform of Q6UXV4, MICOS complex subunit;MICOS complex subunit MIC27	9	29204.95;29158.92	281555	117063	11327.1	22700.6	NaN	98093.9	159644	194440	179797	4206.44	613.161	NaN	NaN	NaN	NaN	1068.59	3446.63	7777.5	14636.7	15736.9	43173.2	33645.5	30242.9	40845.7	NaN	NaN	NaN	566.767	NaN	927.651	1834.57	6293.15	10332	7211.92	24612.6	49949.5	44510.2	73121	3187.12	NaN	1792.15	1016.22	897.849	3260.57	6807.68
A0A087WYJ2;M0QZR8;M0R2B7;P28340	POLD1	Isoform of P28340, DNA polymerase;Isoform of P28340, DNA polymerase;Isoform of P28340, DNA polymerase;DNA polymerase delta catalytic subunit	3	121180.33;111685.04;126388.29;123631.13	NaN	NaN	NaN	NaN	NaN	NaN	NaN	NaN	NaN	NaN	NaN	NaN	NaN	NaN	NaN	NaN	54885.4	129587	6591.97	6491.65	NaN	NaN	26346.3	60770.1	NaN	NaN	NaN	NaN	NaN	NaN	NaN	NaN	NaN	NaN	NaN	NaN	NaN	NaN	28477.1	NaN	NaN	15906.6	NaN	5080.82	4845.92
A0A087WYL3;Q17R60	IMPG1	Isoform of Q17R60, Interphotoreceptor matrix proteoglycan 1;Interphotoreceptor matrix proteoglycan 1	1	80146.8;89387.38	NaN	NaN	NaN	NaN	NaN	NaN	NaN	NaN	NaN	NaN	NaN	NaN	NaN	NaN	NaN	NaN	NaN	NaN	NaN	NaN	NaN	NaN	NaN	NaN	NaN	NaN	NaN	NaN	NaN	NaN	NaN	NaN	NaN	NaN	NaN	NaN	NaN	NaN	NaN	NaN	NaN	NaN	NaN	NaN	NaN
A0A087WYL6;A0A087WZG6;A0A087X1S9;Q8TEW8;Q8TEW8-2;Q8TEW8-3;Q8TEW8-5;Q8TEW8-6;R4GN62	PARD3B	Isoform of Q8TEW8, Partitioning defective 3 homolog B;Isoform of Q8TEW8, Partitioning defective 3 homolog B;Isoform of Q8TEW8, Partitioning defective 3 homolog B;Partitioning defective 3 homolog B;Isoform of Q8TEW8, Isoform 2 of Partitioning defective 3 homolog B;Isoform of Q8TEW8, Isoform 3 of Partitioning defective 3 homolog B;Isoform of Q8TEW8, Isoform 5 of Partitioning defective 3 homolog B;I…	1	116531.32;112828.25;117762.62;132494.43;132494.43-2;132494.43-3;132494.43-5;132494.43-6;101721.33	NaN	5864.24	NaN	NaN	NaN	NaN	9292.04	4108.89	5632.38	6784.58	NaN	NaN	NaN	NaN	NaN	NaN	NaN	NaN	NaN	NaN	NaN	NaN	NaN	NaN	NaN	NaN	NaN	NaN	NaN	NaN	NaN	NaN	NaN	NaN	NaN	NaN	NaN	NaN	NaN	NaN	NaN	NaN	NaN	NaN	NaN
A0A087WYM1;C9JRR9;P42575;P42575-2;P42575-3	CASP2	Isoform of P42575, CARD domain-containing protein;Isoform of P42575, CARD domain-containing protein;Caspase-2;Isoform of P42575, Isoform 2 of Caspase-2;Isoform of P42575, Isoform 3 of Caspase-2	1	12139.17;19077.26;50685.27;50685.27-2;50685.27-3	1	NaN	NaN	NaN	1.74973	NaN	2.02647	1.54274	NaN	7.06782	0.346979	NaN	NaN	NaN	NaN	NaN	NaN	NaN	NaN	NaN	NaN	NaN	NaN	NaN	NaN	NaN	1.73201	0.567026	NaN	NaN	NaN	NaN	NaN	NaN	NaN	NaN	NaN	NaN	NaN	NaN	NaN	NaN	0.00894897	NaN	NaN
A0A087WYM3;A0A0A0MRF5;E7EWX6;Q8IXJ6;Q8IXJ6-2;Q8IXJ6-3;Q8IXJ6-4	SIRT2	Isoform of Q8IXJ6, Deacetylase sirtuin-type domain-containing protein;Isoform of Q8IXJ6, Deacetylase sirtuin-type domain-containing protein;Isoform of Q8IXJ6, Deacetylase sirtuin-type domain-containing protein (Fragment);NAD-dependent protein deacetylase sirtuin-2;Isoform of Q8IXJ6, Isoform 2 of NAD-dependent protein deacetylase sirtuin-2;Isoform of Q8IXJ6, Isoform 3 of NAD-dependent protein deac…	7	43301.13;26711.85;27143.38;43182.16;43182.16-2;43182.16-3;43182.16-4	26280.8	9830.54	11758.1	16724.6	11384.5	20565.3	19683.6	39203.1	31869.6	NaN	16485	10471.7	6113.17	8785.43	8438.28	5071.88	6253.28	6887.17	6989.08	5359.57	8320.76	8673.18	5772.2	NaN	13739.1	11539.9	13172.9	10943.3	8482.98	4924.94	6840.04	6283.14	8839.12	4076.87	4218.5	NaN	7143.28	15101.6	6078.17	5021.19	3334.11	3655.48	9391.77	7952.5	6551.34
A0A087WYM5;A0A494C058;A0A494C075;A0A494C0M8;A0A494C171;A0A494C1C3;Q9BVV6;Q9BVV6-2;Q9BVV6-3;Q9BVV6-4	KIAA0586	Isoform of Q9BVV6, Protein TALPID3;Isoform of Q9BVV6, Protein TALPID3 (Fragment);Isoform of Q9BVV6, Protein TALPID3 (Fragment);Isoform of Q9BVV6, Protein TALPID3;Isoform of Q9BVV6, Protein TALPID3;Isoform of Q9BVV6, Protein TALPID3 (Fragment);Protein TALPID3;Isoform of Q9BVV6, Isoform 2 of Protein TALPID3;Isoform of Q9BVV6, Isoform 3 of Protein TALPID3;Isoform of Q9BVV6, Isoform 4 of Protein TALP…	1	161774.94;93132.18;105361.38;167903.18;171021.68;82792.54;169306.56;169306.56-2;169306.56-3;169306.56-4	NaN	NaN	NaN	NaN	NaN	NaN	NaN	NaN	NaN	NaN	NaN	NaN	NaN	NaN	NaN	NaN	NaN	NaN	NaN	NaN	NaN	NaN	NaN	NaN	NaN	NaN	NaN	NaN	NaN	NaN	NaN	NaN	NaN	NaN	NaN	NaN	NaN	NaN	NaN	NaN	NaN	NaN	NaN	NaN	NaN
A0A087WYN9;Q7Z478	DHX29	Isoform of Q7Z478, ATP-dependent RNA helicase DHX29;ATP-dependent RNA helicase DHX29	22	155291.71;155235.64	9402.91	4239.57	7063.58	5920.26	15131.7	8854.25	9392.21	11707.9	9637.33	8690.55	NaN	112356	9801.5	NaN	898.211	2368.95	3729.81	7587.24	8935.99	7410.23	11854	10712.1	12905.3	8788.83	1243.98	NaN	1517.66	1172.33	1607.91	3229.74	4306.48	6503.22	9652.44	8528.26	9995.74	11080.7	8825.64	7544.02	2004.7	NaN	NaN	3872.56	1233.38	3247.33	5614.67
A0A087WYP2;Q8IZQ5	SELENOH	Isoform of Q8IZQ5, Selenoprotein H;Selenoprotein H	4	13303.4;13453.44	NaN	NaN	NaN	NaN	NaN	NaN	NaN	NaN	NaN	2115.97	8284.58	16260	5543.27	3382.76	3847.49	7001.56	2936.31	1092.12	3232.7	2981.98	NaN	2711.41	NaN	6203.78	NaN	9310.24	2115.3	2721.07	2822.89	966.471	1850.75	2374.17	NaN	2472.69	1698.68	NaN	NaN	NaN	10147.8	11438.3	3654.34	8852.27	5877.42	4490.58	4850.39
A0A087WYR0;P09132	SRP19	Isoform of P09132, Signal recognition particle 19 kDa protein;Signal recognition particle 19 kDa protein	4	13653.9;16155.69	NaN	NaN	NaN	NaN	4817.51	NaN	18403.8	NaN	NaN	NaN	NaN	NaN	473.333	681.472	3049.51	5332.1	5505.63	6738.82	6805.29	7539.79	6068.13	7520.5	10956	3585.33	NaN	NaN	NaN	1509.4	978.698	3906.26	5037.5	4719.85	5200.02	7297.71	4712.07	2787.15	6240.87	NaN	790.94	NaN	NaN	1559.39	3531.63	4067	8088.48
A0A087WYS3;Q9ULU4;Q9ULU4-10;Q9ULU4-11;Q9ULU4-12;Q9ULU4-13;Q9ULU4-19;Q9ULU4-22;Q9ULU4-7;Q9ULU4-8;Q9ULU4-9	ZMYND8	Isoform of Q9ULU4, Protein kinase C-binding protein 1;Protein kinase C-binding protein 1;Isoform of Q9ULU4, Isoform 10 of Protein kinase C-binding protein 1;Isoform of Q9ULU4, Isoform 11 of Protein kinase C-binding protein 1;Isoform of Q9ULU4, Isoform 12 of Protein kinase C-binding protein 1;Isoform of Q9ULU4, Isoform 13 of Protein kinase C-binding protein 1;Isoform of Q9ULU4, Isoform 19 of Prote…	4	121252.87;131692.45;131692.45-10;131692.45-11;131692.45-12;131692.45-13;131692.45-19;131692.45-22;131692.45-7;131692.45-8;131692.45-9	12401.9	39351.1	17803.7	9907.28	NaN	13088.5	4851.83	NaN	NaN	NaN	320059	352831	217263	163557	153683	95281.4	68101	39355.4	16907	16575.8	10947.2	11784.5	11852.6	15292.2	341179	353877	238953	167355	199910	74086	82706.9	65029	27251.7	23521.6	13459.3	16027.7	13112.1	60374.4	101755	154757	63128.2	245330	16540.8	5024.75	NaN
A0A087WYT3;Q15185;Q15185-4	PTGES3	Isoform of Q15185, CS domain-containing protein;Prostaglandin E synthase 3;Isoform of Q15185, Isoform 4 of Prostaglandin E synthase 3	7	19154.9;18697.38;18697.38-4	123441	125489	106078	103249	155138	205320	123741	142377	152697	141247	101692	232923	90640.7	76407.9	27764.5	19889.5	64812.3	60257.8	22131	21601.9	27813.7	30370.8	20221.5	23267.1	86662.1	43514.2	101493	61174.5	113701	51512.6	33142.8	13787.1	21426.5	24084	20226.1	15920.3	12415.8	18200.6	241813	40331.8	204278	246225	269339	153450	127111
A0A087WYV9;A0A087X1F5;P57105	SYNJ2BP-COX16;SYNJ2BP-COX16;SYNJ2BP	SYNJ2BP-COX16 readthrough, Cytochrome c oxidase assembly protein COX16 homolog, mitochondrial;SYNJ2BP-COX16 readthrough, Cytochrome c oxidase assembly protein COX16 homolog, mitochondrial (Fragment);Synaptojanin-2-binding protein	4	20527.06;17188.12;15928.05	81175.1	98879.5	79753.2	68386.8	116595	75988.5	108716	54045.2	119363	169641	7993.35	NaN	6663.19	9906.71	26115.8	22110.2	22572.1	41587.7	63128.8	76627.2	233109	378335	125156	110504	NaN	NaN	6304.15	7495.93	4749.83	14519.3	9410.55	26274.5	59086.6	44545.1	111967	263536	213117	164181	15243	NaN	14589	33968	40904.8	19286.4	43960
A0A087WYX8;A0A1W2PQW0;A0A590UJL7;A0A5F9ZH12;A0A5F9ZHT2;A0A6Q8PH73;Q14CM0	FRMPD4	Isoform of Q14CM0, FERM and PDZ domain-containing protein 4;Isoform of Q14CM0, FERM and PDZ domain-containing protein 4;Isoform of Q14CM0, FERM and PDZ domain-containing protein 4;Isoform of Q14CM0, FERM and PDZ domain-containing protein 4;Isoform of Q14CM0, FERM and PDZ domain-containing protein 4;Isoform of Q14CM0, FERM and PDZ domain-containing protein 4;FERM and PDZ domain-containing protein 4	2	139962.38;146604.58;195366.89;144002.96;143146.85;193141.71;144379.4	NaN	9978.04	NaN	4400.75	9497.15	12877	7303.51	13251.7	15290.3	NaN	12624.2	NaN	NaN	NaN	NaN	NaN	NaN	2641.19	7034.82	4818.45	NaN	NaN	NaN	NaN	NaN	NaN	NaN	NaN	1259.48	NaN	NaN	NaN	NaN	2323.01	NaN	NaN	4908.67	NaN	NaN	NaN	NaN	NaN	NaN	NaN	NaN
A0A087WYY0;A0A087X260;B1AKP7;G3V162;Q13148	TARDBP	Isoform of Q13148, TAR DNA-binding protein 43;Isoform of Q13148, TAR DNA-binding protein 43;Isoform of Q13148, TAR DNA-binding protein 43;Isoform of Q13148, TAR DNA-binding protein 43;TAR DNA-binding protein 43	5	34290.89;34225.92;33462.05;33730.32;44739.8	13447.6	9409.12	23559.9	11369.9	26593.2	10227.1	16161	17414.3	16634.3	18449.3	16402.9	82416.2	47351.2	3475.03	5366.88	9096.96	6229.17	6644.17	4712.61	6979.3	11285	6977.31	10660.2	25880.8	NaN	20834.9	2973	8538.44	3653.27	7958.65	7024.84	7284.53	7242.49	7151.15	7961.6	11069.8	9507.34	16939.7	4184.96	3617.2	2799.19	6560.57	10924.5	8111.91	10706.9
A0A087WZ13;E9PAU2;Q8IY67;Q8IY67-2	RAVER1	Isoform of Q8IY67, Ribonucleoprotein PTB-binding 1;Isoform of Q8IY67, Ribonucleoprotein PTB-binding 1;Ribonucleoprotein PTB-binding 1;Isoform of Q8IY67, Isoform 2 of Ribonucleoprotein PTB-binding 1	2	77843.52;79578.59;63877.03;63877.03-2	NaN	NaN	NaN	NaN	NaN	NaN	NaN	3590.62	NaN	NaN	13446	18054.1	10251.1	7381.9	7138.54	5041.17	2841.19	NaN	NaN	NaN	NaN	NaN	NaN	NaN	12091.8	17594.7	8863.21	4957.33	4496.24	NaN	NaN	NaN	NaN	NaN	NaN	NaN	NaN	NaN	10930.8	14160.1	4743.45	5074.99	6237.82	2605.06	2172.94
A0A087WZ32;A8K727;Q9HB19	PLEKHA2	Isoform of Q9HB19, Pleckstrin homology domain-containing family A member 2;Isoform of Q9HB19, Pleckstrin homology domain-containing family A member 2;Pleckstrin homology domain-containing family A member 2	2	41210.12;47244.98;47255.02	NaN	NaN	NaN	NaN	NaN	NaN	NaN	NaN	NaN	NaN	17925.2	12826.1	7579.83	NaN	3347.44	3789.78	NaN	NaN	NaN	NaN	NaN	NaN	NaN	NaN	8096.78	NaN	4745.19	4087.52	2180.86	NaN	1786.41	NaN	NaN	NaN	NaN	NaN	NaN	NaN	4867.07	8755.92	2380.76	NaN	7009.75	NaN	1602.51
A0A087WZ40;Q14244;Q14244-6;Q14244-7	MAP7	Isoform of Q14244, Ensconsin;Ensconsin;Isoform of Q14244, Isoform 6 of Ensconsin;Isoform of Q14244, Isoform 7 of Ensconsin	12	87818.33;84051.77;84051.77-6;84051.77-7	6143.75	1155.17	55236.3	49860.6	49747.8	32204.3	32283	33762.4	29604.7	78946.1	49399.7	128491	50363.7	34000.9	30130.8	30781.9	24403.6	22623	18647.8	20135.7	19741.4	31560.4	36621.8	19728.7	67119.8	215266	61750.7	30557.6	26777.5	26236.6	26345.9	20708.5	18109.4	20688.7	12624.7	13096.7	15179.6	12416.3	28262.3	65741.6	42245.3	38672.5	41236.2	18162.3	20576.9
A0A087WZ50;Q8TCT7;Q8TCT7-2;Q8TCT7-4	SPPL2B	Isoform of Q8TCT7, PA domain-containing protein;Signal peptide peptidase-like 2B;Isoform of Q8TCT7, Isoform 2 of Signal peptide peptidase-like 2B;Isoform of Q8TCT7, Isoform 4 of Signal peptide peptidase-like 2B	1	32549.22;64643.79;64643.79-2;64643.79-4	NaN	NaN	NaN	NaN	NaN	NaN	NaN	NaN	NaN	NaN	20539.9	34297.9	21224.8	22231.9	6361.9	6234.1	NaN	NaN	NaN	NaN	NaN	NaN	NaN	NaN	NaN	4529.83	NaN	3571.46	NaN	NaN	NaN	NaN	NaN	NaN	NaN	NaN	NaN	NaN	NaN	6289.66	NaN	NaN	NaN	NaN	NaN
A0A087WZ62;Q9H6U8;Q9H6U8-3	ENSG00000258529;ALG9;ALG9	ENSG00000258529 readthrough, Mannosyltransferase;Alpha-1,2-mannosyltransferase ALG9;Isoform of Q9H6U8, Isoform 3 of Alpha-1,2-mannosyltransferase ALG9	5	95922.2;69863.44;69863.44-3	11442.9	8354.93	7587.08	10138.5	14666.1	15939.4	13400.4	15531.3	13156.7	8268.3	NaN	NaN	NaN	NaN	NaN	1777.84	9044.33	19251.8	17518.8	19292.3	7378.91	19745.4	17581.2	8357.39	NaN	NaN	NaN	NaN	NaN	4578.37	7609.75	19023.5	21021.1	25936.2	21181.1	14904.2	20045.4	11172.5	1991.43	NaN	NaN	NaN	3196.03	10826.1	26409.1
A0A087WZ97;A0A087WZK6;A0A087X2C2;Q5T7M9	DIPK1A	Isoform of Q5T7M9, PIP49_N domain-containing protein;Isoform of Q5T7M9, PIP49_N domain-containing protein;Isoform of Q5T7M9, PIP49_N domain-containing protein;Divergent protein kinase domain 1A	2	46008.5;42121.97;43532.53;49024.09	NaN	NaN	1080.11	NaN	NaN	NaN	NaN	NaN	NaN	NaN	NaN	NaN	NaN	NaN	NaN	2946.45	4135.55	1594.78	NaN	1030.73	NaN	NaN	NaN	NaN	NaN	NaN	NaN	NaN	NaN	5265.56	2483.28	1370.94	NaN	NaN	NaN	NaN	NaN	NaN	NaN	NaN	NaN	NaN	NaN	2758.49	2661.57
A0A087WZB5	PARVB	Isoform of Q9HBI1, Beta-parvin	4	33257.6	40133	34686.5	39344.8	20616.1	26261.8	21428	21551.2	30503.2	30107.8	40960.9	13759	29015.5	13676.3	19341.7	24745.9	25856.5	21786.5	32614.9	58434.2	66393.1	55151	73165.5	71520.8	59141.1	18696.7	27889.5	18476	22740.5	19062.6	28630	27176.1	47122.1	49987.1	64349.5	54405.7	61949	49984.8	51614	46763.2	NaN	6024.54	24194.9	19767.1	24224.9	31467.8
A0A087WZC1;Q6IN84;Q6IN84-2	MRM1	Isoform of Q6IN84, SpoU_methylase domain-containing protein;rRNA methyltransferase 1, mitochondrial;Isoform of Q6IN84, Isoform 2 of rRNA methyltransferase 1, mitochondrial	1	17129.36;38638.35;38638.35-2	NaN	NaN	NaN	NaN	NaN	NaN	NaN	NaN	NaN	NaN	NaN	NaN	NaN	NaN	NaN	NaN	NaN	NaN	NaN	NaN	5707.6	6514.57	NaN	7359.1	NaN	NaN	NaN	NaN	NaN	NaN	NaN	NaN	NaN	NaN	NaN	NaN	3850.86	NaN	NaN	NaN	NaN	NaN	NaN	NaN	NaN
A0A087WZC2;A0A0C4DGS8;E0YMJ8;P35680;P35680-2;P35680-3;P35680-4	HNF1B	Isoform of P35680, Homeobox domain-containing protein;Isoform of P35680, Homeobox domain-containing protein;Isoform of P35680, Homeobox domain-containing protein;Hepatocyte nuclear factor 1-beta;Isoform of P35680, Isoform B of Hepatocyte nuclear factor 1-beta;Isoform of P35680, Isoform C of Hepatocyte nuclear factor 1-beta;Isoform of P35680, Isoform 4 of Hepatocyte nuclear factor 1-beta	2	60220.45;50348.47;47451.94;61323.59;61323.59-2;61323.59-3;61323.59-4	17875.5	14307.1	24902.1	21814.1	45958.8	NaN	10199.4	NaN	NaN	21433.8	NaN	NaN	NaN	NaN	NaN	NaN	1040.91	NaN	NaN	NaN	NaN	NaN	NaN	4732.54	NaN	NaN	NaN	NaN	NaN	NaN	NaN	NaN	13885.6	NaN	NaN	29099.2	18250.1	43116.7	NaN	NaN	NaN	NaN	6244.67	NaN	3739.57
A0A087WZE9	HMGN3	Isoform of Q15651, High mobility group nucleosome-binding domain-containing protein 3	1	13956.6	NaN	NaN	NaN	NaN	NaN	NaN	NaN	NaN	NaN	NaN	NaN	NaN	NaN	NaN	NaN	NaN	NaN	NaN	NaN	NaN	NaN	NaN	NaN	18275.2	NaN	NaN	NaN	NaN	NaN	NaN	NaN	NaN	NaN	NaN	NaN	NaN	NaN	13562.7	1192.95	NaN	NaN	NaN	NaN	NaN	NaN
A0A087WZG4;A0A3B3IPE9;A0A590UK10;Q6ZSZ5;Q6ZSZ5-1;Q6ZSZ5-2;Q6ZSZ5-5;Q6ZSZ5-6	ARHGEF18	Isoform of Q6ZSZ5, Rho guanine nucleotide exchange factor 18;Isoform of Q6ZSZ5, Rho guanine nucleotide exchange factor 18;ARHGEF18 readthrough, Rho guanine nucleotide exchange factor 18 (Fragment);Rho guanine nucleotide exchange factor 18;Isoform of Q6ZSZ5, Isoform 5 of Rho guanine nucleotide exchange factor 18;Isoform of Q6ZSZ5, Isoform 4 of Rho guanine nucleotide exchange factor 18;Isoform of Q…	3	130780.47;125439.46;NaN;151642.49;151642.49-1;151642.49-2;151642.49-5;151642.49-6	NaN	NaN	NaN	NaN	NaN	NaN	NaN	NaN	NaN	NaN	9666.59	24056.3	9179.07	NaN	6643.48	5445.48	3381.89	NaN	879.194	NaN	1632.22	7746.54	2084.32	3338.2	15582.7	17445	11616.2	7197.56	8019.02	7929.05	6105.5	4046.53	5303.39	2768.9	NaN	NaN	NaN	NaN	5264.32	7996.55	5949.41	9584.33	6634.99	3447.31	2581.85
A0A087WZJ5	COL25A1	Isoform of Q9BXS0, Collagen alpha-1(XXV) chain	1	34009.6	NaN	NaN	NaN	NaN	NaN	NaN	NaN	NaN	NaN	NaN	NaN	48222.3	NaN	NaN	10927.6	NaN	NaN	NaN	NaN	4343.04	12817.4	14838.3	NaN	NaN	NaN	NaN	NaN	NaN	NaN	NaN	NaN	NaN	NaN	5357.68	NaN	NaN	7074.39	NaN	NaN	NaN	NaN	11727.6	NaN	NaN	NaN
A0A087WZK0;M0R1T4;P49366;P49366-2;P49366-3	DHPS	Isoform of P49366, Deoxyhypusine synthase;Isoform of P49366, Deoxyhypusine synthase (Fragment);Deoxyhypusine synthase;Isoform of P49366, Isoform Short of Deoxyhypusine synthase;Isoform of P49366, Isoform 3 of Deoxyhypusine synthase	1	41114.72;12938.83;40970.59;40970.59-2;40970.59-3	NaN	NaN	NaN	NaN	NaN	NaN	NaN	NaN	NaN	NaN	NaN	NaN	NaN	NaN	NaN	NaN	NaN	NaN	NaN	NaN	NaN	NaN	NaN	NaN	NaN	NaN	NaN	NaN	NaN	NaN	NaN	NaN	NaN	NaN	NaN	NaN	NaN	NaN	NaN	NaN	NaN	NaN	NaN	NaN	NaN
A0A087WZK9;B3KS98;O15372	EIF3H	Isoform of O15372, Eukaryotic translation initiation factor 3 subunit H;Isoform of O15372, Eukaryotic translation initiation factor 3 subunit H;Eukaryotic translation initiation factor 3 subunit H	8	39589.85;41581.28;39930.31	96186.1	60009.8	59325	68238.3	77758.8	85644.8	61588.6	115510	97991.6	66769.5	4911.43	3393.92	70751.9	88574.6	93284	78060.4	56799.7	50522.4	47170.6	45364.5	38779.5	38316.1	48464.6	31408.9	3098.03	2711.8	75328.7	101808	66610.6	80782.4	65614.4	52722.1	46700.2	45563	33526.1	29958	27329.6	45905.7	8483.96	2205.16	54317.8	56069.3	50853.5	55276.4	59207.8
A0A087WZM2;D6REQ6;D6RHI9;O00584	RNASET2	Isoform of O00584, Ribonuclease T2;Isoform of O00584, Ribonuclease T2;Isoform of O00584, Ribonuclease T2 (Fragment);Ribonuclease T2	4	34925.9;25308.7;29114.38;29480.8	5307.07	17159.6	11710	10973.8	9021.25	8315.66	10023.1	1271.98	2820.01	4771.7	NaN	NaN	1774.8	NaN	7439.45	10525.4	5399.03	4718.7	NaN	NaN	NaN	NaN	NaN	7863.36	NaN	NaN	NaN	NaN	4732.04	NaN	3383.7	3334.19	NaN	NaN	NaN	NaN	NaN	NaN	NaN	NaN	NaN	NaN	3489.88	1976.32	3640.76
A0A087WZM8;Q8TBM7;Q8TBM7-2;Q8TBM7-3	TMEM254	Isoform of Q8TBM7, Transmembrane protein 254;Transmembrane protein 254;Isoform of Q8TBM7, Isoform 2 of Transmembrane protein 254;Isoform of Q8TBM7, Isoform 3 of Transmembrane protein 254	1	11138.79;14242.66;14242.66-2;14242.66-3	NaN	NaN	NaN	NaN	NaN	NaN	NaN	NaN	NaN	NaN	NaN	NaN	NaN	NaN	NaN	7566.82	11321.4	15509.5	11742.7	12272	12603.2	12787.1	8566.05	2674.07	NaN	NaN	NaN	NaN	NaN	4821.3	6192.07	9931.49	6611.3	11236.6	5739.29	NaN	3490.6	NaN	NaN	NaN	NaN	NaN	NaN	8488.33	20026.3
A0A087WZN1;O43837	IDH3B	Isoform of O43837, Isocitrate dehydrogenase [NAD] subunit, mitochondrial;Isocitrate dehydrogenase [NAD] subunit beta, mitochondrial	10	42410.93;42183.67	41035.1	41139.1	16329.8	17165.5	31565	23866	22339.1	23612.5	32972.9	31922	7693.4	14172.7	11281	6375.33	5710.93	3500.24	2480.61	3635.29	3215.62	5228.37	48716.7	45918.6	42547.1	24261.6	6957.65	4571.31	5162.11	1259.03	5083.36	2498.04	2656.02	2606.48	4413.84	6920.95	27490.7	49458.5	35301.3	22001.7	4598.83	10915.1	8009.95	4412.27	3123.99	3090.28	2344.67
A0A087WZP9	LIME1	Isoform of Q9H400, Lck-interacting transmembrane adapter 1	2	21672.5	NaN	NaN	NaN	NaN	NaN	NaN	805.75	NaN	NaN	NaN	NaN	NaN	NaN	NaN	NaN	3195.36	6188.17	9528.79	8692.48	9207.13	NaN	7042.07	7979	15216.9	NaN	NaN	NaN	NaN	NaN	2323.7	3890.71	5810.77	4529.04	6970.66	2643.91	NaN	8134.58	6457.89	NaN	NaN	NaN	NaN	3497.51	5820.21	15374.8
A0A087WZQ7;Q9H115	NAPB	Isoform of Q9H115, Beta-soluble NSF attachment protein;Beta-soluble NSF attachment protein	1	33917.31;33556.94	NaN	NaN	NaN	NaN	NaN	NaN	NaN	NaN	653.346	NaN	NaN	NaN	NaN	NaN	NaN	NaN	NaN	NaN	NaN	NaN	NaN	NaN	NaN	NaN	NaN	NaN	NaN	NaN	NaN	1847.26	1156.04	1397.35	968.384	597.176	NaN	NaN	NaN	NaN	NaN	NaN	NaN	NaN	1415.1	3661.27	1748.36
A0A087WZT0;M0QY61;M0QZ22;M0R0X3;Q5PRF9	SAMD4B	Isoform of Q5PRF9, SAM domain-containing protein;Isoform of Q5PRF9, Protein Smaug homolog 2 (Fragment);Isoform of Q5PRF9, SAM domain-containing protein;Isoform of Q5PRF9, Protein Smaug homolog 2;Protein Smaug homolog 2	2	72414.14;24406.53;75293.33;35790.15;75483.47	6181.74	2673.27	10853.6	4041.25	6384.5	3882.39	5743.43	4357.42	11455.3	16003.2	NaN	NaN	NaN	NaN	NaN	NaN	1778.79	NaN	NaN	NaN	NaN	NaN	NaN	NaN	NaN	NaN	NaN	1272.05	NaN	NaN	NaN	NaN	NaN	736.086	1219.13	NaN	NaN	NaN	NaN	NaN	1524.89	2562.06	4127.81	1409.48	3105.03
A0A087WZT2;Q6UX53	METTL7B	Isoform of Q6UX53, Methyltransf_11 domain-containing protein;Methyltransferase-like protein 7B	8	31287.85;27774.78	89883	108004	62533.3	107997	70178.4	146438	77173.1	114273	83134.3	77143.4	518536	13321.6	65595.6	54720.4	116317	140227	401307	482967	470546	360846	306262	224977	287418	224449	683321	41758.1	57112.6	76320.3	77691.7	210936	330971	409509	371426	408486	286146	183710	326555	120892	270179	40879.8	66403.6	42417.3	89879	244342	418056
A0A087WZT3;Q9H3K6	BOLA2B	Isoform of Q9H3K6, BolA-like protein 2;BolA-like protein 2	2	16932.38;10116.54	25466.3	21377.7	18273.7	15646.2	NaN	20659.9	15640.2	11394.7	22461.4	33751.6	1110.07	NaN	NaN	NaN	NaN	NaN	3012.94	NaN	NaN	NaN	NaN	NaN	NaN	NaN	NaN	NaN	NaN	NaN	7677.59	NaN	NaN	NaN	NaN	NaN	NaN	NaN	NaN	NaN	NaN	NaN	32864.5	20588.5	13280.3	15319.4	9226.47
A0A087WZU2;E5RGN0;Q00536;Q00536-2;Q00536-3	CDK16	Isoform of Q00536, Protein kinase domain-containing protein;Isoform of Q00536, Protein kinase domain-containing protein (Fragment);Cyclin-dependent kinase 16;Isoform of Q00536, Isoform 2 of Cyclin-dependent kinase 16;Isoform of Q00536, Isoform 3 of Cyclin-dependent kinase 16	4	51159.83;44129.76;55715.69;55715.69-2;55715.69-3	15234.8	NaN	12066.8	8400.87	8248.51	13577.8	13212.1	5483.26	16934.5	10470.9	12906.9	19949.1	9165.03	11418.6	5334.54	7581.8	3057.24	1905.34	848.119	622.2	NaN	NaN	NaN	1062.22	12793.4	16108	8694.1	8072.67	10155.9	5613.23	4804.13	3398.49	NaN	2161.93	NaN	NaN	NaN	NaN	7438.53	6350.88	5894.92	2000.08	3483.73	3375.79	3209.29
A0A087WZU5;O43657	TSPAN6	Isoform of O43657, Tetraspanin-6;Tetraspanin-6	3	15608.92;27563.27	26495.6	19669.7	16465.6	20270.5	17818.5	21409.9	16659.2	15256	16883.2	NaN	NaN	NaN	NaN	NaN	NaN	NaN	NaN	NaN	NaN	NaN	NaN	NaN	NaN	NaN	NaN	NaN	NaN	NaN	NaN	NaN	NaN	NaN	NaN	NaN	NaN	NaN	NaN	NaN	NaN	NaN	10314.2	8484.79	16402.6	38768.4	43669.7
A0A087WZV0;O43314	PPIP5K2	Isoform of O43314, Inositol hexakisphosphate and diphosphoinositol-pentakisphosphate kinase;Inositol hexakisphosphate and diphosphoinositol-pentakisphosphate kinase 2	14	144362.03;140406.72	15761.5	11021.3	7282.89	9887.58	12068.3	11370	10511	17104.2	16521.5	8866.67	8169.97	8350.86	8157.35	5362.09	5350.47	4501.48	5056.52	6582.59	5080.96	4069.33	NaN	NaN	5037.21	16937.3	7415.11	7093.43	8682.86	9288.23	8982.51	7785.3	5803.76	6486.33	7117.68	6823.46	4760.78	4079.74	NaN	5349.74	5162.19	9493.16	6619.64	6131.37	5831.34	7029.32	4761.39
A0A087WZY2;A6NIV2;Q9P0U1	TOMM7	Isoform of Q9P0U1, Mitochondrial import receptor subunit TOM7 homolog;Isoform of Q9P0U1, Mitochondrial import receptor subunit TOM7 homolog;Mitochondrial import receptor subunit TOM7 homolog	1	6349.55;14273.78;6248.49	NaN	6588.97	NaN	1439.04	1189.31	1291.56	661.554	577.512	991.701	695.934	NaN	NaN	NaN	NaN	NaN	NaN	NaN	NaN	NaN	NaN	NaN	NaN	NaN	NaN	NaN	NaN	NaN	NaN	NaN	NaN	NaN	NaN	NaN	NaN	NaN	NaN	NaN	NaN	NaN	NaN	NaN	NaN	NaN	NaN	NaN
A0A087WZY5;A8MXH5;F5H3Q5;F5H851;Q14031;Q14031-2	COL4A6	Isoform of Q14031, Collagen IV NC1 domain-containing protein;Isoform of Q14031, Collagen IV NC1 domain-containing protein;Isoform of Q14031, Collagen IV NC1 domain-containing protein;Isoform of Q14031, Collagen IV NC1 domain-containing protein;Collagen alpha-6(IV) chain;Isoform of Q14031, Isoform B of Collagen alpha-6(IV) chain	2	161330.9;165467.51;158123.17;162497.21;163806.78;163806.78-2	83224.1	52847.6	NaN	68273.5	NaN	61102.3	18612.4	58074.7	75869.2	14685.2	NaN	NaN	NaN	NaN	NaN	NaN	27909.7	NaN	NaN	20936.2	NaN	NaN	NaN	NaN	NaN	NaN	NaN	8050.17	9280.88	34594	39287.4	22491.5	NaN	NaN	NaN	NaN	8229.73	NaN	NaN	NaN	NaN	NaN	NaN	11538.4	24494.7
A0A087X011;E9PES4;J3KPF9;Q9Y496	KIF3A	Isoform of Q9Y496, Kinesin-like protein;Isoform of Q9Y496, Kinesin-like protein;Isoform of Q9Y496, Kinesin-like protein;Kinesin-like protein KIF3A	7	82764.73;82794.76;80355.08;80040.78	16796.4	NaN	NaN	NaN	11900.7	3875.57	1224.14	NaN	11422.2	8211.51	8728.33	7672.94	8872.71	10494.6	8589.81	6368.47	3447.42	2728.93	3006.72	1888.54	NaN	NaN	3275.84	NaN	12902.5	8594.04	11443.3	12138.3	8494.87	7883.78	11613.2	5106.7	6908.08	4119.87	3316.72	NaN	NaN	NaN	10110.8	7355.94	6438.28	4000.75	4940.77	3149.37	3238.22
A0A087X020;Q9Y3A5	SBDS	Isoform of Q9Y3A5, Ribosome maturation protein SBDS;Ribosome maturation protein SBDS	8	28864.61;28763.5	34406.9	35389.9	34336.6	31075.3	39604.9	34218.8	40147.1	38230.5	38948.4	18168.3	46167.1	81157.4	53859.2	68166.7	83768.7	97678	95123	102200	77820.2	73599.1	73647.9	84316.7	81799.6	49723.7	29013.3	28970	43332.7	81829.6	64829.2	115987	90995.8	80643.7	83045.2	75854.2	49337.2	25963.4	56231.6	18926	39277.8	56286	28495.9	31776.4	55193	68935.9	90910.4
A0A087X023;Q13203	MYBPH	Isoform of Q13203, Myosin-binding protein H;Myosin-binding protein H	1	51992.02;52050.15	NaN	1	NaN	NaN	NaN	NaN	NaN	NaN	NaN	NaN	NaN	NaN	NaN	NaN	NaN	227.624	NaN	NaN	NaN	NaN	NaN	NaN	NaN	NaN	NaN	NaN	NaN	NaN	NaN	NaN	NaN	NaN	NaN	NaN	NaN	NaN	NaN	NaN	NaN	NaN	NaN	NaN	NaN	NaN	NaN
A0A087X080;A0A0U1RRH1;A0A0X1KG73;Q15413;Q15413-2;Q15413-3	RYR3	Isoform of Q15413, Ryanodine receptor 3;Isoform of Q15413, Ryanodine receptor 3;Isoform of Q15413, Ryanodine receptor 3;Ryanodine receptor 3;Isoform of Q15413, Isoform 2 of Ryanodine receptor 3;Isoform of Q15413, Isoform 3 of Ryanodine receptor 3	3	552465.38;550824.63;551954.81;552041.89;552041.89-2;552041.89-3	3736.72	15173.1	NaN	12242.6	10677.5	4326.58	NaN	7248.14	1685.53	17355.7	5790.44	10278.6	3465.36	NaN	6083.21	1353.51	NaN	NaN	NaN	750.772	NaN	NaN	1319.57	NaN	9818.02	NaN	NaN	NaN	NaN	2895.94	6053.22	NaN	1821.89	NaN	NaN	NaN	NaN	NaN	NaN	5480.02	2194.14	3581.01	3228.4	4138.9	793.667
A0A087X091	WDR13	Isoform of Q9H1Z4, WD repeat-containing protein 13 (Fragment)	1	20601.8	NaN	NaN	NaN	NaN	NaN	NaN	NaN	NaN	NaN	NaN	NaN	NaN	NaN	NaN	NaN	NaN	2521	NaN	NaN	NaN	NaN	NaN	NaN	NaN	NaN	NaN	NaN	NaN	NaN	NaN	NaN	NaN	NaN	NaN	NaN	NaN	NaN	NaN	NaN	NaN	6878.64	6890.91	3348.51	2869.81	3913.58
A0A087X0D5;P09668	CTSH	Isoform of P09668, Pro-cathepsin H;Pro-cathepsin H	4	36269.26;37393.63	43696.1	30847.2	28770.9	45837.6	14858.9	42827.8	48209.7	77673	56939.8	26434.8	33077.7	NaN	22692.7	22456.7	26625.9	33695.9	32470.7	46381.6	41220.2	36708.6	29789.5	31030.7	21206.3	41207.9	49878.2	NaN	30242.2	29471.4	23481.2	46942.2	35985.3	46553	49205.2	33160.8	25039.7	26125.9	21845.3	39932.6	20650.5	17019.5	16431.8	15843.5	19222.7	32518.8	52887.6
A0A087X0F1;Q9UK61;Q9UK61-2;Q9UK61-3;Q9UK61-4	TASOR	Isoform of Q9UK61, Protein TASOR;Protein TASOR;Isoform of Q9UK61, Isoform 2 of Protein TASOR;Isoform of Q9UK61, Isoform 3 of Protein TASOR;Isoform of Q9UK61, Isoform 4 of Protein TASOR	5	117309.03;189031.52;189031.52-2;189031.52-3;189031.52-4	5153.52	NaN	4765.09	NaN	NaN	1579.78	NaN	NaN	NaN	NaN	NaN	NaN	NaN	NaN	NaN	NaN	NaN	NaN	NaN	NaN	NaN	NaN	NaN	6793.54	NaN	NaN	NaN	NaN	NaN	NaN	NaN	NaN	7493.12	6573.48	3873.54	NaN	NaN	12094.8	NaN	NaN	NaN	NaN	NaN	NaN	NaN
A0A087X0H5;P10912;P10912-4	GHR	Isoform of P10912, Growth hormone receptor;Growth hormone receptor;Isoform of P10912, Isoform 4 of Growth hormone receptor	1	72243.33;71499.5;71499.5-4	NaN	NaN	NaN	NaN	NaN	NaN	NaN	NaN	NaN	NaN	NaN	NaN	NaN	NaN	NaN	NaN	NaN	NaN	NaN	NaN	NaN	NaN	NaN	NaN	NaN	NaN	NaN	NaN	NaN	NaN	NaN	NaN	NaN	NaN	NaN	NaN	NaN	NaN	NaN	NaN	NaN	NaN	NaN	NaN	274.602
A0A087X0H7;A0A669KAW5;A0A669KB51;A0A6E1W401;Q8NEL9;Q8NEL9-2;Q8NEL9-3;Q8NEL9-4	DDHD1	Isoform of Q8NEL9, DDHD domain-containing protein;Isoform of Q8NEL9, DDHD domain-containing protein (Fragment);Isoform of Q8NEL9, DDHD domain-containing protein (Fragment);Isoform of Q8NEL9, DDHD domain-containing protein (Fragment);Phospholipase DDHD1;Isoform of Q8NEL9, Isoform 2 of Phospholipase DDHD1;Isoform of Q8NEL9, Isoform 3 of Phospholipase DDHD1;Isoform of Q8NEL9, Isoform 4 of Phospholip…	1	86357.69;NaN;75736.86;76831.8;100435.22;100435.22-2;100435.22-3;100435.22-4	NaN	NaN	NaN	NaN	NaN	NaN	NaN	NaN	NaN	NaN	NaN	NaN	NaN	NaN	NaN	NaN	NaN	NaN	NaN	NaN	NaN	NaN	NaN	NaN	NaN	NaN	NaN	NaN	NaN	NaN	NaN	NaN	NaN	NaN	9.52382	NaN	NaN	NaN	NaN	NaN	NaN	NaN	NaN	NaN	NaN
A0A087X0H8;Q15714;Q15714-2;Q15714-3	TSC22D1	Isoform of Q15714, TSC22 domain family protein 1;TSC22 domain family protein 1;Isoform of Q15714, Isoform 2 of TSC22 domain family protein 1;Isoform of Q15714, Isoform 3 of TSC22 domain family protein 1	1	9368.51;109676.56;109676.56-2;109676.56-3	12980.3	22514.5	14171.2	10999.7	25347.4	4656.74	13346	2115.28	11101.5	22634.8	1804.71	13984.3	3750.01	NaN	1185.44	NaN	NaN	NaN	NaN	NaN	NaN	NaN	NaN	NaN	NaN	8704.09	NaN	NaN	NaN	NaN	NaN	NaN	NaN	NaN	NaN	NaN	NaN	NaN	NaN	3271.99	6437	6186.37	3854.6	NaN	464.889
A0A087X0H9;Q5T8P6	RBM26	Isoform of Q5T8P6, RNA-binding protein 26;RNA-binding protein 26	7	113794.56;113597.29	34172.1	23758.8	18962.4	12110.4	29248.4	15022.1	16427.1	30417.4	34120.3	23016	NaN	NaN	NaN	NaN	2053.01	1199	1958.1	2420.39	2472.16	2994.91	NaN	NaN	7003.75	12254.9	NaN	1900.09	NaN	NaN	1078.06	1898.02	4754.27	1899.21	4476.63	1221.14	3816.19	9706.76	5979.45	15281.6	NaN	NaN	1560.83	3398.67	8156.01	3463.63	3144.14
A0A087X0K0;P39059	COL15A1	Isoform of P39059, LAM_G_DOMAIN domain-containing protein;Collagen alpha-1(XV) chain	1	140059.24;141720.14	11352.2	NaN	14461.1	8873.8	19771	5490.33	11538.6	7107.17	9690.82	31575.3	NaN	NaN	NaN	NaN	NaN	NaN	NaN	NaN	NaN	NaN	7066.24	9991.71	NaN	NaN	NaN	NaN	NaN	NaN	NaN	NaN	NaN	NaN	4166.04	NaN	3591.66	14850.2	NaN	28091.7	NaN	NaN	NaN	NaN	NaN	NaN	5350.44
A0A087X0K4;Q7Z408;Q7Z408-2;Q7Z408-4	CSMD2	Isoform of Q7Z408, CUB and sushi domain-containing protein 2;CUB and sushi domain-containing protein 2;Isoform of Q7Z408, Isoform 2 of CUB and sushi domain-containing protein 2;Isoform of Q7Z408, Isoform 4 of CUB and sushi domain-containing protein 2	1	391306.13;380039.18;380039.18-2;380039.18-4	NaN	NaN	NaN	NaN	NaN	NaN	NaN	1739.47	NaN	NaN	NaN	NaN	NaN	NaN	NaN	550.898	NaN	NaN	1781.37	580.121	NaN	1672.94	NaN	1256.28	NaN	NaN	NaN	NaN	NaN	NaN	NaN	782.513	374.171	263.335	NaN	2713.7	8963.55	NaN	NaN	NaN	NaN	NaN	NaN	NaN	NaN
A0A087X0K9	TJP1	Isoform of Q07157, Tight junction protein ZO-1	2	187849	33799.8	40341	22929.4	26208.4	105469	32823.2	16426.6	17725.9	23409.4	15738.4	NaN	NaN	NaN	NaN	921.909	NaN	991.962	2283.63	5220.64	6624.24	4051.46	5363.01	2695.68	9816.02	NaN	NaN	NaN	NaN	1888.09	1420.48	1599.21	4255.05	5489.72	4863.67	2233.67	2871.27	4304.84	2672.12	3380.2	NaN	NaN	NaN	NaN	NaN	NaN
A0A087X0L7;E7EVY0;J3KNA0;Q15070;Q15070-2	OXA1L	Isoform of Q15070, Mitochondrial inner membrane protein OXA1L;Isoform of Q15070, Mitochondrial inner membrane protein OXA1L;Isoform of Q15070, Mitochondrial inner membrane protein OXA1L;Mitochondrial inner membrane protein OXA1L;Isoform of Q15070, Isoform 2 of Mitochondrial inner membrane protein OXA1L	6	48519.78;45165.95;55269.87;48547.84;48547.84-2	61100.8	25815	6899.58	7042.62	6199.98	11794.4	6875.55	8057.39	4998.38	5184.43	NaN	NaN	NaN	NaN	NaN	1458.53	3486.59	8573.53	12024.2	16530.1	48932.4	52721.5	35139.1	33729.9	NaN	NaN	NaN	NaN	NaN	NaN	3855.13	7329.05	8894.31	7591.45	23806.3	40689.5	39466.1	28029.7	3536.99	NaN	NaN	NaN	NaN	NaN	5030.98
A0A087X0M4;Q9BWU0	SLC4A1AP	Isoform of Q9BWU0, FHA domain-containing protein;Kanadaptin	4	82890.46;88814.12	NaN	23300.4	14025.1	8118.12	36492.8	5211.34	15401.4	4147.49	11180.6	23525.4	13963.6	24422.4	19341	19599.7	15852.9	10307.8	7370.49	5037.95	NaN	3024.99	NaN	NaN	7388.64	10720	13868.9	30930.5	13957.7	12215.3	13822.9	8362.04	8925.85	6407.23	NaN	NaN	5622.59	NaN	NaN	NaN	10182.8	22542.1	14010.6	25789.2	11910.1	7499.13	5792.57
A0A087X0N2;A0A3B3ISI6;O15243	LEPROT	Isoform of O15243, Leptin receptor gene-related protein;Isoform of O15243, Leptin receptor gene-related protein;Leptin receptor gene-related protein	1	15428.11;15696.65;14253.79	NaN	NaN	NaN	NaN	NaN	NaN	NaN	NaN	NaN	NaN	NaN	NaN	NaN	NaN	NaN	NaN	NaN	NaN	NaN	NaN	NaN	NaN	NaN	NaN	NaN	NaN	NaN	NaN	NaN	NaN	NaN	NaN	NaN	NaN	NaN	NaN	NaN	NaN	NaN	NaN	NaN	NaN	364.958	1073.99	2259.9
A0A087X0P0	CENPE	Isoform of Q02224, Kinesin motor domain-containing protein	1	312105	NaN	NaN	NaN	NaN	NaN	NaN	NaN	NaN	NaN	NaN	NaN	NaN	NaN	NaN	1463.94	NaN	1552.34	352.321	3706.16	1684.74	NaN	NaN	4105.91	8644.49	NaN	NaN	134.021	NaN	NaN	926.983	NaN	NaN	NaN	NaN	NaN	NaN	NaN	NaN	NaN	NaN	NaN	NaN	NaN	2331.23	NaN
A0A087X0Q9;Q9BVL4	SELENOO	Isoform of Q9BVL4, Selenoprotein O;Protein adenylyltransferase SelO, mitochondrial	16	73339.24;73489.28	13313.6	21757.1	16055.3	10770.5	13097.7	26388.4	29322.9	26631.8	35627.5	22636.7	47440.1	114387	40947.5	55179.7	23311.2	19268.8	11925.6	10057.9	7610.88	6093.23	27078.3	38466.7	31368.4	20959	35156.7	39352.2	21514.2	19825.4	16756.6	9732.63	11333.8	6761.75	3364.74	6258.7	11268.4	19623.3	15275.9	10443.3	39543.9	54061.7	31370.8	23998.1	17554.7	11803.6	9630.29
A0A087X0R6;Q9UMY4;Q9UMY4-1	SNX12	Isoform of Q9UMY4, PX domain-containing protein;Sorting nexin-12;Isoform of Q9UMY4, Isoform 1 of Sorting nexin-12	8	19825.56;18884.52;18884.52-1	208303	219895	111100	151518	258133	120858	175709	180799	237196	175708	115068	193091	87624.9	90907.3	67975.4	55136.2	36874.6	21505.8	17896.8	16192.4	8840.08	11927	8218.57	9750.89	165552	206083	98107.1	83718.7	75793.6	59862.1	47801.5	32233.4	24271.3	22398.3	16411.7	15551.7	14237.5	35615.9	134497	183224	68725	75477.3	55834.9	39007.4	34972.3
A0A087X0R7;Q9H4L4	SENP3-EIF4A1;SENP3	SENP3-EIF4A1 readthrough, ULP_PROTEASE domain-containing protein (Fragment);Sentrin-specific protease 3	3	61277.55;65009.8	NaN	NaN	NaN	NaN	NaN	NaN	NaN	NaN	NaN	NaN	NaN	NaN	2340.25	5604.21	3758.2	4421.18	1489.1	NaN	1879.11	2285.03	3215.15	NaN	1425.1	4919.25	NaN	NaN	NaN	NaN	NaN	1923.62	NaN	NaN	5658.38	NaN	NaN	6235.93	8853.29	15567.4	NaN	NaN	1860.72	NaN	NaN	NaN	NaN
A0A087X0R9;B8ZZK1;Q07837;Q07837-2;Q07837-5;Q07837-6;Q07837-7	SLC3A1	Isoform of Q07837, Aamy domain-containing protein;Isoform of Q07837, Aamy domain-containing protein;Neutral and basic amino acid transport protein rBAT;Isoform of Q07837, Isoform B of Neutral and basic amino acid transport protein rBAT;Isoform of Q07837, Isoform E of Neutral and basic amino acid transport protein rBAT;Isoform of Q07837, Isoform F of Neutral and basic amino acid transport protein …	2	63514.46;64959.07;78851.99;78851.99-2;78851.99-5;78851.99-6;78851.99-7	NaN	NaN	NaN	NaN	NaN	NaN	NaN	NaN	NaN	NaN	NaN	NaN	NaN	NaN	NaN	NaN	1887.34	2128.39	2925.31	2982.27	1663.4	NaN	976.928	NaN	NaN	NaN	NaN	NaN	NaN	NaN	NaN	NaN	NaN	1293.28	NaN	NaN	NaN	NaN	NaN	NaN	NaN	NaN	NaN	NaN	7139.33
A0A087X0S5;P12109	COL6A1	Isoform of P12109, Collagen alpha-1(VI) chain;Collagen alpha-1(VI) chain	14	108339.18;108529.39	43933.3	30761.8	11574.1	25982.9	7548.67	43862.5	27347.9	18566	14185.6	23493.4	NaN	58757.3	NaN	NaN	62200.9	16248.5	10981.2	10850.4	18472.1	54049.9	176959	149424	37066.9	203951	NaN	189182	NaN	76601.5	3081.95	7592.5	8580.38	17661.8	26486	53696.6	240276	191909	117941	433283	19885.8	173749	128176	94991.5	45340.9	21822.8	43836
A0A087X0T5;Q96AB6	NTAN1	Isoform of Q96AB6, Protein N-terminal asparagine amidohydrolase;Protein N-terminal asparagine amidohydrolase	1	23408.27;34677.18	12005.5	14609.7	NaN	NaN	NaN	NaN	NaN	17679.6	NaN	12184.6	9693.94	9398.88	6377.59	7141.83	5112.11	NaN	NaN	NaN	NaN	NaN	NaN	NaN	NaN	NaN	NaN	25312.2	12527.9	9345.09	9842.02	NaN	NaN	NaN	NaN	NaN	NaN	NaN	NaN	NaN	NaN	20256.1	NaN	11670.6	NaN	NaN	NaN
A0A087X0V5;P29728;P29728-2	OAS2	Isoform of P29728, 2'-5' oligoadenylate synthase;2'-5'-oligoadenylate synthase 2;Isoform of P29728, Isoform p69 of 2'-5'-oligoadenylate synthase 2	6	83235.48;82430.62;82430.62-2	28628.1	22536.9	26418.8	36015.1	15705.7	14718.4	21350.4	22634.5	5892.84	14180.9	30440.4	33382.7	19076.2	14272.8	11511.7	17982.9	22255.7	23283.5	31370.2	39370.6	23007.3	25516.2	16296.4	18594.8	32946.6	21667.5	14990.3	11740.1	15630.6	25657.7	25223.3	29366.6	34049	26114.9	29467.7	15924.9	12961.3	13469.2	14748.7	16526.1	9536.08	9252.35	NaN	6737.01	11731.3
A0A087X0W8;Q04206;Q04206-2;Q04206-3;Q04206-4;Q2TAM5	RELA	Isoform of Q04206, RHD domain-containing protein;Transcription factor p65;Isoform of Q04206, Isoform 2 of Transcription factor p65;Isoform of Q04206, Isoform 3 of Transcription factor p65;Isoform of Q04206, Isoform 4 of Transcription factor p65;Isoform of Q04206, RHD domain-containing protein	12	49569.19;60219.17;60219.17-2;60219.17-3;60219.17-4;42868.46	75594.1	47604.3	10344.9	22613.6	23673.8	29171.8	15780.5	33943.9	31715.1	49515.9	39613	61775.2	37493.2	43120.8	22630.2	15895.9	10829.7	6176.02	4164.55	3519.56	NaN	1438.91	2892.28	3716.26	41706.1	30669.2	29166.4	18735.6	21807.6	8309.14	9270.1	6139.52	6300.13	3685.55	2389.96	NaN	2586.42	NaN	20277.8	22578	23323.1	17028.3	8246.7	8376.41	6250.55
A0A087X0W9;Q8N6M0	OTUD6B	Isoform of Q8N6M0, Ubiquitinyl hydrolase 1;Deubiquitinase OTUD6B	3	37325.91;33812.63	47426.5	122461	65428.8	19015.4	14660.7	NaN	46153.1	22345.6	52328.2	105460	6968.57	NaN	15810.9	15674.6	14901.3	11836.5	11254.6	8653.36	7347.83	5989.26	4325.85	NaN	5262.23	2937.03	NaN	39063	47296.2	31565.7	25981.9	15292.6	14435.2	10596.6	7626.18	5308.27	NaN	3492.71	2969.59	NaN	5370.72	12285.2	25234	38528.5	17068.1	10063.4	9773.93
A0A087X0X3;P52272;P52272-2	HNRNPM	Isoform of P52272, Heterogeneous nuclear ribonucleoprotein M;Heterogeneous nuclear ribonucleoprotein M;Isoform of P52272, Isoform 2 of Heterogeneous nuclear ribonucleoprotein M	35	77569.6;77515.52;77515.52-2	41171	45509.1	44408.8	50000.7	64367.6	33470.8	57986.1	32945.3	58966	68073.7	4691.3	6941	4478.85	6888.23	15365.6	15524.5	40263.8	63260.9	49104.5	42948.9	55975.4	49430.7	79932.2	226326	2898.98	6798.32	5368.08	8227.04	10240.1	27029.4	30131.1	36972.5	48090.9	45182.6	47801.5	74138.5	84232.9	100311	17983.7	6817.06	9591.53	11147.1	25193.3	29612.2	46465.1
A0A087X0Y2;A0A087X248;A0A087X2I9;A0A096LPD8;F5GWV3;F5H3N7;F5H8B4;O14607;O14607-2;O14607-3;O14607-4;O14607-5	UTY	Isoform of O14607, Histone demethylase UTY;Isoform of O14607, Histone demethylase UTY;Isoform of O14607, Histone demethylase UTY;Isoform of O14607, Histone demethylase UTY;Isoform of O14607, Histone demethylase UTY;Isoform of O14607, Histone demethylase UTY;Isoform of O14607, Histone demethylase UTY;Histone demethylase UTY;Isoform of O14607, Isoform 2 of Histone demethylase UTY;Isoform of O14607,…	2	155268.05;139837.62;151604.99;147681.51;153965.81;151323.63;160157.63;149547.63;149547.63-2;149547.63-3;149547.63-4;149547.63-5	NaN	NaN	NaN	NaN	NaN	NaN	11960.2	NaN	7163.18	NaN	17169.2	NaN	NaN	NaN	4059.09	NaN	NaN	NaN	NaN	NaN	NaN	NaN	NaN	NaN	NaN	NaN	NaN	NaN	NaN	NaN	NaN	NaN	NaN	NaN	NaN	NaN	NaN	NaN	NaN	NaN	NaN	NaN	NaN	NaN	NaN
A0A087X108	ATP13A5	Isoform of Q4VNC0, Probable cation-transporting ATPase 13A5	1	13462.5	106617	86597.8	47923.2	87285.5	394195	83917	115384	106388	134242	122688	680521	581193	790356	655826	474487	222332	246142	172337	102900	77789.5	NaN	NaN	NaN	59345.2	1.88055e+06	1.57723e+06	NaN	835778	742043	482862	522394	270079	183544	184872	NaN	33912	NaN	58244.7	202967	379375	275455	173516	144122	133471	82581.5
A0A087X117;A0A0G2JN29;Q15155	NOMO1	Isoform of Q15155, SpaA domain-containing protein;Isoform of Q15155, SpaA domain-containing protein;Nodal modulator 1	1	139468.97;139541.03;134323.94	NaN	NaN	NaN	NaN	NaN	NaN	NaN	NaN	NaN	NaN	NaN	NaN	NaN	NaN	NaN	544.502	1232.67	4373.42	3937.47	4501.98	10205.5	11600	8634.59	4035.12	NaN	NaN	NaN	NaN	NaN	NaN	NaN	295.151	NaN	536.291	654.58	NaN	714.313	NaN	NaN	NaN	NaN	NaN	NaN	NaN	NaN
A0A087X127	ZMIZ2	Isoform of Q8NF64, SP-RING-type domain-containing protein	1	96742.1	NaN	NaN	NaN	NaN	NaN	NaN	NaN	NaN	NaN	NaN	NaN	NaN	NaN	NaN	NaN	NaN	NaN	NaN	NaN	NaN	NaN	NaN	NaN	NaN	NaN	NaN	NaN	NaN	NaN	NaN	NaN	NaN	NaN	NaN	NaN	NaN	NaN	NaN	NaN	NaN	NaN	NaN	NaN	NaN	37935.3
A0A087X138;Q8TF71	SLC16A10	Isoform of Q8TF71, Monocarboxylate transporter 10;Monocarboxylate transporter 10	2	34779.55;55492.59	NaN	NaN	NaN	NaN	NaN	NaN	NaN	NaN	NaN	NaN	NaN	NaN	NaN	NaN	NaN	NaN	NaN	NaN	10911.2	10638.8	5513.73	NaN	NaN	6047.6	NaN	NaN	NaN	NaN	NaN	NaN	942.41	1258.71	4104.32	3443.61	4175.58	NaN	6166.69	NaN	4846.34	NaN	NaN	NaN	NaN	1437.34	2789.53
A0A087X1A8;A0A2R8Y3X7;D3VVH9;F5H211;G3V3R7;P54252;P54252-1;P54252-4	ATXN3	Isoform of P54252, Ubiquitinyl hydrolase 1;Isoform of P54252, Ubiquitinyl hydrolase 1;Isoform of P54252, Ubiquitinyl hydrolase 1;Isoform of P54252, Ubiquitinyl hydrolase 1;Isoform of P54252, Ubiquitinyl hydrolase 1 (Fragment);Ataxin-3;Isoform of P54252, Isoform 1 of Ataxin-3;Isoform of P54252, Isoform 4 of Ataxin-3	6	37722.18;40060.65;34792.92;42420.5;37741.09;41250.03;41250.03-1;41250.03-4	NaN	NaN	NaN	NaN	NaN	NaN	NaN	NaN	NaN	NaN	8192.73	10154.8	8171.31	4569.64	4269.89	3587.58	2726.21	1496.12	758.03	NaN	NaN	NaN	NaN	NaN	10952.8	10886.1	6597.82	4297	6087.57	3098.88	2775.95	1846.37	642.223	1275.25	1009.39	NaN	NaN	NaN	5779.05	9938.49	8774.14	4913.87	4761.83	4001.1	2526.59
A0A087X1B2	USP39	Isoform of Q53GS9, U4/U6.U5 tri-snRNP-associated protein 2	11	56399.8	51417.3	54826.6	25388	33784.1	38141.6	38682.6	39334.5	73749	39815.6	24479.8	23391.3	NaN	NaN	NaN	3818.5	4349.42	3749.56	5571.65	7327.65	7730.43	8974.25	7555.17	6206.17	26566.6	13226.4	25062.6	NaN	3271.85	4964.88	5620.63	5323.1	8049.38	7381.72	9667.65	13571.5	12382	12770.1	27139.1	2063.37	4692.34	2340.29	6429.42	5421.99	5967.84	7327.93
A0A087X1B6;E9PEG3;F5GZG9;P10275;P10275-3;P10275-4	AR	Isoform of P10275, Androgen receptor;Isoform of P10275, Nuclear receptor domain-containing protein;Isoform of P10275, Nuclear receptor domain-containing protein;Androgen receptor;Isoform of P10275, Isoform 3 of Androgen receptor;Isoform of P10275, Isoform 4 of Androgen receptor	4	79422.23;62290.82;77015.58;99187.83;99187.83-3;99187.83-4	NaN	NaN	NaN	NaN	NaN	NaN	NaN	NaN	NaN	NaN	NaN	NaN	NaN	NaN	NaN	NaN	NaN	NaN	NaN	NaN	NaN	NaN	NaN	NaN	NaN	NaN	NaN	8000.02	NaN	NaN	NaN	NaN	NaN	NaN	NaN	NaN	NaN	NaN	NaN	7600.32	20837.1	6719.23	12759.7	NaN	3691.22
A0A087X1D0	CD40	Isoform of P25942, CD40 antigen (TNF receptor superfamily member 5), isoform CRA_c	1	17035.5	NaN	NaN	NaN	NaN	NaN	NaN	NaN	NaN	NaN	NaN	4542.89	NaN	NaN	NaN	NaN	NaN	NaN	NaN	NaN	5125.56	NaN	NaN	NaN	1912.56	NaN	NaN	NaN	NaN	NaN	NaN	NaN	NaN	NaN	NaN	NaN	NaN	NaN	8130.84	NaN	NaN	NaN	NaN	NaN	NaN	NaN
A0A087X1E4;P53365;P53365-3	ARFIP2	Isoform of P53365, AH domain-containing protein;Arfaptin-2;Isoform of P53365, Isoform 3 of Arfaptin-2	3	41595.1;37855.73;37855.73-3	3815.59	2364.67	4265.07	6613.6	NaN	6686.56	118932	8416.52	7754.61	3434.72	11487.2	157668	8398.45	5760.1	11221.6	9877.24	6940.96	5889.98	1195.84	1458.97	NaN	NaN	681.358	NaN	327579	2723.78	4344.08	5469.79	7933.29	9436.16	7553.06	2764.65	1627.85	2041.22	1220.12	NaN	NaN	1439.45	108642	275089	95739.5	224135	72192.3	54344.9	39623.2
A0A087X1G1;H7BYD0;Q16718;Q16718-2	NDUFA5	Isoform of Q16718, Complex I subunit B13;Isoform of Q16718, Complex I subunit B13 (Fragment);NADH dehydrogenase [ubiquinone] 1 alpha subcomplex subunit 5;Isoform of Q16718, Isoform 2 of NADH dehydrogenase [ubiquinone] 1 alpha subcomplex subunit 5	5	11964.99;NaN;13458.69;13458.69-2	42456.6	27406.7	49356.1	45699.2	49566.7	44155.5	59007.3	40733.9	41582.5	64672.3	3979.02	6006.11	3509.83	3371.45	2407.78	6685.31	12962	36659.1	53006	75803.4	215001	269165	136957	136483	5213.05	1022.04	2872.41	3039.95	2890.62	6728.17	8952.71	31277.9	56842.3	46914.8	119611	181857	234829	146697	13048	NaN	2865.86	4744.4	5522.56	8148.51	31426.2
A0A087X1G4	NUDT13	Isoform of Q86X67, Nucleoside diphosphate-linked moiety X motif 13	1	27156.2	NaN	NaN	NaN	NaN	NaN	NaN	NaN	NaN	NaN	NaN	NaN	NaN	NaN	NaN	NaN	NaN	NaN	NaN	NaN	NaN	NaN	133355	NaN	NaN	22675.2	NaN	NaN	NaN	NaN	NaN	NaN	NaN	NaN	NaN	NaN	NaN	NaN	NaN	NaN	NaN	NaN	NaN	14408.9	9954.31	NaN
A0A087X1J2	C16orf72	Isoform of Q14CZ0, UPF0472 protein C16orf72 (Fragment)	1	NaN	NaN	NaN	NaN	NaN	NaN	NaN	NaN	1082.67	NaN	NaN	NaN	3964.46	NaN	NaN	NaN	NaN	NaN	NaN	NaN	NaN	6381.86	8829.56	7476.56	1619.19	NaN	NaN	NaN	NaN	NaN	NaN	NaN	NaN	2034.12	1791.58	8831.74	12981.8	10605.7	9823.45	762.303	NaN	NaN	NaN	NaN	NaN	NaN
A0A087X1J7;P22352	GPX3	Isoform of P22352, Glutathione peroxidase;Glutathione peroxidase 3	2	25402.29;25552.33	73426.8	78089.7	20545.7	57698.3	113867	43736.9	32405.6	35491.4	38109.5	46502.3	12011.7	NaN	NaN	NaN	9255.43	NaN	11723.2	32536.7	42521.9	49637.6	70280	NaN	25314.3	25443.9	4625.05	NaN	NaN	4367.33	7553	14689.7	14515.5	12987.9	73160.3	65201.1	69986.4	59492.7	58384	37332.1	NaN	NaN	17699.2	13475.7	12529	13595.6	11306.5
A0A087X1K1;Q96C00	ZBTB9	Isoform of Q96C00, BTB domain-containing protein (Fragment);Zinc finger and BTB domain-containing protein 9	1	15136.59;50602.22	NaN	NaN	NaN	NaN	NaN	NaN	NaN	NaN	NaN	NaN	32255	NaN	NaN	NaN	NaN	NaN	NaN	NaN	NaN	NaN	NaN	NaN	NaN	94127.9	NaN	NaN	NaN	NaN	NaN	NaN	NaN	NaN	NaN	NaN	NaN	NaN	NaN	NaN	NaN	NaN	NaN	NaN	12353.6	1390.25	11518.3
A0A087X1N0;Q9H3C7	GGNBP2	Isoform of Q9H3C7, Gametogenetin-binding protein 2;Gametogenetin-binding protein 2	1	NaN;79086.41	NaN	NaN	NaN	NaN	NaN	NaN	NaN	NaN	NaN	NaN	NaN	NaN	NaN	NaN	NaN	NaN	NaN	NaN	NaN	NaN	NaN	NaN	NaN	NaN	NaN	NaN	NaN	NaN	NaN	NaN	NaN	NaN	NaN	NaN	NaN	NaN	NaN	NaN	NaN	NaN	NaN	NaN	NaN	2205.79	2513.16
A0A087X1N3;F8WC38;O75818;O75818-2	RPP40	Isoform of O75818, Ribonuclease P 40kDa subunit, isoform CRA_c;Isoform of O75818, Ribonuclease P protein subunit p40;Ribonuclease P protein subunit p40;Isoform of O75818, Isoform 2 of Ribonuclease P protein subunit p40	2	36782.97;13490.68;41833.95;41833.95-2	11904.2	3383.09	6267.06	4710.29	6730.44	7009.24	4923.91	5181.69	8734.31	3122.45	NaN	NaN	NaN	5280.18	1496.24	1933.54	NaN	NaN	NaN	NaN	NaN	NaN	NaN	NaN	NaN	NaN	NaN	NaN	NaN	NaN	NaN	NaN	NaN	NaN	NaN	NaN	NaN	NaN	NaN	NaN	NaN	NaN	990.415	3563.79	2069.25
A0A087X1N7;P20929;P20929-2;P20929-3;P20929-4	NEB	Isoform of P20929, SH3 domain-containing protein;Nebulin;Isoform of P20929, Isoform 2 of Nebulin;Isoform of P20929, Isoform 3 of Nebulin;Isoform of P20929, Isoform 4 of Nebulin	2	990847.55;772914.31;772914.31-2;772914.31-3;772914.31-4	NaN	NaN	NaN	NaN	NaN	NaN	NaN	NaN	NaN	NaN	NaN	5307.62	NaN	NaN	NaN	NaN	NaN	NaN	NaN	NaN	NaN	NaN	NaN	NaN	NaN	16038	NaN	NaN	NaN	NaN	NaN	1636.77	NaN	NaN	NaN	NaN	NaN	NaN	NaN	NaN	NaN	NaN	2158.52	NaN	2010.42
A0A087X1P3;C9IYE1;F8W8P5;H7BYR4;Q86UW7;Q86UW7-2;Q86UW7-3	CADPS2	Isoform of Q86UW7, Calcium-dependent secretion activator 2;Isoform of Q86UW7, Calcium-dependent secretion activator 2;Isoform of Q86UW7, Calcium-dependent secretion activator 2;Isoform of Q86UW7, Calcium-dependent secretion activator 2 (Fragment);Calcium-dependent secretion activator 2;Isoform of Q86UW7, Isoform 2 of Calcium-dependent secretion activator 2;Isoform of Q86UW7, Isoform 3 of Calcium-…	2	148297.19;147584.43;136583.45;NaN;147734.61;147734.61-2;147734.61-3	10074.3	NaN	10126.6	10449.7	NaN	8047.37	NaN	4958.67	NaN	NaN	NaN	NaN	6109.06	NaN	4066.52	NaN	NaN	NaN	NaN	NaN	NaN	NaN	NaN	NaN	NaN	NaN	NaN	NaN	4956.37	NaN	NaN	NaN	NaN	NaN	NaN	NaN	NaN	NaN	3422.36	14293	4516.48	NaN	NaN	4290.46	NaN
A0A087X1P5;J3KQ41;J3QT95;Q9H9Q2;Q9H9Q2-3	COPS7B	Isoform of Q9H9Q2, PCI domain-containing protein;Isoform of Q9H9Q2, PCI domain-containing protein;Isoform of Q9H9Q2, PCI domain-containing protein (Fragment);COP9 signalosome complex subunit 7b;Isoform of Q9H9Q2, Isoform 3 of COP9 signalosome complex subunit 7b	2	23555.97;31521.31;16956.49;29621.95;29621.95-3	222.098	1654.46	1037.27	1053.02	NaN	NaN	3814.44	NaN	1903.24	NaN	600.773	3481.11	2697.34	5134.75	1474.99	1367.71	696.095	904.983	1092.94	NaN	NaN	NaN	NaN	NaN	4359.54	5776.51	1940.44	1880.06	2430.98	2042.24	1299.32	1126.23	NaN	NaN	NaN	NaN	NaN	2465.96	1434.98	2034.1	1276.3	1832.38	1534.03	961.668	492.055
A0A087X1R3;A0A0C4DGX0;A6QL64;Q8N2N9	ANKRD36B;ANKRD36B;ANKRD36;ANKRD36B	Isoform of Q8N2N9, CCDC144C domain-containing protein;Isoform of Q8N2N9, Ankyrin repeat domain-containing protein 36B;Ankyrin repeat domain-containing protein 36A;Ankyrin repeat domain-containing protein 36B	1	117293.06;16168.44;214500.24;153582.41	4708.21	NaN	NaN	NaN	NaN	NaN	NaN	NaN	1423.84	4336.53	10063.1	13588.3	12467.6	12658.4	7202.73	5433.46	4393.84	NaN	3874.38	2392.86	NaN	NaN	2661.3	NaN	11349.4	13356.6	13427.7	10107.1	11623.2	5491.97	5327.28	NaN	4898.68	5002.06	NaN	NaN	NaN	NaN	NaN	NaN	6229.45	4428.46	NaN	4683.97	4766.19
A0A087X1S3	HUWE1	Isoform of Q7Z6Z7, DUF913 domain-containing protein (Fragment)	1	NaN	NaN	NaN	NaN	NaN	NaN	NaN	NaN	NaN	NaN	NaN	NaN	NaN	NaN	NaN	NaN	NaN	4404.6	30683.6	19468.3	NaN	NaN	NaN	NaN	20593	NaN	NaN	NaN	NaN	NaN	NaN	6420.3	14656.1	NaN	NaN	NaN	NaN	NaN	NaN	NaN	NaN	NaN	NaN	NaN	NaN	NaN
A0A087X1T7;A0A5K1VW97;H0YMF1;P16112;P16112-2;P16112-3	ACAN	Isoform of P16112, Aggrecan core protein;Isoform of P16112, Aggrecan core protein (Fragment);Isoform of P16112, Aggrecan core protein;Aggrecan core protein;Isoform of P16112, Isoform 2 of Aggrecan core protein;Isoform of P16112, Isoform 3 of Aggrecan core protein	1	255588.12;NaN;265340.02;261328.52;261328.52-2;261328.52-3	NaN	NaN	NaN	NaN	NaN	NaN	NaN	NaN	NaN	NaN	NaN	NaN	NaN	NaN	NaN	NaN	NaN	NaN	NaN	NaN	NaN	NaN	NaN	NaN	NaN	NaN	NaN	NaN	NaN	NaN	NaN	NaN	NaN	NaN	NaN	NaN	NaN	NaN	NaN	NaN	NaN	NaN	NaN	0.00414104	NaN
A0A087X1U5;F5H7T0;F6RJM5;Q96S38;Q96S38-2	RPS6KC1	Isoform of Q96S38, Protein kinase domain-containing protein;Isoform of Q96S38, Non-specific serine/threonine protein kinase;Isoform of Q96S38, Non-specific serine/threonine protein kinase;Ribosomal protein S6 kinase delta-1;Isoform of Q96S38, Isoform 2 of Ribosomal protein S6 kinase delta-1	1	66139.27;94457.16;97873.15;118682.4;118682.4-2	3083.71	NaN	NaN	NaN	5134.76	NaN	NaN	NaN	4408.61	6277.63	NaN	NaN	NaN	NaN	NaN	NaN	NaN	NaN	NaN	NaN	NaN	NaN	NaN	NaN	NaN	NaN	NaN	1385.83	NaN	NaN	1527.75	NaN	NaN	NaN	NaN	NaN	NaN	NaN	NaN	NaN	3490.97	NaN	6874.19	NaN	NaN
A0A087X1W8;A0A0A0MTJ8;Q9BY67;Q9BY67-3;Q9BY67-4;Q9BY67-5;X5DQS5	CADM1	Isoform of Q9BY67, Cell adhesion molecule 1;Isoform of Q9BY67, Cell adhesion molecule 1 (Fragment);Cell adhesion molecule 1;Isoform of Q9BY67, Isoform 3 of Cell adhesion molecule 1;Isoform of Q9BY67, Isoform 4 of Cell adhesion molecule 1;Isoform of Q9BY67, Isoform 5 of Cell adhesion molecule 1;Isoform of Q9BY67, Cell adhesion molecule 1 (Fragment)	11	45676.45;NaN;48509.09;48509.09-3;48509.09-4;48509.09-5;48647.99	15554.9	25740.9	24860.5	22238.2	21157.8	22460.9	15663.3	9632.39	16705.3	19357.9	5462.9	NaN	4071.91	NaN	NaN	4393.68	3533.71	8109.99	14760.6	19999.2	29751	34550.6	11988.8	34771.3	NaN	NaN	NaN	NaN	NaN	6864.44	10693.6	13398.9	17566.6	15110.7	20165.2	60258	30114.3	36280.5	35685.4	NaN	4937.68	5294.35	12977.2	4751.34	11215.3
A0A087X1Z1;A0A0G2JPW5;A0A0G2JQX1;A0A0G2JSA7;Q96RT8;Q96RT8-2	TUBGCP5	Isoform of Q96RT8, Gamma-tubulin complex component;Isoform of Q96RT8, Gamma-tubulin complex component;Isoform of Q96RT8, Gamma-tubulin complex component;Isoform of Q96RT8, Gamma-tubulin complex component;Gamma-tubulin complex component 5;Isoform of Q96RT8, Isoform 2 of Gamma-tubulin complex component 5	2	118591.27;118329.81;118652.33;118600.28;118320.8;118320.8-2	NaN	NaN	NaN	NaN	NaN	NaN	1299.49	NaN	NaN	NaN	NaN	NaN	NaN	NaN	NaN	1740.22	NaN	NaN	1875.64	NaN	NaN	NaN	NaN	NaN	NaN	NaN	NaN	NaN	NaN	NaN	NaN	NaN	NaN	NaN	NaN	NaN	NaN	NaN	4734.39	NaN	NaN	NaN	3778.5	NaN	812.676
A0A087X1Z3;Q9UL46	PSME2	Isoform of Q9UL46, Proteasome activator complex subunit 2;Proteasome activator complex subunit 2	18	29126.7;27401.62	196367	263025	284698	396121	169221	187076	363692	287888	388469	333139	181644	233075	273532	294312	147181	119846	67453	41771	28968.8	25584.3	9582.5	12962.7	14017	14264.2	223820	177120	188994	181599	143396	87716.1	59702.5	52503.3	24889.7	24851.9	9681.81	13139.9	7291.67	44686.1	138166	148133	241739	169910	126327	75893.7	53183.8
A0A087X236;A0A0A0MRE2;C9J2A8;Q9NVP4;Q9NVP4-2;Q9NVP4-3;Q9NVP4-4;Q9NVP4-5	DZANK1	Isoform of Q9NVP4, Double zinc ribbon and ankyrin repeat-containing protein 1 (Fragment);Isoform of Q9NVP4, ANK_REP_REGION domain-containing protein;Isoform of Q9NVP4, ANK_REP_REGION domain-containing protein;Double zinc ribbon and ankyrin repeat-containing protein 1;Isoform of Q9NVP4, Isoform 2 of Double zinc ribbon and ankyrin repeat-containing protein 1;Isoform of Q9NVP4, Isoform 3 of Double z…	1	15831.85;60856.64;50138.21;82191.81;82191.81-2;82191.81-3;82191.81-4;82191.81-5	NaN	NaN	NaN	5670.5	NaN	NaN	NaN	NaN	NaN	NaN	NaN	NaN	NaN	NaN	NaN	NaN	NaN	13295	NaN	24929	28848	63851.5	34740.4	9208.64	NaN	NaN	NaN	NaN	NaN	NaN	NaN	9842.55	NaN	32385	61672	NaN	53928.3	NaN	NaN	NaN	NaN	NaN	NaN	NaN	NaN
A0A087X241;Q2NKQ1;Q2NKQ1-3;Q2NKQ1-4	SGSM1	Isoform of Q2NKQ1, Small G protein-signaling modulator 1;Small G protein signaling modulator 1;Isoform of Q2NKQ1, Isoform 2 of Small G protein signaling modulator 1;Isoform of Q2NKQ1, Isoform 3 of Small G protein signaling modulator 1	1	122914.9;129718.48;129718.48-3;129718.48-4	NaN	NaN	NaN	1245.79	NaN	1519.44	NaN	NaN	NaN	NaN	NaN	NaN	NaN	NaN	NaN	NaN	218.039	NaN	NaN	NaN	NaN	NaN	NaN	NaN	NaN	NaN	NaN	NaN	NaN	NaN	NaN	NaN	NaN	NaN	907.327	NaN	NaN	NaN	NaN	NaN	NaN	NaN	NaN	NaN	NaN
A0A087X256;Q2M389	WASHC4	Isoform of Q2M389, WASH complex subunit 4;WASH complex subunit 4	26	136502.54;136403.4	43593.9	21641.2	44631.5	31193.5	50080.3	53527.1	28037.9	44653.6	28247.6	25603.6	28473.8	20679.4	22678.6	25239.2	35250.6	47474.2	42470.5	36134	25301.9	21847.7	18346.2	18066.8	20481.6	22015.7	19577	10385.3	22010.4	29419.6	30512.4	72734.1	49525.4	38624.5	29005.9	23658.4	19354.2	20016.5	17866.6	24460.6	12403.7	7118.79	10024.8	18526.6	24555.3	41612.4	48428
A0A087X266;Q9BXJ8	TMEM120A	Isoform of Q9BXJ8, Ion channel TACAN;Ion channel TACAN	6	42892.81;40610.28	18390.3	NaN	25430.7	28220.9	29111.4	24709.1	NaN	33206	19468.7	3946.96	NaN	NaN	NaN	NaN	NaN	8369.8	6335.99	11389	12197.5	5876.2	3600.7	NaN	NaN	NaN	NaN	NaN	NaN	NaN	NaN	NaN	7413.18	4270.39	7293.22	7967.98	7988.65	17076.7	NaN	13152.2	NaN	NaN	NaN	12970	4719.03	11289	20519.9
A0A087X279;P09913	IFIT2	Isoform of P09913, TPR_REGION domain-containing protein;Interferon-induced protein with tetratricopeptide repeats 2	10	55984.86;54632.21	3619.35	12316.2	8229.14	7069.4	3010.88	1919.11	4905.95	NaN	1391.09	8840.89	7211.66	11272.9	8399.93	7048.42	4892.29	2771.61	2253.13	1583.99	1109.48	1972.08	NaN	NaN	NaN	1530.15	4880.39	11555.6	5563.28	5980.36	5560.29	2732.93	2573.59	2686.11	2539.34	1175.38	1398.43	1236.17	NaN	3118.41	4128.9	5544.26	3887.3	2035.59	2394.3	2930.97	1601.4
A0A087X283;A0A1B0GX65;B7Z306;C9J180;C9J2P0;H7C061;P51965;P51965-2;P51965-3;Q969T4;Q96LR5;R4GN77;R4GND1	UBE2E2;UBE2E3;UBE2E1;UBE2E2;UBE2E1;UBE2E1;UBE2E1;UBE2E1;UBE2E1;UBE2E3;UBE2E2;UBE2E3;UBE2E3	Isoform of Q96LR5, UBC core domain-containing protein;Isoform of Q969T4, UBC core domain-containing protein (Fragment);Isoform of P51965, UBC core domain-containing protein;Isoform of Q96LR5, UBC core domain-containing protein (Fragment);Isoform of P51965, UBC core domain-containing protein (Fragment);Isoform of P51965, UBC core domain-containing protein (Fragment);Ubiquitin-conjugating enzyme E2…	1	10424;19227.49;18768.75;18109.36;16210.21;16928.43;21404.17;21404.17-2;21404.17-3;22912.61;22255.09;13429.64;19130.37	NaN	NaN	NaN	NaN	NaN	NaN	NaN	NaN	NaN	NaN	NaN	NaN	NaN	NaN	NaN	NaN	4627.29	NaN	NaN	NaN	NaN	NaN	NaN	NaN	NaN	NaN	NaN	NaN	NaN	NaN	NaN	NaN	NaN	NaN	NaN	NaN	NaN	NaN	NaN	NaN	10206.4	12684.6	9529.32	16387.6	10490.7
A0A087X294;O75914;O75914-2;O75914-3;O75914-4	PAK3	Isoform of O75914, Beta-PAK;Serine/threonine-protein kinase PAK 3;Isoform of O75914, Isoform 2 of Serine/threonine-protein kinase PAK 3;Isoform of O75914, Isoform 3 of Serine/threonine-protein kinase PAK 3;Isoform of O75914, Isoform 4 of Serine/threonine-protein kinase PAK 3	10	60626.82;62309.62;62309.62-2;62309.62-3;62309.62-4	12365.3	26084.1	21265.1	9212.91	10355.6	8988.17	15993.9	13820.3	13962.3	26446.9	39657.4	47800.6	25009.3	25917.3	25216.3	18602.9	11113.4	9046.52	6860.21	7032.19	NaN	3084	3323.89	4065.13	48477.6	138339	46753.3	38807.8	30993	16997.2	16442.7	13695.2	8180.7	8275.54	5512.27	5392.01	5620.05	14925.8	26480.8	46770.1	28851.2	32226.2	24074.3	16395.8	9821.19
A0A087X295;E9PDU5;Q9NNW5	WDR6	Isoform of Q9NNW5, WD_REPEATS_REGION domain-containing protein;Isoform of Q9NNW5, WD_REPEATS_REGION domain-containing protein;WD repeat-containing protein 6	2	125001.24;116169.23;121724.59	2149.08	NaN	2590.2	NaN	NaN	NaN	NaN	1774.59	NaN	NaN	7707.73	13941.8	9274.94	10087.7	5200.73	3424.11	NaN	NaN	1027.95	NaN	NaN	NaN	NaN	1582.23	4847.06	NaN	6191.42	3682.93	3268.4	1282.76	1650.75	995.117	1332.58	NaN	NaN	NaN	NaN	NaN	NaN	NaN	4779.7	NaN	NaN	NaN	1022.06
A0A087X296;P23219;P23219-2;P23219-3;P23219-4;P23219-5;P23219-6	PTGS1	Isoform of P23219, Cyclooxygenase-1;Prostaglandin G/H synthase 1;Isoform of P23219, Isoform 2 of Prostaglandin G/H synthase 1;Isoform of P23219, Isoform 3 of Prostaglandin G/H synthase 1;Isoform of P23219, Isoform 4 of Prostaglandin G/H synthase 1;Isoform of P23219, Isoform 5 of Prostaglandin G/H synthase 1;Isoform of P23219, Isoform 6 of Prostaglandin G/H synthase 1	5	63286.27;68686.35;68686.35-2;68686.35-3;68686.35-4;68686.35-5;68686.35-6	36831.9	32755.2	23457.2	28327.5	48917.6	14477.1	17897.7	23687.5	12931.3	13572.9	3576.19	NaN	2317.58	2077.76	2286.68	4936.71	7787.01	14744.4	22856.3	24672.7	40973.6	40521.5	26411	42610.1	7784.42	NaN	NaN	NaN	3621.39	7071.23	6765.64	12554.8	22955.6	19988.7	33648.8	44981.6	41842.2	47070.3	3024	NaN	NaN	1925.26	1170.58	2567.35	5681.24
A0A087X2A7;H0YBA5;H7BY63;Q8NB25;Q8NB25-2;Q8NB25-3;Q8NB25-4	FAM184A	Isoform of Q8NB25, FAM184 domain-containing protein;Isoform of Q8NB25, FAM184 domain-containing protein;Isoform of Q8NB25, FAM184 domain-containing protein;Protein FAM184A;Isoform of Q8NB25, Isoform 2 of Protein FAM184A;Isoform of Q8NB25, Isoform 3 of Protein FAM184A;Isoform of Q8NB25, Isoform 4 of Protein FAM184A	2	128494.12;116692.64;109560.41;132964.98;132964.98-2;132964.98-3;132964.98-4	NaN	4530.22	NaN	NaN	NaN	NaN	NaN	8293.67	NaN	NaN	12628.5	NaN	NaN	NaN	NaN	16210.7	NaN	NaN	NaN	NaN	NaN	NaN	24907.8	NaN	NaN	27926.5	NaN	NaN	7740.03	NaN	7173.96	6118.89	NaN	NaN	NaN	NaN	NaN	NaN	NaN	13536.9	NaN	7565.69	NaN	8907.73	NaN
A0A087X2B2;E9PMH5;Q13490;Q13490-2	BIRC2	Isoform of Q13490, CARD domain-containing protein;Isoform of Q13490, Baculoviral IAP repeat-containing protein 2;Baculoviral IAP repeat-containing protein 2;Isoform of Q13490, Isoform 2 of Baculoviral IAP repeat-containing protein 2	2	60423.53;67513.9;69899.67;69899.67-2	NaN	NaN	NaN	NaN	NaN	NaN	NaN	NaN	NaN	NaN	NaN	NaN	NaN	NaN	NaN	NaN	NaN	NaN	NaN	NaN	NaN	NaN	NaN	NaN	NaN	NaN	NaN	NaN	NaN	NaN	NaN	NaN	NaN	NaN	NaN	14.0066	NaN	NaN	NaN	NaN	NaN	NaN	2276.77	2696.06	1640.96
A0A087X2B5;P35613;P35613-2	BSG	Isoform of P35613, Basigin (Fragment);Basigin;Isoform of P35613, Isoform 2 of Basigin	5	23896.13;42200.36;42200.36-2	253889	272024	213217	234708	131690	220517	319662	160961	267904	230768	10147.5	NaN	NaN	NaN	4780.25	22356.9	35604.6	93228.7	218507	323780	301866	270803	66176.9	221388	14217.5	NaN	NaN	NaN	16405.4	29356	30410.5	84040.8	175146	159278	205383	202211	140821	177932	101580	NaN	NaN	16049.2	33767.2	34102.4	91574.7
A0A087X2B6	CCAR2	Isoform of Q8N163, Cell cycle and apoptosis regulator protein 2	1	30429.3	NaN	NaN	NaN	NaN	NaN	NaN	NaN	NaN	NaN	NaN	NaN	NaN	NaN	NaN	NaN	NaN	NaN	NaN	NaN	NaN	NaN	NaN	NaN	NaN	NaN	NaN	NaN	NaN	NaN	NaN	NaN	NaN	NaN	NaN	NaN	NaN	NaN	NaN	NaN	NaN	NaN	NaN	NaN	NaN	NaN
A0A087X2D5;Q9BRJ2	MRPL45	Isoform of Q9BRJ2, Tim44 domain-containing protein;39S ribosomal protein L45, mitochondrial	9	35290.81;35350.9	43635.8	99416.1	55269.6	48868.9	34526.9	38305.2	63355.6	78126.5	62264.8	50080.4	NaN	32010.8	NaN	NaN	NaN	NaN	3795.22	6808.78	9641.89	14599.1	37849.8	26957.1	22939.1	56988.9	NaN	2934.43	8981.85	3696.26	2252.67	3421.71	2873.65	6054.42	14634	7334.67	27280.7	54043.6	39879.3	46201	3803.18	NaN	3459.47	3772.92	4226.15	9395.16	4004.03
A0A087X2D8;O60271-2;O60271-4	SPAG9	Isoform of O60271, C-Jun-amino-terminal kinase-interacting protein 4;Isoform of O60271, Isoform 2 of C-Jun-amino-terminal kinase-interacting protein 4;Isoform of O60271, Isoform 4 of C-Jun-amino-terminal kinase-interacting protein 4	1	145169.34;145135.32;144681.78	NaN	NaN	NaN	NaN	NaN	NaN	NaN	NaN	NaN	NaN	NaN	NaN	NaN	NaN	NaN	3137.99	2187.78	NaN	NaN	NaN	NaN	NaN	NaN	NaN	7008.11	NaN	9443.59	NaN	NaN	NaN	NaN	NaN	NaN	NaN	NaN	NaN	NaN	NaN	62060.8	69524.2	25744.8	26651.5	32134.8	14324.2	NaN
A0A087X2G6;A0A0C4DGU5;D6RIC3;Q9Y3C1;Q9Y3C1-2;Q9Y3C1-3	NOP16	Isoform of Q9Y3C1, Nucleolar protein 16;Isoform of Q9Y3C1, Nucleolar protein 16;Isoform of Q9Y3C1, Nucleolar protein 16;Nucleolar protein 16;Isoform of Q9Y3C1, Isoform 2 of Nucleolar protein 16;Isoform of Q9Y3C1, Isoform 3 of Nucleolar protein 16	3	27434.62;26433.32;17197.83;21188.35;21188.35-2;21188.35-3	22137	25774.6	31178.9	15723.5	43639.5	12704.5	16077.6	4967.11	24175.3	14720.9	NaN	NaN	NaN	NaN	4945.55	5412.79	6797.96	NaN	10644.8	12202.7	16539.8	22163	NaN	80743.8	NaN	NaN	NaN	7601.68	6126.37	11458.7	7867.38	14476.5	18647.4	16382.1	15975.4	20289.5	37330.3	38264.1	4961.45	1303.72	4040.23	11822.2	8686	7415.02	11391.6
A0A087X2I1;P62333	PSMC6	Isoform of P62333, 26S proteasome regulatory subunit 10B;26S proteasome regulatory subunit 10B	17	45797;44172.98	47987.5	62015.8	63826.3	61835.1	128509	67098.9	82535.3	54287.9	71686.5	103242	114963	163801	310798	285221	211422	156000	107355	78319.7	46320	39330.4	18793	20975.5	24341.4	26404.7	176522	352110	395932	284848	259460	140858	127387	95616.1	56639.1	48915.3	27042.8	31922	27943.6	79222	87538	150686	249331	263690	237508	114773	74890.5
A0A088AWN3;A0A0A0MSY4;Q9BZ29;Q9BZ29-3;Q9BZ29-4;Q9BZ29-5	DOCK9	Isoform of Q9BZ29, Dedicator of cytokinesis protein 9;Isoform of Q9BZ29, Dedicator of cytokinesis protein 9;Dedicator of cytokinesis protein 9;Isoform of Q9BZ29, Isoform 3 of Dedicator of cytokinesis protein 9;Isoform of Q9BZ29, Isoform 4 of Dedicator of cytokinesis protein 9;Isoform of Q9BZ29, Isoform 2 of Dedicator of cytokinesis protein 9	5	237914.42;240344.86;236445.62;236445.62-3;236445.62-4;236445.62-5	9884.37	9727.54	10480.5	13787.4	9063.33	31610.3	24369.6	21090.1	16161.4	18002.1	NaN	NaN	NaN	NaN	NaN	995.879	NaN	4048.15	1597.84	2481.3	10282.9	3929.71	6349.33	3389.68	NaN	NaN	NaN	NaN	864.112	1379.13	NaN	NaN	2745.79	775.178	19592.1	45204	10180.5	10751.2	NaN	NaN	6482.78	5484.84	2868.27	4227.24	2909.76
A0A088AWN8;E7EP87;E9PH27;J3KS48;J3KT43;J3QRB0;Q9UHQ1;Q9UHQ1-2;Q9UHQ1-3;Q9UHQ1-4	NARF	Isoform of Q9UHQ1, Fe_hyd_SSU domain-containing protein;Isoform of Q9UHQ1, Fe_hyd_SSU domain-containing protein;Isoform of Q9UHQ1, Fe_hyd_lg_C domain-containing protein;Isoform of Q9UHQ1, Fe_hyd_lg_C domain-containing protein;Isoform of Q9UHQ1, Fe_hyd_lg_C domain-containing protein (Fragment);Isoform of Q9UHQ1, Fe_hyd_lg_C domain-containing protein (Fragment);Nuclear prelamin A recognition factor…	1	56201.83;56073.59;29272.4;24030.52;28855.87;17919.61;51156.08;51156.08-2;51156.08-3;51156.08-4	NaN	NaN	NaN	NaN	NaN	NaN	NaN	NaN	NaN	NaN	3547.6	8185.8	3181.54	NaN	2314.08	NaN	NaN	NaN	NaN	NaN	NaN	NaN	NaN	NaN	NaN	NaN	NaN	5159.97	NaN	1666.76	NaN	NaN	NaN	NaN	NaN	NaN	NaN	NaN	NaN	3680.24	1525.23	NaN	NaN	NaN	NaN
A0A088AWP2;A0A0C4DG41;A8MX39;A8MZ24;B5MDW0;P11308;P11308-1;P11308-2;P11308-3;P11308-5;P11308-6	ERG	Isoform of P11308, PNT domain-containing protein;Isoform of P11308, Transcriptional regulator ERG;Isoform of P11308, Transcriptional regulator ERG;Isoform of P11308, Transcriptional regulator ERG;Isoform of P11308, Erythroblast transformation-specific transcription factor ERG variant 10;Transcriptional regulator ERG;Isoform of P11308, Isoform 3 of Transcriptional regulator ERG;Isoform of P11308, …	1	24752.94;43973.5;51240.66;52011.54;51260.61;53837.5;53837.5-1;53837.5-2;53837.5-3;53837.5-5;53837.5-6	NaN	NaN	NaN	NaN	NaN	NaN	NaN	NaN	NaN	NaN	NaN	NaN	NaN	NaN	NaN	NaN	NaN	NaN	NaN	NaN	NaN	NaN	NaN	NaN	NaN	NaN	NaN	NaN	NaN	NaN	NaN	NaN	NaN	NaN	NaN	NaN	NaN	NaN	NaN	NaN	15522.3	NaN	6903.97	NaN	NaN
A0A088AWP5;E9PDC2;H7BZH9;Q8WUY3;Q8WUY3-2;Q8WUY3-3;Q8WUY3-4	PRUNE2	Isoform of Q8WUY3, CRAL-TRIO domain-containing protein;Isoform of Q8WUY3, CRAL-TRIO domain-containing protein;Isoform of Q8WUY3, CRAL-TRIO domain-containing protein (Fragment);Protein prune homolog 2;Isoform of Q8WUY3, Isoform 2 of Protein prune homolog 2;Isoform of Q8WUY3, Isoform 3 of Protein prune homolog 2;Isoform of Q8WUY3, Isoform 4 of Protein prune homolog 2	1	337605.7;299775.41;NaN;340635.09;340635.09-2;340635.09-3;340635.09-4	NaN	NaN	NaN	NaN	NaN	NaN	NaN	NaN	NaN	NaN	NaN	NaN	NaN	NaN	NaN	NaN	NaN	NaN	NaN	NaN	NaN	NaN	NaN	NaN	NaN	NaN	NaN	NaN	NaN	NaN	NaN	NaN	NaN	NaN	NaN	NaN	NaN	NaN	NaN	NaN	NaN	NaN	NaN	NaN	NaN
A0A090HNM7;A0A1W2PS85;P28715;R4GMW8	ERCC5;BIVM-ERCC5;ERCC5;BIVM-ERCC5	Isoform of P28715, XPGI domain-containing protein;BIVM-ERCC5 readthrough, BIVM-ERCC5 readthrough;DNA repair protein complementing XP-G cells;BIVM-ERCC5 readthrough, BIVM-ERCC5 readthrough	6	113481.8;158990.76;133108.48;184453.13	1073.91	NaN	1374.65	1074.61	NaN	NaN	2347.98	1610.28	1700.83	2514.43	2097.98	NaN	NaN	1861.23	1364.27	NaN	558.162	983.451	1546.35	2130.48	11352.5	NaN	NaN	NaN	NaN	3182.35	2430.83	1557.88	1301.64	1301.31	1033.31	1180.76	1750.53	1850.06	3271.83	3507.81	4296.76	4503.97	1021.89	2312.36	4715.08	3067.83	4478.99	2293	1272.26
A0A096LNH6;Q14185	DOCK1	Isoform of Q14185, Dedicator of cytokinesis protein 1;Dedicator of cytokinesis protein 1	20	217752.62;215345.82	21358.9	12228.3	8706.58	15369.2	49962.7	20201.8	18848.6	12854.6	17263.5	15307.8	11640.9	3928.3	7112.65	11653.4	7375.47	7431.6	4557.51	5183.78	7921.57	6966.12	9723.69	8899.56	8139.46	9671.91	NaN	NaN	7168.77	12566.8	10491.3	7522.58	7437.27	7471.27	10824.6	7978.39	5795.89	6779.43	6431.63	8593.64	5460.04	NaN	2784.28	4676.93	6445.98	4318.45	7256.01
A0A096LNV3;A0A096LP02;Q9Y508;Q9Y508-2	RNF114	Isoform of Q9Y508, E3 ubiquitin-protein ligase RNF114 (Fragment);Isoform of Q9Y508, E3 ubiquitin-protein ligase RNF114;E3 ubiquitin-protein ligase RNF114;Isoform of Q9Y508, Isoform 2 of E3 ubiquitin-protein ligase RNF114	2	20884.89;22885.46;25694.33;25694.33-2	4989.18	1496.47	5793.02	6913.35	12908.9	10053.4	10896.1	10909.8	4533.99	9807.16	NaN	NaN	NaN	NaN	1236.88	NaN	NaN	NaN	NaN	NaN	NaN	NaN	NaN	NaN	NaN	NaN	NaN	NaN	NaN	NaN	NaN	NaN	NaN	NaN	NaN	NaN	NaN	NaN	NaN	NaN	625.055	4725.02	6903.34	12584.3	8051.36
A0A096LP07;A0A096LPJ3;A8K070	GPS1	Isoform of Q13098, PCI domain-containing protein;Isoform of Q13098, PCI domain-containing protein;Isoform of Q13098, PCI domain-containing protein	1	54964.95;55408.45;58922.12	7201.08	NaN	8826.65	7879.84	NaN	NaN	NaN	6094.44	4992.21	NaN	NaN	NaN	NaN	NaN	NaN	NaN	NaN	NaN	NaN	NaN	NaN	NaN	NaN	NaN	NaN	NaN	NaN	NaN	NaN	NaN	NaN	NaN	NaN	NaN	NaN	1684.61	NaN	NaN	NaN	NaN	NaN	NaN	NaN	NaN	NaN
A0A096LP22;A0A096LP34;C9J7Z1;Q86Y79	PTRH1	Isoform of Q86Y79, Probable peptidyl-tRNA hydrolase (Fragment);Isoform of Q86Y79, Probable peptidyl-tRNA hydrolase (Fragment);Isoform of Q86Y79, Probable peptidyl-tRNA hydrolase;Probable peptidyl-tRNA hydrolase	2	NaN;14956.47;19765.21;22936.66	NaN	NaN	NaN	NaN	NaN	NaN	NaN	NaN	3753.99	NaN	NaN	NaN	NaN	NaN	NaN	NaN	NaN	NaN	NaN	NaN	6026.67	18072.3	6227.26	6717.9	NaN	NaN	NaN	NaN	NaN	NaN	NaN	NaN	NaN	NaN	3858.93	NaN	15265.9	NaN	NaN	NaN	NaN	NaN	NaN	NaN	NaN
A0A096LP69	CD99	Isoform of P14209, CD99 antigen	1	18776.8	NaN	NaN	NaN	NaN	NaN	NaN	NaN	NaN	NaN	NaN	NaN	NaN	NaN	NaN	NaN	NaN	NaN	NaN	187.045	1389.03	NaN	NaN	NaN	NaN	NaN	NaN	NaN	NaN	NaN	NaN	NaN	NaN	NaN	NaN	NaN	NaN	NaN	NaN	NaN	NaN	NaN	NaN	454.626	922.3	116.498
A0A096LPC5;A0A0A0MR88;Q9Y4E1;Q9Y4E1-1;Q9Y4E1-2;Q9Y4E1-6	WASHC2C	Isoform of Q9Y4E1, CAP-ZIP_m domain-containing protein;Isoform of Q9Y4E1, CAP-ZIP_m domain-containing protein;WASH complex subunit 2C;Isoform of Q9Y4E1, Isoform 4 of WASH complex subunit 2C;Isoform of Q9Y4E1, Isoform 2 of WASH complex subunit 2C;Isoform of Q9Y4E1, Isoform 6 of WASH complex subunit 2C	4	147153.7;147054.56;144911.14;144911.14-1;144911.14-2;144911.14-6	NaN	NaN	NaN	NaN	NaN	NaN	NaN	NaN	NaN	NaN	NaN	NaN	NaN	2058.47	3146.71	3227.8	3574.14	3673.06	1136.88	1411.38	NaN	NaN	NaN	NaN	NaN	NaN	579.293	NaN	NaN	3903.49	1860.32	1235.71	NaN	NaN	NaN	NaN	NaN	NaN	NaN	NaN	NaN	3188.54	8144.5	2550.73	2545.03
A0A096LPE2	SAA2-SAA4	SAA2-SAA4 readthrough, SAA2-SAA4 readthrough	6	23353.4	24907.8	19193	13334.2	21834.9	10455.1	13785.7	25295.2	14379.8	16243.2	19331.6	67821.8	6338.86	6474.62	7557.82	8580.59	14334.6	26538.5	38090.6	29654.1	20577.2	20737.7	23452.5	19657.3	26063.9	37660.5	12619.5	NaN	4758.33	3620.61	12545.4	19658.5	16601.5	21905.3	15589	14165.4	16407.3	15742.9	17399.7	29248.4	6605.58	5012.05	8192.11	8393.93	9723.92	16683.9
A0A096LPI6	ENSG00000276612	ENSG00000276612 readthrough, Utp12 domain-containing protein (Fragment)	15	NaN	79349.6	84672.6	97258	51832.5	69713.7	90066.6	67482.5	88323.8	50654.6	82298.3	143023	152358	98314	79336.5	62237.5	37941.1	25520.3	27591.9	45543.6	74944.4	511654	538012	407033	382078	88493.3	124818	57071.7	36156.7	42679.1	32283.6	41348.3	45520.4	93336.4	84573.9	360654	797882	755796	572352	198282	258426	146789	133828	94857.8	72334.3	41815.2
A0A096LPJ4;P05161	ISG15	Isoform of P05161, Ubiquitin-like protein ISG15;Ubiquitin-like protein ISG15	3	16956.39;17887.5	173163	170075	101812	175276	95594.4	134318	107365	197392	124905	84044	163486	220907	120206	126550	64968.8	44121.9	32288.5	25685	18970.6	12623.7	30119.8	28335.4	24568.1	19932.7	178839	126429	110468	100263	100993	54969.2	41965.7	28625.6	22036.7	23204.1	33641.5	52191.2	15974.1	52631.7	29751.1	53055.7	50742.2	31678.8	15132.7	23355.3	13676.8
A0A096LPJ9;A0A140G945;A0A140G945-2;E7EWH7;P02489	CRYAA2;CRYAA2;CRYAA2;CRYAA;CRYAA	Isoform of A0A140G945, SHSP domain-containing protein;Alpha-crystallin A2 chain;Isoform of A0A140G945, Isoform 2 of Alpha-crystallin A2 chain;Isoform of P02489, SHSP domain-containing protein;Alpha-crystallin A chain	2	14266.9;19909.31;19909.31-2;17002.26;19909.31	NaN	NaN	NaN	NaN	NaN	NaN	NaN	NaN	NaN	NaN	NaN	877.43	1373.79	NaN	1183.03	1029.16	471.528	NaN	437.375	448.268	NaN	NaN	NaN	NaN	1015.61	6694.1	4982.24	NaN	739.428	1744.29	NaN	NaN	NaN	NaN	NaN	NaN	NaN	NaN	NaN	1706.82	1610.08	3238.87	2223.8	NaN	NaN
A0A0A0MQQ9;O14559;O14559-10;O14559-11	ARHGAP33	Isoform of O14559, Rho GTPase-activating protein 33;Rho GTPase-activating protein 33;Isoform of O14559, Isoform 2 of Rho GTPase-activating protein 33;Isoform of O14559, Isoform 3 of Rho GTPase-activating protein 33	1	81473.08;137213.25;137213.25-10;137213.25-11	NaN	NaN	NaN	NaN	NaN	NaN	NaN	NaN	0.917748	NaN	NaN	NaN	NaN	NaN	NaN	NaN	NaN	NaN	NaN	NaN	NaN	1.0504	NaN	NaN	NaN	NaN	NaN	NaN	NaN	NaN	NaN	NaN	NaN	NaN	NaN	NaN	NaN	NaN	NaN	NaN	NaN	NaN	NaN	NaN	NaN
A0A0A0MQR2;Q9BY42	RTF2	Isoform of Q9BY42, Replication termination factor 2;Replication termination factor 2	3	37531.73;33886.68	NaN	NaN	NaN	NaN	NaN	NaN	NaN	NaN	NaN	NaN	5538.57	9502.15	2437.64	4890.63	2359.2	2744.71	1037.61	300.273	NaN	1129.12	NaN	NaN	1714.65	825.222	2333.88	8144.65	2337.98	2791.35	2034.06	NaN	2302.39	2556.34	1182.07	811.529	NaN	NaN	NaN	1450.72	2303.98	3866.48	1610.43	1440.18	3139.41	1530.59	1149.72
A0A0A0MQR4;I3L2J0;Q96RK0	CIC	Isoform of Q96RK0, HMG box domain-containing protein;Isoform of Q96RK0, HMG box domain-containing protein;Protein capicua homolog	5	163677.62;257749.21;163819.77	NaN	NaN	NaN	NaN	NaN	NaN	NaN	NaN	NaN	NaN	7529.68	13498.7	5654.85	NaN	4688.99	2911.6	2578.54	1922.31	NaN	1200.55	NaN	NaN	4447.33	3056.56	NaN	28383.1	NaN	3248.92	2739.06	2816.92	NaN	NaN	NaN	NaN	NaN	NaN	NaN	NaN	6565.81	16203.1	7715.03	10573.4	5015.41	3486.02	3230.32
A0A0A0MQS1;Q53H96;Q53H96-2	PYCR3	Isoform of Q53H96, Pyrroline-5-carboxylate reductase;Pyrroline-5-carboxylate reductase 3;Isoform of Q53H96, Isoform 2 of Pyrroline-5-carboxylate reductase 3	7	29892.66;28663.28;28663.28-2	31001.8	36745.2	28467.4	15831.9	12757.7	18803.8	14186.1	39515.8	10699.3	18704.4	14483.5	46224.7	27468.4	22163.2	22478.1	13250.8	12712	12194.5	10590.5	17992.4	NaN	8817.18	14124.3	9938.62	13795.9	41337.4	29950.3	29410.4	30801.5	12743.1	15910.6	12892.5	15020.2	9899.35	NaN	NaN	NaN	NaN	17251.5	31061.2	25007.4	11526.3	13449.3	16810.2	15380
A0A0A0MQS9;A0A0A0MTC7;Q16363;Q16363-2	LAMA4	Isoform of Q16363, Laminin subunit alpha-4;Isoform of Q16363, Laminin subunit alpha-4;Laminin subunit alpha-4;Isoform of Q16363, Isoform 2 of Laminin subunit alpha-4	4	202568.23;201820.35;202524.22;202524.22-2	7461.64	NaN	12715.1	16428	7220.75	8115.81	NaN	NaN	NaN	NaN	NaN	NaN	NaN	NaN	NaN	NaN	NaN	NaN	NaN	6506.97	9414.98	31835.8	7975.87	10985.6	NaN	NaN	NaN	NaN	NaN	NaN	NaN	NaN	5382.93	5631.28	8373.24	7739.82	7681.61	5339.88	NaN	NaN	NaN	NaN	NaN	NaN	NaN
A0A0A0MQT0;P09455	RBP1	Isoform of P09455, FABP domain-containing protein;Retinol-binding protein 1	8	22310.46;15850.18	45746.2	41261.8	23270.1	27724.9	53540.3	38437.2	55983.6	35530.8	69511	54811.9	83121	119392	40853.2	42317	25534.8	13564.7	10099.6	5967.75	3022.07	3841.17	NaN	NaN	NaN	5038.04	119363	263211	66946.4	38419.8	43701.1	19235.5	14478.7	12540.4	4875.36	5470.6	2353.46	3793.27	3644.6	30376.9	50259.4	74044	53478.2	44097.8	33485	16220.5	8940.99
A0A0A0MQU0;Q9BV38;U3KQC1	WDR18	Isoform of Q9BV38, WD repeat-containing protein 18 (Fragment);WD repeat-containing protein 18;Isoform of Q9BV38, WD repeat-containing protein 18 (Fragment)	4	NaN;47405.24;NaN	NaN	NaN	NaN	NaN	NaN	NaN	NaN	NaN	NaN	NaN	13194.2	NaN	8302.33	10719.4	11962.8	9710.77	9257.25	11288.6	11146.8	12096.1	15722.8	11089.7	15468.8	64948.3	9784.06	9759.87	NaN	NaN	6617.12	9122	6179.28	9720.81	9003.98	9052.27	9872	14832.1	27251.5	51139.3	8487.68	NaN	4388.72	4797.31	7658.8	8628.49	11008.9
A0A0A0MQU4;Q96I15	SCLY	Isoform of Q96I15, Selenocysteine lyase;Selenocysteine lyase	17	48793.47;48148.77	30319.7	28013.3	34084.3	32888.6	14338.9	46103.9	33238.5	31677	22085.2	21927.6	109356	225230	114066	118103	73334.4	60996.5	37942.3	20938	17417.8	15466.7	3517.48	7650.81	10260	11409.6	110449	158806	99385.4	69604.5	64559.7	25580.5	32700.3	27252.6	14333.5	13385.3	3187.81	10271.9	88246.5	25161.8	115510	185160	113245	101182	88673.7	56940.9	28253.5
A0A0A0MQU7;A0A0A0MTK8;F5H0K0;P20823;P20823-2;P20823-3;P20823-7;U3KQS6	HNF1A	Isoform of P20823, Homeobox domain-containing protein;Isoform of P20823, Homeobox domain-containing protein;Isoform of P20823, Homeobox domain-containing protein;Hepatocyte nuclear factor 1-alpha;Isoform of P20823, Isoform B of Hepatocyte nuclear factor 1-alpha;Isoform of P20823, Isoform C of Hepatocyte nuclear factor 1-alpha;Isoform of P20823, Isoform 7 of Hepatocyte nuclear factor 1-alpha;Isofo…	6	67386.47;70691.3;68109.31;67356.45;67356.45-2;67356.45-3;67356.45-7;57959.07	4736.52	12927.3	1955.82	4013.71	7991.93	4444.35	6056.18	3975.77	3562.54	3085.14	29.5967	NaN	NaN	NaN	2363.17	657.699	534.081	740.912	3191.87	1533.46	1125.13	1223.24	2826.07	6487.01	623.21	7135.35	1597.72	2805.6	NaN	1313.35	538.867	1412.89	NaN	2022.7	2810.84	2138.44	3317.84	11913.1	NaN	2605.08	2847.71	4010.6	3926.47	1732.14	1863.19
A0A0A0MQV6;P09038;P09038-1;P09038-2;P09038-3	FGF2	Isoform of P09038, Fibroblast growth factor;Fibroblast growth factor 2;Isoform of P09038, Isoform 2 of Fibroblast growth factor 2;Isoform of P09038, Isoform 3 of Fibroblast growth factor 2;Isoform of P09038, Isoform 4 of Fibroblast growth factor 2	2	30751.93;30769.97;30769.97-1;30769.97-2;30769.97-3	NaN	NaN	NaN	NaN	NaN	NaN	NaN	NaN	NaN	NaN	NaN	NaN	NaN	NaN	NaN	NaN	NaN	NaN	NaN	NaN	NaN	3559.82	NaN	1943.55	NaN	NaN	NaN	NaN	NaN	NaN	NaN	NaN	NaN	NaN	NaN	NaN	NaN	NaN	NaN	NaN	NaN	NaN	NaN	NaN	773.914
A0A0A0MQV8	GAPVD1	Isoform of Q14C86, Ras-GAP domain-containing protein	1	69442.6	NaN	NaN	NaN	NaN	NaN	NaN	NaN	NaN	NaN	NaN	NaN	NaN	NaN	NaN	NaN	NaN	NaN	NaN	696.367	NaN	NaN	NaN	NaN	NaN	NaN	NaN	NaN	NaN	NaN	NaN	NaN	381.523	NaN	NaN	NaN	NaN	NaN	NaN	NaN	NaN	NaN	NaN	NaN	NaN	NaN
A0A0A0MQX1;D6RGD1;Q9HD67	MYO10	Isoform of Q9HD67, Unconventional myosin-X;Isoform of Q9HD67, Myosin motor domain-containing protein (Fragment);Unconventional myosin-X	1	238517.11;96122.79;237346.91	NaN	NaN	NaN	NaN	NaN	NaN	NaN	NaN	NaN	NaN	NaN	NaN	NaN	NaN	NaN	NaN	NaN	NaN	NaN	NaN	NaN	NaN	NaN	NaN	NaN	NaN	NaN	NaN	NaN	NaN	NaN	NaN	NaN	NaN	NaN	NaN	NaN	NaN	NaN	NaN	NaN	NaN	NaN	414.263	NaN
A0A0A0MQX8;C9JP00;Q9NR56;Q9NR56-2;Q9NR56-5;Q9NR56-6;Q9NR56-7	MBNL1	Isoform of Q9NR56, Muscleblind-like protein 1;Isoform of Q9NR56, Muscleblind-like protein 1;Muscleblind-like protein 1;Isoform of Q9NR56, Isoform 2 of Muscleblind-like protein 1;Isoform of Q9NR56, Isoform 5 of Muscleblind-like protein 1;Isoform of Q9NR56, Isoform 6 of Muscleblind-like protein 1;Isoform of Q9NR56, Isoform 7 of Muscleblind-like protein 1	8	42978.61;37898.65;41817.21;41817.21-2;41817.21-5;41817.21-6;41817.21-7	18603.2	34301	34446.8	17986	23605.3	15271.6	20499.7	35431.4	3805.15	42616.4	3675.62	10898.9	4480.16	6703.3	13089.5	17779.2	20804.4	22123	15257.2	16186	19848.9	23400.4	26936.5	46224.7	NaN	16821.2	2995.49	8503.96	11627.3	22384.6	23514.4	21823.6	14221.4	20201	12280.9	15290.1	22276.9	39426	7244.74	10883.7	7409.36	7712.54	16717.9	23269.9	24225.1
A0A0A0MQY7;A0A3B3ISH2;Q5VU97	CACHD1	Isoform of Q5VU97, VWFA domain-containing protein;Isoform of Q5VU97, VWFA domain-containing protein;VWFA and cache domain-containing protein 1	7	136711.2;127252.34;142289.62	NaN	NaN	NaN	NaN	NaN	NaN	NaN	NaN	NaN	NaN	6840.86	NaN	7268.49	7341.79	4549.75	NaN	2395.94	3690.2	5741.44	4823.41	NaN	2701.61	NaN	4239.12	10984.2	NaN	5105.5	7880.38	504.162	7798.53	4577.52	3942.36	10301.6	7082.29	4427.78	NaN	6734.45	NaN	2624.25	13864.4	NaN	6004.49	1886.76	1114.05	1539.08
A0A0A0MQZ4;Q8N3J5;V9GY69	PPM1K	Isoform of Q8N3J5, PPM-type phosphatase domain-containing protein;Protein phosphatase 1K, mitochondrial;Isoform of Q8N3J5, PPM-type phosphatase domain-containing protein	1	35987.96;40997.4;17028.06	NaN	NaN	NaN	NaN	NaN	NaN	NaN	NaN	NaN	NaN	NaN	NaN	NaN	NaN	NaN	NaN	NaN	NaN	NaN	NaN	NaN	NaN	NaN	NaN	NaN	NaN	NaN	NaN	NaN	NaN	NaN	NaN	NaN	NaN	NaN	NaN	NaN	NaN	NaN	NaN	NaN	NaN	NaN	NaN	NaN
A0A0A0MR02;P45880;P45880-1;P45880-2	VDAC2	Isoform of P45880, Outer mitochondrial membrane protein porin 2 (Fragment);Voltage-dependent anion-selective channel protein 2;Isoform of P45880, Isoform 1 of Voltage-dependent anion-selective channel protein 2;Isoform of P45880, Isoform 2 of Voltage-dependent anion-selective channel protein 2	10	30348.08;31566.5;31566.5-1;31566.5-2	113985	109796	78596.7	115059	155576	120690	90697.1	125755	86306.6	72651.9	26606.3	10135.8	33068.3	50834.4	56819.1	69649.2	77772.2	126632	202203	281396	888969	1.02901e+06	502270	385471	19491.9	NaN	19385.9	27034.8	23059.7	63232.3	63315.8	130850	226442	246407	566297	707446	698616	371016	68883.4	NaN	35611	49177	52742.6	79145.5	155201
A0A0A0MR03;A0A0J9YWB6;A0A0J9YWJ4;K7EJD2;Q9Y5B0;Q9Y5B0-4	CTDP1	Isoform of Q9Y5B0, RNA polymerase II subunit A C-terminal domain phosphatase;Isoform of Q9Y5B0, RNA polymerase II subunit A C-terminal domain phosphatase (Fragment);Isoform of Q9Y5B0, RNA polymerase II subunit A C-terminal domain phosphatase (Fragment);Isoform of Q9Y5B0, RNA polymerase II subunit A C-terminal domain phosphatase (Fragment);RNA polymerase II subunit A C-terminal domain phosphatase;…	3	92377.31;87191.66;80498.98;87580.85;104399.2;104399.2-4	NaN	NaN	NaN	NaN	NaN	NaN	NaN	NaN	NaN	NaN	NaN	1801.62	NaN	NaN	1140.68	697.895	NaN	NaN	NaN	NaN	NaN	NaN	NaN	NaN	NaN	7802.32	NaN	NaN	590.101	282.164	NaN	673.728	NaN	NaN	NaN	NaN	NaN	NaN	NaN	NaN	3653.25	2001.59	3014.76	2107.08	665.439
A0A0A0MR05;H3BM50;H3BN58;H3BPT1;H3BPU5;Q9BVC4;Q9BVC4-4;Q9BVC4-5	MLST8	Isoform of Q9BVC4, G protein beta subunit-like;Isoform of Q9BVC4, G protein beta subunit-like;Isoform of Q9BVC4, G protein beta subunit-like (Fragment);Isoform of Q9BVC4, G protein beta subunit-like;Isoform of Q9BVC4, G protein beta subunit-like;Target of rapamycin complex subunit LST8;Isoform of Q9BVC4, Isoform 3 of Target of rapamycin complex subunit LST8;Isoform of Q9BVC4, Isoform 4 of Target …	3	36039.59;12812.16;22281.76;21861.36;14361.82;35876.15;35876.15-4;35876.15-5	13162	35832.3	17355.2	26789.9	28742.4	40853.3	17167.5	38274	44301.3	18721.5	NaN	NaN	4497.27	NaN	3039.9	2727.08	11948.2	4672.76	2275.27	NaN	NaN	NaN	NaN	NaN	1513.78	NaN	4271.6	4061.27	8328.74	10620	3731.17	4095.45	1654.71	7139.26	707.604	1380	2386.01	2189.1	NaN	NaN	2597.74	11571.8	11442.8	14552.1	16937.6
A0A0A0MR07;F5H5P4;P15498;P15498-2;Q96D37	VAV1	Isoform of P15498, Proto-oncogene vav;Isoform of P15498, Proto-oncogene vav;Proto-oncogene vav;Isoform of P15498, Isoform 2 of Proto-oncogene vav;Isoform of P15498, Proto-oncogene vav	3	95756.35;91730.44;98314.22;98314.22-2;91990.91	NaN	NaN	NaN	NaN	NaN	NaN	NaN	NaN	NaN	NaN	5961.52	NaN	10811	12509.7	2050.3	7913.14	2110.79	NaN	NaN	NaN	NaN	NaN	NaN	NaN	13012	5701.53	8020.7	5035.94	5270.97	6347.82	3041.76	NaN	NaN	NaN	NaN	NaN	NaN	NaN	NaN	NaN	NaN	NaN	2652.88	NaN	NaN
A0A0A0MR09;P43378	PTPN9	Isoform of P43378, Tyrosine-protein phosphatase non-receptor type 9;Tyrosine-protein phosphatase non-receptor type 9	10	66953.84;68020.04	21404.4	18828.5	17267.6	12799.4	23340.1	16152.5	13995.4	26729.6	14395.3	9942.12	15839.9	13437.2	6181.05	7900.23	5902.19	7249.85	7789.21	10319.7	6030.27	6111.69	3597.96	12003	10001.2	5722.54	10832.6	4267.64	4976.17	11409.7	7748.09	13786.4	9432.28	15305.2	12078.3	8207.58	9191.18	10141.2	8475.13	NaN	19358.1	NaN	2870.79	4789.4	7640.8	5508.12	10619.2
A0A0A0MR11;A0A0A0MRS1;Q06730;Q06730-2;Q06730-3	ZNF33A	Isoform of Q06730, Zinc finger protein 33A;Isoform of Q06730, Zinc finger protein 33A;Zinc finger protein 33A;Isoform of Q06730, Isoform 2 of Zinc finger protein 33A;Isoform of Q06730, Isoform 3 of Zinc finger protein 33A	1	96585.36;81158.32;94383.99;94383.99-2;94383.99-3	10211.5	NaN	NaN	NaN	3975.34	5284.09	NaN	4628.56	NaN	NaN	NaN	NaN	NaN	NaN	NaN	NaN	NaN	NaN	NaN	NaN	NaN	NaN	NaN	NaN	NaN	NaN	3075.96	NaN	NaN	NaN	NaN	NaN	NaN	NaN	NaN	NaN	NaN	NaN	NaN	NaN	NaN	NaN	NaN	2127.67	NaN
A0A0A0MR25;A0A5S6RJB7;D2CGD1;E7EVR7;H7BXU9;H7C265;P21802;P21802-15;P21802-16;P21802-17;P21802-18;P21802-2;P21802-20;P21802-21;P21802-22;P21802-23;P21802-3;P21802-4;P21802-5;P21802-6;P21802-8;S4R381	FGFR2	Isoform of P21802, Fibroblast growth factor receptor;Isoform of P21802, Receptor protein-tyrosine kinase (Fragment);Isoform of P21802, Fibroblast growth factor receptor;Isoform of P21802, Fibroblast growth factor receptor;Isoform of P21802, Receptor protein-tyrosine kinase (Fragment);Isoform of P21802, Protein kinase domain-containing protein (Fragment);Fibroblast growth factor receptor 2;Isoform…	1	92071.08;86109.53;82224.9;79490.21;75243.28;41889.3;92025.01;92025.01-15;92025.01-16;92025.01-17;92025.01-18;92025.01-2;92025.01-20;92025.01-21;92025.01-22;92025.01-23;92025.01-3;92025.01-4;92025.01-5;92025.01-6;92025.01-8;66733.84	NaN	NaN	NaN	NaN	NaN	NaN	NaN	NaN	NaN	NaN	NaN	NaN	NaN	NaN	NaN	NaN	NaN	NaN	21763.9	NaN	NaN	NaN	NaN	NaN	NaN	NaN	NaN	NaN	NaN	NaN	NaN	NaN	NaN	NaN	NaN	NaN	NaN	NaN	NaN	NaN	NaN	NaN	NaN	NaN	NaN
A0A0A0MR36;Q9ULV0-2	MYO5B	Isoform of Q9ULV0, Dilute domain-containing protein (Fragment);Isoform of Q9ULV0, Isoform 2 of Unconventional myosin-Vb	1	111971.35;111759.06	NaN	2128.41	3749.26	7058.94	16315.8	3571.3	NaN	NaN	11287.4	24048.7	NaN	NaN	NaN	NaN	NaN	NaN	NaN	NaN	NaN	NaN	NaN	NaN	NaN	NaN	NaN	NaN	NaN	NaN	NaN	NaN	NaN	NaN	NaN	NaN	NaN	NaN	NaN	NaN	NaN	NaN	NaN	NaN	NaN	7194.09	11098.4
A0A0A0MR51;H7C2V0;O60427	FADS1	Isoform of O60427, Cytochrome b5 heme-binding domain-containing protein;Isoform of O60427, Cytochrome b5 heme-binding domain-containing protein (Fragment);Acyl-CoA (8-3)-desaturase	2	57886.08;NaN;51964.27	NaN	NaN	NaN	NaN	NaN	NaN	NaN	2728.13	1190.4	NaN	NaN	NaN	NaN	NaN	NaN	4534.82	8116.25	4465.28	7499.02	4415.94	NaN	7808.4	5600.86	NaN	NaN	NaN	NaN	NaN	NaN	NaN	NaN	NaN	NaN	NaN	NaN	NaN	NaN	NaN	NaN	NaN	NaN	NaN	NaN	NaN	2954.04
A0A0A0MR67;A0A0A0MSA1;E9PDI6;F5GY28;F5H522;Q13936;Q13936-10;Q13936-11;Q13936-12;Q13936-13;Q13936-14;Q13936-15;Q13936-16;Q13936-17;Q13936-18;Q13936-19;Q13936-2;Q13936-20;Q13936-21;Q13936-22;Q13936-23;Q13936-24;Q13936-25;Q13936-26;Q13936-27;Q13936-28;Q13936-29;Q13936-3;Q13936-30;Q13936-31;Q13936-32;Q13936-33;Q13936-34;Q13936-35;Q13936-36;Q13936-37;Q13936-4;Q13936-5;Q13936-6;Q13936-7;Q13936-8;Q13936…	CACNA1C	Isoform of Q13936, Voltage-dependent L-type calcium channel subunit alpha;Isoform of Q13936, Voltage-dependent L-type calcium channel subunit alpha;Isoform of Q13936, Voltage-dependent L-type calcium channel subunit alpha;Isoform of Q13936, Voltage-dependent L-type calcium channel subunit alpha;Isoform of Q13936, Voltage-dependent L-type calcium channel subunit alpha;Voltage-dependent L-type calc…	1	243458.14;243661.48;247115.55;247163.62;242405.98;248976.62;248976.62-10;248976.62-11;248976.62-12;248976.62-13;248976.62-14;248976.62-15;248976.62-16;248976.62-17;248976.62-18;248976.62-19;248976.62-2;248976.62-20;248976.62-21;248976.62-22;248976.62-23;248976.62-24;248976.62-25;248976.62-26;248976.62-27;248976.62-28;248976.62-29;248976.62-3;248976.62-30;248976.62-31;248976.62-32;248976.62-33;248…	NaN	NaN	NaN	NaN	NaN	NaN	NaN	NaN	NaN	NaN	NaN	NaN	NaN	NaN	NaN	NaN	NaN	NaN	NaN	7181.91	NaN	NaN	NaN	NaN	NaN	NaN	12368.4	1610.06	NaN	NaN	NaN	NaN	NaN	NaN	11217	NaN	NaN	NaN	9924.9	NaN	NaN	9125.66	6234.76	NaN	9187.18
A0A0A0MR74;O75907	DGAT1	Isoform of O75907, Acyl-CoA retinol O-fatty-acyltransferase;Diacylglycerol O-acyltransferase 1	3	33529.46;55278.32	9459.12	5088.18	9711.79	16867.1	8643.51	14701	12593	13809.8	11821.7	10498	NaN	NaN	NaN	NaN	NaN	NaN	NaN	2449.83	1950.19	3288.26	16230.8	11028.7	9958.83	3739.08	NaN	NaN	NaN	NaN	NaN	1279.41	6073.92	5085.15	2903.99	3876.03	1889.85	1474.63	NaN	NaN	NaN	NaN	NaN	NaN	NaN	NaN	10427.1
A0A0A0MR93;A0A0C4DH11;K7ELZ7;K7ES91;Q53F39;Q53F39-2;Q53F39-3	MPPE1	Isoform of Q53F39, Metallophosphoesterase 1;Isoform of Q53F39, Metallophosphoesterase 1;Isoform of Q53F39, Metallophosphoesterase 1 (Fragment);Isoform of Q53F39, Metallophosphoesterase 1 (Fragment);Metallophosphoesterase 1;Isoform of Q53F39, Isoform 2 of Metallophosphoesterase 1;Isoform of Q53F39, Isoform 3 of Metallophosphoesterase 1	1	42981.48;27606.11;17814.82;35355.56;45141.02;45141.02-2;45141.02-3	NaN	NaN	NaN	1015.78	NaN	NaN	NaN	NaN	NaN	NaN	NaN	NaN	NaN	NaN	NaN	NaN	1188.91	NaN	NaN	NaN	NaN	NaN	NaN	NaN	NaN	NaN	NaN	NaN	NaN	NaN	NaN	NaN	NaN	NaN	NaN	NaN	NaN	NaN	NaN	NaN	NaN	NaN	NaN	1678.03	2987.18
A0A0A0MRA5;B7Z4B8;M0R3F1;Q9BUJ2;Q9BUJ2-2;Q9BUJ2-4	HNRNPUL1	Isoform of Q9BUJ2, B30.2/SPRY domain-containing protein;Isoform of Q9BUJ2, B30.2/SPRY domain-containing protein;Isoform of Q9BUJ2, B30.2/SPRY domain-containing protein (Fragment);Heterogeneous nuclear ribonucleoprotein U-like protein 1;Isoform of Q9BUJ2, Isoform 2 of Heterogeneous nuclear ribonucleoprotein U-like protein 1;Isoform of Q9BUJ2, Isoform 4 of Heterogeneous nuclear ribonucleoprotein U-…	9	85939.98;86122.23;NaN;95738.52;95738.52-2;95738.52-4	17116.7	16966.2	13071.1	21840.1	16936.1	16324.3	13443.2	13316	25453.6	10337	36235.3	42278.7	50982.5	48520	26525	21998.1	17345.8	22357.5	19185.3	15808.9	22114.5	19256.2	22160.9	27290.1	36655.6	38898.5	48666.7	39075	37233.7	24227.7	21773.2	20988.5	18944.9	16126.6	12479.1	18931.2	19540.8	48087.1	26427.1	43878.6	41474.2	27559.4	16358.9	25120.3	16893.6
A0A0A0MRA8;A8K968;Q9Y2J2;Q9Y2J2-2	EPB41L3	Isoform of Q9Y2J2, FERM domain-containing protein;Isoform of Q9Y2J2, FERM domain-containing protein;Band 4.1-like protein 3;Isoform of Q9Y2J2, Isoform 2 of Band 4.1-like protein 3	18	102287.96;84711.73;120677.63;120677.63-2	43271.2	24248.8	10751.5	13452.9	23514.4	31856.7	29979.5	49762.5	38783.6	8356.71	3381.38	4136.43	1590.71	2177.28	577.502	504.442	1746.17	4128.24	10224.7	11083.3	7397.37	9738.69	4789.18	10116.4	3972.99	11108.2	2267.75	2052.22	1561.86	1748.8	2426.23	4970.04	10679.5	9002.95	10370.3	14558.7	9027.18	13532.1	4895.97	2249.96	922.147	1092.86	1420.02	842.363	2400.44
A0A0A0MRB5;Q8WXG6;Q8WXG6-2;Q8WXG6-3;Q8WXG6-4;Q8WXG6-5;Q8WXG6-6;Q8WXG6-7;Q8WXG6-8	MADD	Isoform of Q8WXG6, MAP kinase-activating death domain protein;MAP kinase-activating death domain protein;Isoform of Q8WXG6, Isoform 2 of MAP kinase-activating death domain protein;Isoform of Q8WXG6, Isoform 3 of MAP kinase-activating death domain protein;Isoform of Q8WXG6, Isoform 4 of MAP kinase-activating death domain protein;Isoform of Q8WXG6, Isoform 5 of MAP kinase-activating death domain pr…	3	176554.61;183303.23;183303.23-2;183303.23-3;183303.23-4;183303.23-5;183303.23-6;183303.23-7;183303.23-8	NaN	NaN	NaN	NaN	NaN	NaN	NaN	NaN	NaN	NaN	1303.52	2430.14	1315.05	1029.91	844.038	961.968	1180.51	NaN	NaN	NaN	NaN	NaN	NaN	NaN	1817.52	7014.38	2199.04	849.168	1405.57	1371.26	1553.08	NaN	NaN	NaN	NaN	NaN	NaN	NaN	1566.03	2351.84	1362.72	1651.83	1916	850.637	424.408
A0A0A0MRD0;A0A2R8YCE3;F5H4B4;F5H4B4-2	FAM227A	Isoform of F5H4B4, Protein FAM227A;Isoform of F5H4B4, Protein FAM227A;Protein FAM227A;Isoform of F5H4B4, Isoform 2 of Protein FAM227A	1	75738.16;72252.14;66188.35;66188.35-2	NaN	1.95478	501.299	NaN	2483.67	NaN	801.983	NaN	NaN	NaN	8963.7	1987.57	1359.88	NaN	6721.73	NaN	3329.8	3846.27	253.577	1150.37	NaN	NaN	905.147	NaN	1931.62	NaN	14073.4	NaN	NaN	2678.54	4314.22	496.412	2624.99	2164.46	NaN	1497.74	NaN	NaN	NaN	5510.13	NaN	1432.98	3402.43	4197.79	3424.86
A0A0A0MRE5;Q9ULH1;Q9ULH1-2	ASAP1	Isoform of Q9ULH1, Arf-GAP with SH3 domain, ANK repeat and PH domain-containing protein 1;Arf-GAP with SH3 domain, ANK repeat and PH domain-containing protein 1;Isoform of Q9ULH1, Isoform 1 of Arf-GAP with SH3 domain, ANK repeat and PH domain-containing protein 1	3	124772.45;125498.02;125498.02-2	24458.5	35416.6	15005.5	35877.5	45738.5	16483.8	17247.5	21660.6	16545	18967.2	5933.05	5346.72	NaN	4000.77	5230.9	3154.34	2239.12	2264.34	5306.83	4805.03	4615.46	3619.2	235.109	8149.62	7927.68	10625.5	6013.81	10375.6	6222.15	5239.74	4943.14	5356.54	7735.77	4358.1	4743.62	4641.29	2255.7	7632.13	1841.06	NaN	NaN	7299.47	2769.21	974.808	1884.54
A0A0A0MRF6;Q99996;Q99996-1;Q99996-3;Q99996-5;Q99996-6	AKAP9	Isoform of Q99996, A-kinase anchor protein 9;A-kinase anchor protein 9;Isoform of Q99996, Isoform 1 of A-kinase anchor protein 9;Isoform of Q99996, Isoform 3 of A-kinase anchor protein 9;Isoform of Q99996, Isoform 5 of A-kinase anchor protein 9;Isoform of Q99996, Isoform 6 of A-kinase anchor protein 9	34	453493.94;452987.18;452987.18-1;452987.18-3;452987.18-5;452987.18-6	10274.2	11968.1	21910.5	14103	16173.8	14223.4	14845.9	4572.34	10306	17309.8	8182.19	7359.78	10009.4	6972.85	6306.56	6627.9	5502.08	3222.41	2358.88	4297.17	9277.29	6.72111	7464.66	5629.28	10056.6	31956.5	14037.4	7831.69	7057.2	6408.98	4844.87	3646.99	NaN	10567.5	3139.8	3298.14	3341.71	NaN	5864.68	9531.86	13110.9	11894.2	9522.35	5571.01	4635.74
A0A0A0MRF9;P16885	PLCG2	Isoform of P16885, 1-phosphatidylinositol 4,5-bisphosphate phosphodiesterase gamma;1-phosphatidylinositol 4,5-bisphosphate phosphodiesterase gamma-2	23	146059.75;147869.92	17081.9	12392.6	10940.2	10595.9	17633.7	17593.6	14485	12294	17694.7	10814.7	13502.9	20756.7	15195.3	14593.6	9244.01	6961.05	4915.42	5553.99	1997.73	3684.44	NaN	466.811	547.971	2612.72	22509	14976.9	16964	10618.6	11038.6	6703.35	7012.53	4642.58	2796.11	2540.77	NaN	NaN	NaN	NaN	11196.6	17288.8	9565.56	7103.04	6457.06	6281.72	3776.31
A0A0A0MRG8;Q16611	BAK1	Isoform of Q16611, Bcl-2 homologous antagonist/killer;Bcl-2 homologous antagonist/killer	4	21359.38;23408.66	33722.2	28427.9	26002.6	22075.8	47795.3	NaN	20856.9	NaN	47118.5	24071.6	NaN	NaN	NaN	NaN	NaN	NaN	NaN	NaN	10446.1	19099	49678.8	40202.8	26338.1	15167.2	NaN	NaN	NaN	NaN	NaN	NaN	NaN	9526.17	15498.6	30222.2	55674.8	57110.7	53010.4	69986.3	NaN	NaN	NaN	NaN	NaN	NaN	NaN
A0A0A0MRG9;B1AMJ5;Q5JTU8;Q96SN8;Q96SN8-2;Q96SN8-3;Q96SN8-4	CDK5RAP2	Isoform of Q96SN8, CDK5 regulatory subunit-associated protein 2;Isoform of Q96SN8, CDK5 regulatory subunit-associated protein 2 (Fragment);Isoform of Q96SN8, CDK5 regulatory subunit-associated protein 2 (Fragment);CDK5 regulatory subunit-associated protein 2;Isoform of Q96SN8, Isoform 2 of CDK5 regulatory subunit-associated protein 2;Isoform of Q96SN8, Isoform 3 of CDK5 regulatory subunit-associa…	2	189633.91;145592.2;102323.33;215037.55;215037.55-2;215037.55-3;215037.55-4	NaN	106171	NaN	NaN	NaN	NaN	NaN	NaN	NaN	NaN	NaN	NaN	NaN	NaN	NaN	NaN	NaN	1572.87	1824.34	NaN	NaN	NaN	NaN	NaN	NaN	NaN	NaN	NaN	NaN	NaN	NaN	2795.07	NaN	NaN	NaN	NaN	NaN	NaN	NaN	NaN	NaN	NaN	NaN	NaN	NaN
A0A0A0MRH3;Q9Y2W7;Q9Y2W7-2;Q9Y2W7-3	KCNIP3	Isoform of Q9Y2W7, Calsenilin;Calsenilin;Isoform of Q9Y2W7, Isoform 2 of Calsenilin;Isoform of Q9Y2W7, Isoform 3 of Calsenilin	1	29316.33;29231.22;29231.22-2;29231.22-3	17956.7	NaN	NaN	NaN	NaN	NaN	12969.5	NaN	NaN	NaN	NaN	NaN	NaN	NaN	NaN	5056.53	6738.56	NaN	7097.99	4180.72	NaN	NaN	11075	10608	NaN	NaN	NaN	NaN	15343.2	NaN	7531.75	NaN	12294.9	NaN	9907.26	NaN	9436.6	NaN	5510.26	NaN	7055.26	25135.1	14622.9	10661.8	11975.5
A0A0A0MRI1;Q8IXQ4	GPALPP1	Isoform of Q8IXQ4, GPALPP motifs-containing protein 1;GPALPP motifs-containing protein 1	6	37971.61;38141.82	3230.74	NaN	35476.3	19723.7	5354.17	7842.77	NaN	NaN	NaN	NaN	7490.6	21345.7	10115.2	8366.59	7447.28	4902.67	4011.4	3293.39	NaN	2925.04	21214.4	NaN	11500.9	5676.45	NaN	50539.7	4388.43	15312.9	NaN	10229.2	NaN	NaN	23878.1	5652.01	9987	6275.62	6995.82	4339.85	13534	40757.3	31139.8	10569.5	9352.65	4862.53	4762.77
A0A0A0MRI2;Q9UNH7	SNX6	Isoform of Q9UNH7, Sorting nexin;Sorting nexin-6	7	47804.2;46648.8	7814.98	9029.49	9003.83	5054.19	8390.44	3752.3	6995	5293.74	10381.7	9753.8	54073.3	83634.6	49625.3	44405.5	54443.5	44923.8	33072.2	30101.5	24251.6	22815.7	13742.2	15138.6	21543.5	12176	71672.6	65194.8	50982.6	58612.8	45866.9	48641.7	44369.2	35073.7	27017.7	24105.2	13043.7	9016.02	11938.3	12388.7	46329.8	46833.9	31013.7	43250.1	49713.6	37054.8	38677.6
A0A0A0MRI7;H7C0E7;H7C484;Q9H2C2	ARV1	Isoform of Q9H2C2, Protein ARV1;Isoform of Q9H2C2, Protein ARV1 (Fragment);Isoform of Q9H2C2, Protein ARV1 (Fragment);Protein ARV1	1	26391.82;NaN;NaN;31052.34	NaN	NaN	NaN	NaN	NaN	NaN	NaN	NaN	NaN	NaN	NaN	NaN	NaN	NaN	NaN	NaN	NaN	NaN	NaN	NaN	NaN	NaN	NaN	NaN	NaN	NaN	NaN	NaN	NaN	NaN	NaN	NaN	NaN	NaN	NaN	NaN	NaN	NaN	NaN	NaN	NaN	NaN	NaN	NaN	668.431
A0A0A0MRJ0;Q5VT25;Q5VT25-2;Q5VT25-3;Q5VT25-4;Q5VT25-5;Q5VT25-6	CDC42BPA	Isoform of Q5VT25, Non-specific serine/threonine protein kinase;Serine/threonine-protein kinase MRCK alpha;Isoform of Q5VT25, Isoform 2 of Serine/threonine-protein kinase MRCK alpha;Isoform of Q5VT25, Isoform 3 of Serine/threonine-protein kinase MRCK alpha;Isoform of Q5VT25, Isoform 4 of Serine/threonine-protein kinase MRCK alpha;Isoform of Q5VT25, Isoform 5 of Serine/threonine-protein kinase MRC…	2	193634.96;197306.92;197306.92-2;197306.92-3;197306.92-4;197306.92-5;197306.92-6	NaN	NaN	NaN	NaN	NaN	NaN	NaN	NaN	NaN	NaN	NaN	NaN	NaN	NaN	NaN	NaN	NaN	NaN	309.77	432	901.944	NaN	NaN	NaN	NaN	NaN	NaN	NaN	NaN	NaN	NaN	NaN	NaN	NaN	9.44646	NaN	NaN	NaN	NaN	NaN	NaN	NaN	NaN	NaN	NaN
A0A0A0MRJ6	PCMT1	Isoform of P22061, Protein-L-isoaspartate O-methyltransferase	13	30314.9	39574.4	43495.3	40181.5	43810.6	35992.8	46856.6	40695.1	39208	39963.1	56655.4	186911	324076	144079	133349	101130	74293.2	58368.8	49009	36775.1	38916.6	39617.2	47599.9	33239.9	35799.1	188237	382364	144657	105628	104199	60961.5	53460.9	39065.2	40264.6	34440.1	29132.7	38639.7	32613.1	33367.9	145765	250188	152726	149566	126885	66744.4	50397.1
A0A0A0MRJ7;P12259	F5	Isoform of P12259, Coagulation factor V;Coagulation factor V	20	252236.02;251703.42	6194.42	NaN	8194.39	5859.46	5552.42	3497.25	2394.77	3189.43	NaN	10999.2	3774.08	NaN	4821.94	8928.85	3234.62	5760.92	7352.36	13363.5	11518	8941.13	6041.47	6789.5	5626.56	4561.89	NaN	NaN	NaN	965.144	1764.21	5375.37	6059.34	7657.49	9200.59	7732.39	4837.5	6441.81	5112.02	8732.92	4802.9	7069.32	NaN	2373.37	2960.61	6490.52	14780.4
A0A0A0MRJ8;Q7Z6I6;Q7Z6I6-3	ARHGAP30	Isoform of Q7Z6I6, Rho GTPase-activating protein 30;Rho GTPase-activating protein 30;Isoform of Q7Z6I6, Isoform 3 of Rho GTPase-activating protein 30	1	98071.44;118582.09;118582.09-3	NaN	NaN	NaN	NaN	NaN	NaN	NaN	NaN	NaN	NaN	NaN	NaN	NaN	NaN	NaN	NaN	NaN	NaN	NaN	NaN	NaN	NaN	NaN	NaN	NaN	NaN	NaN	NaN	NaN	NaN	NaN	NaN	NaN	NaN	NaN	NaN	NaN	NaN	NaN	NaN	NaN	NaN	NaN	NaN	NaN
A0A0A0MRM2;Q86VF7;Q86VF7-2;Q86VF7-3;Q86VF7-4	NRAP	Isoform of Q86VF7, LIM zinc-binding domain-containing protein;Nebulin-related-anchoring protein;Isoform of Q86VF7, Isoform 2 of Nebulin-related-anchoring protein;Isoform of Q86VF7, Isoform 3 of Nebulin-related-anchoring protein;Isoform of Q86VF7, Isoform 4 of Nebulin-related-anchoring protein	1	197201.99;197073.85;197073.85-2;197073.85-3;197073.85-4	NaN	NaN	NaN	NaN	NaN	NaN	NaN	NaN	NaN	NaN	9228.32	NaN	NaN	NaN	NaN	NaN	NaN	NaN	NaN	NaN	NaN	NaN	NaN	NaN	NaN	NaN	NaN	8670.73	NaN	NaN	NaN	NaN	NaN	NaN	NaN	NaN	NaN	NaN	12276.9	13909.8	9919.48	18658.4	11359.6	NaN	NaN
A0A0A0MRM9;Q14978;Q14978-2;Q14978-3	NOLC1	Isoform of Q14978, LisH domain-containing protein (Fragment);Nucleolar and coiled-body phosphoprotein 1;Isoform of Q14978, Isoform Beta of Nucleolar and coiled-body phosphoprotein 1;Isoform of Q14978, Isoform 3 of Nucleolar and coiled-body phosphoprotein 1	6	NaN;73603.23;73603.23-2;73603.23-3	NaN	NaN	NaN	NaN	NaN	NaN	NaN	NaN	NaN	NaN	19454	27441.3	6629.45	10240	6592.11	9489.69	6757.51	7616.97	5985.89	8481.72	14727.7	20197.9	9681.29	74116.1	20886.3	59999.3	12525.4	9629.19	7103.47	12005.1	6631.97	7384.18	8866.71	7322.19	11819.5	59078.8	28656	118466	15584.8	17046.1	9158.87	9922.14	8790.21	7614.77	6544.01
A0A0A0MRP6;B7ZLQ5;P28370;P28370-2	SMARCA1	Isoform of P28370, Probable global transcription activator SNF2L1;Isoform of P28370, Probable global transcription activator SNF2L1;Probable global transcription activator SNF2L1;Isoform of P28370, Isoform 2 of Probable global transcription activator SNF2L1	6	122863.96;124326.63;122604.7;122604.7-2	NaN	NaN	NaN	NaN	9999.03	NaN	NaN	NaN	NaN	NaN	NaN	NaN	NaN	NaN	13195.7	NaN	NaN	NaN	NaN	3126.05	3698.71	4674.85	NaN	15782	NaN	NaN	NaN	NaN	NaN	1205.53	5013.89	3701.13	NaN	3192.74	3759.76	4722.62	8829.97	8879.96	1220.18	NaN	NaN	NaN	NaN	NaN	451.648
A0A0A0MRR1;Q5VV50;Q5VV51;Q5VV52;Q5VV52-3	ZNF691	Isoform of Q5VV52, Zinc finger protein 691 (Fragment);Isoform of Q5VV52, Zinc finger protein 691;Isoform of Q5VV52, Zinc finger protein 691 (Fragment);Zinc finger protein 691;Isoform of Q5VV52, Isoform 2 of Zinc finger protein 691	1	33708.42;34653.44;14619.19;35809.73;35809.73-3	NaN	NaN	NaN	NaN	NaN	NaN	NaN	NaN	NaN	NaN	NaN	NaN	NaN	NaN	NaN	NaN	NaN	NaN	NaN	NaN	NaN	NaN	NaN	NaN	NaN	NaN	NaN	NaN	NaN	NaN	NaN	NaN	NaN	NaN	NaN	NaN	NaN	NaN	NaN	NaN	NaN	NaN	NaN	NaN	NaN
A0A0A0MRR7;P09234	SNRPC	Isoform of P09234, U1 small nuclear ribonucleoprotein C;U1 small nuclear ribonucleoprotein C	3	19687.29;17393.66	15216.4	37724.6	27684.8	11545.5	18547	13463.5	11772.4	18715.5	14053.8	29971.4	NaN	2411.88	2072.68	2437.49	3546.51	8849.46	10233	9610.86	9880.31	9464.62	15367.9	18406.4	18269.2	95127.3	NaN	1382.4	1308.51	3486.28	4007.98	8119.87	9098.67	11293.6	6961.84	11339.6	6983.55	12078.2	26352.8	29368.7	4570.93	4757.72	3239.98	4365.97	10891.4	7710.37	11214.5
A0A0A0MRS8;Q9P2E2;Q9P2E2-3	KIF17	Isoform of Q9P2E2, Kinesin-like protein;Kinesin-like protein KIF17;Isoform of Q9P2E2, Isoform 2 of Kinesin-like protein KIF17	1	104025.4;115067.82;115067.82-3	NaN	NaN	NaN	NaN	NaN	NaN	NaN	NaN	NaN	NaN	NaN	NaN	NaN	NaN	NaN	NaN	NaN	NaN	NaN	NaN	NaN	NaN	NaN	NaN	NaN	NaN	NaN	9053.52	NaN	NaN	NaN	NaN	NaN	NaN	NaN	NaN	NaN	NaN	NaN	5898.69	NaN	NaN	NaN	NaN	NaN
A0A0A0MRT2;Q9BTA9;Q9BTA9-2;Q9BTA9-5	WAC	Isoform of Q9BTA9, WW domain-containing protein;WW domain-containing adapter protein with coiled-coil;Isoform of Q9BTA9, Isoform 2 of WW domain-containing adapter protein with coiled-coil;Isoform of Q9BTA9, Isoform 4 of WW domain-containing adapter protein with coiled-coil	1	53878.66;70724.27;70724.27-2;70724.27-5	NaN	NaN	NaN	NaN	NaN	NaN	NaN	NaN	4717.93	NaN	NaN	NaN	NaN	NaN	NaN	NaN	NaN	NaN	NaN	NaN	NaN	NaN	NaN	NaN	NaN	NaN	NaN	NaN	NaN	NaN	NaN	NaN	NaN	NaN	NaN	NaN	NaN	NaN	NaN	NaN	NaN	3655.27	3901.06	2736.42	2133.92
A0A0A0MRT6;Q8IZP0;Q8IZP0-2;Q8IZP0-3;Q8IZP0-4;Q8IZP0-5;Q8IZP0-6;Q8IZP0-9	ABI1	Isoform of Q8IZP0, Abl interactor 1;Abl interactor 1;Isoform of Q8IZP0, Isoform 2 of Abl interactor 1;Isoform of Q8IZP0, Isoform 3 of Abl interactor 1;Isoform of Q8IZP0, Isoform 4 of Abl interactor 1;Isoform of Q8IZP0, Isoform 5 of Abl interactor 1;Isoform of Q8IZP0, Isoform 6 of Abl interactor 1;Isoform of Q8IZP0, Isoform 9 of Abl interactor 1	11	51769.87;55080.84;55080.84-2;55080.84-3;55080.84-4;55080.84-5;55080.84-6;55080.84-9	36866.4	34769.2	48337.3	39150.5	61691	44394.9	53438.8	52846.8	37099.3	70408.6	11907.4	19297.8	21643.8	21047.7	27424.5	24794.4	26219	35636.4	39987.4	37775.2	29006.2	23421.3	22495.4	26167.1	28675.2	41850.1	26438.2	28335.4	25571.4	30066.8	28960.5	36548.9	49035.6	35880.8	36775.9	31047.3	30847.6	28492.5	17285.8	19259.8	15713.7	27713.4	28431.6	25553.1	26909.5
A0A0A0MRW6;Q9H6R4;Q9H6R4-2;Q9H6R4-4	NOL6	Isoform of Q9H6R4, Nucleolar protein 6;Nucleolar protein 6;Isoform of Q9H6R4, Isoform 2 of Nucleolar protein 6;Isoform of Q9H6R4, Isoform 4 of Nucleolar protein 6	3	112157.26;127593.04;127593.04-2;127593.04-4	NaN	NaN	NaN	NaN	NaN	NaN	NaN	NaN	NaN	NaN	NaN	NaN	NaN	NaN	NaN	NaN	NaN	NaN	NaN	NaN	NaN	NaN	NaN	7442.89	NaN	NaN	NaN	NaN	NaN	NaN	NaN	NaN	641.276	NaN	NaN	NaN	NaN	7097.21	NaN	NaN	NaN	NaN	NaN	NaN	NaN
A0A0A0MRX1;A0A0R4J2E6;A0A494C0F8;A0A494C147;A0A494C1D9;B1APY9;P26378;P26378-1;P26378-2;P26378-3;P26378-4;P26378-5;Q12926;Q12926-2	ELAVL2;ELAVL4;ELAVL4;ELAVL4;ELAVL4;ELAVL4;ELAVL4;ELAVL4;ELAVL4;ELAVL4;ELAVL4;ELAVL4;ELAVL2;ELAVL2	Isoform of Q12926, ELAV-like protein;Isoform of P26378, ELAV-like protein;Isoform of P26378, ELAV-like protein;Isoform of P26378, ELAV-like protein;Isoform of P26378, ELAV-like protein;Isoform of P26378, ELAV-like protein;ELAV-like protein 4;Isoform of P26378, Isoform 1 of ELAV-like protein 4;Isoform of P26378, Isoform 2 of ELAV-like protein 4;Isoform of P26378, Isoform 3 of ELAV-like protein 4;I…	1	42632.52;44477.73;39602.86;41835.44;38890.11;41007.56;42398.24;42398.24-1;42398.24-2;42398.24-3;42398.24-4;42398.24-5;39503.9;39503.9-2	NaN	NaN	NaN	NaN	NaN	NaN	NaN	NaN	55367	NaN	34721.7	NaN	58563.4	33142.8	22144.3	33457.7	11242.4	39645.8	46121.6	NaN	NaN	NaN	NaN	NaN	NaN	NaN	NaN	NaN	32172.6	13762.3	NaN	30336.3	NaN	37306.4	NaN	NaN	NaN	NaN	NaN	68687.6	36007.2	22679.4	30593.5	NaN	NaN
A0A0A0MRX8;A0A1B0GWI9;A0A1B0GWJ4;A0A2R8Y7V8;O00712;O00712-4;O00712-5;Q5VW26;Q5VW27;Q5VW30;U3KQE8	NFIB	Isoform of O00712, Nuclear factor 1;Isoform of O00712, Nuclear factor 1 (Fragment);Isoform of O00712, Nuclear factor 1;Isoform of O00712, Nuclear factor 1;Nuclear factor 1 B-type;Isoform of O00712, Isoform 4 of Nuclear factor 1 B-type;Isoform of O00712, Isoform 5 of Nuclear factor 1 B-type;Isoform of O00712, Nuclear factor 1;Isoform of O00712, Nuclear factor 1;Isoform of O00712, Nuclear factor 1;…	4	50290.33;NaN;50341.1;62976.08;47441.9;47441.9-4;47441.9-5;63432.68;54878.21;62616.85;46985.3	NaN	NaN	NaN	NaN	NaN	NaN	NaN	NaN	NaN	NaN	21875.8	10750.7	20181	22263	9686.48	12008.6	16513.9	19500.2	12656	15240.2	9456.64	122198	5808.97	82927.5	NaN	22808.1	15174.1	7368.19	5387.75	11434	11635.5	8873.51	17643.7	13995.4	9453.61	9735.94	8312.77	23669.5	11972.3	NaN	NaN	4334.61	5409.34	9311.21	4817.73
A0A0A0MRY0;B0QYI1;Q8WUA7;Q8WUA7-2;Q8WUA7-3;Q8WUA7-4	TBC1D22A	Isoform of Q8WUA7, Rab-GAP TBC domain-containing protein;Isoform of Q8WUA7, Rab-GAP TBC domain-containing protein;TBC1 domain family member 22A;Isoform of Q8WUA7, Isoform 2 of TBC1 domain family member 22A;Isoform of Q8WUA7, Isoform 3 of TBC1 domain family member 22A;Isoform of Q8WUA7, Isoform 4 of TBC1 domain family member 22A	4	55805.14;53040.3;59120.93;59120.93-2;59120.93-3;59120.93-4	20870.3	10752.3	3715	7947.89	18256.8	7008.52	10306.4	11718.9	18700.6	8148.78	6026.29	10469.1	5312.89	9253.76	7166.02	4398.94	3787.08	1835.23	546.996	NaN	NaN	NaN	766.709	NaN	3571.33	4649.6	5643.6	5367.3	6964.56	5235.57	3115.76	2971.94	2119.35	2487.94	NaN	NaN	686.758	NaN	5780.6	9390.44	4294.05	4492.69	3479.26	3953.77	2929.54
A0A0A0MRZ1;Q9H9P5-1;Q9H9P5-3	UNKL	Isoform of Q9H9P5, Putative E3 ubiquitin-protein ligase UNKL;Isoform of Q9H9P5, Isoform 1 of Putative E3 ubiquitin-protein ligase UNKL;Isoform of Q9H9P5, Isoform 3 of Putative E3 ubiquitin-protein ligase UNKL	1	79480.05;25228.62;25162.71	NaN	NaN	NaN	NaN	NaN	NaN	NaN	NaN	NaN	NaN	3059.18	526.32	NaN	NaN	569.297	NaN	478.205	NaN	NaN	NaN	NaN	NaN	NaN	NaN	7236.43	6053.01	2948.69	3762.42	4175.25	NaN	346.549	NaN	623.378	NaN	NaN	NaN	NaN	NaN	779.158	937.102	1189.28	1150.89	NaN	518.04	462.673
A0A0A0MRZ4;E7EMV7;Q15025;Q15025-2;Q15025-3;Q15025-4;Q15025-5;Q15025-6;Q15025-7;Q15025-8	TNIP1	Isoform of Q15025, TNFAIP3-interacting protein 1;Isoform of Q15025, TNFAIP3-interacting protein 1;TNFAIP3-interacting protein 1;Isoform of Q15025, Isoform 2 of TNFAIP3-interacting protein 1;Isoform of Q15025, Isoform 3 of TNFAIP3-interacting protein 1;Isoform of Q15025, Isoform 4 of TNFAIP3-interacting protein 1;Isoform of Q15025, Isoform 5 of TNFAIP3-interacting protein 1;Isoform of Q15025, Isof…	3	70074.42;55698.1;71864.23;71864.23-2;71864.23-3;71864.23-4;71864.23-5;71864.23-6;71864.23-7;71864.23-8	NaN	NaN	NaN	NaN	NaN	NaN	8080.08	NaN	NaN	4076.43	15815.5	41103.3	26158	22699.9	20687.9	13739.4	8545.15	10248.9	9359.53	8293.79	NaN	NaN	5797.76	6739.3	32963.6	98710	44293.4	25186.6	29731	18674	16206.3	13329.6	11133.8	8243.3	2949.55	NaN	NaN	NaN	12365.6	22190.6	21960.8	25917.7	22385.8	10317.1	9264.52
A0A0A0MS14	IGHV1-45	Immunoglobulin heavy variable 1-45	1	13508.4	NaN	NaN	NaN	NaN	NaN	NaN	NaN	NaN	NaN	NaN	4538.37	4198.58	4009.71	2252.55	1789.37	1786.42	NaN	NaN	NaN	NaN	NaN	NaN	NaN	NaN	2273.76	NaN	2904.18	1173.18	NaN	NaN	NaN	NaN	NaN	NaN	NaN	NaN	NaN	NaN	NaN	NaN	NaN	NaN	NaN	NaN	NaN
A0A0A0MS59;A0A0C4DFX4;Q6ZRS2;Q6ZRS2-2;Q6ZRS2-3	SRCAP;ENSG00000282034;SRCAP;SRCAP;SRCAP	Isoform of Q6ZRS2, Helicase SRCAP;ENSG00000282034 readthrough, Uncharacterized protein (Fragment);Helicase SRCAP;Isoform of Q6ZRS2, Isoform 2 of Helicase SRCAP;Isoform of Q6ZRS2, Isoform 3 of Helicase SRCAP	7	315615.18;325778.15;343554.68;343554.68-2;343554.68-3	NaN	NaN	NaN	7956.99	NaN	5579.41	NaN	9120.16	NaN	NaN	NaN	NaN	NaN	NaN	NaN	NaN	NaN	NaN	NaN	2038.7	NaN	NaN	968.879	6234.89	NaN	NaN	NaN	NaN	5803.08	NaN	NaN	2050.47	NaN	NaN	NaN	NaN	2669.44	4490.45	NaN	NaN	NaN	NaN	NaN	NaN	NaN
A0A0A0MS79;O14513	NCKAP5	Isoform of O14513, NCKAP5 domain-containing protein;Nck-associated protein 5	2	208477.01;208537.04	NaN	NaN	NaN	NaN	NaN	NaN	NaN	NaN	NaN	NaN	NaN	NaN	NaN	NaN	NaN	NaN	NaN	1956.4	NaN	NaN	NaN	NaN	NaN	NaN	NaN	10671.3	NaN	NaN	NaN	30016.7	NaN	NaN	NaN	NaN	13029.1	19246.7	23354.5	72937.6	11738.8	NaN	NaN	NaN	NaN	NaN	NaN
A0A0A0MS86;A0A5F9ZHU6;A0A5F9ZHV7;A0A6Q8PG44;A0A6Q8PGA1;A0A6Q8PGB1;A0A6Q8PGC3;A0A6Q8PGP6;A0A6Q8PGQ4;A0A6Q8PH24;A0A6Q8PH78;F8VS29;J3KNF5;O15078	CEP290	Isoform of O15078, Centrosomal protein of 290 kDa (Fragment);Isoform of O15078, Centrosomal protein of 290 kDa;Isoform of O15078, Centrosomal protein of 290 kDa;Isoform of O15078, Centrosomal protein of 290 kDa;Isoform of O15078, Centrosomal protein of 290 kDa;Isoform of O15078, Centrosomal protein of 290 kDa;Isoform of O15078, Centrosomal protein of 290 kDa;Isoform of O15078, Centrosomal protein…	1	69431.65;285587.3;67483.39;265924.03;62127.4;323171.8;272104.22;284205.7;60470.33;289489.74;319524.81;76452.62;290756.25;290385.88	NaN	NaN	NaN	NaN	NaN	NaN	NaN	NaN	NaN	NaN	NaN	NaN	NaN	NaN	NaN	NaN	NaN	NaN	NaN	NaN	NaN	NaN	NaN	NaN	NaN	NaN	NaN	NaN	NaN	NaN	NaN	NaN	NaN	NaN	NaN	NaN	NaN	NaN	NaN	NaN	NaN	NaN	NaN	NaN	NaN
A0A0A0MS87	NDRG2	Isoform of Q9UN36, N-myc downstream-regulated gene 2 protein	1	39544.8	77165	72324.8	100892	85629.6	107894	55570.5	91625.9	60526.7	102201	149285	401085	661349	215366	206637	162694	124773	66432.3	43257.1	37476.4	37137.8	21382.2	26823.9	12340.9	27193.6	554288	1970112	419791	282841	238499	100900	101668	74890.4	51695.3	43609.4	32924.7	36427.4	27774.5	80519.2	316520	583498	259929	301668	229877	93104.9	49830.1
A0A0A0MS98;P02730;P02730-2	SLC4A1	Isoform of P02730, Band 3 anion transport protein;Band 3 anion transport protein;Isoform of P02730, Isoform 2 of Band 3 anion transport protein	1	60764.08;101792.32;101792.32-2	NaN	NaN	NaN	NaN	NaN	NaN	NaN	NaN	NaN	NaN	NaN	NaN	NaN	NaN	NaN	NaN	NaN	NaN	NaN	NaN	NaN	NaN	NaN	NaN	NaN	NaN	NaN	NaN	NaN	NaN	NaN	NaN	NaN	NaN	NaN	NaN	NaN	NaN	NaN	NaN	NaN	NaN	NaN	NaN	2562.86
A0A0A0MS99;I3L4X2;P33527;P33527-2;P33527-3;P33527-5;P33527-9	ABCC1	Isoform of P33527, Multidrug resistance-associated protein 1;Isoform of P33527, Multidrug resistance-associated protein 1 (Fragment);Multidrug resistance-associated protein 1;Isoform of P33527, Isoform 2 of Multidrug resistance-associated protein 1;Isoform of P33527, Isoform 3 of Multidrug resistance-associated protein 1;Isoform of P33527, Isoform 5 of Multidrug resistance-associated protein 1;Is…	3	134987.3;NaN;171591.17;171591.17-2;171591.17-3;171591.17-5;171591.17-9	3614.53	1.19627	NaN	1601.25	9418.33	1380.17	4179.92	4864.88	3731.24	4481.94	NaN	NaN	NaN	NaN	NaN	NaN	NaN	NaN	7404.67	NaN	10675.9	NaN	NaN	12471.3	NaN	NaN	NaN	NaN	NaN	NaN	NaN	NaN	15627	12261	14599.8	NaN	NaN	NaN	NaN	NaN	NaN	NaN	NaN	1316.06	3283.42
A0A0A0MSA9;A0A0C4DG49;P15151;P15151-2;P15151-3;P15151-4	PVR	Isoform of P15151, Poliovirus receptor;Isoform of P15151, Poliovirus receptor;Poliovirus receptor;Isoform of P15151, Isoform Beta of Poliovirus receptor;Isoform of P15151, Isoform Gamma of Poliovirus receptor;Isoform of P15151, Isoform Delta of Poliovirus receptor	1	42882.19;45320.63;45302.6;45302.6-2;45302.6-3;45302.6-4	NaN	NaN	NaN	NaN	NaN	NaN	NaN	NaN	NaN	NaN	NaN	NaN	NaN	NaN	NaN	NaN	NaN	NaN	3108.57	NaN	NaN	NaN	NaN	NaN	NaN	NaN	NaN	NaN	NaN	NaN	NaN	NaN	2122.35	1288.87	NaN	NaN	NaN	NaN	NaN	NaN	NaN	NaN	NaN	NaN	NaN
A0A0A0MSB4;Q6ZN50;Q969R2;Q969R2-2;Q969R2-3;Q969R2-6	OSBP2	Isoform of Q969R2, Oxysterol-binding protein;Isoform of Q969R2, Oxysterol-binding protein;Oxysterol-binding protein 2;Isoform of Q969R2, Isoform 2 of Oxysterol-binding protein 2;Isoform of Q969R2, Isoform 3 of Oxysterol-binding protein 2;Isoform of Q969R2, Isoform 6 of Oxysterol-binding protein 2	1	72219.04;83764.02;101265.81;101265.81-2;101265.81-3;101265.81-6	9106.97	NaN	29537.1	NaN	NaN	NaN	4351.71	NaN	NaN	NaN	47963.3	NaN	NaN	41986.1	17261.6	NaN	104615	NaN	NaN	NaN	NaN	NaN	NaN	NaN	32564.6	26997.9	NaN	NaN	NaN	NaN	NaN	NaN	NaN	NaN	NaN	35438	NaN	NaN	NaN	11511	NaN	NaN	NaN	NaN	NaN
A0A0A0MSB8;Q9UPT5;Q9UPT5-1;Q9UPT5-2;Q9UPT5-5;Q9UPT5-6	EXOC7	Isoform of Q9UPT5, Exocyst complex component 7;Exocyst complex component 7;Isoform of Q9UPT5, Isoform 1 of Exocyst complex component 7;Isoform of Q9UPT5, Isoform 2 of Exocyst complex component 7;Isoform of Q9UPT5, Isoform 5 of Exocyst complex component 7;Isoform of Q9UPT5, Isoform 6 of Exocyst complex component 7	15	78808.5;83381.92;83381.92-1;83381.92-2;83381.92-5;83381.92-6	11993	17399.8	12110.5	12280.1	10855.2	6509.73	10681.9	6472.31	11893.3	3760.84	1564.1	8535.16	3250.57	4959.76	5234.68	3783.14	3045.76	3988.19	6002.05	6067.25	5450.71	4935.39	6797.24	3675.2	2887.16	6772.98	3663.49	5163.45	4432.91	3997.9	3776.51	3657.53	4912.07	5407.72	5162.33	4561.44	6051.77	7425.06	2365.14	6846.48	2538.47	3043.13	4500.43	2723.93	3886.47
A0A0A0MSD0;Q4LDE5;Q4LDE5-3	SVEP1	Isoform of Q4LDE5, Sushi, von Willebrand factor type A, EGF and pentraxin domain-containing protein 1;Sushi, von Willebrand factor type A, EGF and pentraxin domain-containing protein 1;Isoform of Q4LDE5, Isoform 3 of Sushi, von Willebrand factor type A, EGF and pentraxin domain-containing protein 1	1	390471.4;390170;390170-3	NaN	NaN	NaN	NaN	NaN	NaN	NaN	NaN	NaN	NaN	NaN	NaN	NaN	NaN	NaN	NaN	7.65125	6.3407	1	1.10784	NaN	NaN	NaN	NaN	NaN	NaN	NaN	NaN	NaN	NaN	0.44439	NaN	1.00081	0.613959	0.428609	0.0756912	0.686015	NaN	NaN	NaN	NaN	31.5745	NaN	NaN	NaN
A0A0A0MSE3;D3DNG8;P30556	AGTR1	Isoform of P30556, G_PROTEIN_RECEP_F1_2 domain-containing protein;Isoform of P30556, G_PROTEIN_RECEP_F1_2 domain-containing protein;Type-1 angiotensin II receptor	1	44204.71;44918.58;41061.08	NaN	NaN	NaN	NaN	NaN	NaN	NaN	NaN	NaN	NaN	NaN	NaN	NaN	NaN	NaN	NaN	1730.74	3154.75	6091.91	6982.62	3637.41	2994.48	NaN	3456.67	NaN	NaN	NaN	NaN	NaN	1165.05	2297.5	3697.53	4575.17	3800.46	4199.05	4748.26	3235.92	3160.5	NaN	NaN	NaN	NaN	NaN	1733.43	4860.9
A0A0A0MSG0;A6NGB9	WIPF3	Isoform of A6NGB9, WH2 domain-containing protein;WAS/WASL-interacting protein family member 3	2	49348.44;49457.64	NaN	NaN	NaN	NaN	NaN	NaN	NaN	NaN	NaN	NaN	3958.79	11833.2	NaN	NaN	NaN	NaN	1529.03	NaN	NaN	776.529	NaN	NaN	NaN	NaN	18937.1	42954	NaN	8968.54	NaN	NaN	NaN	995.7	NaN	NaN	NaN	NaN	NaN	NaN	NaN	NaN	1475.65	7162.63	4917.07	NaN	NaN
A0A0A0MSH9;A0A494C1F7;A0A494C1P7;Q86WJ1;Q86WJ1-2;Q86WJ1-4	CHD1L	Isoform of Q86WJ1, Chromodomain-helicase-DNA-binding protein 1-like;Isoform of Q86WJ1, Chromodomain-helicase-DNA-binding protein 1-like (Fragment);Isoform of Q86WJ1, Chromodomain-helicase-DNA-binding protein 1-like;Chromodomain-helicase-DNA-binding protein 1-like;Isoform of Q86WJ1, Isoform 2 of Chromodomain-helicase-DNA-binding protein 1-like;Isoform of Q86WJ1, Isoform 4 of Chromodomain-helicase-…	4	92955.99;NaN;89310.06;101000.01;101000.01-2;101000.01-4	NaN	NaN	4673.51	NaN	NaN	NaN	NaN	NaN	NaN	2499.47	NaN	NaN	NaN	NaN	NaN	1617.93	3644.79	1234.07	2584.83	NaN	NaN	NaN	NaN	11654.1	NaN	2198.28	NaN	9288.42	5826.56	5698.36	7639.2	5119.73	5489.09	6369.67	NaN	4368.75	NaN	7006.35	NaN	NaN	NaN	2111.85	4773.65	1715.81	2108.61
A0A0A0MSI2;B3KPJ4;Q8IXK0;Q8IXK0-2;Q8IXK0-3;Q8IXK0-4;Q8IXK0-5	PHC2	Isoform of Q8IXK0, Polyhomeotic-like protein 2;Isoform of Q8IXK0, Polyhomeotic-like protein 2;Polyhomeotic-like protein 2;Isoform of Q8IXK0, Isoform 2 of Polyhomeotic-like protein 2;Isoform of Q8IXK0, Isoform 3 of Polyhomeotic-like protein 2;Isoform of Q8IXK0, Isoform 4 of Polyhomeotic-like protein 2;Isoform of Q8IXK0, Isoform 5 of Polyhomeotic-like protein 2	4	87910.91;50403.15;90713.09;90713.09-2;90713.09-3;90713.09-4;90713.09-5	NaN	15480.6	10273.7	9391.17	1439.51	8656.92	485.421	5857.47	10629.9	5336.69	123245	109422	137179	NaN	69882.7	35747.5	23044.2	20626.6	6653.1	7726.66	NaN	NaN	NaN	11398.4	158659	151576	80518.8	78416.8	55669.5	28356.3	NaN	18672.9	8177.65	8296.47	5118.73	NaN	18858.6	79012	NaN	NaN	111048	92349	NaN	36103.9	19661.8
A0A0A0MSI6;B7Z1P2;Q9H4M3;Q9H4M3-2	FBXO44	Isoform of Q9H4M3, F-box only protein 44 (Fragment);Isoform of Q9H4M3, F-box only protein 44;F-box only protein 44;Isoform of Q9H4M3, Isoform 2 of F-box only protein 44	2	19213.9;28883.87;29746.75;29746.75-2	NaN	NaN	NaN	NaN	NaN	NaN	NaN	NaN	NaN	NaN	NaN	NaN	NaN	NaN	NaN	NaN	NaN	NaN	NaN	NaN	NaN	NaN	NaN	NaN	NaN	NaN	NaN	NaN	NaN	NaN	NaN	NaN	NaN	NaN	NaN	NaN	NaN	NaN	NaN	NaN	NaN	NaN	6146.06	8121.29	5142.58
A0A0A0MSI8;O00471	EXOC5	Isoform of O00471, Exocyst complex component 5;Exocyst complex component 5	12	82119.17;81852.87	83071.2	107178	99350.1	36450.2	112176	48731.1	90309.1	56378.6	88576.7	150169	22351.4	14618	11307.9	15900.7	14139.2	12375	4724.04	8999.78	14248.6	17465.5	15909.9	18987.9	20236.6	21406.7	15567.2	28413.9	20390.3	20128.6	17205.9	11133.4	10603.5	15020.8	9255.33	13446.4	22779.4	31118.1	9950.06	38605.7	18483.5	16851.8	10673.4	13350.2	16128	12506.5	11626.6
A0A0A0MSJ9;Q15283;Q15283-2	RASA2	Isoform of Q15283, Ras GTPase-activating protein 2;Ras GTPase-activating protein 2;Isoform of Q15283, Isoform 2 of Ras GTPase-activating protein 2	1	96999.71;96614.16;96614.16-2	2654.08	NaN	4283.71	3688.88	NaN	3702.48	1876.59	3935.65	3664.88	NaN	NaN	NaN	614.325	NaN	NaN	376.577	NaN	277.428	961.424	1674.27	NaN	NaN	NaN	NaN	NaN	NaN	NaN	NaN	1455.43	NaN	NaN	966.059	2587.69	959.518	469.999	NaN	NaN	NaN	NaN	NaN	NaN	NaN	NaN	NaN	NaN
A0A0A0MSK3;A0A0C4DH47;A0A498U6I9;C9JS68;P24557;P24557-2;P24557-3;P24557-4;Q53F23	TBXAS1	Isoform of P24557, HCG14925, isoform CRA_b;Isoform of P24557, Thromboxane-A synthase;Isoform of P24557, Thromboxane-A synthase;Isoform of P24557, Thromboxane-A synthase (Fragment);Thromboxane-A synthase;Isoform of P24557, Isoform 2 of Thromboxane-A synthase;Isoform of P24557, Isoform 3 of Thromboxane-A synthase;Isoform of P24557, Isoform 4 of Thromboxane-A synthase;Isoform of P24557, HCG14925, is…	1	52417.76;65763.57;17296.4;17193.16;60518.3;60518.3-2;60518.3-3;60518.3-4;60649.49	945.603	NaN	NaN	1573.43	NaN	1349.76	NaN	1631.94	NaN	NaN	NaN	NaN	NaN	NaN	NaN	NaN	NaN	NaN	NaN	NaN	NaN	2566.1	NaN	1687.01	NaN	NaN	1141.38	NaN	NaN	NaN	NaN	NaN	NaN	NaN	NaN	NaN	NaN	NaN	NaN	NaN	NaN	NaN	385.319	439.409	561.141
A0A0A0MSK6;Q13017;Q13017-2	ARHGAP5	Isoform of Q13017, Rho GTPase-activating protein 5;Rho GTPase-activating protein 5;Isoform of Q13017, Isoform 2 of Rho GTPase-activating protein 5	12	171684.74;172460.01;172460.01-2	13610.8	16691.9	12997.3	9873.27	14185.2	10766.1	13041.2	13609.8	15988.8	17450.2	6522.22	12373.3	6536.68	7794.72	6909.03	6217.94	5294.12	7019.11	7133.79	7794.92	NaN	3415.03	5326.72	2770.62	9487.76	12492.9	7646.35	8374.88	8246.77	7678.8	6515.53	7219.71	10053.1	7593.22	4844.51	5135.97	4144.55	9698.74	7567.5	9656.07	6290.48	5310.51	3743.56	5332.31	4807.19
A0A0A0MSL1;Q8TDM6;Q8TDM6-2;Q8TDM6-3;Q8TDM6-4	DLG5	Isoform of Q8TDM6, Disks large homolog 5 (Fragment);Disks large homolog 5;Isoform of Q8TDM6, Isoform 2 of Disks large homolog 5;Isoform of Q8TDM6, Isoform 3 of Disks large homolog 5;Isoform of Q8TDM6, Isoform 4 of Disks large homolog 5	1	96693.65;213867.6;213867.6-2;213867.6-3;213867.6-4	1062.16	NaN	NaN	664.629	NaN	1685.69	930.914	NaN	1.38652	NaN	NaN	NaN	NaN	NaN	544.139	264.377	527.503	NaN	NaN	678.153	NaN	NaN	NaN	NaN	NaN	NaN	NaN	NaN	NaN	NaN	493.597	500.938	NaN	420.884	331.156	1406.42	374.811	NaN	NaN	NaN	NaN	NaN	NaN	NaN	1020.93
A0A0A0MSM0	HSPH1	Isoform of Q92598, Heat shock protein 105 kDa	2	88841.6	4953.51	NaN	5582.35	NaN	NaN	5995.23	NaN	NaN	NaN	NaN	17791.6	NaN	NaN	14340.7	10087.6	NaN	6379.78	11207.8	10978.4	3484.45	NaN	NaN	3240.91	4180.27	NaN	NaN	10804.8	8018.51	9510.33	9718.33	NaN	NaN	10316.3	11586.2	32921.7	16379.3	NaN	26003.3	5223.6	NaN	7816.84	9501.15	3734.48	15838.5	18938.6
A0A0A0MSP4;Q86WC4	OSTM1	Isoform of Q86WC4, Osteopetrosis-associated transmembrane protein 1 (Fragment);Osteopetrosis-associated transmembrane protein 1	2	19816.75;37256.69	4140.14	NaN	NaN	7793.33	7704.4	NaN	12053.5	NaN	10444.3	10527.5	NaN	NaN	1847.48	NaN	985.201	1245.47	4819.94	7174.27	2986.92	2764.91	NaN	NaN	NaN	NaN	NaN	NaN	NaN	NaN	NaN	3917.32	3572.98	6677	7346.77	3467.49	NaN	NaN	NaN	NaN	NaN	NaN	NaN	1617.03	2905.97	831.347	2356.59
A0A0A0MSQ0;P13797;P13797-2	PLS3	Isoform of P13797, Plastin-3;Plastin-3;Isoform of P13797, Isoform 2 of Plastin-3	34	69334.44;70811.02;70811.02-2	144496	131846	111474	148530	193570	160972	175009	210299	257049	178830	246589	242786	159912	217692	113097	97443.7	66615.5	76144.9	127051	119681	97396	98834.4	130211	65992.1	251620	411941	197214	130890	139260	63472.8	86625.4	99926.2	147017	134135	144172	90118.5	118009	109489	173246	225207	172159	155705	134398	88164.8	76746.5
A0A0A0MSS0;P60880	SNAP25	Isoform of P60880, Synaptosomal-associated 25 kDa protein (Fragment);Synaptosomal-associated protein 25	1	10683.03;23315.07	NaN	NaN	NaN	8313.54	18996.9	NaN	NaN	NaN	NaN	10268.9	NaN	NaN	NaN	NaN	NaN	NaN	48986.9	NaN	NaN	58591.9	59349.2	54935.7	31416.4	44771.3	NaN	NaN	NaN	14974.8	36846.7	11467.7	30906.1	33999.6	79317.4	61829.8	37242.1	22659.7	21039.2	10417.9	NaN	NaN	NaN	NaN	4143.26	3527.8	7591.8
A0A0A0MSS7	BEND7	Isoform of Q8N7W2, BEN domain-containing protein (Fragment)	1	13152.1	NaN	3111.1	NaN	NaN	3263.02	NaN	NaN	NaN	NaN	NaN	NaN	NaN	NaN	NaN	NaN	NaN	NaN	NaN	NaN	NaN	NaN	NaN	NaN	NaN	NaN	NaN	NaN	NaN	NaN	NaN	NaN	NaN	NaN	NaN	NaN	4424.17	NaN	NaN	NaN	NaN	NaN	NaN	NaN	NaN	NaN
A0A0A0MSS8;P42330	AKR1C3	Isoform of P42330, Aldo_ket_red domain-containing protein;Aldo-keto reductase family 1 member C3	13	36867.25;36853.23	15069.6	19185.4	22630.2	17480	14614	17910.5	18984.9	19535.4	17348.6	21069	212948	330435	179298	152512	103113	64261.3	42879.1	25194.3	14693.5	13491	6000.26	7360.48	6109.07	10682.7	234407	234268	128846	126047	120840	44208.3	59440.1	37925.5	18670.8	17210.4	8276.19	5208.49	5728.31	28258.4	137811	214782	138666	88379.3	58442.8	48093.5	33659.8
A0A0A0MST8;C9JRP1;E9PFN4;Q9Y6M7;Q9Y6M7-12;Q9Y6M7-13;Q9Y6M7-2;Q9Y6M7-6;Q9Y6M7-7;Q9Y6M7-8;Q9Y6M7-9	SLC4A7	Isoform of Q9Y6M7, Anion exchange protein;Isoform of Q9Y6M7, Anion exchange protein (Fragment);Isoform of Q9Y6M7, Anion exchange protein;Sodium bicarbonate cotransporter 3;Isoform of Q9Y6M7, Isoform 12 of Sodium bicarbonate cotransporter 3;Isoform of Q9Y6M7, Isoform 13 of Sodium bicarbonate cotransporter 3;Isoform of Q9Y6M7, Isoform 2 of Sodium bicarbonate cotransporter 3;Isoform of Q9Y6M7, Isofo…	4	134569.43;118463.53;135303.07;136044.01;136044.01-12;136044.01-13;136044.01-2;136044.01-6;136044.01-7;136044.01-8;136044.01-9	NaN	6699.69	NaN	NaN	NaN	NaN	NaN	NaN	NaN	NaN	NaN	NaN	NaN	NaN	NaN	NaN	NaN	NaN	2958.95	3173.62	3206.64	2223.04	2309.29	1392.72	NaN	NaN	NaN	NaN	NaN	NaN	NaN	1041.11	1425.85	NaN	NaN	3692.82	NaN	NaN	NaN	NaN	NaN	NaN	NaN	967.894	NaN
A0A0A0MSU4;O94911-3	ABCA8	Isoform of O94911, ATP-binding cassette sub-family A member 8;Isoform of O94911, Isoform 3 of ATP-binding cassette sub-family A member 8	14	183066.9;183676.63	7324.71	6775.41	14570.7	10654.5	7487.22	22084.9	22432	5457.88	4806.71	10500.9	NaN	NaN	4152.47	NaN	8888.29	10287.6	7138.86	9428.66	19326.5	18589	23149.2	15837.8	10702.2	21871	NaN	NaN	2495.5	3323.89	3846.8	12211.1	6320.5	10242.6	10517.8	12227.2	10718.7	5606.42	10683	9651.06	11524.9	NaN	NaN	3176.36	5228.98	7043.58	11588.9
A0A0A0MSV9;A0A0G2JH37;A0A0G2JKZ1;A2AB90;O15533;O15533-2;O15533-3	TAPBP	Isoform of O15533, Ig-like domain-containing protein;Isoform of O15533, Ig-like domain-containing protein;Isoform of O15533, Ig-like domain-containing protein;Isoform of O15533, Ig-like domain-containing protein;Tapasin;Isoform of O15533, Isoform 2 of Tapasin;Isoform of O15533, Isoform 3 of Tapasin	4	53888.09;49546.97;47606.72;49491.88;47625.76;47625.76-2;47625.76-3	70486.4	46544.4	34021.9	64029.1	64317.3	53701.9	67488.4	77711.6	81425.4	40558.4	NaN	NaN	NaN	NaN	3765.15	19741.4	35906.7	74800.8	76989.1	50142.6	48598.3	33198.2	27437.7	15604.2	NaN	NaN	NaN	NaN	NaN	13982.3	17740.3	38378.2	80729.4	46373.5	53092.6	74339.7	23196.2	87408	2921.52	NaN	NaN	2368.5	3889.75	31616.9	71535.2
A0A0A0MSW2;E9PEI2;Q9BQW3;Q9BQW3-1	EBF4	Isoform of Q9BQW3, IPT/TIG domain-containing protein;Isoform of Q9BQW3, IPT/TIG domain-containing protein;Transcription factor COE4;Isoform of Q9BQW3, Isoform 1 of Transcription factor COE4	1	58255.5;64029.87;64473.37;64473.37-1	NaN	NaN	NaN	NaN	NaN	NaN	NaN	NaN	NaN	NaN	NaN	NaN	NaN	NaN	NaN	NaN	NaN	4511.14	NaN	NaN	NaN	NaN	NaN	NaN	NaN	NaN	NaN	NaN	NaN	NaN	NaN	NaN	NaN	NaN	NaN	NaN	NaN	NaN	NaN	NaN	NaN	NaN	NaN	NaN	NaN
A0A0A0MSX9;P41252	IARS1	Isoform of P41252, Isoleucyl-tRNA synthetase;Isoleucine--tRNA ligase, cytoplasmic	30	142288.48;144498.1	64279.4	51779.6	38312.4	46662.7	43266.4	62361.2	46325.9	67737.4	64743.8	48560.1	21550	37031.9	138970	164127	92361.4	78540.4	44108	26689.5	17579.7	16123.1	11490.1	12366.4	15231.3	9518.04	27301.9	20311.7	132147	105846	91990.3	52435.8	50078.1	32045.8	14956.8	19379.4	10381.7	6188.64	8110.56	21192.9	25166.3	33467.3	105128	86008.1	51483.6	56167.4	33361.3
A0A0A0MSY7;O00142;O00142-4;O00142-6	TK2	Isoform of O00142, dNK domain-containing protein;Thymidine kinase 2, mitochondrial;Isoform of O00142, Isoform 4 of Thymidine kinase 2, mitochondrial;Isoform of O00142, Isoform 6 of Thymidine kinase 2, mitochondrial	8	33328.43;31004.77;31004.77-4;31004.77-6	20364.7	70569.6	15031.3	25692.4	19915.5	19561.7	19617.3	35715.9	27048.2	17998	10721.6	20096	NaN	4665.67	3508.59	4854.96	4734.2	3120.05	6009.32	10729.4	65479.6	56439.4	56095	40144.1	5167.28	NaN	NaN	NaN	11268.8	6974.16	7162.31	5762.51	13039.7	11233.7	32772.2	39942.8	32417.4	18780.5	20220.9	13155	9794.67	4655.17	6444.01	5722.89	7720.3
A0A0A0MSZ9;Q05048	CSTF1	Isoform of Q05048, WD_REPEATS_REGION domain-containing protein (Fragment);Cleavage stimulation factor subunit 1	5	38448.56;48357.65	53410	41913.5	25319.4	34055.1	42130.8	36517.6	38788.2	57110.5	44116.7	29114	5377.33	11942.1	11994.8	8105.36	5226.78	5955.27	5724.7	6079.05	9823.42	4939.12	8214.08	6062.08	11813.9	40594.6	7451.49	NaN	6893.39	7157.89	8193.52	3036.89	4553.31	9647.37	8280.24	7113.07	11006.1	24100.7	15463.8	64852.1	NaN	5708.65	6376.25	6236.01	4546.67	4603.54	4946.5
A0A0A0MT02;A2ABK4;P18615;P18615-3	NELFE	Isoform of P18615, Negative elongation factor E (Fragment);Isoform of P18615, Negative elongation factor E (Fragment);Negative elongation factor E;Isoform of P18615, Isoform 2 of Negative elongation factor E	2	33610.95;17291.53;43239.8;43239.8-3	NaN	NaN	NaN	NaN	NaN	NaN	NaN	NaN	NaN	NaN	NaN	9550.35	NaN	NaN	11391.9	11762	12255.7	10755.3	6602.13	7123.63	NaN	8934.93	8226.52	12072.6	NaN	62373.1	11030.5	10940.3	6909.71	9648.22	5008.84	9808.33	3900.81	4067.36	NaN	6255.01	8244.44	10685.3	6373.8	14266.5	7706.11	5005.46	13661.9	7929.07	9698.84
A0A0A0MT16;Q86UQ4;Q86UQ4-3;Q86UQ4-4	ABCA13	Isoform of Q86UQ4, ATP-binding cassette sub-family A member 13;ATP-binding cassette sub-family A member 13;Isoform of Q86UQ4, Isoform 3 of ATP-binding cassette sub-family A member 13;Isoform of Q86UQ4, Isoform 4 of ATP-binding cassette sub-family A member 13	1	576160.24;576159.3;576159.3-3;576159.3-4	3215.81	NaN	NaN	765.776	NaN	1081.96	2610.36	3258.88	NaN	NaN	NaN	NaN	NaN	NaN	NaN	NaN	NaN	3541.41	1927.22	NaN	3185.87	NaN	NaN	NaN	NaN	NaN	NaN	NaN	NaN	NaN	NaN	NaN	1827.38	2365.39	NaN	NaN	NaN	NaN	NaN	NaN	NaN	NaN	NaN	728.546	1732.27
A0A0A0MT32;P38571;P38571-2	LIPA	Isoform of P38571, AB hydrolase-1 domain-containing protein;Lysosomal acid lipase/cholesteryl ester hydrolase;Isoform of P38571, Isoform 2 of Lysosomal acid lipase/cholesteryl ester hydrolase	4	32570.32;45419.01;45419.01-2	23595.2	15575.4	14273.7	21220.6	21181.7	25741.8	20408.7	42158.5	38892.9	23556.2	15193.9	19772.7	7573.24	8508.71	9827.8	11872.4	11440.1	13473.4	13725.6	14052.2	12329.5	12371.3	13921.9	18098.5	18435.6	8292.33	11140.5	11474.3	8215.98	15515.8	14906.2	20547.8	17111	14274.5	18173.5	21362.7	11637.2	35618.2	8095.5	NaN	7293.27	6745.06	7669.88	11135.7	18514.5
A0A0A0MT35;A0A2P0CTB1;Q8TBF2;Q8TBF2-3	PRXL2B	Isoform of Q8TBF2, Prostamide/prostaglandin F synthase;Isoform of Q8TBF2, Prostamide/prostaglandin F synthase;Prostamide/prostaglandin F synthase;Isoform of Q8TBF2, Isoform 3 of Prostamide/prostaglandin F synthase	6	26410.21;24277.79;21222.54;21222.54-3	24375	16211.5	16581.2	20377.7	48385.9	35008.7	29492.6	33218.1	28276.3	26002.2	17662.7	28274.1	15193.8	16262.4	8853.48	7650.49	6005.28	4447.13	3173.79	3878.42	9127.01	7619.13	5876.97	2272.77	22051.6	19153.7	10842.2	14105	14959.6	8401.97	8296.96	7865.63	8639.59	9456.7	15396.9	15429.3	11141.4	14738.2	16152.5	18819	8040.79	8074.22	13521.4	6775.22	6317.68
A0A0A0MT61;G5E979;H7BYM2;Q8WYN0;Q8WYN0-3;Q8WYN0-5	ATG4A	Isoform of Q8WYN0, Cysteine protease (Fragment);Isoform of Q8WYN0, Cysteine protease;Isoform of Q8WYN0, Cysteine protease (Fragment);Cysteine protease ATG4A;Isoform of Q8WYN0, Isoform 3 of Cysteine protease ATG4A;Isoform of Q8WYN0, Isoform 4 of Cysteine protease ATG4A	4	22765.48;26515.73;NaN;45377.87;45377.87-3;45377.87-5	NaN	NaN	NaN	5238.06	NaN	NaN	NaN	4410.64	7485.24	13577	9433.85	19999.2	8798.06	10879.3	7175.23	4993	5269.45	NaN	10400.6	9043.35	NaN	NaN	NaN	NaN	11736	26498.2	9101.09	8221.55	8693.99	4382.54	4344.41	5555.19	15027.7	39003.8	129765	NaN	31706.4	10162.8	8274.83	58554.9	6733.15	9103.51	4390.81	3397.92	3951.41
A0A0A0MT72;C9JUH3;Q9BSQ5;Q9BSQ5-2;Q9BSQ5-3	CCM2	Isoform of Q9BSQ5, PID domain-containing protein;Isoform of Q9BSQ5, CCM2_C domain-containing protein;Cerebral cavernous malformations 2 protein;Isoform of Q9BSQ5, Isoform 2 of Cerebral cavernous malformations 2 protein;Isoform of Q9BSQ5, Isoform 3 of Cerebral cavernous malformations 2 protein	3	48194.96;38818.43;48836.78;48836.78-2;48836.78-3	NaN	NaN	NaN	NaN	NaN	NaN	NaN	NaN	NaN	NaN	NaN	NaN	NaN	8561.25	6016.31	8420.42	4099.73	NaN	4583.55	7442.03	7536.1	NaN	NaN	NaN	NaN	13430.9	NaN	NaN	2636.38	NaN	5633.45	8293.9	NaN	6666.52	NaN	NaN	NaN	NaN	NaN	NaN	6390.92	10040	12245.3	6109.9	7796.89
A0A0A0MT83;P26440	IVD	Isoform of P26440, Butyryl-CoA dehydrogenase;Isovaleryl-CoA dehydrogenase, mitochondrial	16	46319.4;46650.79	1.16886e+06	1.22079e+06	814274	944373	444047	1.02632e+06	965015	1593226	1.1172e+06	726873	142789	210908	147602	140070	102286	65058.2	68859.8	53108.7	68897.9	107968	673494	700282	744361	611696	90530.1	74649.1	75861.8	47617.8	56181.7	42559.8	44359	59693.1	103779	110969	527454	1.39647e+06	848885	1.03269e+06	255040	311423	304725	194954	104984	128951	83159.4
A0A0A0MT93	IGLJ6	Immunoglobulin lambda joining 6 (Fragment)	1	2371.79	NaN	NaN	NaN	NaN	NaN	NaN	NaN	NaN	NaN	NaN	NaN	NaN	NaN	NaN	NaN	NaN	NaN	1373	1434.93	2923.52	NaN	NaN	NaN	1598.15	NaN	NaN	NaN	NaN	NaN	NaN	2021.4	NaN	NaN	NaN	NaN	NaN	NaN	NaN	NaN	NaN	NaN	NaN	NaN	NaN	NaN
A0A0A0MTC2;D6RA37;D6RDV0;D6RIY7;Q13454;Q13454-2	TUSC3	Isoform of Q13454, Tumor suppressor candidate 3 (Fragment);Isoform of Q13454, Tumor suppressor candidate 3;Isoform of Q13454, Tumor suppressor candidate 3;Isoform of Q13454, Tumor suppressor candidate 3;Tumor suppressor candidate 3;Isoform of Q13454, Isoform 2 of Tumor suppressor candidate 3	2	34569.03;33089.41;31869.13;35735.54;39676.19;39676.19-2	10214.1	10107.4	4518.22	7128	19794.6	4115.64	6583.87	NaN	6376.59	4503.64	NaN	NaN	NaN	NaN	NaN	3274.69	4822.09	10776.5	9042.19	8748.72	12880.4	14781.3	8527.88	10426.5	NaN	NaN	NaN	NaN	NaN	10998.1	10179.9	14775.1	17603.6	16076.1	21906	21797.9	13863.2	17945.9	NaN	NaN	NaN	NaN	NaN	NaN	2965.62
A0A0A0MTG5;P13232;P13232-2;Q5FBX5	IL7	Isoform of P13232, Interleukin-7;Interleukin-7;Isoform of P13232, Isoform 2 of Interleukin-7;Isoform of P13232, Interleukin-7	1	18353.47;20186.64;20186.64-2;13369.63	NaN	NaN	NaN	NaN	NaN	NaN	539.21	NaN	NaN	NaN	NaN	NaN	NaN	NaN	NaN	NaN	NaN	NaN	131.599	NaN	NaN	NaN	NaN	199.533	NaN	NaN	NaN	NaN	159.263	NaN	NaN	NaN	79.0703	NaN	103.909	NaN	NaN	NaN	NaN	NaN	NaN	NaN	NaN	NaN	NaN
A0A0A0MTH2;A0A0A0MTK6	ZNF133	Isoform of P52736, Zinc finger protein 133;Isoform of P52736, Zinc finger protein 133	1	73836.77;70232.66	NaN	NaN	NaN	NaN	NaN	NaN	NaN	NaN	1655.14	NaN	NaN	NaN	NaN	NaN	NaN	NaN	1593.95	NaN	NaN	NaN	NaN	NaN	NaN	NaN	NaN	NaN	NaN	NaN	NaN	NaN	NaN	NaN	NaN	NaN	NaN	NaN	NaN	NaN	NaN	NaN	NaN	NaN	NaN	NaN	NaN
A0A0A0MTH3	ILK	Isoform of Q13418, Integrin-linked protein kinase	14	54612	72285.6	111176	53914.7	46060.7	71858.4	58682.8	62088.1	71691.4	78844	54552.4	10187.2	19155.4	7879.74	8714.16	17967.1	19127.2	31552	61740.8	97186.4	93512.6	92451	76819.2	100685	72727	8266.99	16080.1	13579.3	19029.6	24214.1	33390.9	33655.4	37364.4	73164	66369.9	88536.2	87070.3	91383.9	67125	18588.6	11417.6	12304.5	18390.3	31192.9	40778.7	45420.8
A0A0A0MTH9;O14981	BTAF1	Isoform of O14981, TATA-binding protein-associated factor 172;TATA-binding protein-associated factor 172	8	206933.49;206887.42	4326.52	NaN	NaN	NaN	NaN	NaN	NaN	NaN	NaN	1349.27	NaN	NaN	5245.61	4088.28	4390.61	2774.91	3518.27	1651.18	1910.16	NaN	NaN	NaN	NaN	NaN	6908.09	6009.32	6799.22	6884.49	7685.36	5906.03	4682.48	4819.76	817.089	2937.92	NaN	NaN	NaN	10574.2	4548.98	NaN	2936.9	1697.74	1836.09	4431.66	2298.86
A0A0A0MTJ9;Q6PIU2;Q6PIU2-2	NCEH1	Isoform of Q6PIU2, Neutral cholesterol ester hydrolase 1;Neutral cholesterol ester hydrolase 1;Isoform of Q6PIU2, Isoform 2 of Neutral cholesterol ester hydrolase 1	5	49881.39;45807.85;45807.85-2	NaN	12282.3	4246.95	9403.19	4164.84	14480.5	5752.65	2127.36	NaN	NaN	NaN	NaN	NaN	NaN	2183.72	8372.51	13510.4	25816.6	17625.1	18963.5	21056.1	27096.8	16470.7	18097.4	4713.05	NaN	NaN	2514.93	5163.56	18822.7	19266.4	23659.4	29200.6	24712.7	23590.5	14638.9	28379.3	13361	NaN	NaN	NaN	NaN	1432.99	5338.45	12414.9
A0A0A0MTK0;A0A0A0MTP0;F5GWB1;Q7Z6B0;Q7Z6B0-2	CCDC91	Isoform of Q7Z6B0, Coiled-coil domain-containing protein 91;Isoform of Q7Z6B0, Coiled-coil domain-containing protein 91;Isoform of Q7Z6B0, Coiled-coil domain-containing protein 91;Coiled-coil domain-containing protein 91;Isoform of Q7Z6B0, Isoform 2 of Coiled-coil domain-containing protein 91	1	40833.68;40705.55;29345.73;49971.19;49971.19-2	10817	21832.7	8069.04	8655.05	38744.9	NaN	NaN	NaN	21838.3	23319.6	4994.1	16828.1	7248.83	NaN	3105.22	NaN	NaN	NaN	NaN	NaN	NaN	NaN	NaN	NaN	7463.27	29444.8	4404.03	5969.48	5607.63	NaN	3170.58	NaN	NaN	NaN	NaN	NaN	NaN	NaN	4580.39	12233.4	NaN	NaN	NaN	NaN	NaN
A0A0A0MTK4;A0A1B0GTZ1;Q8NB59;Q8NB59-2;Q8NB59-3;Q8NB59-5;Q8NB59-6;Q8NB59-7	SYT14	Isoform of Q8NB59, C2 domain-containing protein (Fragment);Isoform of Q8NB59, C2 domain-containing protein;Synaptotagmin-14;Isoform of Q8NB59, Isoform 2 of Synaptotagmin-14;Isoform of Q8NB59, Isoform 3 of Synaptotagmin-14;Isoform of Q8NB59, Isoform 5 of Synaptotagmin-14;Isoform of Q8NB59, Isoform 6 of Synaptotagmin-14;Isoform of Q8NB59, Isoform 7 of Synaptotagmin-14	1	NaN;96630.24;62287.21;62287.21-2;62287.21-3;62287.21-5;62287.21-6;62287.21-7	NaN	NaN	NaN	NaN	NaN	NaN	NaN	NaN	NaN	NaN	NaN	NaN	NaN	NaN	NaN	NaN	NaN	NaN	NaN	NaN	NaN	NaN	NaN	NaN	NaN	NaN	NaN	NaN	NaN	NaN	NaN	NaN	NaN	NaN	NaN	NaN	NaN	NaN	NaN	NaN	NaN	NaN	NaN	NaN	NaN
A0A0A0MTL6;Q6ZS17;Q6ZS17-2;Q6ZS17-3;Q6ZS17-4	RIPOR1	Isoform of Q6ZS17, PL48 domain-containing protein;Rho family-interacting cell polarization regulator 1;Isoform of Q6ZS17, Isoform 2 of Rho family-interacting cell polarization regulator 1;Isoform of Q6ZS17, Isoform 3 of Rho family-interacting cell polarization regulator 1;Isoform of Q6ZS17, Isoform 4 of Rho family-interacting cell polarization regulator 1	3	134069.71;132307.67;132307.67-2;132307.67-3;132307.67-4	8839.86	NaN	NaN	NaN	1415.93	898.555	NaN	NaN	NaN	NaN	7040.9	NaN	4998.92	3731.2	NaN	3297.77	NaN	NaN	NaN	NaN	NaN	NaN	NaN	NaN	NaN	NaN	NaN	NaN	5189.07	3808.42	NaN	NaN	3180.57	NaN	NaN	NaN	NaN	NaN	NaN	5675.56	NaN	NaN	2685.57	3407.8	3771.23
A0A0A0MTL7;A0A0D9SGH8;C6ZRJ6;C6ZRJ7;C6ZRK5;E2GH26;Q5JRY3;Q5JRY4;Q5JRY5;Q5VVR7;Q9NQB0;Q9NQB0-10;Q9NQB0-11;Q9NQB0-12;Q9NQB0-13;Q9NQB0-14;Q9NQB0-15;Q9NQB0-16;Q9NQB0-17;Q9NQB0-2;Q9NQB0-3;Q9NQB0-4;Q9NQB0-5;Q9NQB0-6;Q9NQB0-7;Q9NQB0-8;Q9NQB0-9	TCF7L2	Isoform of Q9NQB0, HMG box domain-containing protein;Isoform of Q9NQB0, HMG box domain-containing protein;Isoform of Q9NQB0, HMG box domain-containing protein;Isoform of Q9NQB0, HMG box domain-containing protein;Isoform of Q9NQB0, HMG box domain-containing protein;Isoform of Q9NQB0, HMG box domain-containing protein;Isoform of Q9NQB0, HMG box domain-containing protein (Fragment);Isoform of Q9NQB0…	1	45378.99;63987.38;58881.42;53045.83;63408.63;66615.28;18296.92;18330.83;23568.09;50721.14;67918.71;67918.71-10;67918.71-11;67918.71-12;67918.71-13;67918.71-14;67918.71-15;67918.71-16;67918.71-17;67918.71-2;67918.71-3;67918.71-4;67918.71-5;67918.71-6;67918.71-7;67918.71-8;67918.71-9	NaN	NaN	NaN	NaN	NaN	NaN	NaN	NaN	NaN	NaN	NaN	NaN	NaN	NaN	NaN	NaN	NaN	NaN	NaN	NaN	NaN	11417.8	3083.35	5650.51	NaN	NaN	NaN	NaN	NaN	NaN	NaN	NaN	NaN	NaN	2967.38	3451.03	1355.74	5525.72	NaN	NaN	NaN	NaN	NaN	2456.73	NaN
A0A0A0MTN0;Q13617;Q13617-2	CUL2	Isoform of Q13617, CULLIN_2 domain-containing protein;Cullin-2;Isoform of Q13617, Isoform 2 of Cullin-2	21	88505.78;86983.03;86983.03-2	27128.1	32715.6	31048.6	26139.8	32247.6	27796.3	28640.4	40609.9	34197.4	28311.6	31097.5	42673	47128.8	39598.1	25920.9	19990	14456.2	12479.9	7357.48	6803.03	7614.44	3939.15	6072.2	6661.69	33744.2	31433.6	32453.6	31520	29558.4	17488.9	18467.3	13550.5	7473.72	8804.45	7079.78	11597.1	8562.14	19276.5	24184.7	48261.6	36847.3	24910.9	18025.2	14843.1	12409.4
A0A0A0MTN3	GSTM3	Isoform of P21266, Glutathione S-transferase	4	24914.6	NaN	NaN	NaN	NaN	NaN	NaN	NaN	2918.95	NaN	NaN	2041.14	11364	2508.2	3110.15	NaN	1506.43	562.097	NaN	NaN	NaN	NaN	NaN	NaN	NaN	4600.87	2054.85	NaN	NaN	1564.31	NaN	NaN	NaN	NaN	NaN	NaN	NaN	NaN	NaN	3060.34	NaN	2824.78	NaN	NaN	3251.57	NaN
A0A0A0MTP7;F8VXG7;Q99590;Q99590-2	SCAF11	Isoform of Q99590, Protein SCAF11;Isoform of Q99590, Protein SCAF11;Protein SCAF11;Isoform of Q99590, Isoform 2 of Protein SCAF11	4	106014.11;142601.88;164652.25;164652.25-2	NaN	NaN	2408.99	NaN	NaN	NaN	NaN	NaN	NaN	369.286	3956.37	6317.09	2684.02	5612.88	5327.88	4646.64	2797.94	2049.23	3297.21	1800.19	2831.2	3381.91	15154.1	16879.6	3603.36	10692.5	4329.3	3273.08	3377.65	2274.98	1376.47	2354.4	2686.58	3309.11	3890.12	10972.5	14384.9	17504.5	3034.96	4309.3	7448.11	8199.04	4158.83	2793.68	5700.81
A0A0A0MTQ3;Q96N23;Q96N23-2	CFAP54	Isoform of Q96N23, Cilia- and flagella-associated protein 54;Cilia- and flagella-associated protein 54;Isoform of Q96N23, Isoform 2 of Cilia- and flagella-associated protein 54	2	73688.79;351969.68;351969.68-2	NaN	NaN	NaN	NaN	NaN	NaN	NaN	NaN	NaN	NaN	NaN	NaN	NaN	2904.77	NaN	NaN	NaN	NaN	NaN	NaN	NaN	NaN	2985.16	6812.88	1400.59	NaN	977.776	NaN	NaN	NaN	NaN	NaN	NaN	1724.15	NaN	NaN	9919.75	NaN	NaN	NaN	NaN	NaN	NaN	NaN	NaN
A0A0A0MTQ8;P0C221	CCDC175	Isoform of P0C221, Coiled-coil domain-containing protein 175;Coiled-coil domain-containing protein 175	2	97413.79;93625.66	NaN	NaN	NaN	NaN	NaN	NaN	NaN	NaN	NaN	NaN	NaN	NaN	NaN	NaN	NaN	NaN	788.813	704.666	NaN	NaN	NaN	NaN	NaN	NaN	NaN	NaN	NaN	NaN	NaN	NaN	NaN	NaN	NaN	2779.86	15603.4	57197.6	NaN	NaN	NaN	NaN	NaN	NaN	NaN	1965.61	NaN
A0A0A0MTR7;Q63HN8	RNF213	Isoform of Q63HN8, RING-type domain-containing protein;E3 ubiquitin-protein ligase RNF213	93	591408.39;591407.4	18954.4	19594.9	11554.5	18665.2	17124.8	19245.3	12478.4	19277.9	15664.8	19709.4	3951.66	7414.31	9495.31	21234.4	43525.6	36519.2	23787.1	19812.8	16697.8	14047.8	9422.44	8697.23	13861.6	6750.29	18100.8	13677.2	13607	34170.3	29029.7	30909.1	21982	18294.1	14308.3	13862.7	7398.99	6081.91	6020.85	10894.8	5988.67	3602.33	6468.6	20224.5	25933	25608.5	20620.3
A0A0A0MTS7;Q8WZ42;Q8WZ42-12;Q8WZ42-13;Q8WZ42-2;Q8WZ42-8	TTN	Isoform of Q8WZ42, Titin;Titin;Isoform of Q8WZ42, Isoform 12 of Titin;Isoform of Q8WZ42, Isoform 13 of Titin;Isoform of Q8WZ42, Isoform 2 of Titin;Isoform of Q8WZ42, Isoform 8 of Titin	40	3994654.83;3816030.05;3816030.05-12;3816030.05-13;3816030.05-2;3816030.05-8	46595	61479.6	47345.3	56312.6	39915.8	56426.5	42578.7	58306	55821.6	29623.1	23983.9	25064.8	16075.8	21321.8	9210.38	8895.15	6892.97	6680.31	7993.48	11010.6	62018.7	84730.8	61446.8	42800.4	25756.6	22102.1	11600.9	8593.85	12278.9	6333.81	7534.29	8480.75	17485.3	14272.5	25199.2	50958.4	52005.2	67257.7	21984	17965.5	14485	10099.3	10656.6	6474.35	8932.88
A0A0A0MTS9;K7EKZ0;K7EP24;K7ER94;Q2V2M9;Q2V2M9-2;Q2V2M9-3;Q2V2M9-4	FHOD3	Isoform of Q2V2M9, FH1/FH2 domain-containing protein 3 (Fragment);Isoform of Q2V2M9, FH2 domain-containing protein (Fragment);Isoform of Q2V2M9, FH1/FH2 domain-containing protein 3;Isoform of Q2V2M9, FH1/FH2 domain-containing protein 3 (Fragment);FH1/FH2 domain-containing protein 3;Isoform of Q2V2M9, Isoform 2 of FH1/FH2 domain-containing protein 3;Isoform of Q2V2M9, Isoform 3 of FH1/FH2 domain-c…	1	60105.89;NaN;71045.62;NaN;158613.29;158613.29-2;158613.29-3;158613.29-4	NaN	NaN	NaN	NaN	NaN	NaN	NaN	NaN	NaN	NaN	NaN	NaN	NaN	NaN	NaN	NaN	11384.2	NaN	8779.88	NaN	21521	NaN	NaN	13490.1	NaN	NaN	NaN	NaN	NaN	NaN	NaN	7747.97	20596.4	NaN	NaN	NaN	NaN	NaN	NaN	NaN	12319.1	NaN	NaN	NaN	NaN
A0A0A0MTU3;Q4ZIN3;Q4ZIN3-2	TMEM259	Isoform of Q4ZIN3, Membralin;Membralin;Isoform of Q4ZIN3, Isoform 2 of Membralin	6	46220.39;67888.66;67888.66-2	25409.1	17243.5	11667.5	17948	16477.6	19055.3	9030.73	23579.7	18139.9	11678.6	NaN	NaN	NaN	NaN	3618.86	5368.26	7467.65	14871.1	8867.89	7602.84	7818.59	6311.29	3707.54	4971.19	NaN	NaN	NaN	NaN	NaN	4693.75	6267.45	9445.69	6349.53	9006.4	7836.34	2920.74	5019.96	4471.22	NaN	NaN	NaN	NaN	NaN	5209.37	14472
A0A0A6YYA0;Q86XR7-2;Q9Y3B3;Q9Y3B3-2	TMED7-TICAM2;TICAM2;TMED7;TMED7	TMED7-TICAM2 readthrough, GOLD domain-containing protein;Isoform of Q86XR7, Isoform 2 of TIR domain-containing adapter molecule 2;Transmembrane emp24 domain-containing protein 7;Isoform of Q9Y3B3, Isoform 2 of Transmembrane emp24 domain-containing protein 7	6	21232.95;46172.69;25171.57;25171.57-2	231916	218050	143966	221347	223612	181540	205069	226561	209652	157983	20796.3	1546.61	5011.05	27717.3	43077.3	199326	239233	164639	103378	133189	83979	56126.8	49719	77940.6	11819.4	1317.82	7309.31	25152.7	29739.4	359862	247920	149677	121768	81186.6	66996.5	113780	47692.4	153535	70162.5	4945.66	20660.6	40122.3	69045.5	189677	233261
A0A0A6YYC0;E9PJN1;O75676;O75676-2	RPS6KA4	Isoform of O75676, Non-specific serine/threonine protein kinase (Fragment);Isoform of O75676, Ribosomal protein S6 kinase;Ribosomal protein S6 kinase alpha-4;Isoform of O75676, Isoform 2 of Ribosomal protein S6 kinase alpha-4	2	78366.64;84755.88;85605.78;85605.78-2	2822.73	NaN	3162.27	NaN	NaN	NaN	NaN	NaN	1212.19	1988.16	NaN	6924.57	NaN	NaN	NaN	NaN	1485.33	NaN	NaN	NaN	NaN	NaN	NaN	NaN	NaN	6585.19	2852.41	3196.56	2860.82	659.915	1193.27	NaN	NaN	NaN	NaN	NaN	NaN	NaN	NaN	NaN	NaN	NaN	NaN	NaN	NaN
A0A0A6YYC7;Q96JP5;Q96JP5-2	ZFP91-CNTF;ZFP91;ZFP91	ZFP91-CNTF readthrough, HCG2042749, isoform CRA_d;E3 ubiquitin-protein ligase ZFP91;Isoform of Q96JP5, Isoform 2 of E3 ubiquitin-protein ligase ZFP91	6	59570.79;63445.05;63445.05-2	NaN	15799.9	14307.4	4850.71	NaN	NaN	27894.3	NaN	NaN	7171.98	8472.56	13517.2	9714.32	6713.14	6741.44	4300.13	3352.47	5389.25	3619.17	NaN	NaN	NaN	1793.17	2741.31	5719.69	15954.7	13169.3	9837.65	7231.92	3791.23	7197.59	4774.33	1861.89	4585.89	NaN	NaN	NaN	2166.33	5922.05	14756.1	9121.46	9617	5825.42	4065.64	5824.16
A0A0A6YYG9;F8WCF6;F8WDD7;P59998;P59998-2;P59998-3	ARPC4-TTLL3;ARPC4-TTLL3;ARPC4;ARPC4;ARPC4;ARPC4	ARPC4-TTLL3 readthrough, Protein ARPC4-TTLL3;ARPC4-TTLL3 readthrough, Actin-related protein 2/3 complex subunit 4;Isoform of P59998, Actin-related protein 2/3 complex subunit 4;Actin-related protein 2/3 complex subunit 4;Isoform of P59998, Isoform 2 of Actin-related protein 2/3 complex subunit 4;Isoform of P59998, Isoform 3 of Actin-related protein 2/3 complex subunit 4	5	71719.16;21058.52;13057.46;19667.01;19667.01-2;19667.01-3	170931	127804	117609	166866	228967	212270	158363	189807	162347	124754	407890	921979	578616	691260	376439	310462	206962	175685	172306	163403	162880	188547	133648	147301	512700	408868	335189	387956	350232	295709	257501	203320	170282	200684	129020	61729.2	71834.1	59992.6	387115	581762	291099	204320	200758	147938	172026
A0A0A6YYH1;Q7Z6K5;Q7Z6K5-2	C15orf38-AP3S2;ARPIN;ARPIN	C15orf38-AP3S2 readthrough, Arpin;Arpin;Isoform of Q7Z6K5, Isoform C15orf38-AP3S2 of Arpin	7	43881.85;24943.01;24943.01-2	NaN	NaN	NaN	NaN	NaN	NaN	NaN	NaN	NaN	NaN	29129.7	73425.1	21448	24359.1	19877.5	15903.9	10519.9	8307.3	6994.96	6885.76	3387.35	4753.02	3209.58	3327.19	33339.5	99897.5	32759.3	21632.1	20218.4	17588.7	10662.5	8046.36	5722.22	6359.49	1357.73	NaN	3273.16	NaN	16985.3	42184.9	28247.4	21232.9	31596	11977.8	7765.77
A0A0A6YYI3;A0A0B4J1V8;A8MV53;Q9NQ55;Q9NQ55-2;Q9NQ55-3	PPAN-P2RY11;PPAN-P2RY11;PPAN;PPAN;PPAN;PPAN	PPAN-P2RY11 readthrough, Brix domain-containing protein;PPAN-P2RY11 readthrough, HCG2039996;Isoform of Q9NQ55, Brix domain-containing protein;Suppressor of SWI4 1 homolog;Isoform of Q9NQ55, Isoform 2 of Suppressor of SWI4 1 homolog;Isoform of Q9NQ55, Isoform 3 of Suppressor of SWI4 1 homolog	2	58199.38;87917.8;47145.01;53193.88;53193.88-2;53193.88-3	NaN	14157.9	NaN	NaN	NaN	9349.4	NaN	13221.4	6419.58	NaN	NaN	NaN	NaN	NaN	NaN	NaN	313.413	714.854	443.438	1072.68	2218.47	2440.38	NaN	10988.3	NaN	NaN	NaN	NaN	NaN	NaN	NaN	NaN	NaN	NaN	1093.7	NaN	3339.55	2632.23	NaN	NaN	NaN	NaN	NaN	NaN	NaN
A0A0A6YYL2;P0DMM9;P0DMM9-3;P0DMN0	SULT1A4;SULT1A3;SULT1A3;SULT1A4	Isoform of P0DMM9, Sulfotransferase;Sulfotransferase 1A3;Isoform of P0DMM9, Isoform 3 of Sulfotransferase 1A3;Sulfotransferase 1A4	7	34779.78;34196.18;34196.18-3;34196.18	32601.9	43183.6	37569.9	37766.4	NaN	31544.4	49783.5	35061	47158.4	32319.6	39468.3	38921.7	14936.9	21620.3	16890.1	14671.4	10743.1	10747	6995.76	8182.24	NaN	NaN	NaN	NaN	33110.9	64807.6	23705.3	21856.7	20561.8	10618.8	12367.1	10440.8	10055.6	6962	4357.7	NaN	NaN	12870.7	19649.1	39448.1	16466.2	16331.4	12860.7	12052.1	6381
A0A0A6YYL4;P57737-3	CORO7-PAM16;CORO7	Isoform of Q9Y3D7, Coronin;Isoform of P57737, Isoform 3 of Coronin-7	11	114165.55;114165.55	25573.6	66055.1	19521.7	16620.8	66187.1	17715.5	33332.2	17924.1	26310.3	32201.4	20014.4	25271.7	20177.9	17185.5	10434.5	8069.76	7158.67	5907.59	6043.08	5669.18	24873.3	29670.4	8255.64	10393.2	24287.2	26407.9	18200	13951.7	13833.5	4596.96	3932.74	6310.02	10811.2	7149.87	15403.4	37497.9	28194.1	25242.3	7926.91	19624.3	9312.25	3508.88	3558.95	3242.22	4040.65
A0A0B4J1R2;Q9H6R3	ACSS3	Isoform of Q9H6R3, Propionate--CoA ligase;Acyl-CoA synthetase short-chain family member 3, mitochondrial	24	74591.94;74778.16	243820	216507	196388	199510	93840.7	210568	206964	308646	198823	140249	100843	177166	77876.8	103003	55768.8	47408.1	34240.7	37279.3	42658.4	68516.2	452376	580198	471290	322417	46059	42487.8	29392.6	25079	26608.9	22731.1	26654.5	34844.7	51637.9	48775.8	225270	530631	423989	445919	103817	130947	88397.1	71210.4	54412	59340.8	41335.6
A0A0B4J1R4;P32754	HPD	Isoform of P32754, 4-hydroxyphenylpyruvate dioxygenase;4-hydroxyphenylpyruvate dioxygenase	24	44964.36;44934.33	813220	836268	1.03713e+06	1.03783e+06	891531	856445	854623	1.06118e+06	671638	636515	3.30514e+06	5049015	3138369	2.80666e+06	1690722	1.20379e+06	729447	495420	299984	226699	63399.9	80869.1	101290	148097	3.788e+06	3017598	2.40202e+06	2.09001e+06	2.18846e+06	1.14592e+06	1.11992e+06	750758	281301	340301	103283	56818	62376.5	279225	1.66111e+06	2.6362e+06	1.92317e+06	1.15344e+06	733828	715919	473020
A0A0B4J1R7;Q96B45	BORCS7-ASMT;BORCS7	BORCS7-ASMT readthrough, BLOC-1-related complex subunit 7;BLOC-1-related complex subunit 7	2	11695.33;11695.33	29480.4	64517.6	20219.1	17291.8	37542.1	21764.7	13828.9	NaN	58089.9	34674.2	13144.1	18691.6	5147.23	6770.59	8740.75	9110.65	12664.6	9225.59	10454.9	7843.74	NaN	7111.83	2401.91	7413.03	8456.98	29255.8	12842.5	10724.9	9259.41	9617.49	15487.4	13371	10868.9	9550.76	NaN	24702.6	11013.7	14020.1	8335.1	10775.7	12355.3	9453.37	15748.7	7158.12	9081.9
A0A0B4J1S8;Q9UBF8;Q9UBF8-2;Q9UBF8-3	PI4KB	Isoform of Q9UBF8, Phosphatidylinositol 4-kinase beta;Phosphatidylinositol 4-kinase beta;Isoform of Q9UBF8, Isoform 2 of Phosphatidylinositol 4-kinase beta;Isoform of Q9UBF8, Isoform 3 of Phosphatidylinositol 4-kinase beta	3	92724.5;91378.88;91378.88-2;91378.88-3	10869.4	10485.5	7011.63	7197.24	20798.6	6951	10306.1	9884.83	12308.5	12555.1	7535.18	7496.62	4268.91	3211.13	5100.88	4501.77	3521.2	1990.45	1347.27	1473.18	NaN	NaN	NaN	NaN	7196.11	8034.15	5657.99	7517.12	4796.53	6923.19	5042.09	3433.31	1998.69	2013.58	27892.7	NaN	NaN	1548.75	2955.83	3864.84	3888.4	5026.73	2694.77	4920.22	3448.54
A0A0B4J1W0;B9TX62;F5GY88;H0YEG1;O75448;O75448-2	MED24	Isoform of O75448, Mediator complex subunit 24;Isoform of O75448, Mediator complex subunit 24 (Fragment);Isoform of O75448, Mediator complex subunit 24;Isoform of O75448, Mediator complex subunit 24 (Fragment);Mediator of RNA polymerase II transcription subunit 24;Isoform of O75448, Isoform 2 of Mediator of RNA polymerase II transcription subunit 24	1	113012.41;32221.43;112181.29;NaN;110305.27;110305.27-2	NaN	NaN	NaN	NaN	NaN	NaN	NaN	NaN	NaN	NaN	NaN	NaN	NaN	NaN	NaN	NaN	NaN	NaN	NaN	NaN	NaN	NaN	NaN	NaN	NaN	NaN	NaN	NaN	NaN	NaN	NaN	NaN	NaN	NaN	NaN	NaN	NaN	2678.48	NaN	NaN	65.6139	NaN	NaN	NaN	NaN
A0A0B4J1X2;I3L2W8;O43497;O43497-10;O43497-11;O43497-12;O43497-13;O43497-15;O43497-16;O43497-17;O43497-18;O43497-19;O43497-2;O43497-20;O43497-21;O43497-22;O43497-23;O43497-24;O43497-25;O43497-26;O43497-27;O43497-28;O43497-29;O43497-3;O43497-30;O43497-31;O43497-32;O43497-33;O43497-34;O43497-35;O43497-36;O43497-4;O43497-5;O43497-6;O43497-7;O43497-8;O43497-9	CACNA1G	Isoform of O43497, Voltage-dependent T-type calcium channel subunit alpha-1G;Isoform of O43497, Ion_trans domain-containing protein (Fragment);Voltage-dependent T-type calcium channel subunit alpha-1G;Isoform of O43497, Isoform 10 of Voltage-dependent T-type calcium channel subunit alpha-1G;Isoform of O43497, Isoform 11 of Voltage-dependent T-type calcium channel subunit alpha-1G;Isoform of O4349…	1	171386.18;31545.66;262471.54;262471.54-10;262471.54-11;262471.54-12;262471.54-13;262471.54-15;262471.54-16;262471.54-17;262471.54-18;262471.54-19;262471.54-2;262471.54-20;262471.54-21;262471.54-22;262471.54-23;262471.54-24;262471.54-25;262471.54-26;262471.54-27;262471.54-28;262471.54-29;262471.54-3;262471.54-30;262471.54-31;262471.54-32;262471.54-33;262471.54-34;262471.54-35;262471.54-36;262471.5…	NaN	NaN	NaN	NaN	NaN	NaN	NaN	NaN	NaN	NaN	NaN	NaN	NaN	NaN	NaN	NaN	NaN	NaN	NaN	NaN	NaN	NaN	NaN	NaN	NaN	NaN	NaN	NaN	NaN	NaN	NaN	NaN	NaN	NaN	NaN	NaN	NaN	NaN	NaN	NaN	NaN	NaN	NaN	NaN	390.348
A0A0B4J1Y2;Q8NDW8;Q8NDW8-3;Q8NDW8-5;Q8NDW8-6;Q8NDW8-7	TTC21A	Isoform of Q8NDW8, Tetratricopeptide repeat protein 21A;Tetratricopeptide repeat protein 21A;Isoform of Q8NDW8, Isoform 3 of Tetratricopeptide repeat protein 21A;Isoform of Q8NDW8, Isoform 5 of Tetratricopeptide repeat protein 21A;Isoform of Q8NDW8, Isoform 6 of Tetratricopeptide repeat protein 21A;Isoform of Q8NDW8, Isoform 7 of Tetratricopeptide repeat protein 21A	1	129686.31;150944.27;150944.27-3;150944.27-5;150944.27-6;150944.27-7	8195.65	12181.4	4770.23	10749.8	15260.9	7914.82	11180.1	8731.24	12201.6	NaN	3782.73	NaN	NaN	13329.9	NaN	NaN	7172.66	9771.01	13472.6	14271.3	NaN	25083	15526.4	15432.1	9223.98	NaN	NaN	NaN	NaN	10465.8	9486.9	NaN	19281.2	13900.1	16325.7	19554.5	NaN	NaN	NaN	NaN	NaN	NaN	NaN	4793.7	7343.5
A0A0B4J1Z1;C9JAB2;Q16629;Q16629-2;Q16629-3;Q16629-4	SRSF7	Isoform of Q16629, Serine/arginine-rich-splicing factor 7;Isoform of Q16629, Serine/arginine-rich-splicing factor 7;Serine/arginine-rich splicing factor 7;Isoform of Q16629, Isoform 2 of Serine/arginine-rich splicing factor 7;Isoform of Q16629, Isoform 3 of Serine/arginine-rich splicing factor 7;Isoform of Q16629, Isoform 4 of Serine/arginine-rich splicing factor 7	8	15762.71;26928.05;27366.53;27366.53-2;27366.53-3;27366.53-4	146579	126426	88144.4	109464	166318	123539	116588	185573	145555	103076	50105.5	66887.6	69819.3	73951.3	66546.7	68297.3	79114.7	106012	118536	117606	183258	231749	342335	621645	70591	128993	86473.7	82122.8	71445.9	94418.3	89368.4	112351	172892	161910	212229	243862	343473	393196	120077	90922.9	96013	85787.5	71739.1	109640	116706
A0A0B4J221;E9PR99;Q96LU5	IMMP1L	Isoform of Q96LU5, Peptidase_S26 domain-containing protein;Isoform of Q96LU5, Peptidase_S26 domain-containing protein;Mitochondrial inner membrane protease subunit 1	1	6558.37;10590.24;18504.17	NaN	NaN	NaN	NaN	NaN	NaN	NaN	NaN	NaN	NaN	NaN	NaN	NaN	NaN	NaN	NaN	NaN	NaN	NaN	NaN	NaN	NaN	NaN	NaN	NaN	NaN	NaN	NaN	NaN	NaN	NaN	NaN	NaN	NaN	NaN	NaN	NaN	NaN	NaN	NaN	NaN	NaN	NaN	NaN	NaN
A0A0B4J269	ENSG00000198211	ENSG00000198211 readthrough, G_PROTEIN_RECEP_F1_2 domain-containing protein	3	88381.8	7369.27	NaN	NaN	NaN	19038	NaN	8679.78	NaN	NaN	NaN	NaN	NaN	NaN	9436.17	8155.39	3603.23	5265.71	6037.06	NaN	NaN	NaN	NaN	NaN	NaN	NaN	7133.03	13370.2	8882.27	5893.59	7867.25	5530.21	550.393	NaN	NaN	NaN	NaN	NaN	NaN	19319.6	22088.9	9314.39	6958.83	4651.95	6738.81	3111.27
A0A0B4J291;Q8N8U2	CDYL2	Isoform of Q8N8U2, Chromo domain-containing protein;Chromodomain Y-like protein 2	1	56557.46;56500.4	NaN	NaN	NaN	NaN	NaN	NaN	NaN	NaN	NaN	NaN	NaN	NaN	NaN	NaN	NaN	NaN	NaN	NaN	NaN	NaN	NaN	NaN	NaN	NaN	NaN	NaN	NaN	NaN	NaN	NaN	NaN	NaN	NaN	NaN	NaN	NaN	NaN	NaN	7444.09	NaN	NaN	2786.79	NaN	10909.8	1391.42
A0A0B4J294;H3BP13;Q9UL33;Q9UL33-2	TRAPPC2L	Isoform of Q9UL33, Trafficking protein particle complex subunit 2-like protein;Isoform of Q9UL33, Trafficking protein particle complex subunit 2-like protein;Trafficking protein particle complex subunit 2-like protein;Isoform of Q9UL33, Isoform 2 of Trafficking protein particle complex subunit 2-like protein	6	16676.19;27302.49;16145.61;16145.61-2	32077.3	NaN	3083.31	5828.14	NaN	7004.12	29128	40711.3	31188.6	5993.39	7657.02	2776.3	7777.13	11327.7	14645	12801.3	7849.57	5433.65	2783.24	3249.42	NaN	15620.8	4086.89	NaN	7969.01	NaN	NaN	13486.9	9365.35	10000.8	10150.3	3790.5	3464.26	3962.82	NaN	NaN	NaN	NaN	8272.68	4986.43	3827.85	2286.56	7238.52	4174.82	3579.34
A0A0B4J297;I3L4V0;Q9BRA0;Q9BRA0-2	NAA38	Isoform of Q9BRA0, Sm domain-containing protein;Isoform of Q9BRA0, Sm domain-containing protein;N-alpha-acetyltransferase 38, NatC auxiliary subunit;Isoform of Q9BRA0, Isoform 2 of N-alpha-acetyltransferase 38, NatC auxiliary subunit	2	7990.25;10906.38;13514.26;13514.26-2	27782.9	38595.4	22952.6	15226	43289.9	14673.1	39890.1	20270.5	45390.4	7053.21	814.653	3412.13	2682.62	2055.18	8581.51	11102	13481.1	19303.2	16375.2	16863.8	NaN	19127.1	15393.5	5577.98	2626.72	12524.6	6912.3	7237.15	6842.52	14893.5	16080.4	17428.4	25380.4	19745.1	6704.96	11609.6	8717.96	2543.96	1416.84	1928.04	2096.31	6035.55	15588.4	8599.3	15245.2
A0A0B4J2A0	ENSG00000262304	ENSG00000262304 readthrough, FGGY_N domain-containing protein	9	51504.8	71814.6	49674	41138.9	36712.4	35799.3	43666.5	43742.2	54503.6	80132	31293.8	67455	128948	58713.4	88289.6	35068.5	30757.2	16394.2	9622.77	4963.8	4806.85	NaN	23829.5	1117.98	NaN	55784.3	82851.9	34390	29513.5	34816.4	14535.2	18484.7	9455.92	1651.67	4810.95	2946.58	NaN	NaN	NaN	53118.4	78798	77301.6	51641.3	33498	27086.1	17243.7
A0A0B4J2C2;F8WF49;Q9Y2H0;Q9Y2H0-1;Q9Y2H0-3	DLGAP4	Isoform of Q9Y2H0, Discs, large (Drosophila) homolog-associated protein 4, isoform CRA_b;Isoform of Q9Y2H0, Disks large-associated protein 4;Disks large-associated protein 4;Isoform of Q9Y2H0, Isoform 2 of Disks large-associated protein 4;Isoform of Q9Y2H0, Isoform 3 of Disks large-associated protein 4	3	31662.35;26940.87;108011.98;108011.98-1;108011.98-3	14594	22181.9	22357	14010.4	34045.2	10446.9	18634.1	6078.62	13428.4	28094.4	47150.7	116535	54421	48257.6	34806.6	24088.2	13161	9023.21	7179.11	6949.29	5965.86	5356.51	NaN	13346.2	82714.9	299022	76694.6	43024.4	38821.5	17270.1	20389.9	13421.1	7164.37	8395.44	4093.63	NaN	2170.02	NaN	31449.3	69362.8	37000	32067.5	29864.4	11546.7	10919.8
A0A0B4J2C3;J3KPG2;P13693;Q5W0H4	TPT1	Isoform of P13693, TCTP domain-containing protein;Isoform of P13693, TCTP domain-containing protein;Translationally-controlled tumor protein;Isoform of P13693, TCTP domain-containing protein	14	22573.82;18108.63;19595.33;21525.66	464997	787601	669106	580136	1.27149e+06	429914	544625	243238	547986	1.04186e+06	314895	256330	242226	249550	281903	287849	244985	273858	199834	162008	90039.6	131368	119832	67871.4	462574	1.5139e+06	384025	328239	352944	372521	314173	275603	274480	211339	138088	148153	112033	125769	225110	615902	425497	555643	933999	372249	353899
A0A0B4J2D5;P0DPI2	GATD3B;GATD3A	Glutamine amidotransferase-like class 1 domain-containing protein 3B, mitochondrial;Glutamine amidotransferase-like class 1 domain-containing protein 3A, mitochondrial	1	28142.38;28170.43	5114.92	18207.9	12667	NaN	9400.32	6330.1	NaN	NaN	NaN	NaN	86967	68641.3	34218	NaN	23716.6	NaN	NaN	7042.82	NaN	41252.6	206464	165819	114118	70173.2	NaN	14810.1	NaN	8097.57	NaN	NaN	NaN	NaN	16322.1	16977.3	NaN	143337	98232	72325.8	NaN	NaN	NaN	NaN	NaN	NaN	NaN
A0A0B4J2E5;Q15269	LOC102724159;PWP2	Uncharacterized protein;Periodic tryptophan protein 2 homolog	6	102451.08;102452.07	5194.76	NaN	NaN	3889.8	4729.75	3916.4	NaN	NaN	4806.07	NaN	NaN	NaN	NaN	NaN	NaN	1446.46	NaN	1997.78	2650.08	2478.55	NaN	NaN	NaN	38544.5	NaN	NaN	NaN	NaN	NaN	NaN	NaN	1645.24	NaN	4951.74	NaN	6723.36	11994.6	17811.9	NaN	NaN	NaN	NaN	NaN	89709.4	NaN
A0A0B4J2F0	PIGBOS1	Protein PIGBOS1	1	6313.38	NaN	NaN	NaN	NaN	NaN	NaN	NaN	760.043	NaN	1313.34	NaN	NaN	NaN	NaN	NaN	NaN	NaN	NaN	1998.61	1527.05	5037.32	2278.27	3514.09	3953.48	NaN	NaN	NaN	NaN	NaN	NaN	NaN	NaN	NaN	279.569	908.655	1264.91	4652.34	NaN	NaN	NaN	NaN	NaN	NaN	NaN	1673.58
A0A0B4J2F8;E2QRJ6;F6S314;P52435	POLR2J3;POLR2J3;POLR2J;POLR2J	Isoform of Q9H1A7, RNA_pol_L_2 domain-containing protein;Isoform of Q9H1A7, RNA_pol_L_2 domain-containing protein;Isoform of P52435, RNA_pol_L_2 domain-containing protein;DNA-directed RNA polymerase II subunit RPB11-a	4	13074.23;17189.65;17118.58;13293.32	29692.7	13328.9	15016.7	18332.6	17913.4	11121.9	14206.4	18679.3	28971.7	23994.6	2013.63	301.6	1051.14	4199.3	3511.67	1359.71	2278.31	520.646	NaN	1329.59	NaN	NaN	NaN	6671.42	1946.13	10140	6762.71	3706.14	5111.23	1551.61	2249.28	813.77	540.425	NaN	NaN	5666.89	3796.17	15223.3	NaN	4319.93	3418.05	6956.23	6492.2	1633.79	2048.93
A0A0B4J2G4;Q15345;Q15345-3	LRRC41	Isoform of Q15345, Leucine-rich repeat-containing protein 41;Leucine-rich repeat-containing protein 41;Isoform of Q15345, Isoform 3 of Leucine-rich repeat-containing protein 41	8	86238.76;88649.53;88649.53-3	4378.4	16001.5	2731.65	2379.9	NaN	8815.04	11205.1	5070.62	12366.2	2454.11	3546.43	4638.34	5168.49	5376.66	4490.58	5367.44	3589.2	4539.79	5349.96	2695.46	NaN	NaN	2419.06	2608.77	NaN	NaN	3848.75	2762.37	2757.27	1429.9	2343.73	3431.82	NaN	1747.31	3978.31	NaN	NaN	8468.43	3721	10529	4077.6	4311.32	3014.93	3890.57	3261.51
A0A0C3SFZ9;M0QXD1;M0QY09;M0QZE1;M0QZI3;M0R1K4;M0R3E5;O14526;O14526-2;O14526-3	FCHO1	Isoform of O14526, F-BAR domain only protein 1;Isoform of O14526, F-BAR domain-containing protein (Fragment);Isoform of O14526, F-BAR domain-containing protein (Fragment);Isoform of O14526, F-BAR domain only protein 1 (Fragment);Isoform of O14526, F-BAR domain only protein 1;Isoform of O14526, F-BAR domain-containing protein (Fragment);Isoform of O14526, F-BAR domain-containing protein (Fragment)…	1	97019.03;20102.02;17895.52;15374.73;97569.85;30372.61;25199.84;96860.93;96860.93-2;96860.93-3	NaN	NaN	NaN	NaN	NaN	1683.12	NaN	NaN	1135.61	NaN	745.856	NaN	NaN	NaN	991.417	634.115	632.652	NaN	NaN	NaN	47.2574	NaN	NaN	NaN	643.777	NaN	NaN	644.05	NaN	996.792	1058.74	NaN	NaN	NaN	NaN	NaN	NaN	NaN	NaN	1072.96	731.278	NaN	221.436	NaN	NaN
A0A0C4DFL7;Q16850	CYP51A1	Isoform of Q16850, Lanosterol 14-alpha demethylase;Lanosterol 14-alpha demethylase	17	57278.35;56805.79	113637	127657	106755	75425	20395.2	103618	52177.7	91249.7	148450	144896	16390.9	2179.96	4162.08	6505.69	15572.7	38768.3	72903.3	107863	87976	76406.4	47014.6	64417.8	50423.7	45480.4	9825.33	NaN	4196.87	6711.71	7026.66	16874.4	20533.5	35528.6	52396.3	37749.2	32137.8	30854.1	36118.3	38897.5	42681.8	9930.68	22494.8	28598.2	50406.2	137072	312092
A0A0C4DFL8;F5GX28;O94953	KDM4B	Isoform of O94953, [Histone H3]-trimethyl-L-lysine(9) demethylase;Isoform of O94953, [Histone H3]-trimethyl-L-lysine(9) demethylase;Lysine-specific demethylase 4B	2	121897.56;126083.32;121896.62	NaN	NaN	NaN	NaN	NaN	NaN	NaN	NaN	NaN	NaN	NaN	NaN	NaN	NaN	NaN	NaN	NaN	NaN	NaN	NaN	NaN	NaN	NaN	3513.61	NaN	NaN	NaN	NaN	NaN	NaN	NaN	NaN	NaN	NaN	NaN	NaN	NaN	3090.65	NaN	NaN	NaN	NaN	NaN	NaN	NaN
A0A0C4DFM1;Q92544	TM9SF4	Isoform of Q92544, Transmembrane 9 superfamily member;Transmembrane 9 superfamily member 4	12	72541.34;74518.75	7824.26	NaN	44929.4	15776.8	21796.8	15754.1	10865.2	11012.2	6345.49	5204.6	15201.1	11235.4	8101.49	15318.4	23144.2	101192	137557	51242.8	20878.8	39363.9	23205.8	25096	10703.1	28386.4	11387.8	NaN	7422.45	17567.6	20164	220413	160099	75054.3	33029.6	27171.2	20230	23706.7	25046.5	26438	28744.1	NaN	8532.08	21442.6	43391.6	93991.2	95492.7
A0A0C4DFM7;Q5TAX3	TUT4	Isoform of Q5TAX3, Terminal uridylyltransferase 4;Terminal uridylyltransferase 4	3	185252.76;185165.68	5087.31	NaN	3059.07	NaN	5234.16	NaN	NaN	5530.03	11069.1	8086.42	NaN	NaN	5531.85	8244.34	4245.45	3765.25	3548.09	4231.58	2393.93	NaN	NaN	NaN	NaN	NaN	3698.13	NaN	5377.04	6323.07	5442.32	9037.94	4344.97	4743.53	6678.59	NaN	NaN	4562.93	8907.58	NaN	3001.18	4016.71	NaN	4618.61	4205.01	2637.72	4401.18
A0A0C4DFP6;Q5T4F6;Q9NQ79;Q9NQ79-2;Q9NQ79-3	CRTAC1	Isoform of Q9NQ79, EGF_CA domain-containing protein;Isoform of Q9NQ79, UnbV_ASPIC domain-containing protein (Fragment);Cartilage acidic protein 1;Isoform of Q9NQ79, Isoform 2 of Cartilage acidic protein 1;Isoform of Q9NQ79, Isoform 3 of Cartilage acidic protein 1	1	69706.98;56575.33;71420.7;71420.7-2;71420.7-3	NaN	NaN	608263	1.02099e+06	3.31042e+06	1.73618e+06	1.96943e+06	2.26748e+06	2.76758e+06	1.51557e+06	240818	NaN	218355	236433	109415	92997.7	63396	65351.3	162332	415832	NaN	1.35986e+06	860294	346160	235574	191418	129875	120235	139377	95659	101055	145452	440158	860448	2.06372e+06	1.93311e+06	918227	744705	201259	243857	211551	134948	55761.9	89194	52440.9
A0A0C4DFP7;Q9BXJ1;Q9BXJ1-2	C1QTNF1	Isoform of Q9BXJ1, C1q domain-containing protein;Complement C1q tumor necrosis factor-related protein 1;Isoform of Q9BXJ1, Isoform 2 of Complement C1q tumor necrosis factor-related protein 1	1	22741.78;31742.83;31742.83-2	5026.79	NaN	NaN	5514.8	NaN	NaN	2247.22	NaN	4266.73	NaN	NaN	NaN	NaN	NaN	NaN	NaN	NaN	NaN	NaN	NaN	NaN	NaN	NaN	NaN	NaN	NaN	NaN	NaN	NaN	NaN	NaN	NaN	NaN	NaN	NaN	NaN	4332.12	NaN	NaN	NaN	NaN	NaN	NaN	NaN	NaN
A0A0C4DFR1;O75069;O75069-2;O75069-3;O75069-5	TMCC2	Isoform of O75069, Transmembrane and coiled-coil domains protein 2;Transmembrane and coiled-coil domains protein 2;Isoform of O75069, Isoform 2 of Transmembrane and coiled-coil domains protein 2;Isoform of O75069, Isoform 3 of Transmembrane and coiled-coil domains protein 2;Isoform of O75069, Isoform 5 of Transmembrane and coiled-coil domains protein 2	1	56069.28;77448.6;77448.6-2;77448.6-3;77448.6-5	NaN	NaN	NaN	NaN	NaN	NaN	3761.21	11494.9	NaN	NaN	349.158	NaN	8724.95	NaN	NaN	NaN	1300.14	NaN	NaN	NaN	NaN	NaN	NaN	NaN	NaN	NaN	5120.13	NaN	NaN	NaN	NaN	NaN	NaN	NaN	NaN	NaN	NaN	NaN	NaN	NaN	NaN	NaN	NaN	NaN	NaN
A0A0C4DFU4;Q9HBG7-4	LY9	Isoform of Q9HBG7, IG domain-containing protein;Isoform of Q9HBG7, Isoform 4 of T-lymphocyte surface antigen Ly-9	1	21169.23;71961	17636	15295.2	1089.33	4508.32	12916.1	13228.8	16724.6	34468.5	28530.2	19896.2	NaN	NaN	556.829	NaN	NaN	NaN	NaN	NaN	NaN	NaN	NaN	NaN	NaN	NaN	NaN	NaN	1165.48	1341.2	1576.38	NaN	NaN	NaN	NaN	NaN	NaN	NaN	NaN	NaN	NaN	NaN	3606.98	1137.85	NaN	567.643	NaN
A0A0C4DFV0;Q9H469	FBXL15	Isoform of Q9H469, F-box domain-containing protein;F-box/LRR-repeat protein 15	5	32543.67;32998.21	5963.56	NaN	1063.33	1479.63	11443.4	5922.01	3053.12	6334.89	1915.21	1752.72	3061.47	NaN	3962.25	NaN	NaN	NaN	2465.05	NaN	NaN	NaN	NaN	NaN	NaN	NaN	4000.53	13193.7	8316.85	2959.27	4686.48	NaN	2946.67	NaN	1909.67	NaN	NaN	NaN	6179.11	2251.69	918.277	NaN	8749	18177.7	4305.88	3336.96	4219.36
A0A0C4DFW4;Q5JUR7	TEX30	Isoform of Q5JUR7, DLH domain-containing protein;Testis-expressed protein 30	1	21220.7;25584.85	12500.2	NaN	NaN	5916.02	NaN	NaN	NaN	NaN	6617.49	12596.9	NaN	980.304	1499.71	NaN	1986.42	1045.11	NaN	2291.98	2342.33	1753.78	2940.15	NaN	2183.3	4334.27	NaN	1700.84	NaN	191.921	NaN	NaN	550.854	NaN	4811.09	879.559	6899.75	4091.03	7356.86	11423.4	NaN	NaN	NaN	NaN	NaN	NaN	923.138
A0A0C4DFX2;A0A286YFA9;A0A2R8Y5V8;A0A2R8YCY2;Q5TBA9	FRY	Isoform of Q5TBA9, Protein furry homolog;Isoform of Q5TBA9, Protein furry homolog;Isoform of Q5TBA9, Protein furry homolog;Isoform of Q5TBA9, Protein furry homolog;Protein furry homolog	1	338178.66;339245.06;344062.61;333488.57;338874.66	NaN	NaN	NaN	NaN	NaN	NaN	NaN	NaN	NaN	NaN	NaN	NaN	11847	NaN	8409.8	NaN	NaN	NaN	NaN	NaN	NaN	NaN	NaN	NaN	NaN	8824.07	7412.49	NaN	5557.47	NaN	NaN	NaN	NaN	NaN	NaN	NaN	NaN	NaN	NaN	NaN	NaN	NaN	NaN	NaN	NaN
A0A0C4DFX6;A0A0C4DGG6;Q9UHC9;Q9UHC9-2;Q9UHC9-3;Q9UHC9-4	NPC1L1	Isoform of Q9UHC9, SSD domain-containing protein;Isoform of Q9UHC9, SSD domain-containing protein;NPC1-like intracellular cholesterol transporter 1;Isoform of Q9UHC9, Isoform 2 of NPC1-like intracellular cholesterol transporter 1;Isoform of Q9UHC9, Isoform 3 of NPC1-like intracellular cholesterol transporter 1;Isoform of Q9UHC9, Isoform 4 of NPC1-like intracellular cholesterol transporter 1	1	145763.94;140389.6;148728.28;148728.28-2;148728.28-3;148728.28-4	NaN	NaN	NaN	NaN	NaN	NaN	NaN	NaN	NaN	NaN	NaN	NaN	NaN	NaN	NaN	NaN	NaN	NaN	NaN	NaN	NaN	NaN	NaN	NaN	NaN	NaN	NaN	NaN	NaN	NaN	NaN	NaN	NaN	NaN	NaN	NaN	NaN	NaN	NaN	NaN	NaN	NaN	NaN	NaN	NaN
A0A0C4DFX9;Q9H3P2	NELFA	Isoform of Q9H3P2, Negative elongation factor A;Negative elongation factor A	4	58499.27;57276.8	33494.9	24855.6	23423.1	15682.9	20875.5	15981.2	27565.7	28580.3	25272.4	29953.2	4289.97	10430.7	7194.32	8668.95	5874.31	6872.19	3664.47	4246.89	7852.54	5741.35	3456.99	12320.5	7261.14	14035.7	4160.95	16036.7	7196.79	5770.18	5803.42	4327.19	3942.27	4230.17	6565.84	4182.77	4889.77	6696.51	12860.2	19389.9	3899.41	4038.76	3470.5	5524.45	5441.31	4764.34	6654.3
A0A0C4DFY5;A8MXZ4;J9JIE0;Q9NQ84;Q9NQ84-2	GPRC5C	Isoform of Q9NQ84, G-protein-coupled receptor family C group 5 member C;Isoform of Q9NQ84, G_PROTEIN_RECEP_F3_4 domain-containing protein;Isoform of Q9NQ84, G-protein-coupled receptor family C group 5 member C;G-protein coupled receptor family C group 5 member C;Isoform of Q9NQ84, Isoform 2 of G-protein coupled receptor family C group 5 member C	5	52934.46;48186.18;13954.7;48193.22;48193.22-2	NaN	NaN	NaN	NaN	NaN	NaN	NaN	NaN	NaN	NaN	NaN	NaN	NaN	NaN	NaN	1803.36	3382.29	5123.36	7754.44	5975.3	3390.87	4525.32	1516.46	13035.7	NaN	NaN	NaN	1480.21	1732.3	4035.45	3413.11	4913.87	5273.12	4852.72	2290.23	2348.54	2700.24	4571.57	NaN	NaN	NaN	NaN	2855.45	3386.17	3122.63
A0A0C4DFY7;Q6UWW8;Q6UWW8-2	CES3	Isoform of Q6UWW8, Carboxylic ester hydrolase;Carboxylesterase 3;Isoform of Q6UWW8, Isoform 2 of Carboxylesterase 3	2	61966.71;62282.08;62282.08-2	NaN	NaN	NaN	NaN	NaN	NaN	NaN	NaN	NaN	NaN	NaN	NaN	NaN	NaN	NaN	NaN	1969.16	3886.53	2306.94	4378.8	NaN	NaN	NaN	NaN	NaN	NaN	NaN	NaN	NaN	NaN	NaN	NaN	1478.91	NaN	NaN	NaN	NaN	4022.83	NaN	NaN	NaN	NaN	NaN	NaN	NaN
A0A0C4DFZ2;P15289;P15289-2	ARSA	Isoform of P15289, Sulfatase domain-containing protein;Arylsulfatase A;Isoform of P15289, Isoform 2 of Arylsulfatase A	7	53806.43;53588.16;53588.16-2	62129.6	34976.7	39010.2	38566.9	42018.5	59344.2	43331.5	57357.9	52482.1	27209.6	10372.5	NaN	26037.5	8178.08	8104.29	8568.49	19780.1	24860.1	23458.7	19224.2	21695.2	25820	9646.03	15998.3	7391.98	18226.4	16212	9470.62	9092.13	16416.9	17139.3	16240.1	22886.8	19122.7	16712.6	17034.3	10378.6	25187.5	10035.8	8451.59	13120.2	13449.5	15855.8	17903.4	34062.2
A0A0C4DG02;F8WE91;Q9Y6K1;Q9Y6K1-2	DNMT3A	Isoform of Q9Y6K1, DNA (cytosine-5-)-methyltransferase;Isoform of Q9Y6K1, DNA (cytosine-5-)-methyltransferase;DNA (cytosine-5)-methyltransferase 3A;Isoform of Q9Y6K1, Isoform 2 of DNA (cytosine-5)-methyltransferase 3A	1	77816.75;86721.78;101858.32;101858.32-2	NaN	NaN	NaN	NaN	5554.39	NaN	NaN	NaN	NaN	NaN	NaN	NaN	NaN	NaN	NaN	NaN	NaN	NaN	NaN	NaN	NaN	NaN	NaN	4414.25	NaN	NaN	NaN	NaN	NaN	NaN	NaN	NaN	NaN	NaN	NaN	NaN	NaN	8012.37	NaN	NaN	NaN	NaN	NaN	NaN	NaN
A0A0C4DG17;C9J9K3;P08865	RPSA	Isoform of P08865, 40S ribosomal protein SA;Isoform of P08865, 40S_SA_C domain-containing protein (Fragment);40S ribosomal protein SA	13	33313.63;29404.51;32854.07	219027	183949	130898	173453	338779	261954	223172	251820	220948	213254	40118.8	37770.4	143246	223161	197578	238325	249868	425414	515514	441399	788741	1.05018e+06	813411	435045	53038.1	36320.5	183761	273295	226298	294224	292584	367754	592646	569491	654400	773567	607882	533075	65538.8	21765	126903	192302	243086	211791	327468
A0A0C4DG21;A0A7D9NKC8;E7EP65;E7EW77;E9PEZ7;F8WAL6;Q9NYB9;Q9NYB9-2;Q9NYB9-4	ABI2	Isoform of Q9NYB9, Abl interactor 2;Isoform of Q9NYB9, Abl interactor 2;Isoform of Q9NYB9, Abl interactor 2 (Fragment);Isoform of Q9NYB9, Abl interactor 2;Isoform of Q9NYB9, Abl interactor 2;Isoform of Q9NYB9, Abl interactor 2;Abl interactor 2;Isoform of Q9NYB9, Isoform 2 of Abl interactor 2;Isoform of Q9NYB9, Isoform 4 of Abl interactor 2	2	54838.16;55682.23;52662.88;52789.97;49250.92;58777.92;55663.23;55663.23-2;55663.23-4	NaN	NaN	NaN	NaN	NaN	NaN	NaN	NaN	NaN	NaN	NaN	NaN	NaN	NaN	NaN	NaN	NaN	4146.94	NaN	NaN	NaN	NaN	NaN	NaN	NaN	NaN	NaN	NaN	NaN	NaN	NaN	2597.25	7239.97	NaN	NaN	NaN	NaN	NaN	NaN	NaN	NaN	NaN	NaN	NaN	NaN
A0A0C4DG26;Q9NP71;Q9NP71-2;Q9NP71-3;Q9NP71-4;Q9NP71-6	MLXIPL	Isoform of Q9NP71, BHLH domain-containing protein;Carbohydrate-responsive element-binding protein;Isoform of Q9NP71, Isoform 2 of Carbohydrate-responsive element-binding protein;Isoform of Q9NP71, Isoform 3 of Carbohydrate-responsive element-binding protein;Isoform of Q9NP71, Isoform 4 of Carbohydrate-responsive element-binding protein;Isoform of Q9NP71, Isoform 6 of Carbohydrate-responsive eleme…	2	78231.56;93072.58;93072.58-2;93072.58-3;93072.58-4;93072.58-6	NaN	NaN	NaN	NaN	NaN	NaN	NaN	NaN	NaN	NaN	NaN	2039.81	2635.53	NaN	NaN	NaN	3145.6	NaN	2577.61	NaN	NaN	NaN	NaN	4000.76	NaN	10889.9	NaN	NaN	NaN	NaN	NaN	NaN	NaN	389.923	NaN	NaN	NaN	NaN	10513.4	12425.7	6927.72	7227.88	9083.38	4924.81	6744.01
A0A0C4DG40;Q8NF91;Q8NF91-4	SYNE1	Isoform of Q8NF91, Nesprin-1;Nesprin-1;Isoform of Q8NF91, Isoform 4 of Nesprin-1	16	1005181.31;1011085.95;1011085.95-4	88256.7	91597.6	89310.9	79592.1	188494	81914.5	122260	48049.7	121802	117401	50701.9	86666.3	23570.8	25376.8	37976.1	28254.7	30957.6	36374.4	48110.4	41827.5	51372.3	74784.2	41835.4	66919.7	72633.6	105774	90920.8	52072.3	34372.3	54590.9	32454.7	36895.2	89185.6	60389.8	80130.1	63647.7	58927.1	90952.3	27506.9	38995	33791.2	49076.2	54138.6	26157	38143.3
A0A0C4DG51;Q9NP80;Q9NP80-3	PNPLA8	Isoform of Q9NP80, PNPLA domain-containing protein (Fragment);Calcium-independent phospholipase A2-gamma;Isoform of Q9NP80, Isoform 3 of Calcium-independent phospholipase A2-gamma	7	71878.34;88476.85;88476.85-3	27780.9	11724	14180.5	11238.3	27773.6	22004.6	16035.1	21715.7	29594.1	11221.4	NaN	35581.8	NaN	NaN	NaN	643.124	2665.93	8712.1	19737.6	21421.7	38656.4	42080.1	27424.5	21088.4	3499.58	NaN	NaN	NaN	NaN	2306.98	2644.4	8875.65	24104.7	25710.6	43127.4	33234.9	30258.9	8394.66	4295.26	NaN	NaN	NaN	NaN	3975.2	4672.68
A0A0C4DG60;F8W7P9;Q9H903;Q9H903-1;Q9H903-3;Q9H903-5	MTHFD2L	Isoform of Q9H903, Probable bifunctional methylenetetrahydrofolate dehydrogenase/cyclohydrolase 2;Isoform of Q9H903, Probable bifunctional methylenetetrahydrofolate dehydrogenase/cyclohydrolase 2 (Fragment);Probable bifunctional methylenetetrahydrofolate dehydrogenase/cyclohydrolase 2;Isoform of Q9H903, Isoform 1 of Probable bifunctional methylenetetrahydrofolate dehydrogenase/cyclohydrolase 2;Is…	1	16038.4;27462.68;37315.41;37315.41-1;37315.41-3;37315.41-5	NaN	NaN	NaN	NaN	NaN	NaN	NaN	NaN	NaN	NaN	NaN	NaN	NaN	NaN	38702.6	NaN	NaN	NaN	NaN	NaN	NaN	NaN	NaN	14014.1	NaN	NaN	NaN	NaN	NaN	NaN	NaN	NaN	NaN	9300.86	3814.62	5389.31	2695.12	NaN	NaN	NaN	NaN	NaN	NaN	NaN	NaN
A0A0C4DG62;F5GYV5;F8WCT1;H7BZV4;Q66PJ3;Q66PJ3-2;Q66PJ3-3;Q66PJ3-4;Q66PJ3-7	ARL6IP4	Isoform of Q66PJ3, ADP-ribosylation factor-like protein 6-interacting protein 4;Isoform of Q66PJ3, ADP-ribosylation factor-like protein 6-interacting protein 4 (Fragment);Isoform of Q66PJ3, ADP-ribosylation factor-like protein 6-interacting protein 4;Isoform of Q66PJ3, ADP-ribosylation factor-like protein 6-interacting protein 4 (Fragment);ADP-ribosylation factor-like protein 6-interacting protei…	2	24591.66;23687.51;25617.78;24261.39;44915.41;44915.41-2;44915.41-3;44915.41-4;44915.41-7	NaN	NaN	NaN	NaN	NaN	NaN	NaN	NaN	NaN	NaN	9323.66	NaN	8301.86	3919.59	14553	14416.3	15183	24514.7	16537.9	21563.7	6504.98	NaN	13515.3	39985.9	8096.94	22958.4	13309.3	14274.3	12744.1	10569.3	5016.95	7327.04	7651.36	9261.01	7354.51	10771.2	5641.14	24368.5	26681.1	18531.2	19664.5	23679.6	16973.1	17258.1	19354.7
A0A0C4DG80;Q9P2N7;Q9P2N7-2;Q9P2N7-3;Q9P2N7-4;Q9P2N7-5	KLHL13	Isoform of Q9P2N7, BTB domain-containing protein;Kelch-like protein 13;Isoform of Q9P2N7, Isoform 2 of Kelch-like protein 13;Isoform of Q9P2N7, Isoform 3 of Kelch-like protein 13;Isoform of Q9P2N7, Isoform 4 of Kelch-like protein 13;Isoform of Q9P2N7, Isoform 5 of Kelch-like protein 13	3	68187.36;73867.98;73867.98-2;73867.98-3;73867.98-4;73867.98-5	40243	14039.8	63953.8	12850.7	37445	41766.2	29080.3	57713.7	59739	26440.4	NaN	NaN	NaN	NaN	NaN	46936.6	9522.87	7062.14	11865.3	NaN	NaN	NaN	NaN	NaN	NaN	NaN	161401	NaN	69924.3	7945.39	8704.53	18786.1	7267.23	13326.1	9050.88	2606.1	NaN	NaN	26279.7	NaN	NaN	22786.2	16457.6	208.877	NaN
A0A0C4DG85;P40394;P40394-2	ADH7	Isoform of P40394, All-trans-retinol dehydrogenase [NAD(+)] ADH7;All-trans-retinol dehydrogenase [NAD(+)] ADH7;Isoform of P40394, Isoform 2 of All-trans-retinol dehydrogenase [NAD(+)] ADH7	2	40005.59;41481.27;41481.27-2	121917	122379	29007.7	59203.4	259565	97617.6	101934	156562	164980	119144	355856	722409	350219	307187	173412	130903	65797.6	43600.5	20699	19245.8	8383.31	7949.59	9878.3	21945	546483	431307	298292	306425	293181	135554	161359	118919	27827.2	51672.4	14086.6	6346.88	6533.91	31498	363422	565797	281549	169723	120734	95792.8	62123
A0A0C4DG88;P14859;P14859-2;P14859-3;P14859-4;P14859-5;P14859-6	POU2F1	Isoform of P14859, POU domain protein (Fragment);POU domain, class 2, transcription factor 1;Isoform of P14859, Isoform 2 of POU domain, class 2, transcription factor 1;Isoform of P14859, Isoform 3 of POU domain, class 2, transcription factor 1;Isoform of P14859, Isoform 4 of POU domain, class 2, transcription factor 1;Isoform of P14859, Isoform 5 of POU domain, class 2, transcription factor 1;Is…	2	58683.31;76471.6;76471.6-2;76471.6-3;76471.6-4;76471.6-5;76471.6-6	NaN	NaN	NaN	NaN	NaN	NaN	NaN	NaN	NaN	NaN	NaN	8202.98	NaN	NaN	1011.15	2172.2	1145.83	2213.81	1530.11	636.695	NaN	2625.27	NaN	11340.1	2487.01	16296.9	2610.2	1796.05	NaN	NaN	NaN	1165.74	NaN	NaN	NaN	NaN	NaN	NaN	NaN	NaN	NaN	2293.57	NaN	6790.79	NaN
A0A0C4DG89;Q7L014	DDX46	Isoform of Q7L014, RNA helicase;Probable ATP-dependent RNA helicase DDX46	23	117461.18;117362.05	21154.9	39550.7	14705.1	22292.5	16263.4	30665.2	18002.2	30291.1	22098.8	17272.2	18760	24231.4	22454.3	26031	23673.9	21376.4	16212.2	16855.8	16344.4	17055.6	19697.8	23507.9	53775.1	57004.2	20640.4	23945.2	22710.7	21512.9	19259.7	17713.6	17688.7	18463.9	24148.3	22060.9	27730	45848.1	40992.4	92134.7	13808.4	13528.8	14274.3	15422.4	16030.5	17068.1	15447.5
A0A0C4DG90;A4D0S4;A4D0S4-3	LAMB4	Isoform of A4D0S4, Laminin subunit beta-4 (Fragment);Laminin subunit beta-4;Isoform of A4D0S4, Isoform 3 of Laminin subunit beta-4	1	82772.88;193539.73;193539.73-3	NaN	62872.4	23541.6	NaN	157016	NaN	70616.2	NaN	NaN	NaN	NaN	NaN	NaN	NaN	NaN	NaN	NaN	NaN	NaN	NaN	NaN	NaN	NaN	NaN	2276.41	NaN	NaN	NaN	NaN	NaN	NaN	NaN	NaN	15993.7	41891.5	48387.6	NaN	NaN	NaN	NaN	NaN	NaN	NaN	NaN	NaN
A0A0C4DG91;A0A2R8Y7V2;C9J9V6;C9JQB1;O75414	NME6	Isoform of O75414, Nucleoside diphosphate kinase;Isoform of O75414, Nucleoside diphosphate kinase;Isoform of O75414, Nucleoside diphosphate kinase (Fragment);Isoform of O75414, Nucleoside diphosphate kinase;Nucleoside diphosphate kinase 6	4	22003.16;12492.99;20061.03;16188.23;21142.22	9164.47	13419.7	2414.73	5198.18	1416.73	7211.97	6429.7	13554.2	3908.81	4720	NaN	NaN	1834.88	NaN	3270.52	2709.19	2305.81	1397.27	2379.9	3549.91	19596.4	20515	19301.3	9656.53	NaN	2163.58	NaN	NaN	682.768	NaN	NaN	1391.93	2861.06	2429.5	12282.7	35727	26884.3	30077.5	1914.43	4880.88	NaN	NaN	2756.54	2930.9	1967.08
A0A0C4DG94	ATP11B	Isoform of Q9Y2G3, P-type phospholipid transporter	1	22525.9	NaN	NaN	NaN	NaN	NaN	26269.3	NaN	NaN	NaN	NaN	NaN	NaN	NaN	NaN	NaN	NaN	NaN	NaN	NaN	NaN	NaN	NaN	NaN	NaN	NaN	NaN	NaN	NaN	NaN	NaN	NaN	NaN	NaN	NaN	NaN	NaN	NaN	NaN	NaN	NaN	NaN	NaN	NaN	2049.36	5230.9
A0A0C4DG95;C9IYJ2;E9PD56;F8WDF7;H7BYG4;Q7Z7A4;Q7Z7A4-2;Q7Z7A4-4;Q7Z7A4-6;W5RWE6	PXK	Isoform of Q7Z7A4, PX domain-containing protein kinase-like protein;Isoform of Q7Z7A4, PX domain-containing protein (Fragment);Isoform of Q7Z7A4, PX domain-containing protein kinase-like protein;Isoform of Q7Z7A4, PX domain-containing protein;Isoform of Q7Z7A4, PX domain-containing protein kinase-like protein;PX domain-containing protein kinase-like protein;Isoform of Q7Z7A4, Isoform 2 of PX doma…	2	63752.45;13052.05;54737.38;15887.22;56672.55;64950.06;64950.06-2;64950.06-4;64950.06-6;63095.12	NaN	NaN	NaN	NaN	NaN	NaN	4413.77	6903.85	NaN	NaN	NaN	NaN	NaN	NaN	NaN	NaN	NaN	NaN	NaN	NaN	NaN	NaN	NaN	NaN	NaN	NaN	NaN	2827.43	869.004	5073.7	4096.28	2093.12	3907.16	5369.54	4231	NaN	NaN	772.654	NaN	NaN	NaN	NaN	15114.3	3566.62	795.397
A0A0C4DGA2;O75521;O75521-2	ECI2	Isoform of O75521, ACB domain-containing protein;Enoyl-CoA delta isomerase 2;Isoform of O75521, Isoform 2 of Enoyl-CoA delta isomerase 2	12	40183.09;43585.14;43585.14-2	172880	165089	178905	246820	238500	227992	279466	183502	218625	212774	178814	168086	134721	108180	88469	58489	68366.2	157065	237792	351688	757282	1.11572e+06	657433	558960	119772	146351	134644	75972.5	72245.1	69029.8	72233	136557	261598	277792	491380	788279	769375	420201	265183	270350	222021	142748	133479	121698	119662
A0A0C4DGA6;Q14527;Q14527-2	HLTF	Isoform of Q14527, Helicase-like transcription factor;Helicase-like transcription factor;Isoform of Q14527, Isoform 2 of Helicase-like transcription factor	8	113857.58;113928.66;113928.66-2	4332.54	12730.2	13673	NaN	NaN	NaN	1549.56	18827.8	NaN	NaN	NaN	NaN	13841.2	1115.67	NaN	570.206	1939.27	4887.73	3005.59	3911.37	NaN	7175.54	4585.9	9674.9	NaN	NaN	NaN	NaN	1805.49	804.767	NaN	1103.09	3858.18	3812.83	6047.87	4080.88	6414.72	41028.3	NaN	NaN	2402.71	8570.34	NaN	3181.79	4057.89
A0A0C4DGA7;O94929;O94929-3	ABLIM3	Isoform of O94929, Actin-binding LIM protein 3;Actin-binding LIM protein 3;Isoform of O94929, Isoform 3 of Actin-binding LIM protein 3	4	74167.65;77801.59;77801.59-3	NaN	NaN	NaN	NaN	NaN	NaN	NaN	NaN	NaN	NaN	NaN	NaN	NaN	NaN	NaN	NaN	NaN	NaN	1634.76	2893.57	1310.66	2313.77	NaN	3035.09	NaN	NaN	NaN	NaN	NaN	NaN	NaN	NaN	1552.17	1607.41	3010.22	4769.64	4138.05	10167.4	NaN	NaN	NaN	NaN	NaN	NaN	927.278
A0A0C4DGB0;Q9UIL1;Q9UIL1-2;Q9UIL1-3	SCOC	Isoform of Q9UIL1, Short coiled-coil protein;Short coiled-coil protein;Isoform of Q9UIL1, Isoform 2 of Short coiled-coil protein;Isoform of Q9UIL1, Isoform 3 of Short coiled-coil protein	1	9354.51;18045.47;18045.47-2;18045.47-3	20994.3	24991.7	23023.4	19403.2	59641.1	13829.2	22581.4	11101.1	19869.2	41685.2	10903.2	16512	NaN	10000.6	10364.8	9444.5	2350.58	NaN	3501.96	3600.48	NaN	9276.13	NaN	5858.21	15150.9	49966	20011.6	18458.8	18349.9	6323.83	11625.3	6727.26	7591.15	4520.16	NaN	4499.42	NaN	11638.8	14767.5	26623.4	25899.8	27390.1	32595.9	6817.19	3555.52
A0A0C4DGB9	PPA2	Isoform of Q9H2U2, Inorganic diphosphatase	2	7405.49	43172	56851.8	73341.2	76894.9	70217.1	56198.1	94143.4	64489.9	48535.5	70030.4	27986.8	27881.8	39120.4	16741.7	20040.4	10136.9	7912.53	9141.57	6969.89	10997.2	117211	91271.4	96408.7	66224.5	10602	9205.13	8795.75	9146.37	7915.83	7039.79	6873.75	6973.94	17120.1	14754	66026.7	162199	102768	112054	17307.1	38763	16338.9	13728.6	12901.2	8539.93	6965.84
A0A0C4DGE4;A0A0J9YW33;A0A286YF28;Q13277;Q13277-2;Q13277-3	STX3	Isoform of Q13277, t-SNARE coiled-coil homology domain-containing protein (Fragment);Isoform of Q13277, t-SNARE coiled-coil homology domain-containing protein;Isoform of Q13277, t-SNARE coiled-coil homology domain-containing protein;Syntaxin-3;Isoform of Q13277, Isoform B of Syntaxin-3;Isoform of Q13277, Isoform 3 of Syntaxin-3	2	23242.95;32940.7;29636.13;33155.03;33155.03-2;33155.03-3	NaN	NaN	NaN	NaN	1823.62	NaN	NaN	NaN	NaN	NaN	NaN	NaN	NaN	NaN	NaN	NaN	360.963	NaN	1079.42	570.377	NaN	NaN	NaN	NaN	NaN	NaN	NaN	NaN	NaN	600.759	340.621	1009.96	884.442	1038.99	543.552	NaN	NaN	1392.18	NaN	NaN	NaN	NaN	410.31	NaN	534.234
A0A0C4DGE6;A0A0G2JNY3;A0A0G2JRG8;E9PIR1;E9PNT2;Q6ZUM4;Q6ZUM4-2;Q6ZUM4-3	ARHGAP27	Isoform of Q6ZUM4, Rho GTPase-activating protein 27;Isoform of Q6ZUM4, Rho GTPase-activating protein 27;Isoform of Q6ZUM4, Rho GTPase-activating protein 27;Isoform of Q6ZUM4, Rho GTPase-activating protein 27;Isoform of Q6ZUM4, Rho GTPase-activating protein 27;Rho GTPase-activating protein 27;Isoform of Q6ZUM4, Isoform 2 of Rho GTPase-activating protein 27;Isoform of Q6ZUM4, Isoform 3 of Rho GTPas…	1	58405;98485.1;96190.59;96101.5;75029.96;98396;98396-2;98396-3	NaN	NaN	NaN	NaN	NaN	NaN	NaN	NaN	NaN	NaN	NaN	NaN	NaN	NaN	NaN	NaN	NaN	NaN	NaN	NaN	NaN	NaN	NaN	NaN	NaN	NaN	NaN	NaN	NaN	NaN	NaN	2097.33	NaN	NaN	NaN	NaN	NaN	NaN	NaN	NaN	NaN	NaN	NaN	NaN	NaN
A0A0C4DGE7;Q86UK5;Q86UK5-2;Q86UK5-3	EVC2	Isoform of Q86UK5, Ellis van Creveld syndrome 2 (Limbin), isoform CRA_c;Limbin;Isoform of Q86UK5, Isoform 2 of Limbin;Isoform of Q86UK5, Isoform 3 of Limbin	1	133070.65;147948.24;147948.24-2;147948.24-3	NaN	NaN	NaN	NaN	8428.94	NaN	NaN	NaN	NaN	NaN	24209.5	35151.8	9438.54	12079.1	10228.1	NaN	NaN	NaN	NaN	NaN	NaN	NaN	NaN	NaN	14343.9	26967.9	NaN	4980.65	4629.03	NaN	NaN	NaN	NaN	NaN	NaN	13121.3	NaN	NaN	NaN	NaN	7214.46	NaN	NaN	NaN	NaN
A0A0C4DGF7;Q6UXC1;Q6UXC1-2;Q6UXC1-3	MAMDC4	Isoform of Q6UXC1, Apical endosomal glycoprotein (Fragment);Apical endosomal glycoprotein;Isoform of Q6UXC1, Isoform 2 of Apical endosomal glycoprotein;Isoform of Q6UXC1, Isoform 3 of Apical endosomal glycoprotein	1	26187.14;131498.79;131498.79-2;131498.79-3	NaN	NaN	NaN	NaN	NaN	NaN	NaN	NaN	3006.48	NaN	37274.4	NaN	NaN	NaN	8082.08	NaN	NaN	NaN	14854.8	NaN	NaN	NaN	NaN	NaN	NaN	NaN	NaN	NaN	1812.74	NaN	NaN	NaN	NaN	NaN	NaN	NaN	NaN	12387.3	27637.9	53980	65177.1	69729.4	43216	NaN	12063.4
A0A0C4DGG1;Q9UKS6	PACSIN3	Isoform of Q9UKS6, Protein kinase C and casein kinase substrate in neurons protein 3 (Fragment);Protein kinase C and casein kinase substrate in neurons protein 3	14	46494.52;48486.8	125814	234831	273950	152346	83404.6	103223	174689	64673.8	144477	212419	5733.46	3137.45	2521.37	11908	12287	17843.5	16293.9	25873.9	45997.9	63287	41830.7	77031.6	24799.9	37993.8	3617.6	3847.72	2726.34	6652.45	5824.71	11370.8	7163.22	13544.4	21912.5	19037.4	23799.9	25999.7	21072.1	27994.8	21073.3	3378.29	7124.91	20479.5	31266.1	22184.8	32307.8
A0A0C4DGG9;A0A2R8Y212;A0A2R8Y425;A0A2R8Y521;A0A2R8Y5J0;A0A2R8YFK9;A0A2U3TZM0;F5GWX5;Q14839;Q14839-2	CHD4	Isoform of Q14839, DNA helicase;Isoform of Q14839, DNA helicase;Isoform of Q14839, DNA helicase (Fragment);Isoform of Q14839, DNA helicase;Isoform of Q14839, DNA helicase;Isoform of Q14839, DNA helicase;Isoform of Q14839, DNA helicase;Isoform of Q14839, DNA helicase;Chromodomain-helicase-DNA-binding protein 4;Isoform of Q14839, Isoform 2 of Chromodomain-helicase-DNA-binding protein 4	33	220475.59;218189.78;NaN;218566.38;215723.01;216624.17;216880.47;217103.4;218004.55;218004.55-2	36281.8	31225.7	27054.9	18417.2	27921.4	20094.2	22356.2	41125.7	36447.8	27629.3	14541.4	18669.4	16484.6	10073.5	9702.59	8505.25	6209.79	5860.75	7080.72	6918.02	18052.6	19730.2	14453	48804	14345.8	33050.8	12674.7	13698.9	13212.1	6457.13	8746.59	10446.5	8497.87	12826	14103	29836.7	26012.3	34389.3	11507.4	13205.7	10745.9	7990.88	7517.1	7948.96	6305.17
A0A0C4DGH0;Q5ZPR3;Q5ZPR3-3;Q5ZPR3-4	CD276	Isoform of Q5ZPR3, CD276 antigen;CD276 antigen;Isoform of Q5ZPR3, Isoform 3 of CD276 antigen;Isoform of Q5ZPR3, Isoform 4 of CD276 antigen	3	41767.8;57235.44;57235.44-3;57235.44-4	43397.5	76246.7	66564.8	49640.6	34736.5	33499.5	38637	27733.3	50009.8	52729.5	NaN	NaN	NaN	NaN	1018.39	2170.24	3373.69	8103.6	18380.9	18043.1	11954.2	17562.5	4490.14	10946.9	NaN	NaN	NaN	NaN	NaN	NaN	1455.64	6769.01	12928.6	12676.7	15171.2	23356.2	16034.6	19878.8	3003.42	NaN	NaN	NaN	5140.75	2775.78	5507.61
A0A0C4DGH6;A0JNW5	UHRF1BP1L	Isoform of A0JNW5, UHRF1-binding protein 1-like;UHRF1-binding protein 1-like	2	124953.26;164198.5	NaN	NaN	991.031	NaN	1151.22	NaN	21428.7	NaN	NaN	NaN	437.525	1430.02	1399.41	2616.72	2586.03	1624.64	516.233	NaN	NaN	NaN	NaN	NaN	NaN	NaN	3967.93	10017.2	5507.25	6716.17	4293.92	2199.32	950.683	1519.65	788.742	NaN	NaN	NaN	NaN	NaN	730.367	660.026	4228.85	5897.08	3021.18	2476.38	896.221
A0A0C4DGI4	PTCH1	Isoform of Q13635, Protein patched homolog 1 (Fragment)	1	19912.9	NaN	NaN	NaN	NaN	NaN	NaN	NaN	NaN	NaN	NaN	NaN	NaN	NaN	NaN	NaN	NaN	2754.44	NaN	1678.66	NaN	NaN	NaN	NaN	1072.59	NaN	34909.7	NaN	NaN	NaN	NaN	NaN	NaN	NaN	NaN	NaN	NaN	NaN	NaN	NaN	NaN	NaN	NaN	NaN	NaN	NaN
A0A0C4DGM9;B7Z896;F5H3M2;Q9BVG8;Q9BVG8-2;Q9BVG8-4;Q9BVG8-5;Q9BVG8-6	KIFC3	Isoform of Q9BVG8, Kinesin motor domain-containing protein;Isoform of Q9BVG8, Kinesin-like protein;Isoform of Q9BVG8, Kinesin-like protein;Kinesin-like protein KIFC3;Isoform of Q9BVG8, Isoform 2 of Kinesin-like protein KIFC3;Isoform of Q9BVG8, Isoform 3 of Kinesin-like protein KIFC3;Isoform of Q9BVG8, Isoform 4 of Kinesin-like protein KIFC3;Isoform of Q9BVG8, Isoform 5 of Kinesin-like protein KIF…	1	56685.22;76714.56;81371.97;92774.89;92774.89-2;92774.89-4;92774.89-5;92774.89-6	NaN	NaN	NaN	NaN	NaN	NaN	NaN	NaN	NaN	NaN	NaN	NaN	NaN	NaN	NaN	NaN	NaN	2204.89	NaN	3783.13	NaN	NaN	3351.01	3830.03	NaN	NaN	NaN	NaN	NaN	4734.27	1450.13	672.041	2471.77	1687.47	3473.83	5922.28	4266.3	5899.87	NaN	NaN	NaN	NaN	NaN	NaN	NaN
A0A0C4DGN6;J3QRU8;Q9Y2X7;Q9Y2X7-3	GIT1	Isoform of Q9Y2X7, ARF GTPase-activating protein GIT1;Isoform of Q9Y2X7, ARF GTPase-activating protein GIT1;ARF GTPase-activating protein GIT1;Isoform of Q9Y2X7, Isoform 3 of ARF GTPase-activating protein GIT1	9	83131.6;76806.26;84340.98;84340.98-3	11780.2	10299.8	19928.2	4736.38	24745	9303.64	11895.6	16947.4	13996.9	13271.8	NaN	9937.12	9970.97	18565.8	17098.9	10901.1	3909.39	4524.39	5570.17	6820.09	10800.5	11977.6	12285.7	6969.65	NaN	NaN	NaN	17504.8	11758	22880.3	14171.6	4916.69	9222.44	7819.59	10519.6	10861.9	8138.75	NaN	4526.78	4601.14	6501.38	18220	11962.1	5696.33	6345.73
A0A0C4DGP0;E7EU35;Q9UKF7-2	PITPNC1	Isoform of Q9UKF7, Cytoplasmic phosphatidylinositol transfer protein 1;Isoform of Q9UKF7, Cytoplasmic phosphatidylinositol transfer protein 1;Isoform of Q9UKF7, Isoform 2 of Cytoplasmic phosphatidylinositol transfer protein 1	8	31768.66;31504.38;31782.69	7255.96	NaN	1991.79	5974.88	12039.6	5418.62	NaN	9091.62	4163.07	NaN	11689.5	5904.53	5167.38	3243.03	3308.49	2489.91	1725.81	NaN	NaN	NaN	NaN	NaN	NaN	NaN	13442.4	NaN	2760.19	2791.09	5832.85	1261.69	1800.49	1929.54	NaN	NaN	NaN	NaN	NaN	NaN	7292.71	1231.43	1459.71	3093.02	3641.76	1718.86	1306.01
A0A0C4DGP8;K7EJF0;Q96ST8;Q96ST8-3	CEP89	Isoform of Q96ST8, Centrosomal protein of 89 kDa;Isoform of Q96ST8, Centrosomal protein of 89 kDa;Centrosomal protein of 89 kDa;Isoform of Q96ST8, Isoform 3 of Centrosomal protein of 89 kDa	1	40235.3;47734.8;89589.88;89589.88-3	NaN	NaN	NaN	NaN	NaN	NaN	NaN	NaN	NaN	NaN	NaN	NaN	NaN	NaN	NaN	NaN	NaN	NaN	NaN	NaN	NaN	NaN	NaN	NaN	NaN	NaN	NaN	NaN	NaN	NaN	NaN	NaN	NaN	NaN	NaN	NaN	NaN	NaN	NaN	NaN	NaN	NaN	NaN	NaN	NaN
A0A0C4DGQ4;Q86W25	NLRP13	Isoform of Q86W25, NACHT, LRR and PYD domains-containing protein 13;NACHT, LRR and PYD domains-containing protein 13	3	118167.68;118883.56	NaN	2925.47	NaN	NaN	NaN	NaN	NaN	7601.52	NaN	NaN	13970.7	33451.4	8156.58	10922.8	5962.38	7175.04	1647.39	3181.98	NaN	1396.29	NaN	NaN	NaN	NaN	19771.1	24979.9	18650.7	13659.7	6628.32	6584.45	NaN	2308.35	1882.31	6299.65	NaN	NaN	NaN	NaN	11931.7	NaN	NaN	12619.8	NaN	5830.35	NaN
A0A0C4DGQ5;P04632	CAPNS1	Isoform of P04632, Calcium-activated neutral proteinase small subunit;Calpain small subunit 1	9	33786.05;28315.71	143252	196747	245107	235281	199205	178436	297711	175427	229240	335824	477373	786784	395381	370916	270902	222766	156822	116819	81488.2	71044.1	27815.5	53718.8	24972.4	40364.8	550418	1.7096e+06	534940	310294	310591	193892	169182	131100	71150.7	74722.1	30481.5	34399.2	27497.9	107530	372108	690441	651106	538342	536874	242625	139726
A0A0C4DGQ8;Q6IAN0	DHRS7B	Isoform of Q6IAN0, Dehydrogenase/reductase SDR family member 7B;Dehydrogenase/reductase SDR family member 7B	10	33524.06;35119.04	4623.79	6444.25	2877.26	3775.28	11391.4	7852.99	3454.19	10180.5	10245.5	3880.46	NaN	NaN	NaN	374.819	2007.42	2357.61	5708.15	10027	10539.3	9159.29	7834.84	13698	8655.85	5620.25	NaN	NaN	NaN	1227.47	NaN	2901.8	4405.92	6706.62	9939.38	9943.49	10957.2	7660.15	8479.81	3308.04	1785.11	NaN	NaN	NaN	1393.58	2858.11	8668.68
A0A0C4DGR2;M0QY25;M0QYH7;M0QYQ4;M0QZQ2;Q71SY5;Q71SY5-4;Q71SY5-5;Q71SY5-6;Q86YD1;Q86YD1-2	PTOV1;PTOV1;PTOV1;PTOV1;MED25;MED25;MED25;MED25;MED25;PTOV1;PTOV1	Isoform of Q86YD1, Prostate tumor overexpressed gene 1, isoform CRA_d;Isoform of Q86YD1, Prostate tumor-overexpressed gene 1 protein;Isoform of Q86YD1, Med25 domain-containing protein (Fragment);Isoform of Q86YD1, Med25 domain-containing protein;Isoform of Q71SY5, Mediator complex subunit 25;Mediator of RNA polymerase II transcription subunit 25;Isoform of Q71SY5, Isoform 4 of Mediator of RNA pol…	1	41515.92;43263.33;30525.38;26015.29;84585.16;78170.74;78170.74-4;78170.74-5;78170.74-6;46868.53;46868.53-2	NaN	NaN	NaN	NaN	NaN	NaN	NaN	NaN	NaN	NaN	NaN	NaN	NaN	NaN	NaN	NaN	NaN	283.527	NaN	NaN	NaN	NaN	NaN	1379.94	NaN	NaN	NaN	227.034	NaN	NaN	NaN	NaN	NaN	182.84	NaN	NaN	NaN	NaN	NaN	NaN	NaN	NaN	NaN	NaN	NaN
A0A0C4DGR5	ZNF496	Isoform of Q96IT1, Zinc finger protein 496 (Fragment)	1	58120.9	28336.8	NaN	NaN	NaN	NaN	NaN	NaN	47487.9	NaN	NaN	NaN	245336	NaN	NaN	NaN	55256.9	23030	NaN	NaN	NaN	NaN	NaN	152863	120852	NaN	NaN	41368	37915.1	32796.5	34021.8	37413.2	52323.1	59795	63716.5	57753.4	82970.5	NaN	54571.2	NaN	NaN	NaN	NaN	17755.9	NaN	NaN
A0A0C4DGS1;P39656;P39656-3	DDOST	Isoform of P39656, Dolichyl-diphosphooligosaccharide--protein glycosyltransferase 48 kDa subunit;Dolichyl-diphosphooligosaccharide--protein glycosyltransferase 48 kDa subunit;Isoform of P39656, Isoform 3 of Dolichyl-diphosphooligosaccharide--protein glycosyltransferase 48 kDa subunit	11	48799.47;50800.83;50800.83-3	307501	323649	205058	279958	395506	354089	259572	297417	339743	215382	39962.4	4109.18	6581.83	17535.9	33938.5	125705	211980	398204	511255	515279	1.15104e+06	1.27419e+06	852244	588753	35664.1	1775.9	12625.6	23882.8	24582	171261	204444	299165	463518	461654	649339	572404	694139	365269	85916.9	NaN	6472.65	16820.7	47264.7	108593	324788
A0A0C4DGV4;E9PLX3;O43504;R4GMU8	LAMTOR5	Isoform of O43504, Late endosomal/lysosomal adaptor and MAPK and MTOR activator 5;Isoform of O43504, Late endosomal/lysosomal adaptor and MAPK and MTOR activator 5;Ragulator complex protein LAMTOR5;Isoform of O43504, Late endosomal/lysosomal adaptor and MAPK and MTOR activator 5	1	18158.51;9527.96;9613.91;8215.4	299845	577452	348198	235958	536889	121481	215613	100959	305162	389073	67784.9	42995.6	20841.4	29979.5	53985.5	66594	70354.2	72542	69003.1	50789.5	29325.6	29980.1	14201	26014.4	72401.5	93496.1	58963.3	38247.1	46906.8	73586	61208.6	62278.1	96394.4	41682.6	39010.1	62013.8	30928.5	103183	38018	31576.4	42168.7	54578.7	86299.6	45795.6	69134.2
A0A0C4DGZ4;Q9Y5U4	INSIG2	Isoform of Q9Y5U4, Insulin-induced gene protein;Insulin-induced gene 2 protein	1	26414.94;24777.93	NaN	NaN	NaN	NaN	NaN	NaN	NaN	NaN	NaN	NaN	NaN	NaN	NaN	NaN	NaN	NaN	1238.54	2759.52	2840.69	1448.61	1680.54	1458.44	NaN	NaN	NaN	NaN	NaN	NaN	NaN	NaN	NaN	NaN	NaN	NaN	NaN	NaN	NaN	NaN	NaN	NaN	NaN	NaN	NaN	920.089	3878.11
A0A0C4DH01;Q9NVU0;Q9NVU0-2;Q9NVU0-3;Q9NVU0-4;Q9NVU0-5	POLR3E	Isoform of Q9NVU0, DNA-directed RNA polymerase III subunit RPC5;DNA-directed RNA polymerase III subunit RPC5;Isoform of Q9NVU0, Isoform 2 of DNA-directed RNA polymerase III subunit RPC5;Isoform of Q9NVU0, Isoform 3 of DNA-directed RNA polymerase III subunit RPC5;Isoform of Q9NVU0, Isoform 4 of DNA-directed RNA polymerase III subunit RPC5;Isoform of Q9NVU0, Isoform 5 of DNA-directed RNA polymerase…	2	75773.36;79898.04;79898.04-2;79898.04-3;79898.04-4;79898.04-5	6940.28	3624.45	7121.7	9061.51	NaN	5275.06	NaN	10322.6	6804.25	7599.68	NaN	12285.1	10599.8	19533.7	9529.41	14410.9	6098.72	1434.88	1543.11	2170.14	1603.92	1239.48	1684.92	1602.73	NaN	17174.7	15007.4	14267.6	16609.3	8306.82	7627.32	6128.06	2948.52	1570.36	2976.87	NaN	444.897	5135.58	37062.6	NaN	7188.4	5136	3605.87	4451.42	NaN
A0A0C4DH07;Q8N2S1;Q8N2S1-2;Q8N2S1-3	LTBP4	Isoform of Q8N2S1, Latent-transforming growth factor beta-binding protein 4;Latent-transforming growth factor beta-binding protein 4;Isoform of Q8N2S1, Isoform 2 of Latent-transforming growth factor beta-binding protein 4;Isoform of Q8N2S1, Isoform 3 of Latent-transforming growth factor beta-binding protein 4	3	169456.41;173435.18;173435.18-2;173435.18-3	NaN	NaN	NaN	NaN	NaN	NaN	NaN	NaN	NaN	NaN	NaN	NaN	NaN	NaN	NaN	NaN	NaN	NaN	NaN	NaN	NaN	NaN	NaN	NaN	NaN	NaN	NaN	NaN	NaN	NaN	NaN	NaN	NaN	NaN	NaN	NaN	NaN	NaN	NaN	NaN	NaN	NaN	NaN	916.625	1234.77
A0A0C4DH13;E5RG96;J3KQJ9;Q8N2E2	VWDE	Isoform of Q8N2E2, von Willebrand factor D and EGF domain-containing protein;Isoform of Q8N2E2, von Willebrand factor D and EGF domain-containing protein;Isoform of Q8N2E2, von Willebrand factor D and EGF domain-containing protein;von Willebrand factor D and EGF domain-containing protein	1	18998.96;39279.93;145609.21;176780.31	NaN	NaN	NaN	NaN	NaN	2302.73	NaN	NaN	NaN	NaN	NaN	NaN	NaN	37794.5	NaN	NaN	NaN	6632.01	NaN	NaN	NaN	NaN	NaN	NaN	NaN	NaN	NaN	NaN	NaN	14646.3	NaN	7967.06	NaN	NaN	NaN	NaN	NaN	NaN	NaN	NaN	NaN	NaN	NaN	NaN	2922.36
A0A0C4DH16;B8ZZS0;H7BXT7;Q9NYM9	BET1L	Isoform of Q9NYM9, t-SNARE coiled-coil homology domain-containing protein;Isoform of Q9NYM9, t-SNARE coiled-coil homology domain-containing protein;Isoform of Q9NYM9, t-SNARE coiled-coil homology domain-containing protein;BET1-like protein	2	11137.66;17106.97;6465.2;12388.14	NaN	NaN	8733.11	NaN	NaN	NaN	NaN	NaN	NaN	NaN	NaN	NaN	NaN	NaN	NaN	10053.8	7099.98	5951.4	3753.53	NaN	NaN	NaN	NaN	NaN	NaN	NaN	NaN	NaN	NaN	7302.34	8701.01	3469.48	NaN	NaN	NaN	NaN	NaN	NaN	NaN	NaN	NaN	NaN	4069.21	2737.65	4304.5
A0A0C4DH36	IGHV3-38	Probable non-functional immunoglobulin heavy variable 3-38	1	12758.5	NaN	NaN	NaN	NaN	NaN	8018.51	10268.7	8381.72	12373.4	NaN	NaN	NaN	NaN	NaN	NaN	NaN	NaN	NaN	NaN	NaN	NaN	NaN	NaN	NaN	NaN	NaN	NaN	NaN	NaN	NaN	NaN	NaN	NaN	NaN	NaN	NaN	NaN	4846.04	NaN	NaN	NaN	NaN	NaN	NaN	NaN
A0A0C4DH65	KRBA1	Isoform of A5PL33, KRAB domain-containing protein	1	111743	NaN	NaN	NaN	NaN	NaN	NaN	NaN	NaN	NaN	NaN	NaN	NaN	NaN	NaN	NaN	NaN	NaN	NaN	NaN	NaN	NaN	NaN	NaN	NaN	NaN	NaN	NaN	NaN	NaN	NaN	NaN	NaN	NaN	NaN	NaN	NaN	NaN	NaN	NaN	NaN	NaN	NaN	NaN	NaN	NaN
A0A0D2X7Z3;Q49AN0;Q49AN0-2	CRY2	Isoform of Q49AN0, Photolyase/cryptochrome alpha/beta domain-containing protein;Cryptochrome-2;Isoform of Q49AN0, Isoform 2 of Cryptochrome-2	2	68943.92;66946.61;66946.61-2	NaN	NaN	NaN	NaN	NaN	NaN	NaN	NaN	NaN	NaN	NaN	NaN	NaN	NaN	NaN	NaN	NaN	NaN	NaN	NaN	NaN	NaN	NaN	NaN	NaN	NaN	NaN	NaN	1576.79	937.133	2609.39	NaN	NaN	NaN	NaN	NaN	NaN	NaN	NaN	NaN	1995.8	NaN	515.254	NaN	NaN
A0A0D5XQ77;A0A0U5Q247;A0A140T8Z5;A0A140T981;A0A140T9R6;A0A140T9Y4;A0A140T9Z9;A0A140TA15;P01920;Q29967	HLA-DQB1	Isoform of P01920, Ig-like domain-containing protein;Isoform of P01920, Ig-like domain-containing protein;Isoform of P01920, Ig-like domain-containing protein;Isoform of P01920, Ig-like domain-containing protein (Fragment);Isoform of P01920, Ig-like domain-containing protein;Isoform of P01920, Ig-like domain-containing protein (Fragment);Isoform of P01920, MHC_II_beta domain-containing protein;Is…	2	30616.04;29814.14;30692.99;16665;26157.7;16617.9;15760.93;15868.98;29991.21;26080.75	NaN	NaN	690.783	1194.35	8686.86	NaN	6665.33	5302.11	2640.71	3648.21	NaN	NaN	NaN	NaN	NaN	NaN	NaN	NaN	NaN	2563.63	NaN	NaN	NaN	NaN	NaN	NaN	NaN	NaN	NaN	NaN	NaN	NaN	NaN	NaN	NaN	NaN	NaN	NaN	NaN	NaN	NaN	NaN	1834.05	3444.87	5684.35
A0A0D9SEI0;Q9P0P8	MTRES1	Isoform of Q9P0P8, Mitochondrial transcription rescue factor 1;Mitochondrial transcription rescue factor 1	1	28456.96;27941.29	NaN	NaN	NaN	2849.08	1164.58	NaN	5062.22	NaN	1935.67	1810.41	NaN	NaN	NaN	NaN	NaN	1167.55	4187.33	4958.09	2206.32	4268.81	28092.9	23275	15248	11970.5	NaN	NaN	NaN	NaN	NaN	1343.73	2564.91	2043.84	2596.67	3676.21	6561.38	9409.73	10797.5	1830.5	NaN	NaN	1435.1	1337.48	1976.5	1632.98	3119.62
A0A0D9SEI3;A0A0D9SEN2;A0A0D9SER5;P21127;P21127-2;P21127-3;P21127-8	CDK11B	Isoform of P21127, Protein kinase domain-containing protein;Isoform of P21127, Protein kinase domain-containing protein;Isoform of P21127, Protein kinase domain-containing protein;Cyclin-dependent kinase 11B;Isoform of P21127, Isoform SV1 of Cyclin-dependent kinase 11B;Isoform of P21127, Isoform 2 of Cyclin-dependent kinase 11B;Isoform of P21127, Isoform 8 of Cyclin-dependent kinase 11B	17	89437.77;90625.84;90232.18;92619.89;92619.89-2;92619.89-3;92619.89-8	28451	23510.1	35990.1	18979.6	15666.9	22069.8	20492.3	24027.5	18262.9	27722.2	11612.7	29338.4	20027.3	20113.1	16702.8	13939.5	9837.46	10075.6	7945.64	13189.7	18305.5	9395.37	23483.9	29271.8	10584.3	27999.4	18664.3	17399	15071.8	10754.4	10592	9312.72	8715.88	9004.54	10484.6	16692.4	16850.4	31924.3	10617.2	15562	9469.67	12677.2	10478.3	7226.57	8684.08
A0A0D9SEJ5;F5GY05;Q96EK7;Q96EK7-2	FAM120B	Isoform of Q96EK7, Constitutive coactivator of peroxisome proliferator-activated receptor gamma;Isoform of Q96EK7, Constitutive coactivator of peroxisome proliferator-activated receptor gamma;Constitutive coactivator of peroxisome proliferator-activated receptor gamma;Isoform of Q96EK7, Isoform 2 of Constitutive coactivator of peroxisome proliferator-activated receptor gamma	4	105188.01;106117;103783.35;103783.35-2	6406.26	1905.04	8977.77	4768.97	NaN	2994.24	1739.08	3759.52	3381.35	3217.57	NaN	1918.23	NaN	1301.23	963.043	1923.05	867.195	NaN	583.065	NaN	NaN	NaN	NaN	NaN	NaN	NaN	NaN	1524.28	724.291	890.655	395.265	NaN	NaN	NaN	NaN	NaN	NaN	NaN	NaN	NaN	NaN	1649.61	2255.54	1949.77	1722.64
A0A0D9SEK1	TCF4	Isoform of P15884, Transcription factor 4 (Fragment)	1	23522.5	NaN	NaN	NaN	NaN	NaN	NaN	NaN	7651.53	NaN	NaN	NaN	42967.6	NaN	NaN	26277.5	8386.15	NaN	NaN	5509.4	NaN	NaN	NaN	NaN	NaN	39846.7	68452.5	93066.9	27048.5	20305	18575	13251.3	13088.7	NaN	NaN	NaN	5465.69	NaN	NaN	8021.74	NaN	NaN	NaN	NaN	NaN	NaN
A0A0D9SEN7;A0A2R8Y7Z3;I3L0L0;Q13950;Q13950-2;Q13950-3	RUNX2	Isoform of Q13950, Runt-related transcription factor;Isoform of Q13950, Runt domain-containing protein;Isoform of Q13950, Runt domain-containing protein;Runt-related transcription factor 2;Isoform of Q13950, Isoform 2 of Runt-related transcription factor 2;Isoform of Q13950, Isoform 3 of Runt-related transcription factor 2	1	52655.55;36577.03;57669.31;56647.82;56647.82-2;56647.82-3	149270	114569	58320.1	113234	72062	188968	152613	203813	152407	85160.3	NaN	NaN	NaN	NaN	NaN	NaN	23099.1	19866.9	25049	13487	NaN	NaN	NaN	16331.3	NaN	NaN	NaN	NaN	12507.6	7896.52	11269.8	NaN	16967.9	17784	36792.6	38244.9	37844	41466.9	NaN	NaN	34840.1	37841.9	40329.9	74314.5	93246.4
A0A0D9SES8;H0YKN8;H0YKT5;H0YL70;H0YNI7;H0YNT2;Q04724;Q04726;Q04726-2;Q04726-3;Q04726-4;Q04726-5;Q04726-6;Q04726-7;Q04727;Q04727-2;Q04727-3;Q04727-4	TLE3;TLE3;TLE3;TLE3;TLE3;TLE3;TLE1;TLE3;TLE3;TLE3;TLE3;TLE3;TLE3;TLE3;TLE4;TLE4;TLE4;TLE4	Isoform of Q04726, Transducin-like enhancer protein 3;Isoform of Q04726, Transducin-like enhancer protein 3;Isoform of Q04726, Transducin-like enhancer protein 3;Isoform of Q04726, Transducin-like enhancer protein 3;Isoform of Q04726, Transducin-like enhancer protein 3;Isoform of Q04726, Transducin-like enhancer protein 3;Transducin-like enhancer protein 1;Transducin-like enhancer protein 3;Isofo…	2	83183.46;83937.37;83507.83;84477.93;38368.38;76897.35;83200.82;83416.64;83416.64-2;83416.64-3;83416.64-4;83416.64-5;83416.64-6;83416.64-7;83755.35;83755.35-2;83755.35-3;83755.35-4	NaN	NaN	NaN	NaN	NaN	NaN	NaN	NaN	NaN	NaN	NaN	NaN	43767.6	55479.4	27173.6	NaN	8682.55	6906.29	NaN	NaN	NaN	NaN	NaN	NaN	NaN	NaN	NaN	NaN	9135.87	NaN	NaN	NaN	NaN	NaN	NaN	NaN	NaN	NaN	NaN	NaN	22938.9	14755.5	13665.8	12248.4	NaN
A0A0D9SET2;A0A0D9SFD0;A0A0D9SGI5;A0A0R4J2G5;A0A1B0GTW4;A0A1B0GV32;D6R942;D6RB91;D6RC63;D6RCM6;D6RG14;D6RG21;D6RJA7;D6RJG6;D8L7E9;H0YM62;Q02078;Q02078-2;Q02078-3;Q02078-4;Q02078-5;Q02078-6;Q05BX2;Q06413;Q06413-2;Q06413-3;Q06413-4;Q06413-5;Q06413-6;Q14814;Q14814-2;Q14814-3;Q14814-4;Q14814-5;Q14814-6	MEF2C;MEF2C;MEF2C;MEF2C;MEF2C;MEF2C;MEF2C;MEF2C;MEF2C;MEF2C;MEF2C;MEF2C;MEF2C;MEF2C;MEF2C;MEF2A;MEF2A;MEF2A;MEF2A;MEF2A;MEF2A;MEF2A;MEF2D;MEF2C;MEF2C;MEF2C;MEF2C;MEF2C;MEF2C;MEF2D;MEF2D;MEF2D;MEF2D;MEF2D;MEF2D	Isoform of Q06413, MADS-box domain-containing protein (Fragment);Isoform of Q06413, MADS-box domain-containing protein;Isoform of Q06413, MADS-box domain-containing protein;Isoform of Q06413, MADS-box domain-containing protein;Isoform of Q06413, MADS-box domain-containing protein (Fragment);Isoform of Q06413, MADS-box domain-containing protein;Isoform of Q06413, MADS-box domain-containing protein…	1	22903.09;46892.53;51127.24;46986.54;14272.13;50064;24971.32;14067.08;26580.21;14944.96;10301.92;14613.53;21835.84;43129.76;42470.56;10057.67;54811.42;54811.42-2;54811.42-3;54811.42-4;54811.42-5;54811.42-6;16190.36;51221.24;51221.24-2;51221.24-3;51221.24-4;51221.24-5;51221.24-6;55937.81;55937.81-2;55937.81-3;55937.81-4;55937.81-5;55937.81-6	NaN	NaN	NaN	NaN	NaN	NaN	NaN	NaN	NaN	NaN	NaN	NaN	NaN	NaN	NaN	1285.1	NaN	NaN	511.752	635.307	NaN	NaN	319.263	2805.97	NaN	NaN	NaN	NaN	NaN	513.769	593.661	NaN	760.698	1205.66	1307.24	1312.11	898.544	3513.9	NaN	NaN	792.357	NaN	3.81829	579.008	676.591
A0A0D9SEU5;Q6VN20;Q6VN20-3;R4GMX8	RANBP10	Isoform of Q6VN20, Ran-binding protein 10;Ran-binding protein 10;Isoform of Q6VN20, Isoform 3 of Ran-binding protein 10;Isoform of Q6VN20, Ran-binding protein 10	7	67255.7;67256.67;67256.67-3;70485.24	11936.9	NaN	5767.86	4966.82	6307.12	NaN	NaN	NaN	6853.84	18487.7	8446.39	18469.5	31944.7	29919.9	18794.1	12518.2	8603.63	6890.34	4958.1	3710.07	3086.44	4091.04	4323.61	6378.62	19089.6	24343.1	31285.9	22345.7	19497.6	9629.88	13128.8	7611.5	5118.17	6145.86	2278.02	NaN	3087.41	NaN	9814.51	12466.3	20656.5	14983.6	10803.5	6825.88	6617.67
A0A0D9SEX5;Q9H6R6;Q9H6R6-2	ZDHHC6	Isoform of Q9H6R6, Palmitoyltransferase;Palmitoyltransferase ZDHHC6;Isoform of Q9H6R6, Isoform 2 of Palmitoyltransferase ZDHHC6	1	44157.84;47662.76;47662.76-2	NaN	NaN	NaN	NaN	NaN	NaN	NaN	NaN	NaN	NaN	NaN	NaN	NaN	NaN	NaN	NaN	NaN	5356.83	4647.62	NaN	NaN	NaN	NaN	NaN	NaN	NaN	NaN	NaN	NaN	NaN	NaN	NaN	NaN	NaN	NaN	NaN	NaN	NaN	NaN	NaN	NaN	NaN	NaN	NaN	9989.44
A0A0D9SEY1;E7EN19;E7ENQ1;G3XAA2;G5E948;H7C360;O95819;O95819-2;O95819-3;O95819-4;O95819-5;O95819-6	MAP4K4	Isoform of O95819, Mitogen-activated protein kinase kinase kinase kinase 4;Isoform of O95819, Mitogen-activated protein kinase kinase kinase kinase 4;Isoform of O95819, Mitogen-activated protein kinase kinase kinase kinase 4;Isoform of O95819, Mitogen-activated protein kinase kinase kinase kinase 4;Isoform of O95819, Mitogen-activated protein kinase kinase kinase kinase 4;Isoform of O95819, Mitog…	10	151083.59;144917.61;132165.9;133484.5;141148.69;134170.94;142100.79;142100.79-2;142100.79-3;142100.79-4;142100.79-5;142100.79-6	68548	126427	46986.6	50716.4	53661.1	54864.6	61444	44653	9590	37344.6	449045	19727	11514	7627.81	14932.3	16080.1	13719.9	16919.1	28299.8	24248.1	22979.8	23627.6	20720.5	16166.6	627820	13624.4	7516.46	13088.3	13865.6	17338.7	15376.8	19853.9	28136.4	25901.8	19940.1	16031.1	19516.7	17649.9	3926.66	3381.65	NaN	4648.22	8016.08	7375.82	16545.8
A0A0D9SF07	NRXN1	Isoform of Q9ULB1, LAM_G_DOMAIN domain-containing protein (Fragment)	1	NaN	NaN	NaN	NaN	NaN	NaN	NaN	NaN	NaN	NaN	NaN	NaN	NaN	NaN	NaN	NaN	NaN	NaN	NaN	NaN	NaN	NaN	NaN	2986.78	NaN	NaN	NaN	NaN	NaN	NaN	NaN	NaN	NaN	NaN	NaN	NaN	NaN	NaN	NaN	NaN	NaN	NaN	NaN	315.704	NaN	254.29
A0A0D9SF44;A0A0R4J2E2;Q9Y3T6;Q9Y3T6-3	R3HCC1	Isoform of Q9Y3T6, R3H domain-containing protein;Isoform of Q9Y3T6, R3H domain-containing protein;R3H and coiled-coil domain-containing protein 1;Isoform of Q9Y3T6, Isoform 2 of R3H and coiled-coil domain-containing protein 1	2	44294.1;49073.61;49091.64;49091.64-3	NaN	NaN	NaN	NaN	NaN	NaN	NaN	NaN	NaN	NaN	3092.77	4516.89	2234.96	NaN	2594.95	3279.75	NaN	NaN	NaN	NaN	NaN	NaN	NaN	NaN	NaN	16006	6839.92	1516.84	1436.7	1979.79	1546.64	NaN	NaN	NaN	NaN	NaN	NaN	NaN	NaN	NaN	5782.16	2860.85	5647.81	3323.06	2627.42
A0A0D9SF53;A0A0D9SFB3;A0A0D9SG12;A0A2R8Y4A4;A0A2R8Y645;A0A2R8YCW1;A0A2R8YF78;A0A2R8YFR4;A0A2R8YFS5;A0A2U3TZJ9;O00571	DDX3X	Isoform of O00571, RNA helicase;Isoform of O00571, RNA helicase;Isoform of O00571, RNA helicase;Isoform of O00571, RNA helicase;Isoform of O00571, RNA helicase;Isoform of O00571, RNA helicase;Isoform of O00571, RNA helicase;Isoform of O00571, RNA helicase;Isoform of O00571, RNA helicase;Isoform of O00571, RNA helicase;ATP-dependent RNA helicase DDX3X	35	81477.03;70840.03;71540.8;73243.41;79474.95;71693.75;70940.15;73127.3;73156.34;73214.38;73243.41	100069	100706	68999.1	62751.2	108445	84523	90402.5	110602	113476	99198.9	43123.9	37760.5	40582.7	47813.2	61786	93067.7	94502.5	105879	102727	94293.1	104709	84190.9	118923	102920	55163.8	31125.9	46101.9	68690.2	68828.9	126764	107825	114750	127894	109924	91131.8	82458.5	89224	90731.6	48486.9	15943.5	28973.4	43228.2	62381.8	83960.9	106793
A0A0D9SF60;Q99569;Q99569-2	PKP4	Isoform of Q99569, Plakophilin-4;Plakophilin-4;Isoform of Q99569, Isoform 2 of Plakophilin-4	13	133968.67;131868.3;131868.3-2	21988.7	16984	18708.9	21458.2	30269.3	20321.1	26573.9	16054.5	29489.1	24928	5847.1	NaN	NaN	NaN	NaN	5120.4	2032.48	3986.88	9496.13	13144.7	11338.9	10542.9	5218.37	15528.1	8433.24	NaN	NaN	NaN	NaN	1123.27	2497.86	5574.46	7196.76	8197.18	12465.8	11700.5	13061.3	10955.8	4950.21	NaN	1840.63	NaN	2835.78	210.638	1693.04
A0A0D9SF63;Q9BZK7	TBL1XR1	Isoform of Q9BZK7, F-box-like/WD repeat-containing protein TBL1XR1;F-box-like/WD repeat-containing protein TBL1XR1	1	51556.4;55594.88	7146.95	7838.3	5820.44	5588.6	8234.3	7740.46	7190.87	6717.4	7206.69	4558.65	2126.84	4134.29	3321.14	3379.13	1534.66	1138.31	461.462	NaN	1770.56	NaN	NaN	NaN	1535.8	1684.25	4398.44	2590.36	NaN	1083.39	946.494	NaN	397.52	NaN	NaN	180.261	1431.07	2267.48	NaN	2105.84	1499.05	2922.34	3290.43	1967.32	718.119	770.508	898.747
A0A0D9SFB1	DNM1	Isoform of Q05193, Dynamin GTPase	5	94017	15738.4	NaN	17046.4	8038.7	NaN	NaN	16359.1	10976.7	NaN	22388.1	NaN	14619.3	NaN	NaN	NaN	NaN	5092.96	NaN	4742.04	NaN	NaN	NaN	7779.44	NaN	NaN	NaN	14161.9	11567.8	9680.59	4352.4	NaN	NaN	5063.69	NaN	NaN	5532.99	9988.04	9064.32	NaN	NaN	NaN	NaN	NaN	5042.24	1354.4
A0A0D9SFB5;P08319;P08319-2	ADH4	Isoform of P08319, PKS_ER domain-containing protein;All-trans-retinol dehydrogenase [NAD(+)] ADH4;Isoform of P08319, Isoform 2 of All-trans-retinol dehydrogenase [NAD(+)] ADH4	30	41598.29;40221.74;40221.74-2	816236	1.33354e+06	1.30013e+06	878043	367834	729280	642621	882726	607919	411985	3.39316e+06	5782663	3.32988e+06	3.10437e+06	1.85706e+06	1.37263e+06	914525	622057	344010	321911	122459	141344	142950	224175	2.11459e+06	2.27344e+06	1.60326e+06	1.38854e+06	1.23501e+06	706320	761283	495999	211418	209477	76278.8	43943.8	49460.3	191584	2.10464e+06	3274656	2.31572e+06	1.55415e+06	1.03316e+06	999670	669748
A0A0D9SFE1;Q9H936	SLC25A22	Isoform of Q9H936, Mitochondrial glutamate carrier 1 (Fragment);Mitochondrial glutamate carrier 1	9	26214.52;34470.2	70044.9	40552	33442.9	13807.8	42391.7	38721.5	36280.6	32656.8	31040.6	39495.6	5373.92	NaN	35318.8	1607.74	20086.6	13637.8	18626.6	46543.9	95098.1	146363	462047	415958	244070	188955	4029.19	NaN	2202.08	2969.9	3778.46	14569.1	18817.5	53530.5	119289	131700	303974	208224	285416	206584	23959.1	NaN	2112.67	NaN	8294.29	19128.1	57762.5
A0A0D9SFG6;O43739;O43739-2;Q15438;Q15438-2;Q15438-3;Q99418;Q99418-2	CYTH2;CYTH3;CYTH3;CYTH1;CYTH1;CYTH1;CYTH2;CYTH2	Isoform of Q99418, Cytohesin-2;Cytohesin-3;Isoform of O43739, Isoform 2 of Cytohesin-3;Cytohesin-1;Isoform of Q15438, Isoform 2 of Cytohesin-1;Isoform of Q15438, Isoform 3 of Cytohesin-1;Cytohesin-2;Isoform of Q99418, Isoform 2 of Cytohesin-2	1	46560.12;46348.64;46348.64-2;46412.66;46412.66-2;46412.66-3;46546.1;46546.1-2	6228.53	NaN	NaN	4606.12	NaN	4134.73	NaN	6199.29	NaN	NaN	30467.1	53484.9	27168.6	27044.3	18486.9	13888.3	10607.4	NaN	20701.2	19630.5	10972.6	13363.3	12252.1	21446.8	35952.3	NaN	32256.2	23670.5	23341.1	13344.7	12803.7	12203.1	19654.7	15738.8	10652.4	NaN	12162.6	8319.09	13752.9	NaN	11642.3	13532.5	11852.2	7278.45	13074.3
A0A0D9SFJ2;A0A1B0GWF1;A0A2R8Y5Y4;A0A2R8Y6P1;Q6ZU35	CRACD	Isoform of Q6ZU35, Capping protein-inhibiting regulator of actin dynamics (Fragment);Isoform of Q6ZU35, DUF4592 domain-containing protein (Fragment);Isoform of Q6ZU35, Capping protein-inhibiting regulator of actin dynamics (Fragment);Isoform of Q6ZU35, DUF4592 domain-containing protein (Fragment);Capping protein inhibiting regulator of actin dynamics	1	3966.4;44563.92;5423.11;54149.71;136760.44	5103.38	2535.46	NaN	5997.41	1366.54	NaN	4782.04	8111.76	5820.07	6353.41	NaN	NaN	NaN	NaN	NaN	NaN	NaN	NaN	12381	NaN	NaN	NaN	NaN	NaN	NaN	NaN	NaN	NaN	NaN	NaN	NaN	NaN	NaN	NaN	NaN	NaN	NaN	NaN	NaN	NaN	NaN	NaN	NaN	NaN	NaN
A0A0D9SFK2;Q92614;Q92614-3;Q92614-4	MYO18A	Isoform of Q92614, Unconventional myosin-XVIIIa;Unconventional myosin-XVIIIa;Isoform of Q92614, Isoform 3 of Unconventional myosin-XVIIIa;Isoform of Q92614, Isoform 4 of Unconventional myosin-XVIIIa	60	231106.73;233115.06;233115.06-3;233115.06-4	71830.9	63112.5	54290.6	62753	78073.4	61253.9	61189.9	46214.7	71460.2	82407	23882.2	39410.1	47240.1	50660.5	33455.9	25996.9	22090.4	22742.5	35188.8	45082.5	45743.7	41982.7	28483.9	57138	24395.6	31984.3	57382.1	40911.6	38153.9	23386.4	24485	28802.1	35793.9	33591.8	38872.4	47051.7	34466.2	72196	36763.7	32820.5	42243.2	35582.6	25521.4	25074.1	25522.7
A0A0D9SFM0;Q149N8;Q149N8-4	SHPRH	Isoform of Q149N8, E3 ubiquitin-protein ligase SHPRH;E3 ubiquitin-protein ligase SHPRH;Isoform of Q149N8, Isoform 3 of E3 ubiquitin-protein ligase SHPRH	1	193462.68;193079.35;193079.35-4	NaN	NaN	NaN	NaN	NaN	NaN	NaN	NaN	NaN	NaN	NaN	NaN	NaN	NaN	NaN	NaN	NaN	NaN	9245.66	2357.76	NaN	NaN	NaN	NaN	NaN	NaN	NaN	NaN	NaN	NaN	NaN	NaN	NaN	NaN	NaN	NaN	NaN	NaN	NaN	NaN	NaN	NaN	NaN	NaN	NaN
A0A0D9SFR6;Q16760;Q16760-2;Q86XP1;Q86XP1-2;Q86XP1-3;Q86XP1-5	DGKH;DGKD;DGKD;DGKH;DGKH;DGKH;DGKH	Isoform of Q86XP1, Diacylglycerol kinase;Diacylglycerol kinase delta;Isoform of Q16760, Isoform 1 of Diacylglycerol kinase delta;Diacylglycerol kinase eta;Isoform of Q86XP1, Isoform 2 of Diacylglycerol kinase eta;Isoform of Q86XP1, Isoform 3 of Diacylglycerol kinase eta;Isoform of Q86XP1, Isoform 4 of Diacylglycerol kinase eta	1	114095.29;134525.49;134525.49-2;134865.57;134865.57-2;134865.57-3;134865.57-5	NaN	NaN	NaN	NaN	NaN	NaN	NaN	NaN	NaN	NaN	NaN	NaN	34112.5	NaN	35158.8	14985.5	NaN	25798.7	NaN	12208.8	16883.2	NaN	NaN	NaN	32335.2	11949.1	NaN	NaN	22779.2	NaN	26484.5	15300.7	NaN	15229.3	NaN	NaN	NaN	NaN	NaN	NaN	24670	18903.6	16925.1	21222.5	NaN
A0A0D9SFT8	NCOA6	Isoform of Q14686, Nuclear receptor coactivator 6 (Fragment)	1	NaN	NaN	NaN	NaN	NaN	NaN	NaN	NaN	NaN	NaN	NaN	NaN	NaN	NaN	NaN	NaN	NaN	NaN	NaN	NaN	NaN	NaN	NaN	NaN	NaN	NaN	NaN	NaN	NaN	NaN	NaN	1371.59	NaN	NaN	NaN	NaN	NaN	NaN	NaN	NaN	4207.18	NaN	NaN	NaN	NaN	NaN
A0A0D9SG52;Q6ZWI9	ENSG00000281613;RFPL4B	ENSG00000281613 readthrough, RING-type domain-containing protein (Fragment);Ret finger protein-like 4B	1	14798.13;29922.36	NaN	0.508208	NaN	570.186	NaN	NaN	NaN	NaN	NaN	NaN	NaN	NaN	NaN	NaN	NaN	NaN	NaN	NaN	NaN	NaN	NaN	NaN	NaN	NaN	NaN	NaN	NaN	NaN	NaN	NaN	NaN	NaN	NaN	NaN	NaN	NaN	NaN	NaN	NaN	NaN	NaN	NaN	NaN	NaN	4136.24
A0A0D9SG71;P49459;P49459-3	UBE2A	Isoform of P49459, UBC core domain-containing protein;Ubiquitin-conjugating enzyme E2 A;Isoform of P49459, Isoform 3 of Ubiquitin-conjugating enzyme E2 A	2	13635.24;17315.42;17315.42-3	61277	54262.5	37775.6	31567.2	74340	26970	49279	34186.5	48429.9	80158.9	51860.8	NaN	NaN	NaN	NaN	NaN	11139.1	NaN	NaN	NaN	NaN	NaN	NaN	NaN	54815.1	NaN	14330.1	6358.23	25924.2	NaN	7496.65	NaN	NaN	NaN	NaN	NaN	NaN	21095.5	NaN	NaN	NaN	75678.5	69704.4	14330.7	4895.91
A0A0D9SG72;A0A1B0GTP9;A0A1B0GVQ5;A0A1B0GWF2;A0A2R8Y5D4;P61764;P61764-2	STXBP1	Isoform of P61764, Syntaxin-binding protein 1;Isoform of P61764, Syntaxin-binding protein 1;Isoform of P61764, Syntaxin-binding protein 1;Isoform of P61764, Syntaxin-binding protein 1;Isoform of P61764, Syntaxin-binding protein 1 (Fragment);Syntaxin-binding protein 1;Isoform of P61764, Isoform 2 of Syntaxin-binding protein 1	10	66160.93;67328.17;65790.68;65216;NaN;67568.71;67568.71-2	21899.3	22785.6	11027.4	10063	17908.7	12829	9864.18	14550.2	15218.9	14498.4	NaN	3758.7	1229.36	3504.5	7764.66	5686.97	7129.29	14819.3	22531.1	21016.7	13584.7	16195.9	8211.61	15601.2	3556.63	NaN	2417.6	4182.27	4008.95	10687.2	8255.49	14118.9	21020.2	17801	15320.5	16905.2	11378	15427.7	5634.94	NaN	3128.55	2640.27	3782.31	5332.09	9521.12
A0A0D9SG79;Q9NZ09;Q9NZ09-3;Q9NZ09-4	UBAP1	Isoform of Q9NZ09, Ubiquitin-associated protein 1 (Fragment);Ubiquitin-associated protein 1;Isoform of Q9NZ09, Isoform 3 of Ubiquitin-associated protein 1;Isoform of Q9NZ09, Isoform 4 of Ubiquitin-associated protein 1	3	57854.46;55083.56;55083.56-3;55083.56-4	7465.7	7718.29	7386.82	4685.4	12350.2	NaN	2308.7	NaN	7236.02	10533	NaN	NaN	NaN	NaN	NaN	NaN	8716.48	NaN	NaN	NaN	NaN	NaN	NaN	NaN	NaN	NaN	NaN	NaN	NaN	7611.68	NaN	8242.68	NaN	NaN	NaN	NaN	NaN	NaN	NaN	NaN	NaN	NaN	7717.38	961.504	3191.45
A0A0D9SG96;Q9ULB1-3	NRXN1	Isoform of Q9ULB1, EGF-like domain-containing protein (Fragment);Isoform of Q9ULB1, Isoform 3a of Neurexin-1	1	14656.41;169913.23	739.702	NaN	NaN	NaN	NaN	2141.09	NaN	3648.23	NaN	NaN	2905.13	NaN	NaN	NaN	804.821	NaN	1032.97	283.095	1554.97	1028.15	NaN	NaN	NaN	NaN	NaN	NaN	3274.13	889.077	1431.33	NaN	713.989	NaN	NaN	NaN	480.225	666.415	NaN	880.364	NaN	NaN	2608.32	3757.64	2920.37	4072.91	2163.32
A0A0D9SGD6;B0QZE2;B7Z2J6;E7ENI9;E7EV75;Q15326;Q15326-2;Q15326-5	ZMYND11	Isoform of Q15326, Zinc finger MYND domain-containing protein 11;Isoform of Q15326, Zinc finger MYND domain-containing protein 11;Isoform of Q15326, Zinc finger MYND domain-containing protein 11;Isoform of Q15326, Zinc finger MYND domain-containing protein 11;Isoform of Q15326, PHD-type domain-containing protein;Zinc finger MYND domain-containing protein 11;Isoform of Q15326, Isoform 2 of Zinc fi…	5	70891.79;61286.93;64354.44;67406.77;72613.74;70962.87;70962.87-2;70962.87-5	8059.13	4673.26	6291.4	8257.15	NaN	5103.81	3619.13	4642.04	10876.3	10597.3	NaN	NaN	NaN	NaN	NaN	NaN	NaN	NaN	4786.85	NaN	NaN	2937.64	NaN	21933.8	NaN	15835.1	NaN	NaN	NaN	4034.32	NaN	NaN	NaN	NaN	NaN	2777.46	NaN	NaN	NaN	NaN	NaN	NaN	NaN	2176.71	NaN
A0A0D9SGE8;Q5JRC6;Q8IWS0;Q8IWS0-2;Q8IWS0-3;Q8IWS0-4;Q8IWS0-5	PHF6	Isoform of Q8IWS0, PHD finger protein 6;Isoform of Q8IWS0, PHD finger protein 6;PHD finger protein 6;Isoform of Q8IWS0, Isoform 2 of PHD finger protein 6;Isoform of Q8IWS0, Isoform 3 of PHD finger protein 6;Isoform of Q8IWS0, Isoform 4 of PHD finger protein 6;Isoform of Q8IWS0, Isoform 5 of PHD finger protein 6	1	41361.53;36430.36;41290.45;41290.45-2;41290.45-3;41290.45-4;41290.45-5	NaN	NaN	NaN	NaN	NaN	NaN	NaN	NaN	NaN	NaN	NaN	NaN	NaN	NaN	NaN	NaN	NaN	NaN	NaN	NaN	NaN	NaN	NaN	NaN	NaN	NaN	NaN	NaN	NaN	NaN	NaN	NaN	NaN	NaN	NaN	NaN	NaN	NaN	NaN	NaN	NaN	3764.15	NaN	3204.18	1607.89
A0A0D9SGF6;Q13813;Q13813-2	SPTAN1	Isoform of Q13813, Spectrin alpha chain, non-erythrocytic 1;Spectrin alpha chain, non-erythrocytic 1;Isoform of Q13813, Isoform 2 of Spectrin alpha chain, non-erythrocytic 1	172	287604.92;284539.35;284539.35-2	1.12815e+06	2.4055e+06	2.32605e+06	1.57062e+06	1.88648e+06	958134	1.75894e+06	640752	1.29438e+06	2.37609e+06	303087	367500	258362	298259	267282	264454	235520	458654	989004	1.39766e+06	1.27428e+06	1.33761e+06	971085	1.28987e+06	469608	883739	427439	352507	326087	280696	290207	485704	885474	822435	1.07362e+06	1.31021e+06	1187139	1.28604e+06	735786	340076	307293	410672	465415	260008	369972
A0A0D9SGH0;A0A1B0GV11;Q92581;Q92581-2;Q92581-3	SLC9A6	Isoform of Q92581, Sodium/hydrogen exchanger;Isoform of Q92581, Sodium/hydrogen exchanger;Sodium/hydrogen exchanger 6;Isoform of Q92581, Isoform 2 of Sodium/hydrogen exchanger 6;Isoform of Q92581, Isoform 3 of Sodium/hydrogen exchanger 6	3	75840.23;68505.04;74161.63;74161.63-2;74161.63-3	82325.9	NaN	NaN	NaN	NaN	NaN	NaN	NaN	23331.8	NaN	NaN	NaN	3734.47	1951.94	11976.8	10879.2	16172.8	12174.1	6574.97	5542.56	5211.15	NaN	2031.42	3249.18	NaN	NaN	3150.2	9335.7	9037.22	21235.2	23760.2	12253.9	4679.33	6738.87	3718.54	NaN	2026.27	NaN	NaN	NaN	2593.52	3597.22	14853.7	13490.5	22220.9
A0A0D9SGJ6;C9JFZ1;J3KPK1;J3KQV8;O43426;O43426-2;O43426-4	SYNJ1	Isoform of O43426, Phosphoinositide 5-phosphatase;Isoform of O43426, Phosphoinositide 5-phosphatase;Isoform of O43426, Phosphoinositide 5-phosphatase;Isoform of O43426, Phosphoinositide 5-phosphatase;Synaptojanin-1;Isoform of O43426, Isoform 2 of Synaptojanin-1;Isoform of O43426, Isoform 3 of Synaptojanin-1	5	168158.56;149305.41;139914.84;177549.14;173103.07;173103.07-2;173103.07-4	14695.4	13425.6	16385.8	13208.1	28864.8	NaN	6078.65	8595.14	8260.27	13589.2	16023.3	27207.3	20560.7	19194.4	12897.8	10742	7747.65	10142.9	13565.5	15948.8	NaN	NaN	NaN	6921.5	24578.2	18899.2	14840	15457.4	17456.2	7694.36	9549.15	9068.63	16380.3	14043.2	12645	5667.49	15296	NaN	NaN	16059.7	12983.4	5983	4249.51	7169	6496.29
A0A0G2JH30;A0A0G2JPX0;A0A2R8YFP9;A6NK88;P49918;P49918-2	CDKN1C	Isoform of P49918, Cyclin-dependent kinase inhibitor 1C;Isoform of P49918, Cyclin-dependent kinase inhibitor 1C;Isoform of P49918, Cyclin-dependent kinase inhibitor 1C;Isoform of P49918, Cyclin-dependent kinase inhibitor 1C;Cyclin-dependent kinase inhibitor 1C;Isoform of P49918, Isoform Short of Cyclin-dependent kinase inhibitor 1C	1	31217.43;32354.66;19787.4;15131.09;32177.45;32177.45-2	NaN	NaN	NaN	NaN	NaN	NaN	NaN	NaN	NaN	NaN	NaN	15993.4	NaN	NaN	NaN	NaN	NaN	NaN	NaN	NaN	NaN	NaN	NaN	NaN	NaN	NaN	3021.76	NaN	NaN	NaN	NaN	NaN	NaN	NaN	NaN	NaN	NaN	NaN	NaN	3816.04	1697.61	1511.49	4746.06	NaN	NaN
A0A0G2JH50;A0A0G2JIF0;A0A1W2PS56;A2BF26;Q5RIP0	HLA-C	Isoform of P10321, Ig-like domain-containing protein;Isoform of P10321, Ig-like domain-containing protein;Isoform of P10321, Ig-like domain-containing protein;Isoform of P10321, Ig-like domain-containing protein;Isoform of P10321, Ig-like domain-containing protein	1	41564.72;41467.93;26870.21;44531.5;40911.97	NaN	NaN	NaN	NaN	NaN	NaN	NaN	NaN	NaN	NaN	NaN	NaN	NaN	NaN	3100.09	NaN	NaN	NaN	NaN	NaN	NaN	NaN	NaN	NaN	NaN	NaN	NaN	NaN	NaN	NaN	NaN	NaN	NaN	NaN	NaN	NaN	NaN	NaN	NaN	NaN	NaN	NaN	NaN	676.037	6723.45
A0A0G2JH68;O60610	DIAPH1	Isoform of O60610, Protein diaphanous homolog 1;Protein diaphanous homolog 1	40	141358.39;141347.32	71042.7	110675	89745.4	69551.6	136172	52797	76329.8	57152.7	83268.7	97239.8	93222.9	126432	98597.1	89964	63638.1	48685.2	38030.3	31300.1	23610.1	21379	13734.1	15466.2	18571.7	17834.5	107295	97923.6	80205	70309.4	68431.5	32618.2	40664.8	28287.7	21720.7	20334.2	12661.4	11417.7	12761.9	18583.3	59251.1	101109	77179.4	62721.7	45106.5	36583.7	30254.2
A0A0G2JHC2;Q6NYC8	PPP1R18	Isoform of Q6NYC8, PPP1R18;Phostensin	4	68041.75;67942.61	NaN	NaN	NaN	NaN	NaN	NaN	NaN	NaN	NaN	NaN	NaN	NaN	NaN	NaN	NaN	NaN	NaN	481.525	2986.62	4930.39	1481.45	3224.72	1020.74	5320.74	NaN	NaN	NaN	NaN	NaN	NaN	NaN	184.719	1310.16	1392.58	943.746	NaN	1852.13	2459.49	1074.21	NaN	NaN	NaN	NaN	NaN	410.322
A0A0G2JHJ2;Q92759;Q92759-2	GTF2H4	Isoform of Q92759, General transcription factor IIH subunit 4 (Fragment);General transcription factor IIH subunit 4;Isoform of Q92759, Isoform 2 of General transcription factor IIH subunit 4	2	15207.83;52186.34;52186.34-2	NaN	NaN	NaN	NaN	NaN	NaN	NaN	NaN	NaN	NaN	NaN	NaN	NaN	NaN	NaN	NaN	NaN	NaN	NaN	NaN	NaN	NaN	NaN	1639.74	NaN	NaN	NaN	NaN	NaN	NaN	NaN	NaN	NaN	NaN	NaN	NaN	NaN	NaN	NaN	NaN	NaN	NaN	NaN	NaN	NaN
A0A0G2JHL0;A0A0G2JK44;A0A140T9E9;A0A140T9F7;A0A140T9V2;H0Y6K2;P25440;P25440-2;P25440-3;U3KQA6	BRD2	Isoform of P25440, Bromodomain-containing protein 2;Isoform of P25440, Bromodomain-containing protein 2;Isoform of P25440, Bromodomain-containing protein 2 (Fragment);Isoform of P25440, Bromodomain-containing protein 2 (Fragment);Isoform of P25440, Bromodomain-containing protein 2 (Fragment);Isoform of P25440, Bromodomain-containing protein 2 (Fragment);Bromodomain-containing protein 2;Isoform of…	7	67256.55;92066.44;NaN;NaN;71201.16;NaN;88060.79;88060.79-2;88060.79-3;61177.78	6893.17	3089.17	4590.78	4018.51	9503.53	3291.14	9808.16	NaN	10687.2	4744.02	NaN	NaN	NaN	NaN	NaN	NaN	NaN	NaN	NaN	NaN	2559.04	NaN	NaN	16118.3	NaN	NaN	NaN	NaN	NaN	NaN	NaN	NaN	1496.67	NaN	1358.29	48236.3	NaN	32110.4	NaN	NaN	NaN	NaN	NaN	NaN	NaN
A0A0G2JI43;A0A0G2JIJ2;A0A140T926;A0A140T9C9;A0A140T9I2;A0A140T9R0;A0A140T9R2;A0A140T9T8;A0A140T9U6;F6UB75;P28068	HLA-DMB;HLA-DMB;HLA-DMB;HLA-DMB;HLA-DMB;HLA-DMB;HLA-DMB;HLA-DMB;HLA-DMB;ENSG00000248993;HLA-DMB	Isoform of P28068, Ig-like domain-containing protein;Isoform of P28068, Ig-like domain-containing protein;Isoform of P28068, MHC_II_beta domain-containing protein (Fragment);Isoform of P28068, MHC_II_beta domain-containing protein (Fragment);Isoform of P28068, MHC_II_beta domain-containing protein (Fragment);Isoform of P28068, MHC_II_beta domain-containing protein (Fragment);Isoform of P28068, MH…	1	28282.61;28294.66;19438.38;19438.38;19438.38;19438.38;19438.38;19438.38;19438.38;19438.38;28943.12	NaN	NaN	NaN	NaN	NaN	NaN	NaN	NaN	NaN	NaN	2740.56	NaN	4730.08	NaN	NaN	1558.96	1118.86	355.767	NaN	NaN	NaN	1031.81	554.993	NaN	2398.27	NaN	948.239	NaN	1355.77	792.459	568.025	729.31	661.07	795.418	NaN	458.258	NaN	1580.5	NaN	NaN	NaN	2777.53	NaN	NaN	NaN
A0A0G2JIR1;A0A0G2JIS2;A0A0G2JK64;A0A0G2JRN8;A0A0G2JRR0;A2ABF8;A2ABF9;Q96KQ7;Q96KQ7-2	EHMT2	Isoform of Q96KQ7, Histone-lysine N-methyltransferase EHMT2;Isoform of Q96KQ7, Histone-lysine N-methyltransferase EHMT2;Isoform of Q96KQ7, Histone-lysine N-methyltransferase EHMT2;Isoform of Q96KQ7, Histone-lysine N-methyltransferase EHMT2 (Fragment);Isoform of Q96KQ7, Histone-lysine N-methyltransferase EHMT2;Isoform of Q96KQ7, Histone-lysine N-methyltransferase EHMT2;Isoform of Q96KQ7, Histone-l…	3	135431.31;129031.83;138782.96;102893.88;99542.23;135418.31;138769.96;132370.48;132370.48-2	NaN	NaN	NaN	NaN	NaN	NaN	NaN	NaN	NaN	2714.9	NaN	NaN	NaN	NaN	NaN	NaN	NaN	NaN	NaN	NaN	NaN	NaN	4502.92	14690.1	NaN	NaN	NaN	NaN	NaN	NaN	NaN	NaN	NaN	NaN	1886.84	6406.29	4481.43	17249.1	NaN	NaN	NaN	NaN	NaN	NaN	NaN
A0A0G2JIW1;P0DMV8;P0DMV9	HSPA1B;HSPA1A;HSPA1B	Isoform of P0DMV9, Heat shock 70 kDa protein 1B;Heat shock 70 kDa protein 1A;Heat shock 70 kDa protein 1B	33	70109.28;70052.23;70052.23	1.00605e+06	825360	997040	1.02187e+06	792307	1.31721e+06	1.11521e+06	1.77737e+06	1.27312e+06	932018	2.1131e+06	3.75388e+06	1.8341e+06	1.9754e+06	1.24307e+06	1.18578e+06	911790	940927	888124	726039	650264	829316	758491	853713	1.79803e+06	3315704	1.78451e+06	1199974	1.16961e+06	788038	747575	735979	717523	583729	501151	589730	606609	1.16709e+06	1.27916e+06	2.35657e+06	2.03788e+06	1.94828e+06	1.65073e+06	1170077	989170
A0A0G2JJD3;O95870	ABHD16A	Isoform of O95870, Alpha/beta hydrolase domain-containing protein 16A;Phosphatidylserine lipase ABHD16A	15	67519.08;63243.34	42067.3	57548.3	39543.1	30434.7	52077.2	38336	32830.4	37772.2	45715.9	32192.3	4764.46	NaN	4013.25	5930.94	8283.09	17286.3	35002.7	55223.9	55550.1	43705.9	64784.6	74624	49773.9	37404.9	7547.13	NaN	2897.54	5183.02	6935.42	22051.7	27848.9	39103.6	51345.7	47239.3	56954.7	50580.1	58673.2	37805	6284.8	NaN	NaN	4716.02	12823.3	26882.7	59782
A0A0G2JJP1;Q9C019	TRIM15	Isoform of Q9C019, TRIM15;Tripartite motif-containing protein 15	5	52139.56;52112.54	11774.3	32107.2	11360.4	10024.6	NaN	7224.06	11840.1	5950.1	17968.9	29512.8	NaN	NaN	2000.38	11755.6	22461.3	26047.2	23429.3	30218.3	3454.65	6036.41	5354.29	40515.5	20292.2	4170.86	2912.86	7784.44	31343	32520.1	24595.5	32975.2	30773.6	17721.6	27718.8	1978.82	3330.63	19302	41155.8	16186.2	1342.13	NaN	11154.7	23024.6	21920.4	12537.2	21955.6
A0A0G2JL52;A0A140T8Y0;A0A140TA35;B4E0K6;Q5ST30;Q5ST30-4	VARS2	Isoform of Q5ST30, Valyl-tRNA synthetase;Isoform of Q5ST30, Valyl-tRNA synthetase;Isoform of Q5ST30, Valyl-tRNA synthetase;Isoform of Q5ST30, Valyl-tRNA synthetase;Valine--tRNA ligase, mitochondrial;Isoform of Q5ST30, Isoform 4 of Valine--tRNA ligase, mitochondrial	14	121557.42;118461.79;121515.34;118503.87;118489.85;118489.85-4	11967.8	28069.1	15358.3	14024.3	19542	19117.7	8657.95	31079.8	15551	14713.2	3787.12	9421.4	4694.36	5268.39	NaN	2661.02	2824.42	NaN	1917.58	4414.9	31983.2	31599.3	23611.4	20470.5	NaN	NaN	200.788	NaN	1527.36	NaN	733.496	2311.52	4979.59	8086.27	21804.7	49953.1	28521.4	37873.4	5593.04	4655.97	6112.4	3282.18	1325.39	2621.49	1270.37
A0A0G2JLC7	PKLR	Isoform of P30613, Pyruvate kinase PKLR	1	4778.4	NaN	NaN	NaN	NaN	NaN	NaN	NaN	NaN	NaN	NaN	NaN	NaN	NaN	NaN	NaN	NaN	NaN	NaN	NaN	NaN	NaN	NaN	NaN	NaN	NaN	NaN	NaN	NaN	NaN	NaN	NaN	NaN	NaN	NaN	NaN	NaN	NaN	NaN	NaN	NaN	NaN	NaN	NaN	351.054	485.32
A0A0G2JLK7	CYP2D6	Isoform of P10635, Cytochrome P450 2D6	1	50064.9	42240.7	36625.1	64974.9	37763.8	NaN	15381.6	23137.5	48739.6	43097.3	35378.5	NaN	NaN	NaN	NaN	NaN	NaN	NaN	NaN	NaN	NaN	NaN	NaN	NaN	NaN	NaN	NaN	NaN	NaN	NaN	NaN	NaN	NaN	NaN	NaN	NaN	NaN	NaN	NaN	NaN	NaN	NaN	NaN	10249.8	42183	119634
A0A0G2JLQ8;A0A0G2JLX3;A0A0G2JNC8;A0A0G2JP37;A0A0G2JPB6;A0A0G2JPQ2;F5H5B1;F5H7Q5;J3KN39;K7EJ90;K7ELX1;Q9NX02;Q9NX02-2;Q9NX02-3;Q9NX02-4	NLRP2	Isoform of Q9NX02, NACHT, LRR and PYD domains-containing protein 2 (Fragment);Isoform of Q9NX02, NACHT, LRR and PYD domains-containing protein 2;Isoform of Q9NX02, NACHT, LRR and PYD domains-containing protein 2 (Fragment);Isoform of Q9NX02, NACHT, LRR and PYD domains-containing protein 2 (Fragment);Isoform of Q9NX02, NACHT, LRR and PYD domains-containing protein 2;Isoform of Q9NX02, NACHT, LRR a…	1	99777.25;118108.37;102618.48;100241.64;96353.09;120485.21;17717.51;12556.49;120195.88;14350.59;16189.58;120515.24;120515.24-2;120515.24-3;120515.24-4	NaN	NaN	NaN	NaN	NaN	NaN	5251.04	NaN	3505.98	2156.96	NaN	6306.2	NaN	NaN	NaN	NaN	NaN	NaN	NaN	NaN	NaN	NaN	NaN	NaN	NaN	NaN	NaN	NaN	NaN	NaN	NaN	NaN	NaN	NaN	NaN	948.798	2610.65	NaN	3130.46	NaN	NaN	NaN	NaN	1862.32	NaN
A0A0G2JM39;A0A0G2JN91;A0A0G2JNH1;M0QYD1	NCR1	Isoform of O76036, Natural cytotoxicity triggering receptor 1;Isoform of O76036, Natural cytotoxicity triggering receptor 1;Isoform of O76036, Natural cytotoxicity triggering receptor 1 (Fragment);Isoform of O76036, Natural cytotoxicity triggering receptor 1	1	33124.92;33196;24171.63;33124.88	7065.51	NaN	5402.27	9462.4	NaN	NaN	13959.4	NaN	NaN	NaN	NaN	2518	2848.62	1774.2	2384.09	1518.98	2644.23	NaN	NaN	3366.57	NaN	NaN	NaN	NaN	NaN	NaN	NaN	NaN	NaN	NaN	NaN	NaN	NaN	NaN	NaN	3213.26	NaN	NaN	1838.06	NaN	NaN	NaN	NaN	1641.91	1555.28
A0A0G2JM63;A0A0G2JNK3;A0A0G2JPH3;Q8WX94-2;Q8WX94-3	NLRP7	Isoform of Q8WX94, NACHT, LRR and PYD domains-containing protein 7 (Fragment);Isoform of Q8WX94, NACHT, LRR and PYD domains-containing protein 7;Isoform of Q8WX94, NACHT, LRR and PYD domains-containing protein 7;Isoform of Q8WX94, Isoform 2 of NACHT, LRR and PYD domains-containing protein 7;Isoform of Q8WX94, Isoform 3 of NACHT, LRR and PYD domains-containing protein 7	1	NaN;118333.12;114875.1;114845.08;118303.1	NaN	10833.6	702.025	NaN	NaN	NaN	NaN	NaN	NaN	NaN	NaN	NaN	NaN	NaN	NaN	NaN	NaN	NaN	NaN	NaN	NaN	NaN	NaN	NaN	NaN	NaN	NaN	NaN	NaN	NaN	NaN	NaN	NaN	NaN	NaN	NaN	NaN	NaN	NaN	NaN	NaN	NaN	NaN	2758.44	NaN
A0A0G2JM70;Q9NV79;Q9NV79-2;Q9NV79-3;V9GZ41	PCMTD2	Isoform of Q9NV79, Protein-L-isoaspartate O-methyltransferase domain-containing protein 2;Protein-L-isoaspartate O-methyltransferase domain-containing protein 2;Isoform of Q9NV79, Isoform 2 of Protein-L-isoaspartate O-methyltransferase domain-containing protein 2;Isoform of Q9NV79, Isoform 3 of Protein-L-isoaspartate O-methyltransferase domain-containing protein 2;Isoform of Q9NV79, Protein-L-iso…	1	30269.79;41071.86;41071.86-2;41071.86-3;24517.78	NaN	NaN	NaN	NaN	NaN	NaN	NaN	NaN	NaN	NaN	649.374	2858.9	NaN	NaN	1187.1	1202.88	NaN	NaN	NaN	NaN	NaN	NaN	NaN	NaN	3605.46	NaN	2420.07	NaN	NaN	NaN	NaN	NaN	NaN	NaN	NaN	NaN	NaN	NaN	NaN	NaN	NaN	1504.63	NaN	NaN	NaN
A0A0G2JMD2;A0A2R9YJI8	CYP2D7	Isoform of A0A087X1C5, Putative cytochrome P450 2D7;Isoform of A0A087X1C5, Putative cytochrome P450 2D7	2	57551.81;50026.13	432043	283036	8633.69	241863	102910	19255.8	148078	372520	296349	132304	33139.3	8280	23068	38604.9	66891.8	146541	326822	381205	196972	187223	116035	81731.4	104956	82895.9	39109.3	5507.17	27260.4	39836	73482.5	251771	215908	220636	226901	177131	153805	128398	91507.4	104840	21894.6	4532.91	22819.4	36583.3	60439.9	190654	376961
A0A0G2JMW3;A0A0G2JP44;Q9HBB8;Q9HBB8-2;Q9HBB8-4	CDHR5	Isoform of Q9HBB8, Cadherin-related family member 5;Isoform of Q9HBB8, Cadherin-related family member 5;Cadherin-related family member 5;Isoform of Q9HBB8, Isoform 2 of Cadherin-related family member 5;Isoform of Q9HBB8, Isoform 3 of Cadherin-related family member 5	3	88128.17;69541.3;88223.38;88223.38-2;88223.38-4	NaN	NaN	NaN	NaN	NaN	NaN	NaN	NaN	NaN	NaN	NaN	NaN	NaN	NaN	NaN	NaN	10590.1	6340.89	13629.6	12540.9	NaN	NaN	NaN	NaN	NaN	NaN	NaN	NaN	NaN	NaN	173069	NaN	NaN	NaN	NaN	NaN	NaN	NaN	NaN	NaN	NaN	NaN	43210	38148.3	15933.6
A0A0G2JMX7;A0A0G2JPD5;A0A0G2JQJ7;A0A0G2JS76;P10636;P10636-6;P10636-7;P10636-8;P10636-9	MAPT	Isoform of P10636, Microtubule-associated protein;Isoform of P10636, Microtubule-associated protein;Isoform of P10636, Microtubule-associated protein;Isoform of P10636, Microtubule-associated protein;Microtubule-associated protein tau;Isoform of P10636, Isoform Tau-D of Microtubule-associated protein tau;Isoform of P10636, Isoform Tau-E of Microtubule-associated protein tau;Isoform of P10636, Iso…	4	80914.83;78901.53;78954.64;80967.93;78927.57;78927.57-6;78927.57-7;78927.57-8;78927.57-9	NaN	NaN	NaN	NaN	NaN	NaN	NaN	NaN	NaN	NaN	NaN	4387.21	NaN	NaN	1668.95	3236.32	2358.56	1238.83	1301.24	1172.78	NaN	NaN	774.107	1157.52	NaN	6901.69	2521.86	NaN	2392.86	3597.63	3328.05	2186.07	1107.62	1108.81	666.802	NaN	NaN	NaN	NaN	4259.73	1255.25	2552.97	3726	1340.77	1678.18
A0A0G2JMZ6;O60282	KIF5C	Isoform of O60282, Kinesin-like protein (Fragment);Kinesin heavy chain isoform 5C	1	98680.44;109494.83	NaN	NaN	NaN	NaN	NaN	NaN	NaN	NaN	NaN	NaN	14315.3	14176.3	13183.1	NaN	12488.7	NaN	NaN	NaN	NaN	NaN	NaN	NaN	15750.1	29783.7	NaN	NaN	NaN	20245.2	12110.8	13643.4	11175	21993	NaN	55726.3	19333.6	NaN	NaN	NaN	NaN	12240.2	7859.44	NaN	NaN	NaN	NaN
A0A0G2JMZ8;Q16625	OCLN	Isoform of Q16625, Occludin;Occludin	11	59129.72;59143.79	8502.11	13682.9	10717.1	8306.68	NaN	4557.35	4805.69	NaN	6828.9	5905.2	NaN	NaN	NaN	NaN	2707.75	8865.84	5344.96	9354.99	12715.8	18366.6	18951.1	33255.5	8113.75	28837.2	3248.5	4416.47	3915.02	NaN	2442.88	7742.85	6605.6	9916.83	11911.2	11406	9741.13	9620.6	14419.6	15614.5	14824.4	5254.47	4460.27	6230.14	9828.51	4502.32	8772.76
A0A0G2JN23;A0A0G2JQ38	MARVELD2	Isoform of Q8N4S9, MARVEL domain-containing protein (Fragment);Isoform of Q8N4S9, Occludin_ELL domain-containing protein	2	59008.29;51132.61	NaN	NaN	NaN	3219.36	NaN	NaN	NaN	NaN	NaN	3219.19	474.629	NaN	NaN	NaN	NaN	1122.74	740.638	4325.16	6422.61	4749.31	2238.43	NaN	2567.42	11042.1	NaN	NaN	NaN	NaN	NaN	1829.72	NaN	NaN	NaN	3132.63	NaN	6578.58	5149.07	12280.9	NaN	NaN	NaN	NaN	NaN	879.595	NaN
A0A0G2JN42;A0A0G2JNJ8;Q6W4X9	MUC6	Isoform of Q6W4X9, Mucin-6;Isoform of Q6W4X9, Mucin-6;Mucin-6	2	257035.02;257082.18;257051.07	NaN	NaN	7058.59	NaN	26115.2	NaN	NaN	NaN	NaN	NaN	NaN	46478	34168	NaN	28299.1	12434.1	117157	169109	194482	NaN	8595.68	NaN	NaN	NaN	NaN	NaN	NaN	NaN	NaN	NaN	33575.8	NaN	NaN	61331.3	NaN	NaN	NaN	NaN	NaN	NaN	NaN	NaN	NaN	NaN	11900.5
A0A0G2JN53	ENSG00000282676	Uncharacterized protein	2	20051.6	NaN	12934.5	12055.1	NaN	17954.3	7914.55	NaN	2722.99	NaN	7609.81	7530.11	19657.1	4943.57	8980.08	NaN	6157.57	NaN	NaN	1130.47	811.324	3163.89	1514.39	661.276	NaN	NaN	25428.7	6407.56	4909.37	3169.22	NaN	NaN	NaN	1403.3	982.484	4041.36	6477.15	3918.41	5928.28	NaN	NaN	NaN	NaN	NaN	NaN	NaN
A0A0G2JN84;P59817	ZNF280A	Isoform of P59817, C2H2-type domain-containing protein;Zinc finger protein 280A	1	60583.75;60816.09	NaN	NaN	NaN	NaN	NaN	NaN	16780	NaN	160921	124896	NaN	NaN	NaN	NaN	NaN	NaN	NaN	NaN	NaN	NaN	NaN	NaN	NaN	NaN	NaN	NaN	NaN	NaN	NaN	NaN	NaN	NaN	NaN	NaN	NaN	NaN	NaN	NaN	NaN	NaN	125840	77691.7	50286	59678.6	NaN
A0A0G2JNW7;Q9Y666	SLC12A7	Isoform of Q9Y666, Solute carrier family 12 member 7;Solute carrier family 12 member 7	8	119135.87;119105.84	NaN	7318.65	6419.57	NaN	4659	10956.8	NaN	7454.84	NaN	NaN	NaN	NaN	NaN	NaN	1472.1	3257.43	5674.31	6013.35	12191.1	10504.2	9142.59	9254.49	7081.01	11058.5	NaN	NaN	NaN	NaN	NaN	3773.46	3482.98	7874.75	8975.71	10026.1	11584.3	7659.66	7439.69	12019	2790.05	NaN	NaN	NaN	1385.73	4141.58	5902.31
A0A0G2JNZ2;A0A669KB89;Q14160	SCRIB	Isoform of Q14160, Protein scribble homolog;Isoform of Q14160, Protein scribble homolog;Protein scribble homolog	32	174914.97;177819.31;174884.98	32059.3	63461.1	25826.8	36040.3	75917.1	29264.3	39698.4	23439.9	38045.7	39290.4	8737.4	NaN	3511.5	2706.71	4606.21	5934.77	5827.77	12567.6	32219.9	45675.7	38059.1	39158.7	20501.7	44763.6	7024.67	9502.39	4168.45	NaN	2827.02	4774.74	7290.56	13216.2	22902.1	24712.8	28961.8	25694.9	28690.8	32652.7	23775.9	8197.57	8681	7004.04	7851.02	5729.81	10413.3
A0A0G2JPC8;B4DTC2;E7EPX8;E7ER82;Q8TC27	ADAM32	Isoform of Q8TC27, Disintegrin and metalloproteinase domain-containing protein 32;Isoform of Q8TC27, Disintegrin and metalloproteinase domain-containing protein 32;Isoform of Q8TC27, Disintegrin and metalloproteinase domain-containing protein 32;Isoform of Q8TC27, Disintegrin and metalloproteinase domain-containing protein 32;Disintegrin and metalloproteinase domain-containing protein 32	1	70947.98;76710.58;76724.6;70962.01;87947.78	NaN	NaN	NaN	NaN	NaN	NaN	NaN	NaN	NaN	NaN	NaN	NaN	NaN	NaN	NaN	NaN	NaN	NaN	NaN	NaN	NaN	NaN	NaN	NaN	NaN	NaN	NaN	25714.8	26465.5	16768.7	NaN	5515.42	NaN	NaN	NaN	NaN	NaN	NaN	27696.2	36523.8	27166.1	NaN	15700.1	7874.1	10049.4
A0A0G2JPQ3;P17693;P17693-5;Q5RJ85;Q8MH48	HLA-G	Isoform of P17693, Ig-like domain-containing protein;HLA class I histocompatibility antigen, alpha chain G;Isoform of P17693, Isoform 5 of HLA class I histocompatibility antigen, alpha chain G;Isoform of P17693, Ig-like domain-containing protein;Isoform of P17693, Ig-like domain-containing protein	1	38867.98;38224.12;38224.12-5;38837.89;38254.2	NaN	NaN	NaN	8685.6	NaN	NaN	NaN	NaN	NaN	NaN	NaN	NaN	NaN	NaN	NaN	NaN	NaN	NaN	NaN	NaN	NaN	NaN	NaN	NaN	NaN	NaN	NaN	NaN	NaN	NaN	NaN	NaN	NaN	NaN	NaN	NaN	NaN	NaN	NaN	NaN	NaN	NaN	NaN	NaN	1246.51
A0A0G2JPZ6;A0A0J9YWU2;Q9H3Q3	GAL3ST2	Isoform of Q9H3Q3, Galactose-3-O-sulfotransferase 2 (Fragment);Isoform of Q9H3Q3, Galactose-3-O-sulfotransferase 2;Galactose-3-O-sulfotransferase 2	1	NaN;45161.25;46110.46	27969.3	45542.8	23814.4	16276.2	34805.3	11246.3	16862.4	17939.1	31085.9	24973.9	794.022	NaN	NaN	411.052	1210.08	NaN	2755.58	5153.86	NaN	5197.4	NaN	5104.62	5168.76	4205.15	NaN	NaN	NaN	NaN	352.163	3326.77	2341.12	4355.42	7320.48	5058.32	5290.83	17346.5	11295.2	18861.6	NaN	NaN	NaN	NaN	NaN	3616.05	3932.21
A0A0G2JQ41;A0A1C7CYZ0;B7Z683;Q12979;Q12979-2;Q12979-4	ABR	Isoform of Q12979, Active breakpoint cluster region-related protein (Fragment);Isoform of Q12979, Active breakpoint cluster region-related protein;Isoform of Q12979, Active breakpoint cluster region-related protein;Active breakpoint cluster region-related protein;Isoform of Q12979, Isoform Short of Active breakpoint cluster region-related protein;Isoform of Q12979, Isoform 4 of Active breakpoint …	2	88858.43;98919.39;73516.95;97597.84;97597.84-2;97597.84-4	NaN	NaN	NaN	NaN	NaN	NaN	NaN	NaN	NaN	NaN	NaN	NaN	1189.73	NaN	NaN	NaN	NaN	NaN	NaN	NaN	NaN	NaN	NaN	NaN	NaN	NaN	NaN	780.484	NaN	994.717	986.716	1005.51	NaN	NaN	336.949	NaN	NaN	NaN	NaN	NaN	NaN	NaN	NaN	NaN	NaN
A0A0G2JQC6;A0A0G2JQK9;A0A0G2JRT1;E7EWN1;Q99102-3	MUC4	Isoform of Q99102, Mucin-4 (Fragment);Isoform of Q99102, Mucin-4;Isoform of Q99102, Mucin-4 (Fragment);Isoform of Q99102, Mucin-4;Isoform of Q99102, Isoform 3 of Mucin-4	1	NaN;697248.03;NaN;504936.22;194147.46	9955.29	7780.52	5050.76	2805.11	18230.6	11451.5	7867.79	NaN	NaN	7265.22	NaN	NaN	NaN	NaN	NaN	NaN	NaN	NaN	1637.54	NaN	NaN	NaN	NaN	NaN	6104.56	6954.66	4219.92	1795.64	NaN	2969.9	1171.59	914.804	NaN	NaN	NaN	2373.29	NaN	5373.08	NaN	10043.8	7134.46	6493.28	2317.67	2218.42	2131.97
A0A0G2JQT1;A0A0G2JR96	CYFIP1	Isoform of Q7L576, DUF1394 domain-containing protein (Fragment);Isoform of Q7L576, DUF1394 domain-containing protein (Fragment)	1	100296.8;100296.8	NaN	NaN	NaN	NaN	NaN	NaN	NaN	NaN	NaN	NaN	NaN	NaN	NaN	NaN	NaN	NaN	NaN	NaN	8971.98	12005.2	NaN	NaN	NaN	NaN	NaN	NaN	NaN	NaN	NaN	NaN	NaN	NaN	NaN	NaN	NaN	NaN	NaN	NaN	NaN	NaN	NaN	NaN	NaN	2371.99	4659.5
A0A0G2JR65;A0A6Q8PFN2;Q02817	MUC2	Isoform of Q02817, Mucin-2;Isoform of Q02817, Mucin-2 (Fragment);Mucin-2	1	303383.17;106531.19;540299.56	NaN	NaN	NaN	NaN	NaN	NaN	NaN	NaN	NaN	NaN	NaN	NaN	NaN	NaN	NaN	NaN	NaN	NaN	NaN	NaN	NaN	NaN	NaN	NaN	NaN	NaN	NaN	NaN	NaN	NaN	NaN	NaN	NaN	NaN	NaN	NaN	NaN	NaN	NaN	NaN	NaN	NaN	NaN	NaN	NaN
A0A0G2JRG1	TUBGCP5	Isoform of Q96RT8, Gamma-tubulin complex component 5	1	17123.8	21746.3	NaN	15087.6	24005.2	23406.1	28413.5	19819.4	NaN	23716.1	18022.6	NaN	NaN	3940.25	NaN	NaN	NaN	NaN	NaN	7841.56	6271.85	NaN	17811.2	16044.9	10362	NaN	NaN	NaN	NaN	NaN	NaN	NaN	NaN	NaN	7449.89	19940.2	44332.9	36001.6	28847.9	NaN	NaN	10940.7	NaN	NaN	4326.37	NaN
A0A0G2JS52;Q01538;Q01538-2	ENSG00000275018;MYT1;MYT1	ENSG00000275018 readthrough, Uncharacterized protein (Fragment);Myelin transcription factor 1;Isoform of Q01538, Isoform 2 of Myelin transcription factor 1	2	90662.67;122329.33;122329.33-2	NaN	NaN	NaN	NaN	NaN	NaN	NaN	NaN	NaN	NaN	NaN	NaN	NaN	45180.4	NaN	NaN	NaN	NaN	NaN	NaN	NaN	NaN	NaN	NaN	NaN	NaN	NaN	45835.1	NaN	NaN	24886.5	NaN	NaN	26282.4	NaN	NaN	NaN	30194.9	NaN	NaN	NaN	NaN	NaN	NaN	NaN
A0A0J9YVP6;Q9UHX1-2	PUF60	Isoform of Q9UHX1, 60 kDa poly(U)-binding-splicing factor (Fragment);Isoform of Q9UHX1, Isoform 2 of Poly(U)-binding-splicing factor PUF60	10	57398.52;58171.48	39939	44327.9	43795.1	45299.5	43872.1	39816.4	42988.6	41627.4	40015.1	35691.7	27878.4	48843.8	27683.9	29848.3	18704.3	21114.9	14908.9	22639.8	20083.2	17758.4	22642	34483.1	42832.2	41606.9	21876.5	17952.5	16152.6	15038.2	14785.4	16717	12591.4	15158.4	27552	19274.3	16679.7	19973.9	23106.3	26502	27109	31134.7	21197.6	15322.2	11999.9	13577.1	12639.2
A0A0J9YVW4	POMT2	Isoform of Q9UKY4, Dolichyl-phosphate-mannose--protein mannosyltransferase (Fragment)	1	24141.2	54282.4	91050.6	10376.9	10823.6	NaN	14557.2	5812.96	96489.5	1876.6	NaN	76720.9	NaN	NaN	4419.43	NaN	NaN	1375.4	19569.7	NaN	NaN	NaN	NaN	4863.31	NaN	102687	61343.4	70130	11208.4	79387.6	5205.36	21461.9	NaN	5539.39	2815.06	NaN	NaN	NaN	NaN	NaN	NaN	7782.67	6936.74	NaN	NaN	NaN
A0A0J9YVW5	ABCC6	Isoform of O95255, Multidrug resistance-associated protein 6	2	95840.3	NaN	NaN	NaN	NaN	NaN	NaN	NaN	NaN	NaN	NaN	NaN	NaN	NaN	NaN	NaN	NaN	NaN	NaN	NaN	NaN	NaN	NaN	NaN	NaN	NaN	NaN	NaN	NaN	NaN	NaN	NaN	NaN	NaN	NaN	NaN	NaN	NaN	NaN	NaN	NaN	NaN	NaN	NaN	NaN	NaN
A0A0J9YW18;F6RP06;Q12983	BNIP3	Isoform of Q12983, BCL2/adenovirus E1B 19 kDa protein-interacting protein 3 (Fragment);Isoform of Q12983, BCL2/adenovirus E1B 19 kDa protein-interacting protein 3 (Fragment);BCL2/adenovirus E1B 19 kDa protein-interacting protein 3	6	NaN;23728.38;27832.12	25367.2	28483.7	26619.9	18138.8	41642.9	13574	18898.3	5479.95	17268.4	37167.3	NaN	NaN	NaN	NaN	NaN	2504.96	2825.68	8922.29	11085.6	15126.3	37539.2	52505.3	17254.4	20825.1	505.897	1860.12	NaN	982.97	743.102	3226.95	4300.37	8246.59	9740.3	15700.5	25421.7	55266.2	40161.6	25539.2	NaN	NaN	2882.71	11015.4	7761.44	5279.82	12405.5
A0A0J9YW36;A0A0J9YXY4;Q9NZ72;Q9NZ72-2	STMN3	Isoform of Q9NZ72, Stathmin-3 (Fragment);Isoform of Q9NZ72, Stathmin (Fragment);Stathmin-3;Isoform of Q9NZ72, Isoform 2 of Stathmin-3	1	NaN;9804.21;21016.82;21016.82-2	431.188	NaN	NaN	NaN	NaN	NaN	NaN	NaN	NaN	2639.18	NaN	NaN	NaN	NaN	NaN	NaN	NaN	NaN	NaN	NaN	NaN	NaN	NaN	NaN	NaN	NaN	NaN	NaN	NaN	NaN	NaN	NaN	NaN	NaN	NaN	NaN	558.59	NaN	NaN	NaN	NaN	NaN	NaN	NaN	NaN
A0A0J9YW63	LAD1	Isoform of O00515, Ladinin-1 (Fragment)	1	21722.9	NaN	NaN	NaN	NaN	NaN	NaN	NaN	NaN	NaN	NaN	NaN	NaN	NaN	NaN	NaN	NaN	NaN	NaN	NaN	NaN	NaN	NaN	NaN	NaN	NaN	NaN	NaN	NaN	NaN	NaN	NaN	NaN	NaN	NaN	NaN	NaN	NaN	NaN	NaN	NaN	NaN	NaN	NaN	NaN	NaN
A0A0J9YW64;A6NIW2;Q5JSL3	DOCK11	Isoform of Q5JSL3, Dedicator of cytokinesis protein 11 (Fragment);Isoform of Q5JSL3, Dedicator of cytokinesis protein 11;Dedicator of cytokinesis protein 11	1	218187.56;238098.32;237670.81	NaN	NaN	NaN	NaN	NaN	NaN	NaN	NaN	NaN	NaN	NaN	NaN	NaN	NaN	NaN	NaN	NaN	NaN	NaN	NaN	NaN	NaN	NaN	NaN	NaN	NaN	NaN	NaN	NaN	542.304	NaN	NaN	NaN	991.171	NaN	NaN	4142.99	NaN	NaN	NaN	NaN	NaN	NaN	1522.6	1050.45
A0A0J9YWD2;A0A0J9YX19;A0A0J9YXY6;A0A0J9YYK8;A0A1B0GTJ5;A0A1B0GU79;A0A1B0GUR8;A0A1B0GVR1;Q9UBY8	CLN8;CLN8;CLN8;CLN8;KBTBD11-OT1;CLN8;CLN8;KBTBD11-OT1;CLN8	Isoform of Q9UBY8, TLC domain-containing protein;Isoform of Q9UBY8, TLC domain-containing protein (Fragment);Isoform of Q9UBY8, Protein CLN8 (Fragment);Isoform of Q9UBY8, TLC domain-containing protein (Fragment);KBTBD11-OT1 readthrough, TLC domain-containing protein;Isoform of Q9UBY8, Protein CLN8 (Fragment);Isoform of Q9UBY8, TLC domain-containing protein;KBTBD11-OT1 readthrough, TLC domain-cont…	1	23773.43;18934.87;8658.82;14980.11;23510.35;8415.56;23922.47;NaN;32787.32	NaN	NaN	NaN	6253.75	NaN	NaN	5351.93	NaN	8853.93	NaN	NaN	NaN	NaN	NaN	NaN	NaN	NaN	NaN	NaN	NaN	NaN	NaN	NaN	NaN	NaN	NaN	NaN	NaN	NaN	NaN	NaN	NaN	NaN	3120.59	NaN	NaN	NaN	NaN	NaN	NaN	NaN	NaN	4974.77	10854.1	24065.2
A0A0J9YWD5;A0A0J9YX88;A0A0J9YYB5;B7ZM65;E9PJ24;F8WEF5;Q9P1Y6;Q9P1Y6-2;Q9P1Y6-3	PHRF1	Isoform of Q9P1Y6, PHD and RING finger domain-containing protein 1;Isoform of Q9P1Y6, PHD and RING finger domain-containing protein 1;Isoform of Q9P1Y6, PHD and RING finger domain-containing protein 1;Isoform of Q9P1Y6, PHD and RING finger domain-containing protein 1;Isoform of Q9P1Y6, PHD and RING finger domain-containing protein 1;Isoform of Q9P1Y6, PHD and RING finger domain-containing protein…	3	178551.05;161911.85;178421.94;178189.7;178217.75;178449.99;178666.18;178666.18-2;178666.18-3	NaN	NaN	NaN	NaN	NaN	NaN	NaN	NaN	NaN	NaN	NaN	NaN	NaN	NaN	NaN	1580.52	1751.62	868.162	2392.54	NaN	700.11	3242.3	4688.08	11051.4	NaN	NaN	NaN	NaN	NaN	NaN	1518.29	2345.01	377.816	617.606	1868.63	4487.46	4280.01	5372.96	NaN	NaN	NaN	1499.23	2239.46	2010.27	2193.94
A0A0J9YWD6;O75398-5	DEAF1	Isoform of O75398, MYND-type domain-containing protein (Fragment);Isoform of O75398, Isoform 4 of Deformed epidermal autoregulatory factor 1 homolog	1	NaN;51276.54	NaN	NaN	NaN	NaN	NaN	NaN	NaN	NaN	NaN	NaN	NaN	NaN	NaN	NaN	NaN	NaN	NaN	NaN	NaN	NaN	NaN	NaN	NaN	NaN	NaN	NaN	NaN	NaN	NaN	NaN	NaN	NaN	NaN	NaN	NaN	NaN	NaN	NaN	NaN	NaN	NaN	NaN	NaN	NaN	NaN
A0A0J9YWE1;A0A0J9YWN0	EPB41L3	Isoform of Q9Y2J2, SAB domain-containing protein (Fragment);Isoform of Q9Y2J2, SAB domain-containing protein (Fragment)	1	21782.91;21260.23	NaN	NaN	NaN	NaN	NaN	NaN	NaN	NaN	NaN	NaN	NaN	NaN	NaN	NaN	NaN	NaN	NaN	29171.4	NaN	27338.3	32289.2	NaN	10452.7	NaN	NaN	NaN	NaN	NaN	NaN	NaN	NaN	14684.6	28722.8	NaN	NaN	NaN	NaN	NaN	NaN	NaN	NaN	7109.38	NaN	14339.9	NaN
A0A0J9YWL0;Q9Y4K1	CRYBG1	Isoform of Q9Y4K1, Beta/gamma crystallin domain-containing protein 1;Beta/gamma crystallin domain-containing protein 1	3	231708.03;188675.76	NaN	NaN	NaN	NaN	NaN	NaN	NaN	NaN	NaN	NaN	NaN	NaN	NaN	NaN	NaN	1931.05	NaN	NaN	3195.66	5563.85	NaN	3650.15	4551.42	5246.91	NaN	NaN	NaN	NaN	NaN	NaN	NaN	NaN	1932.94	3293.79	5317.5	3877.86	NaN	NaN	NaN	NaN	NaN	NaN	1664.17	NaN	NaN
A0A0J9YWR7;A0A0J9YXE4;Q8N2F6;Q8N2F6-2;Q8N2F6-3;Q8N2F6-4	ARMC10	Isoform of Q8N2F6, Arm_2 domain-containing protein (Fragment);Isoform of Q8N2F6, Arm_2 domain-containing protein (Fragment);Armadillo repeat-containing protein 10;Isoform of Q8N2F6, Isoform 2 of Armadillo repeat-containing protein 10;Isoform of Q8N2F6, Isoform 3 of Armadillo repeat-containing protein 10;Isoform of Q8N2F6, Isoform 4 of Armadillo repeat-containing protein 10	5	17034.96;23495.31;37539.97;37539.97-2;37539.97-3;37539.97-4	19775.9	24667.7	16248.7	12700.4	NaN	18096.1	10902.9	12433.8	11662.8	20528.6	NaN	NaN	NaN	NaN	1546.47	814.463	3548.28	2125.11	4658.95	5235.43	19001.6	17868.5	12942.4	9790.63	NaN	NaN	NaN	NaN	572.044	NaN	2328.52	2567.91	2080.56	4500.78	8555.87	16236.8	13372.8	16702.4	NaN	NaN	NaN	NaN	3507.49	3291.46	7706.53
A0A0J9YWV4;O75154;O75154-2;O75154-3;X6RFI8	RAB11FIP3	Isoform of O75154, Rab11 family-interacting protein 3 (Fragment);Rab11 family-interacting protein 3;Isoform of O75154, Isoform 2 of Rab11 family-interacting protein 3;Isoform of O75154, Isoform 3 of Rab11 family-interacting protein 3;Isoform of O75154, Rab11 family-interacting protein 3 (Fragment)	6	75915.91;82439.89;82439.89-2;82439.89-3;75915.91	NaN	NaN	2073.38	988.913	NaN	NaN	NaN	NaN	NaN	3138.14	NaN	8971.26	NaN	NaN	NaN	2371.57	4966.78	5632.77	NaN	NaN	NaN	NaN	NaN	NaN	NaN	15212	5248.62	NaN	3225.5	823.446	NaN	NaN	NaN	1205.35	NaN	NaN	NaN	NaN	3164.61	5349.47	4593.93	4346.28	6153.56	1795.06	1822.05
A0A0J9YX34;A0A6Q8PEY7;A0A6Q8PF18;A0A6Q8PF63;A0A6Q8PF74;A0A6Q8PFB0;A0A6Q8PFI4;A0A6Q8PFM2;A0A6Q8PFS5;A0A6Q8PFV0;A0A6Q8PFX3;A0A6Q8PG16;A0A6Q8PGE9;A0A6Q8PGG4;A0A6Q8PGL5;A0A6Q8PH06;A0A6Q8PHE9;A0A6Q8PHG4;A0A6Q8PHP4;A0A6Q8PHR6;C9J084;Q9C040;Q9C040-2	TRIM2;TRIM2;ENSG00000288637;TRIM2;TRIM2;TRIM2;TRIM2;TRIM2;TRIM2;TRIM2;TRIM2;TRIM2;TRIM2;TRIM2;TRIM2;ENSG00000288637;TRIM2;ENSG00000288637;TRIM2;TRIM2;TRIM2;TRIM2;TRIM2	Isoform of Q9C040, Tripartite motif-containing protein 2;Isoform of Q9C040, Tripartite motif-containing protein 2;Isoform of A0A6Q8PHG4, Uncharacterized protein;Isoform of Q9C040, Tripartite motif-containing protein 2;Isoform of Q9C040, Tripartite motif-containing protein 2;Isoform of Q9C040, Tripartite motif-containing protein 2;Isoform of Q9C040, Tripartite motif-containing protein 2;Isoform of…	1	74979.21;85022.4;99784.17;83501.47;83887.87;83373.34;77251.88;71080.84;68026.55;79291.5;87380.04;81916.63;81262.75;83759.74;81134.62;78481.95;69997.79;100170.58;71867.84;70694.44;65316.83;81530.22;81530.22-2	NaN	348.392	NaN	47.7246	NaN	200.926	NaN	NaN	37.8135	NaN	NaN	NaN	NaN	NaN	NaN	NaN	NaN	NaN	NaN	NaN	NaN	NaN	NaN	NaN	NaN	NaN	NaN	NaN	NaN	NaN	NaN	NaN	NaN	NaN	NaN	12.4117	NaN	126.495	NaN	NaN	NaN	NaN	NaN	NaN	NaN
A0A0J9YX62;C9J2C4;O75190;O75190-2;O75190-3	DNAJB6	Isoform of O75190, J domain-containing protein;Isoform of O75190, J domain-containing protein (Fragment);DnaJ homolog subfamily B member 6;Isoform of O75190, Isoform B of DnaJ homolog subfamily B member 6;Isoform of O75190, Isoform C of DnaJ homolog subfamily B member 6	5	36657.54;25376.91;36086.99;36086.99-2;36086.99-3	11160.1	29088.2	24378.1	13308.5	28771	14948	19186.3	9054.5	18055.3	41610.8	26194.8	48679	27523.5	32056.6	23647.8	16937.4	11727.7	13246.4	13439	12848.4	18660.8	17691.5	11453.1	26527.5	38769.7	72759.6	41662.9	27519.8	25834.9	18211.8	16618.7	14769.2	12966.3	15964.1	13868.3	13175.2	15104.9	13749.8	20821.2	35861	30764.1	31269.5	19994.8	8790.12	17057.2
A0A0J9YX66;A0A0J9YXJ0;A0A1B0GU44;A0A1B0GUN8;E9PC62;O95319;O95319-2;O95319-3;O95319-4;O95319-5;Q5VZZ6;V9GYD9	CELF2	Isoform of O95319, CUGBP Elav-like family member 2;Isoform of O95319, CUGBP Elav-like family member 2;Isoform of O95319, CUGBP Elav-like family member 2;Isoform of O95319, CUGBP Elav-like family member 2;Isoform of O95319, CUGBP Elav-like family member 2;CUGBP Elav-like family member 2;Isoform of O95319, Isoform 2 of CUGBP Elav-like family member 2;Isoform of O95319, Isoform 3 of CUGBP Elav-like …	2	54914.52;57121.08;55477.05;56106.82;55731.52;54284.75;54284.75-2;54284.75-3;54284.75-4;54284.75-5;53657.99;46621.83	29134.8	NaN	NaN	31763.3	8116.7	35644.4	NaN	NaN	NaN	NaN	NaN	NaN	NaN	NaN	NaN	NaN	NaN	4744.4	2871.37	NaN	NaN	NaN	NaN	NaN	NaN	NaN	NaN	NaN	NaN	NaN	2121.11	NaN	2566.65	6245.65	NaN	NaN	NaN	NaN	NaN	NaN	NaN	NaN	NaN	NaN	NaN
A0A0J9YXF2;Q15165;Q15165-1	PON2	Isoform of Q15165, Paraoxonase 2, isoform CRA_a;Serum paraoxonase/arylesterase 2;Isoform of Q15165, Isoform 1 of Serum paraoxonase/arylesterase 2	10	41527.37;39380.92;39380.92-1	47035.5	37207.2	33265	39102.3	28284.1	40261.8	35206.9	47799.6	47302.6	39961	7231.89	112219	2535.06	3510.54	8875.81	26955.4	45389	74943.4	67930.8	58166.4	66000	76629.7	45019.2	37864.4	6596.28	NaN	5692.67	4753.39	6162.8	25404.6	26323.9	49181.4	82290.2	52701.7	54646.3	67480.7	53460	51613.3	14250.8	NaN	2598.33	8218.1	21794.5	28247.6	85456.1
A0A0J9YXM6;Q562E7	WDR81	Isoform of Q562E7, WD repeat-containing protein 81;WD repeat-containing protein 81	19	211567.67;211696.78	18720.9	6248.96	13063.6	13494.4	25039.4	15757.5	14329.1	17114.1	21648.9	12848.3	11129.7	14583.6	18277.4	17113.8	14248.4	10370.1	9629.44	10997.4	8238.53	6850.44	NaN	NaN	NaN	6930.91	11304.2	9191.84	13153	11310.6	12997.6	12997.7	11721.8	10576.8	7611.69	6949.29	4748.38	NaN	NaN	NaN	10071	16208.2	17490.9	15663.7	10634.8	11237.2	11972.4
A0A0J9YXN7	PLIN4	Isoform of Q96Q06, Perilipin-4	22	136020	4275.56	24489.5	12580.4	4703.5	NaN	NaN	6590.57	10506.6	NaN	NaN	77481.4	24733.1	4527.71	6851.63	3941.72	5239.48	3723.42	3903.59	3990.3	5033.84	4860.73	7054.07	4750.5	4609.83	167213	60472.4	14548.4	9093.79	8849.71	7071.11	8047.03	7607.21	8366.82	8581.73	7276.71	18260.5	7680.72	17492.1	36380.2	6529.72	3463.75	2625.89	3407.11	1513.73	2839.9
A0A0J9YXT0;H7C5H6;Q9H0F7;Q9H0F7-2	ARL6	Isoform of Q9H0F7, ADP-ribosylation factor-like protein 6 (Fragment);Isoform of Q9H0F7, ADP-ribosylation factor-like protein 6 (Fragment);ADP-ribosylation factor-like protein 6;Isoform of Q9H0F7, Isoform 2 of ADP-ribosylation factor-like protein 6	1	16989.51;NaN;21097.49;21097.49-2	4248.52	3193.96	2678.54	1908.95	3262.71	3243.03	2556.85	3527.97	2753.24	2521.59	NaN	5764.83	2454.84	2626.63	3747.31	2753.35	NaN	NaN	NaN	NaN	NaN	NaN	NaN	NaN	NaN	NaN	NaN	NaN	2277.92	1881.22	1174.45	1106.55	NaN	NaN	1640.56	NaN	2985.66	NaN	NaN	3903.02	NaN	NaN	1443.05	1311.68	619.598
A0A0J9YY17;A0A1C7CYW8;A0A669KB38;Q8IVF4	DNAH10	Isoform of Q8IVF4, Dynein heavy chain 10, axonemal (Fragment);Isoform of Q8IVF4, Dynein heavy chain 10, axonemal;Isoform of Q8IVF4, Dynein heavy chain 10, axonemal;Dynein heavy chain 10, axonemal	3	366506.79;521940.55;528760.55;514840.63	NaN	NaN	NaN	NaN	NaN	NaN	NaN	451.08	NaN	NaN	NaN	NaN	NaN	NaN	NaN	NaN	NaN	NaN	575.453	NaN	1161.25	NaN	NaN	NaN	NaN	NaN	NaN	NaN	NaN	NaN	NaN	NaN	NaN	NaN	NaN	NaN	NaN	NaN	NaN	NaN	NaN	180.294	NaN	254.128	NaN
A0A0J9YY72;A0A1W2PQQ1;Q5HYW2	NHSL2	Isoform of Q5HYW2, NHS-like protein 2;Isoform of Q5HYW2, NHS-like protein 2;NHS-like protein 2	2	102010.35;122623.25;133285.62	NaN	NaN	NaN	NaN	NaN	16942.4	NaN	NaN	NaN	NaN	NaN	NaN	NaN	NaN	NaN	NaN	NaN	NaN	NaN	NaN	NaN	NaN	NaN	NaN	NaN	1442.23	NaN	NaN	NaN	NaN	NaN	NaN	1118.67	NaN	1155.08	NaN	NaN	NaN	NaN	NaN	NaN	17988.6	NaN	NaN	NaN
A0A0J9YYF0	PON2	Isoform of Q15165, Serum paraoxonase/arylesterase 2 (Fragment)	1	6213	NaN	NaN	NaN	NaN	NaN	NaN	NaN	NaN	NaN	NaN	NaN	NaN	NaN	NaN	13016.8	NaN	NaN	NaN	6691.43	7166.38	26568.1	52255.2	36022	11091.1	NaN	NaN	NaN	NaN	NaN	NaN	NaN	NaN	NaN	4062.77	NaN	NaN	23796.5	5290.31	NaN	NaN	NaN	NaN	NaN	NaN	NaN
A0A0J9YYF7;Q86T65;Q86T65-4	DAAM2	Isoform of Q86T65, Disheveled-associated activator of morphogenesis 2;Disheveled-associated activator of morphogenesis 2;Isoform of Q86T65, Isoform 2 of Disheveled-associated activator of morphogenesis 2	1	124510.06;123498.96;123498.96-4	61383.1	NaN	NaN	NaN	NaN	34777.8	NaN	NaN	NaN	NaN	NaN	NaN	NaN	NaN	15906.1	27229.3	49800.4	53073.3	95900.2	84512.5	184868	NaN	127026	128298	NaN	NaN	NaN	NaN	NaN	NaN	NaN	56294.3	NaN	70922.5	NaN	140281	NaN	NaN	NaN	NaN	NaN	NaN	NaN	22943.2	48056.9
A0A0K0K1A5	TRBV6-5	T cell receptor beta variable 6-5	1	12402.1	NaN	NaN	NaN	NaN	1050.21	NaN	NaN	NaN	NaN	NaN	NaN	1584.74	NaN	2378.17	281.61	1227.66	1299.01	619.768	143.958	216.038	NaN	NaN	NaN	NaN	738.365	5106.14	5215.88	1991.82	216.135	2493.22	NaN	337.788	914.838	1635.71	NaN	NaN	439.042	156.066	858.058	NaN	266.116	1918.52	236.745	1894.96	971.201
A0A0N4SWI6;Q6ZQW0;Q6ZQW0-2	IDO2	Isoform of Q6ZQW0, Indoleamine 2,3-dioxygenase 2;Indoleamine 2,3-dioxygenase 2;Isoform of Q6ZQW0, Isoform 2 of Indoleamine 2,3-dioxygenase 2	1	45424.28;47075.16;47075.16-2	NaN	NaN	NaN	NaN	NaN	NaN	NaN	NaN	NaN	NaN	NaN	NaN	NaN	NaN	NaN	NaN	NaN	NaN	NaN	NaN	NaN	NaN	NaN	NaN	NaN	NaN	NaN	NaN	NaN	NaN	NaN	NaN	NaN	NaN	NaN	NaN	NaN	NaN	NaN	NaN	NaN	NaN	NaN	NaN	NaN
A0A0R4J2E8;D6REM6;P43243	MATR3	Isoform of P43243, Matrin-3;Isoform of P43243, Matrin-3;Matrin-3	27	94623.23;88358.9;94623.23	67365	89987.7	53615.4	62140.9	38176.3	43401.6	99128.3	76912.8	64335.9	79294.9	8080.96	NaN	20014.7	13414.7	25896.9	35041.7	40973.1	60134.4	58406.8	54148.8	105551	126482	226770	349472	12821.2	12091.9	8499.79	13394.2	15125.7	34771.6	31435.9	48400.3	59224.6	67178.1	77644.4	134890	158665	203480	27983.7	NaN	7734.9	10380	25086.5	28848.1	37662
A0A0R4J2F3;P0DPB6	POLR1D	Isoform of P0DPB6, DNA-directed RNA polymerase I subunit D;DNA-directed RNA polymerases I and III subunit RPAC2	1	13261.99;15237.19	NaN	NaN	NaN	NaN	NaN	NaN	NaN	NaN	NaN	NaN	NaN	NaN	3700.57	2627.38	3502.75	1451.83	1196.96	1788.32	NaN	NaN	NaN	NaN	NaN	2934.34	NaN	13372.6	7286.16	4228.13	3988.53	NaN	NaN	NaN	NaN	1700.19	NaN	NaN	NaN	NaN	NaN	4933.51	4802.91	7424.87	10093.8	1613.32	1871.93
A0A0R4J2F6;Q12894;Q12894-2	IFRD2	Isoform of Q12894, Interferon-related developmental regulator 2;Interferon-related developmental regulator 2;Isoform of Q12894, Isoform 2 of Interferon-related developmental regulator 2	2	48047.85;54813.5;54813.5-2	2218.39	NaN	NaN	NaN	NaN	2072.74	NaN	1732.25	1443.71	3630.26	NaN	NaN	2053.47	9864.93	9157.12	10273	5913.97	10933.8	8291.61	5091.49	7158.96	NaN	10342.1	7702.02	NaN	NaN	3463.8	6482.91	5638.8	12078.3	8688.18	8255.37	6501.01	6119.43	3532.12	5768.47	7491.78	NaN	4729.84	3660.28	2854.16	6395.23	9750.28	9493.84	11335.1
A0A0S2Z4L3;A0A3B3ISJ1;G5E9F8;P07225	PROS1	Isoform of P07225, Vitamin K-dependent protein S (Fragment);Isoform of P07225, Vitamin K-dependent protein S;Isoform of P07225, Vitamin K-dependent protein S;Vitamin K-dependent protein S	6	78853.97;73757.74;73473.62;75122.59	4215.33	NaN	5934.89	4651.73	NaN	7998.35	8039.86	5993.47	NaN	NaN	5145.32	NaN	NaN	NaN	NaN	NaN	13120.2	22411.8	18688.1	15027.8	9777.17	3175.4	12204.8	NaN	NaN	NaN	NaN	NaN	NaN	7891.93	8979.91	15238.4	29066	22121.4	21277.9	13247.7	22746.2	19381.8	8641.96	NaN	NaN	NaN	NaN	6226.73	25461.1
A0A0S2Z4L7;O60603	TLR2	Isoform of O60603, Toll-like receptor 2 (Fragment);Toll-like receptor 2	1	24291.88;89837.59	NaN	NaN	NaN	NaN	NaN	NaN	NaN	NaN	NaN	NaN	NaN	NaN	NaN	NaN	NaN	NaN	639.9	708.214	1384.41	2861.84	NaN	NaN	NaN	NaN	NaN	NaN	NaN	NaN	NaN	974.311	876.458	1195.44	1894.22	2220.09	990.641	1747.16	1505.8	NaN	NaN	NaN	NaN	NaN	NaN	NaN	NaN
A0A0S2Z4Q7;A0A1W2PQQ6;A0A1W2PQR0;A0A1W2PR45;A0A1W2PRC6;A0A1W2PRD9;A0A1W2PRY1;A0A1X7SBT2;C9JYS9;Q9UNP4;Q9UNP4-2;Q9UNP4-3	ST3GAL5	Isoform of Q9UNP4, Lactosylceramide alpha-2,3-sialyltransferase (Fragment);Isoform of Q9UNP4, Lactosylceramide alpha-2,3-sialyltransferase (Fragment);Isoform of Q9UNP4, Lactosylceramide alpha-2,3-sialyltransferase;Isoform of Q9UNP4, Lactosylceramide alpha-2,3-sialyltransferase;Isoform of Q9UNP4, Lactosylceramide alpha-2,3-sialyltransferase (Fragment);Isoform of Q9UNP4, Lactosylceramide alpha-2,3-…	1	38571.76;25753.09;50414.57;41462.1;NaN;NaN;NaN;43238.18;16567.42;47989.77;47989.77-2;47989.77-3	NaN	NaN	NaN	NaN	8393.07	NaN	NaN	NaN	NaN	NaN	NaN	NaN	NaN	NaN	NaN	NaN	27490	11903.9	NaN	NaN	NaN	NaN	NaN	5896.41	NaN	NaN	NaN	NaN	NaN	45874.7	32448.3	14693.6	9814.67	8491.56	9376.28	NaN	NaN	NaN	NaN	NaN	NaN	NaN	NaN	14648.1	10348.4
A0A0S2Z5D0;A0A1B0GTU6;H3BUV4;Q9NWW5;Q9NWW5-2	CLN6	Isoform of Q9NWW5, Ceroid-lipofuscinosis neuronal 6 late infantile variant isoform 2;Isoform of Q9NWW5, Ceroid-lipofuscinosis neuronal protein 6 (Fragment);Isoform of Q9NWW5, Ceroid-lipofuscinosis neuronal protein 6;Ceroid-lipofuscinosis neuronal protein 6;Isoform of Q9NWW5, Isoform 2 of Ceroid-lipofuscinosis neuronal protein 6	1	19299.5;28800.71;23475.33;35919.16;35919.16-2	1258.51	NaN	NaN	724.505	NaN	1838.77	NaN	1515.88	NaN	NaN	NaN	NaN	NaN	NaN	NaN	1415.24	3493.15	5332.7	4648.2	3669.88	5704.1	4770.48	1155.81	NaN	NaN	NaN	NaN	NaN	NaN	2112.98	2006.81	2922.83	9109.36	4268.31	8636.52	13620.2	3154.54	4997.36	NaN	NaN	NaN	NaN	NaN	NaN	752.749
A0A0U1RQC7	CFAP99	Isoform of D6REC4, Cilia- and flagella-associated protein 99	2	81885.9	NaN	NaN	NaN	3898.74	NaN	NaN	293.83	NaN	NaN	NaN	93512.9	NaN	NaN	30347.2	24600.8	NaN	3030.35	NaN	1600.16	NaN	NaN	370.648	127897	NaN	11049.9	NaN	NaN	NaN	NaN	NaN	NaN	NaN	NaN	NaN	NaN	NaN	NaN	NaN	NaN	NaN	NaN	NaN	NaN	NaN	NaN
A0A0U1RQE4;A0A494C1M0;Q5HYK7;Q5HYK7-2;Q5HYK7-3	SH3D19	Isoform of Q5HYK7, SH3 domain-containing protein 19;Isoform of Q5HYK7, SH3 domain-containing protein 19;SH3 domain-containing protein 19;Isoform of Q5HYK7, Isoform 2 of SH3 domain-containing protein 19;Isoform of Q5HYK7, Isoform 3 of SH3 domain-containing protein 19	6	114798.68;110408.99;86525.42;86525.42-2;86525.42-3	NaN	NaN	NaN	NaN	NaN	NaN	NaN	NaN	NaN	NaN	14886.9	22551.5	12985.5	8545.22	8267.79	9408.18	8099.3	4694.2	3317.69	3099.22	NaN	2004	NaN	2602.23	11498.2	34410.2	10679	6359.74	4935.74	4139.12	3562.43	4133.34	1547.23	3405.4	760.575	NaN	NaN	NaN	15996.7	15794.5	14838.8	15691.5	11346.5	8277.45	5898.44
A0A0U1RQK7	EIF4G3	Isoform of O43432, Eukaryotic translation initiation factor 4 gamma 3	16	195273	12361.6	15676.2	8899.36	2436.54	13917.8	1805.25	NaN	5426.31	9290.57	8199.49	9873.9	14944.7	9290.85	10429.6	9350.61	10315.3	9545.71	11995.6	10457.2	9867.69	8346.82	11984.5	12790	4915.17	12856.6	25913.2	11244.4	9981.16	10736.6	13293	11680.3	11730.7	12759.6	11221.4	7173.03	15420	11575.4	18762.7	6731.1	9026.58	6930.16	7321.38	7560.07	6101.3	7434.42
A0A0U1RQK9	ALDH1B1	Isoform of P30837, Aldedh domain-containing protein (Fragment)	1	14545.5	4608.28	266227	NaN	NaN	NaN	8883.19	6759.65	38685.2	6668.67	3278.04	NaN	NaN	NaN	NaN	NaN	NaN	NaN	NaN	NaN	NaN	NaN	NaN	NaN	NaN	NaN	NaN	NaN	NaN	NaN	NaN	NaN	NaN	NaN	3947.18	15236.9	74298.7	15861.5	622415	NaN	NaN	7819.33	NaN	NaN	520.558	NaN
A0A0U1RQM0;H0YKX3;H0YMA4;Q15004	ENSG00000259316;PCLAF;PCLAF;PCLAF	ENSG00000259316 readthrough, PCNA-associated factor;Isoform of Q15004, PCNA-associated factor;Isoform of Q15004, PCNA-associated factor;PCNA-associated factor	1	12664.37;9286.44;12397.9;11986.49	NaN	NaN	4689.32	NaN	NaN	NaN	NaN	NaN	NaN	NaN	NaN	NaN	NaN	NaN	NaN	NaN	NaN	NaN	NaN	NaN	NaN	NaN	NaN	NaN	NaN	NaN	NaN	NaN	NaN	NaN	NaN	NaN	NaN	NaN	NaN	NaN	NaN	NaN	NaN	NaN	NaN	NaN	NaN	NaN	NaN
A0A0U1RQQ9;Q6P3W7	SCYL2	Isoform of Q6P3W7, Protein kinase domain-containing protein;SCY1-like protein 2	12	104112.16;103708.71	16259.7	11633.9	11521.1	6396.85	8058.38	4192.8	8659.76	15100.4	16014.4	6210.64	9473.2	20464	8051.73	9979.87	7695.05	14940.6	14617.8	13474.8	7715.33	6397.6	7088.05	6819.35	4848.84	8803.5	9213.46	6906.59	10171.8	9746.11	8793.84	12102.5	11965.8	12530.9	9549.03	7004.07	4753.55	2527.28	3443.96	11540.1	9430.43	8522.55	4753.83	4046.89	7035.64	10165.5	9763.65
A0A0U1RQS4;A0A0U1RR93;Q9BYB0;Q9BYB0-3	SHANK3	Isoform of Q9BYB0, SH3 and multiple ankyrin repeat domains protein 3;Isoform of Q9BYB0, SH3 and multiple ankyrin repeat domains protein 3;SH3 and multiple ankyrin repeat domains protein 3;Isoform of Q9BYB0, Isoform 2 of SH3 and multiple ankyrin repeat domains protein 3	3	171067.75;184324.01;184667.33;184667.33-3	2592.63	NaN	NaN	NaN	NaN	NaN	NaN	NaN	NaN	5254.93	NaN	NaN	NaN	NaN	NaN	NaN	NaN	663.626	1471.21	NaN	NaN	NaN	NaN	NaN	NaN	NaN	NaN	NaN	NaN	NaN	NaN	NaN	NaN	NaN	NaN	NaN	NaN	NaN	NaN	NaN	NaN	NaN	131.598	NaN	475.639
A0A0U1RQT8;Q8TCZ2;Q8TCZ2-2;Q8TCZ2-3;Q8TCZ2-5	CD99L2	Isoform of Q8TCZ2, CD99 antigen-like protein 2 (Fragment);CD99 antigen-like protein 2;Isoform of Q8TCZ2, Isoform 2 of CD99 antigen-like protein 2;Isoform of Q8TCZ2, Isoform 3 of CD99 antigen-like protein 2;Isoform of Q8TCZ2, Isoform 5 of CD99 antigen-like protein 2	2	NaN;27985.88;27985.88-2;27985.88-3;27985.88-5	NaN	NaN	NaN	NaN	NaN	NaN	NaN	NaN	NaN	NaN	NaN	NaN	NaN	NaN	NaN	442.054	NaN	5688.46	4372.59	8273.49	7011.49	NaN	NaN	NaN	NaN	NaN	NaN	NaN	NaN	NaN	NaN	3945.15	NaN	4908.4	NaN	8395.78	NaN	NaN	NaN	NaN	NaN	NaN	3667.55	2620.41	2912.77
A0A0U1RQW3;Q8WXE1;Q8WXE1-2	ATRIP	Isoform of Q8WXE1, ATR-interacting protein;ATR-interacting protein;Isoform of Q8WXE1, Isoform 2 of ATR-interacting protein	1	50303.6;85837.76;85837.76-2	10396.6	NaN	1976.38	NaN	NaN	NaN	NaN	4679.52	NaN	NaN	NaN	NaN	NaN	NaN	NaN	NaN	NaN	NaN	NaN	NaN	NaN	NaN	NaN	NaN	17387	NaN	12582.9	8677.43	8023.97	NaN	NaN	3956.57	1908.96	NaN	2517.28	NaN	NaN	NaN	NaN	NaN	NaN	NaN	NaN	NaN	NaN
A0A0U1RQW6;E7EPU2;Q9Y2E4	DIP2C	Isoform of Q9Y2E4, DMAP_binding domain-containing protein;Isoform of Q9Y2E4, DMAP_binding domain-containing protein;Disco-interacting protein 2 homolog C	9	178086.66;168638.89;170767.38	8911.61	5901.54	7354.09	7365.2	20152.3	12839.2	5729.59	7664.78	11385.9	5675.92	NaN	1543.99	3045.94	5139.56	2409.84	3547.06	2110.53	3388.55	6609.69	5257.75	7789.96	5822.05	4084.59	8224.23	NaN	NaN	7844.25	5513.86	7078.24	3742.9	7345.29	7336.6	9877.23	9674	7360.39	6475.95	4735.08	3674.99	NaN	4883.02	3228.79	1943.17	1571.23	3805.31	4614.32
A0A0U1RQY4	PAH	Isoform of P00439, BH4_AAA_HYDROXYL_2 domain-containing protein (Fragment)	1	NaN	NaN	NaN	NaN	NaN	NaN	NaN	NaN	NaN	NaN	NaN	NaN	NaN	NaN	NaN	NaN	NaN	NaN	NaN	NaN	21155.5	NaN	NaN	NaN	21063.3	13310.3	NaN	NaN	NaN	NaN	NaN	8154.42	NaN	NaN	11466.6	NaN	NaN	NaN	NaN	NaN	NaN	NaN	NaN	9530.06	9231.53	NaN
A0A0U1RR06;Q9Y484;Q9Y484-2;Q9Y484-3	WDR45	Isoform of Q9Y484, WD repeat domain phosphoinositide-interacting protein 4;WD repeat domain phosphoinositide-interacting protein 4;Isoform of Q9Y484, Isoform 2 of WD repeat domain phosphoinositide-interacting protein 4;Isoform of Q9Y484, Isoform 3 of WD repeat domain phosphoinositide-interacting protein 4	5	38370.95;39867.57;39867.57-2;39867.57-3	73458.5	56405.5	14844.9	84000.3	37443.7	50738.7	8844.41	22770.3	67329.3	47552.1	28265.8	33298.8	17944.5	22753.1	16594.4	10629.9	11651.2	11464	8600.78	11238.7	9092.6	NaN	NaN	9706.27	33308.6	18928.6	27722.4	21679.8	16908.1	18051	15757.3	13667.3	16107.4	13000.8	NaN	8081.23	NaN	7000.35	27065.4	17381.8	13091.4	11498.4	8084.93	11931.9	9672.76
A0A0U1RR16;A0A3B3IRZ7;Q8NEY4;Q8NEY4-2	ATP6V1C2	Isoform of Q8NEY4, V-type proton ATPase subunit C;Isoform of Q8NEY4, V-type proton ATPase subunit C (Fragment);V-type proton ATPase subunit C 2;Isoform of Q8NEY4, Isoform 2 of V-type proton ATPase subunit C 2	2	49860.23;39734.42;48758.75;48758.75-2	17485.5	14981.6	8861.88	9288.97	63774.8	16702.2	18871.1	16802.4	20120.5	19477.2	2313.61	10071.3	2914.26	NaN	2445.89	807.762	1450.96	2572.5	1426.63	1772.06	NaN	NaN	11188.8	4599.45	2788.07	NaN	3497.8	5480.29	4954.41	2077.72	1321.06	NaN	693.982	648.079	777.94	5973.56	NaN	3678.91	1460.02	NaN	1719.56	5822.26	1544.44	2356.24	976.776
A0A0U1RR25	MADD	Isoform of Q8WXG6, MAP kinase-activating death domain protein (Fragment)	1	NaN	NaN	NaN	NaN	NaN	NaN	NaN	NaN	NaN	NaN	NaN	NaN	NaN	NaN	NaN	NaN	NaN	5754.87	NaN	NaN	NaN	NaN	NaN	NaN	NaN	NaN	NaN	NaN	16681.2	16752	NaN	7738.98	NaN	NaN	NaN	NaN	NaN	NaN	NaN	32523	NaN	24823.9	6385.42	NaN	NaN	NaN
A0A0U1RR27;H3BTW5;Q7Z401;Q7Z401-2	DENND4A	Isoform of Q7Z401, C-myc promoter-binding protein;Isoform of Q7Z401, C-myc promoter-binding protein (Fragment);C-myc promoter-binding protein;Isoform of Q7Z401, Isoform 2 of C-myc promoter-binding protein	3	214765.95;112608.19;209244.06;209244.06-2	NaN	NaN	NaN	NaN	NaN	NaN	NaN	NaN	NaN	NaN	2428.28	15027.6	11447.8	5731.69	4561.16	8222.13	2558.48	NaN	3070.45	1301.02	NaN	NaN	NaN	NaN	3807.29	2965.69	4113.04	5415.45	3512.2	2552.37	2642.6	2014.79	NaN	NaN	NaN	15589.1	NaN	NaN	NaN	NaN	3756.68	2770.74	4593.37	NaN	NaN
A0A0U1RR32;A0A0U1RRH7;P0C0S8;P20671;Q96KK5;Q99878;Q9BTM1	hCG_2039566;ENSG00000282988;H2AC16;H2AC7;H2AC12;H2AC14;H2AJ	hCG_2039566 readthrough, Histone H2A;ENSG00000282988 readthrough, Histone H2A;Histone H2A type 1;Histone H2A type 1-D;Histone H2A type 1-H;Histone H2A type 1-J;Histone H2A.J	5	18481.56;18552.64;14091.48;14107.48;13906.25;13936.28;14019.41	7124667	34737972	10421745	5097250	5.96358e+06	4212288	9514952	7.22493e+06	6.81095e+06	8.08801e+06	32584.3	36543	15831.3	14137.8	24063.2	32956.9	50448.5	128233	392898	449642	1.28341e+06	1.19633e+06	478356	5686188	91428.9	40834.6	49683.8	52290.9	48105.5	110367	142301	485900	619271	631611	1.09904e+06	3.8729e+06	3.42432e+06	24090608	1.26537e+06	90952.5	80914.5	117408	170880	181229	350693
A0A0U1RR76;A6NJ78;A6NJ78-2;A6NJ78-4;P0C7V9	METTL15;METTL15;METTL15;METTL15;METTL15P1	Isoform of A6NJ78, 12S rRNA N4-methylcytidine (m4C) methyltransferase;12S rRNA N4-methylcytidine (m4C) methyltransferase;Isoform of A6NJ78, Isoform 2 of 12S rRNA N4-methylcytidine (m4C) methyltransferase;Isoform of A6NJ78, Isoform 4 of 12S rRNA N4-methylcytidine (m4C) methyltransferase;Putative methyltransferase-like protein 15P1	1	30844.36;46121.02;46121.02-2;46121.02-4;26715.51	10296.6	13833.2	9875.71	4135.48	NaN	NaN	7778.15	7874.71	7217.82	12504.9	NaN	NaN	NaN	NaN	NaN	NaN	NaN	NaN	1226.4	NaN	7770.6	7012.47	10078.9	3748.38	NaN	NaN	NaN	NaN	NaN	NaN	NaN	NaN	NaN	NaN	6434.33	24778.5	15304.3	16040.1	NaN	NaN	NaN	NaN	NaN	NaN	NaN
A0A0U1RRA6;B5MCG9;B5MCU0;H7C0E9;Q9Y2K5	R3HDM2	Isoform of Q9Y2K5, R3H domain-containing protein 2;Isoform of Q9Y2K5, R3H domain-containing protein 2;Isoform of Q9Y2K5, R3H domain-containing protein 2;Isoform of Q9Y2K5, SUZ domain-containing protein (Fragment);R3H domain-containing protein 2	3	105910.4;110639.91;108865.74;79917.05;106998.69	NaN	NaN	NaN	NaN	NaN	NaN	NaN	NaN	NaN	NaN	3783.86	15369.2	NaN	6160.95	6053.31	4473.48	3285.73	1754.55	1208.15	NaN	NaN	NaN	NaN	NaN	NaN	30930.8	9881.94	3419.11	6125.7	3012.3	3739.36	1805.71	443.991	NaN	NaN	NaN	NaN	NaN	3442.28	11974.5	6266.52	4615.21	6954.05	2816.83	784.685
A0A0U1RRB6;J3QT38;Q9Y2D4;Q9Y2D4-2	EXOC6B	Isoform of Q9Y2D4, Exocyst complex component;Isoform of Q9Y2D4, Exocyst complex component;Exocyst complex component 6B;Isoform of Q9Y2D4, Isoform 2 of Exocyst complex component 6B	4	94686.31;79368.81;94200.77;94200.77-2	17506.7	17870.5	15662.7	9376.14	13615.5	7327.69	16328.5	10779.1	20730	22585.4	NaN	2828.04	NaN	1626.22	3926.63	2762.03	2256.81	3552.78	6240.7	5473.28	7128.99	3446.4	5111.61	9478.03	NaN	1445.53	4482.11	5740.96	5389.38	2995.87	3186.59	3586.62	9002.86	7277.64	10029.7	13219.1	10100.1	18959.9	2644.82	NaN	2110.7	6037.73	2399.9	3773.32	1726.55
A0A0U1RRB9;F2Z2V1;Q96C11;Q96C11-3	FGGY	Isoform of Q96C11, FGGY carbohydrate kinase domain-containing protein;Isoform of Q96C11, FGGY carbohydrate kinase domain-containing protein;FGGY carbohydrate kinase domain-containing protein;Isoform of Q96C11, Isoform 4 of FGGY carbohydrate kinase domain-containing protein	8	55575.94;54714.84;59993.07;59993.07-3	56546.3	55709.2	71412.8	55853.8	34284.6	61381.6	56881.4	79301.8	61883.7	27457.7	56909.9	102975	56970.6	49419.2	28742.5	18848.7	14720	6943.9	3783.86	4915.4	76645.9	NaN	32618.6	1825.82	55305.9	45452.5	39896.6	30059.2	31387.4	13102.9	13840.5	9095.66	3540.54	3487.87	NaN	NaN	NaN	5379.23	37135.4	69625.9	29610.4	16098.2	11116.5	13516.5	8448.92
A0A0U1RRC9;P57075;P57075-2;P57075-3	UBASH3A	Isoform of P57075, Ubiquitin-associated and SH3 domain-containing protein A;Ubiquitin-associated and SH3 domain-containing protein A;Isoform of P57075, Isoform 2 of Ubiquitin-associated and SH3 domain-containing protein A;Isoform of P57075, Isoform 3 of Ubiquitin-associated and SH3 domain-containing protein A	1	58455.75;74122.69;74122.69-2;74122.69-3	NaN	NaN	NaN	NaN	NaN	NaN	NaN	NaN	NaN	NaN	NaN	NaN	NaN	NaN	NaN	NaN	NaN	NaN	NaN	NaN	NaN	NaN	NaN	NaN	NaN	NaN	NaN	NaN	NaN	NaN	NaN	NaN	NaN	NaN	NaN	NaN	NaN	NaN	NaN	NaN	NaN	NaN	16837.1	NaN	15055.1
A0A0U1RRK1;A0A286YF11;F6XEV2;Q9BPX6;Q9BPX6-3	MICU1	Isoform of Q9BPX6, Calcium uptake protein 1, mitochondrial;Isoform of Q9BPX6, Calcium uptake protein 1, mitochondrial;Isoform of Q9BPX6, Calcium uptake protein 1, mitochondrial;Calcium uptake protein 1, mitochondrial;Isoform of Q9BPX6, Isoform 3 of Calcium uptake protein 1, mitochondrial	4	54927.89;55158.11;54578.59;54351.28;54351.28-3	NaN	NaN	NaN	2995.97	5909.36	NaN	NaN	NaN	25583.7	NaN	NaN	NaN	NaN	NaN	16241.5	NaN	5020.41	NaN	5208.46	6422.06	10574.3	13846.2	9048.5	7668.63	NaN	NaN	NaN	25450	24694.5	NaN	NaN	2686.84	3038.02	6765.89	14942.4	13639.9	11020.3	11976.6	NaN	NaN	NaN	NaN	NaN	NaN	7281.59
A0A0U1RRL7	MMP24OS	Protein MMP24OS	2	7679.5	NaN	NaN	8382.15	4582.79	9446	NaN	9391.57	NaN	NaN	12066.4	NaN	NaN	NaN	NaN	NaN	NaN	NaN	NaN	NaN	NaN	4761.33	10363	NaN	2851.37	NaN	NaN	NaN	NaN	NaN	NaN	NaN	NaN	NaN	NaN	NaN	NaN	8022.53	NaN	NaN	NaN	NaN	NaN	1204.47	NaN	NaN
A0A0U1RRL8;Q8TB22;Q8TB22-2;Q8TB22-3	SPATA20	Isoform of Q8TB22, Spermatogenesis-associated protein 20;Spermatogenesis-associated protein 20;Isoform of Q8TB22, Isoform 2 of Spermatogenesis-associated protein 20;Isoform of Q8TB22, Isoform 3 of Spermatogenesis-associated protein 20	14	88051.61;87898.69;87898.69-2;87898.69-3	11712.4	6181.37	13041.3	12942.3	NaN	21358.5	16170.1	25156	10248.1	11412.2	1296.78	2996.87	3122.13	3970.38	5889.89	3298.94	4757.52	6063.94	5743.75	6736.69	24850.6	20571.8	23089.9	17953.4	12880.5	NaN	1786.7	3934.03	3111.13	6907.92	3135.56	2939.42	11415	7400.44	14676.8	34070	24052.3	24605	4903.15	5071.54	3969.41	4980.9	4688.86	4072.28	4084.92
A0A0U1RRM1;Q8WXI9	GATAD2B	Isoform of Q8WXI9, GATA-type domain-containing protein;Transcriptional repressor p66-beta	3	63461.68;65260.71	NaN	NaN	NaN	NaN	NaN	NaN	NaN	NaN	NaN	NaN	NaN	NaN	NaN	NaN	NaN	NaN	NaN	NaN	NaN	NaN	NaN	NaN	NaN	NaN	NaN	NaN	NaN	NaN	NaN	NaN	NaN	NaN	NaN	NaN	NaN	NaN	NaN	9301.05	NaN	NaN	NaN	NaN	NaN	NaN	NaN
A0A126GWB3;P47888	OR3A3	Isoform of P47888, G_PROTEIN_RECEP_F1_2 domain-containing protein;Olfactory receptor 3A3	1	34262.32;34963.21	NaN	NaN	NaN	NaN	NaN	NaN	NaN	1.04218	NaN	NaN	NaN	NaN	NaN	NaN	NaN	NaN	NaN	1	NaN	NaN	NaN	NaN	NaN	0.0177755	NaN	NaN	NaN	NaN	NaN	NaN	NaN	NaN	NaN	NaN	NaN	NaN	NaN	NaN	NaN	NaN	NaN	NaN	NaN	2.61174	NaN
A0A126GWF9;A0A2C9F2Y1;B2RN74;Q8NG94;Q8NH07;Q8NH93	OR11H1;OR11H2;OR11H12;OR11H1;OR11H2;OR1L3	Isoform of Q8NG94, G_PROTEIN_RECEP_F1_2 domain-containing protein;Isoform of Q8NH07, G_PROTEIN_RECEP_F1_2 domain-containing protein;Olfactory receptor 11H12;Olfactory receptor 11H1;Olfactory receptor 11H2;Olfactory receptor 1L3	1	35420.09;35364.08;36529.5;36577.55;36530.54;36632.78	NaN	NaN	NaN	NaN	NaN	NaN	NaN	NaN	NaN	NaN	NaN	NaN	NaN	NaN	NaN	NaN	2724.77	NaN	NaN	NaN	NaN	NaN	NaN	NaN	NaN	NaN	NaN	NaN	NaN	NaN	NaN	NaN	NaN	NaN	NaN	NaN	NaN	NaN	NaN	NaN	NaN	NaN	NaN	NaN	17043.2
A0A140LJL2;Q8N350	CBARP	Isoform of Q8N350, Voltage-dependent calcium channel beta subunit-associated regulatory protein;Voltage-dependent calcium channel beta subunit-associated regulatory protein	1	75821.68;73928.53	NaN	NaN	NaN	NaN	NaN	NaN	NaN	NaN	NaN	NaN	NaN	NaN	NaN	NaN	1041.12	NaN	NaN	NaN	NaN	NaN	NaN	NaN	NaN	NaN	NaN	NaN	NaN	NaN	NaN	NaN	NaN	NaN	NaN	NaN	NaN	NaN	NaN	NaN	NaN	NaN	NaN	NaN	NaN	NaN	NaN
A0A140T8Y3;A0A140T902;A0A140T9C0;A0A140TA33;A0A140TA41;A0A140TA52;A0A3B3ISX9;P22105;P22105-1;P22105-4	TNXB	Isoform of P22105, Tenascin-X;Isoform of P22105, Tenascin-X;Isoform of P22105, Tenascin-X;Isoform of P22105, Tenascin-X;Isoform of P22105, Tenascin-X;Isoform of P22105, Tenascin-X;Isoform of P22105, Tenascin-X;Tenascin-X;Isoform of P22105, Isoform 3 of Tenascin-X;Isoform of P22105, Isoform 5 of Tenascin-X	13	456145.21;456160.2;456194.37;458277.32;458311.49;458262.33;485422.88;458388.49;458388.49-1;458388.49-4	19461.2	29580.6	20876.4	23727.7	27137.6	8750.49	21495.3	21270.9	22209.5	51530.6	3807.53	5784.58	8916.14	11491.5	5159.27	6025.96	4435.47	4680.11	6548.57	8289.22	17190.2	15650.5	5254.57	33258	6955.21	7083.47	4712.92	5961.96	4651.75	6530.38	4773.68	6794.64	11023.5	9084.34	15268.6	19327.9	14566.6	34117.9	2873.46	2983.16	2598.94	2820.02	5620.88	2528.55	4810.01
A0A140T913;A0A140T933;A0A140T955;A0A140T9I0;A0A140T9X5;A0A1W2PRT9;Q53Z42	HLA-A	Isoform of P04439, Ig-like domain-containing protein;Isoform of P04439, Ig-like domain-containing protein (Fragment);Isoform of P04439, Ig-like domain-containing protein;Isoform of P04439, Ig-like domain-containing protein (Fragment);Isoform of P04439, Ig-like domain-containing protein (Fragment);Isoform of P04439, Ig-like domain-containing protein;Isoform of P04439, Ig-like domain-containing pro…	12	41449.43;NaN;34288.3;NaN;NaN;40423.21;40921.85	36294.1	45121	36160.9	46460.9	26601.7	46054.8	91614	48161.8	43935.6	60809.8	9609.98	4713.74	3694.84	11929	10167.5	13991.8	27375.2	45630.9	60831.3	58147.4	40662.2	41361.2	23533.4	42907.6	5851.21	1975.81	4059.39	7787.24	6591.11	17461	19746.6	30063.9	54443.9	41810.8	53412.1	57513.7	47974.9	45119.2	15509	NaN	3114.88	8019.08	15569.1	24315.6	39582.9
A0A140T951	HLA-B	Isoform of P01889, Ig-like domain-containing protein (Fragment)	3	NaN	NaN	NaN	NaN	12889.9	NaN	NaN	21287.1	NaN	NaN	NaN	3099.78	NaN	NaN	NaN	2474.14	8230.77	9017.36	12185.5	23373.9	23675.7	16169	23586.1	8576.35	27182.3	1071.8	NaN	242.507	1832.64	1077.17	4173.23	6496.4	16216.1	16401.5	13317.4	13298.6	18889.6	13308.5	15143.4	5213.19	NaN	402.624	1359.79	4385.4	4673.43	8544.69
A0A140T962;A0A140T9B3;A0A140T9J9;A0A1W2PR11;Q5QT33	HLA-C	Isoform of P10321, Ig-like domain-containing protein;Isoform of P10321, Ig-like domain-containing protein;Isoform of P10321, Ig-like domain-containing protein;Isoform of P10321, Ig-like domain-containing protein;Isoform of P10321, Ig-like domain-containing protein	6	41524.75;44588.32;41621.54;36848.74;40968.79	49913.6	58903.3	47475.9	37464.5	30039.8	18597.4	61734.6	24521.5	52567.8	37786.5	5609.28	NaN	3864.8	NaN	7795.36	8917.9	18668.1	22722.5	35136.1	21925.5	39753.8	23713.7	14759.2	29015.6	7901.41	NaN	NaN	4450.08	6837.7	12003.8	13013.7	20303.3	24237.2	27100	29559.2	24973	28090.9	28164.9	4971.92	NaN	NaN	4623.03	11575.4	18733	36602.4
A0A140T9B9;A0A140T9N6;A0A140T9V9;H0Y551;P14373	TRIM27	Isoform of P14373, B30.2/SPRY domain-containing protein (Fragment);Isoform of P14373, B30.2/SPRY domain-containing protein (Fragment);Isoform of P14373, B30.2/SPRY domain-containing protein (Fragment);Isoform of P14373, B30.2/SPRY domain-containing protein (Fragment);Zinc finger protein RFP	1	NaN;NaN;27391.95;NaN;58489.68	NaN	NaN	NaN	NaN	NaN	NaN	NaN	NaN	NaN	NaN	NaN	NaN	NaN	NaN	NaN	NaN	NaN	NaN	NaN	NaN	NaN	NaN	NaN	NaN	NaN	NaN	NaN	NaN	NaN	NaN	NaN	NaN	2069.4	NaN	NaN	NaN	NaN	NaN	NaN	NaN	NaN	NaN	3122.49	NaN	NaN
A0A140T9G8;Q0P5T2;Q5SQH8;Q5SQH8-2;Q5SQH8-4	C6orf136	Isoform of Q5SQH8, Uncharacterized protein C6orf136 (Fragment);Isoform of Q5SQH8, C6orf136 protein (Fragment);Uncharacterized protein C6orf136;Isoform of Q5SQH8, Isoform 2 of Uncharacterized protein C6orf136;Isoform of Q5SQH8, Isoform 4 of Uncharacterized protein C6orf136	3	48145.3;48073.23;35794.36;35794.36-2;35794.36-4	4702.14	2052.98	2831.76	2491.8	1256.27	2988.54	3099.14	3194.22	3156.04	3600.58	NaN	NaN	NaN	NaN	NaN	NaN	NaN	NaN	NaN	587.836	2582.83	4308.59	813.827	1127.01	NaN	NaN	NaN	NaN	NaN	NaN	NaN	NaN	NaN	NaN	1811.17	7067.83	3598.8	9262.38	NaN	NaN	NaN	NaN	NaN	NaN	467.344
A0A140T9T7;Q03518	TAP1	Isoform of Q03518, Antigen peptide transporter 1;Antigen peptide transporter 1	6	87175.61;87217.69	2235.67	NaN	NaN	NaN	NaN	2432.02	2581.06	6022.98	NaN	NaN	19661.9	NaN	16045.1	NaN	1251.47	8465.06	15607.1	28716.1	22844.5	16513.9	14549.1	14951.5	11740.6	12300.2	NaN	NaN	NaN	NaN	2011.56	10572.8	13064.8	21366.2	23540.3	18939.7	14444	13085.7	15892.9	9598.4	1997.64	NaN	NaN	NaN	3160.91	6746.21	18786.3
A0A140TA01;E9PQT8;E9PQZ5;O43189;O43189-2	PHF1	Isoform of O43189, PHD-type domain-containing protein;Isoform of O43189, PHD-type domain-containing protein;Isoform of O43189, PHD-type domain-containing protein;PHD finger protein 1;Isoform of O43189, Isoform 1 of PHD finger protein 1	1	43837.53;45694.09;43865.54;62105.79;62105.79-2	NaN	7314.5	18420.2	11669.3	NaN	8443.41	NaN	13815.4	19051.5	NaN	NaN	NaN	20311.3	NaN	13930.7	NaN	8711.1	5966.52	NaN	3798.78	NaN	NaN	NaN	10045.6	NaN	NaN	13535.8	NaN	12245.7	NaN	9559.46	8759.87	NaN	2208.35	NaN	6782.02	7570.78	6082.32	NaN	NaN	NaN	NaN	NaN	NaN	NaN
A0A140TA09;Q99942	RNF5	Isoform of Q99942, RING-type domain-containing protein;E3 ubiquitin-protein ligase RNF5	3	10013.27;19881.44	NaN	NaN	8809.68	NaN	NaN	NaN	NaN	NaN	NaN	NaN	NaN	NaN	NaN	NaN	10373.6	15975	28409.4	41935.7	30475.8	23873.8	14172.5	15953.9	12035.6	10280.4	13463	NaN	7598.65	NaN	NaN	24624.2	23896.3	26820.6	22570.6	24555	10109.1	9165.92	14857.1	11326.3	23768	23063.5	12091.8	6756.77	18001.8	15235.7	36726.1
A0A140TA86;Q5XKP0	MICOS13	Isoform of Q5XKP0, MICOS complex subunit MIC13;MICOS complex subunit MIC13	2	15435.67;13087.24	NaN	NaN	NaN	NaN	NaN	NaN	NaN	NaN	NaN	NaN	NaN	NaN	NaN	NaN	NaN	NaN	NaN	NaN	NaN	NaN	NaN	NaN	NaN	NaN	NaN	NaN	NaN	NaN	NaN	NaN	NaN	NaN	NaN	NaN	NaN	NaN	NaN	NaN	NaN	NaN	NaN	NaN	NaN	NaN	1786.01
A0A140VK87;H0Y7R1;Q8TBZ2	MYCBPAP	Isoform of Q8TBZ2, MYCBP-associated protein;Isoform of Q8TBZ2, MYCBP-associated protein;MYCBP-associated protein	1	111926;106906.03;108152.64	NaN	NaN	NaN	NaN	NaN	NaN	NaN	NaN	NaN	NaN	NaN	NaN	NaN	NaN	NaN	NaN	NaN	NaN	NaN	NaN	NaN	NaN	NaN	244.786	NaN	NaN	NaN	3073.27	NaN	1303.28	1713.86	1165.18	NaN	2175.66	NaN	NaN	NaN	NaN	NaN	NaN	NaN	NaN	NaN	NaN	NaN
A0A182DWF2;A0A182DWF3;Q9NNW7;Q9NNW7-2	TXNRD2	Isoform of Q9NNW7, Thioredoxin-disulfide reductase;Isoform of Q9NNW7, Thioredoxin-disulfide reductase;Thioredoxin reductase 2, mitochondrial;Isoform of Q9NNW7, Isoform 2 of Thioredoxin reductase 2, mitochondrial	19	53567.23;56388.62;56506.6;56506.6-2	72824.6	48401.1	54318.4	76207	32742.3	87566.6	54829.8	108200	66041.1	35754.3	17740.3	25695.3	20672	13512.7	9323.8	6795.89	5762.13	5837.49	7922.86	10985.3	75733.5	89844	68739.6	49261.9	7886.53	7837.47	5859.16	4003.52	6225.03	3035.38	4866.69	4863.12	9665.22	9256.52	34330.1	68257.3	53725.4	49042.7	24786.1	36535.1	22137.3	16102.3	10150.4	10684.7	9509.34
A0A182DWH4	HLA-DRB3	Isoform of P79483, Ig-like domain-containing protein	1	29940.9	NaN	NaN	NaN	NaN	NaN	NaN	NaN	NaN	NaN	NaN	NaN	NaN	NaN	NaN	NaN	NaN	NaN	NaN	NaN	NaN	NaN	NaN	NaN	NaN	NaN	NaN	NaN	NaN	NaN	NaN	NaN	NaN	NaN	NaN	NaN	NaN	NaN	NaN	NaN	NaN	NaN	NaN	NaN	1324.31	NaN
A0A182DWH7;P49908	SELENOP	Isoform of P49908, Selenoprotein P (Fragment);Selenoprotein P	4	35115.93;43173.64	23990.5	26521	29029.8	10032.8	9862.04	11551.5	22630.5	15130.9	32958.3	24549.5	10783.7	12997.3	12884.1	18319.2	14964.2	17728.3	18698.9	17806.4	20038.3	13989	12669	24394.6	7250.01	15136.6	10130.1	11181.6	17645.2	15940.5	8995.58	27191.6	12419.5	10951	12991.9	11015.5	16211.5	16410.9	15019.7	11854.4	9289.6	12564.1	11410.1	17785.5	25033.6	23196.5	42830.1
A0A182DWI4;E9PN30;Q9BQE4	SELENOS	Isoform of Q9BQE4, Selenoprotein S;Isoform of Q9BQE4, Selenoprotein S (Fragment);Selenoprotein S	2	18494.26;23771.17;21162.99	NaN	NaN	NaN	NaN	NaN	NaN	NaN	NaN	NaN	NaN	NaN	NaN	NaN	NaN	NaN	NaN	1207.55	3174.57	2499.38	943.091	NaN	NaN	NaN	NaN	NaN	NaN	NaN	NaN	NaN	NaN	NaN	NaN	NaN	804.991	NaN	NaN	NaN	NaN	NaN	NaN	NaN	NaN	NaN	748.914	2786.87
A0A1B0GTB0;A0A1B0GTU8;A0A1B0GU12;A0A1B0GUT7;A0A1B0GVB9;A0A1B0GVC7;A0A1B0GVW0;A0A1B0GWJ8;A0A1C7CYW4;B7Z413;H7C3E1;O75787;O75787-2	ATP6AP2	Isoform of O75787, ATPase H(+)-transporting lysosomal accessory protein 2 (Fragment);Isoform of O75787, ATPase H(+)-transporting lysosomal accessory protein 2;Isoform of O75787, ATPase H(+)-transporting lysosomal accessory protein 2;Isoform of O75787, ATPase H(+)-transporting lysosomal accessory protein 2;Isoform of O75787, ATPase H(+)-transporting lysosomal accessory protein 2;Isoform of O75787,…	2	NaN;33903.96;30808.35;36779.51;35484.06;27540.75;38386.27;28417.81;38879.83;30936.52;28874.2;39008.01;39008.01-2	NaN	NaN	NaN	NaN	NaN	NaN	NaN	NaN	NaN	NaN	NaN	NaN	NaN	NaN	NaN	NaN	10333.8	NaN	5420.42	2317.93	20723.5	NaN	7028.13	5506.16	NaN	NaN	NaN	NaN	NaN	9573.08	9404.53	9531.88	12378.1	9834.87	8856.51	NaN	12366.4	NaN	NaN	NaN	NaN	NaN	NaN	2796.48	9285.68
A0A1B0GTF3;A0A6I8PIT5;A0A6I8PIW1;A0A6I8PLB1;O43301	HSPA12A	Isoform of O43301, Heat shock 70 kDa protein 12A;Isoform of O43301, Heat shock 70 kDa protein 12A;Isoform of O43301, Heat shock 70 kDa protein 12A;Isoform of O43301, Heat shock 70 kDa protein 12A;Heat shock 70 kDa protein 12A	2	77018.94;66356.05;71456.44;76887.75;74978.38	NaN	NaN	NaN	NaN	NaN	NaN	NaN	NaN	NaN	NaN	NaN	NaN	NaN	NaN	NaN	NaN	NaN	2696.54	2245.91	NaN	NaN	NaN	NaN	NaN	NaN	NaN	NaN	NaN	NaN	NaN	NaN	NaN	NaN	2815.67	NaN	NaN	NaN	NaN	NaN	NaN	NaN	NaN	NaN	NaN	5521.53
A0A1B0GTG2;A0A1B0GW77;P49419;P49419-2	ALDH7A1	Isoform of P49419, Aldedh domain-containing protein;Isoform of P49419, Aldedh domain-containing protein;Alpha-aminoadipic semialdehyde dehydrogenase;Isoform of P49419, Isoform 2 of Alpha-aminoadipic semialdehyde dehydrogenase	27	58139.78;60033.03;58487.15;58487.15-2	269554	264445	266050	317054	154903	278967	274628	376227	272481	180040	250792	229144	301005	248103	179924	95451.1	112068	97189.8	73354.2	73511.7	485306	483783	441007	317363	203950	182123	154519	134531	132020	71525.9	85340	60309.1	63878.9	74562.8	170211	283961	303944	186384	214323	368631	373240	234773	197014	140581	110814
A0A1B0GTH8;A0A1B0GUV4	MAGI2	Isoform of Q86UL8, Membrane-associated guanylate kinase, WW and PDZ domain-containing protein 2 (Fragment);Isoform of Q86UL8, Membrane-associated guanylate kinase, WW and PDZ domain-containing protein 2	1	81247.84;45109.48	23.2209	NaN	NaN	NaN	NaN	910.7	463.866	NaN	NaN	879.237	NaN	NaN	NaN	NaN	NaN	NaN	NaN	NaN	NaN	NaN	NaN	NaN	NaN	NaN	NaN	NaN	NaN	NaN	NaN	NaN	NaN	NaN	NaN	NaN	NaN	NaN	NaN	NaN	NaN	NaN	NaN	NaN	NaN	696.295	298.907
A0A1B0GTJ7;A0A1B0GWJ0;P30566	ADSL	Isoform of P30566, Adenylosuccinate lyase;Isoform of P30566, Adenylosuccinate lyase;Adenylosuccinate lyase	16	54433.67;54465.7;54889.27	36007.9	42563.9	31819.8	40010.4	82848.3	35491.4	53535.8	47612.5	50430.1	36351.8	89787.2	156245	92136.8	120899	54892.4	51019.9	27024.7	19542.4	8292.51	12566.5	4460.1	NaN	5394.93	3767.75	87374.5	98502.6	80839.7	76938.6	63947.1	41731.6	44561.4	36984.9	15067.6	16912.9	NaN	8050.79	5136.67	31384.5	56466.2	80999.9	70515.5	35724.6	23873.9	25610.8	14961.6
A0A1B0GTJ8;A0A1B0GV63;A0A1B0GVK1;A0A1B0GWJ2;A0A3F2YNW7;A0A6Q8NVI4;H0Y7H8;Q8NFD5;Q8NFD5-2;Q8NFD5-3;Q8NFD5-4	ARID1B	Isoform of Q8NFD5, ARID domain-containing protein (Fragment);Isoform of Q8NFD5, ARID domain-containing protein (Fragment);Isoform of Q8NFD5, ARID domain-containing protein;Isoform of Q8NFD5, ARID domain-containing protein;Isoform of Q8NFD5, ARID domain-containing protein;Isoform of Q8NFD5, AT-rich interactive domain-containing protein 1B;Isoform of Q8NFD5, ARID domain-containing protein (Fragment…	6	NaN;148229.63;167809.39;161540.56;245480.8;249282.85;190696.44;236123.39;236123.39-2;236123.39-3;236123.39-4	15734	10487.6	10688.7	12160.7	9219.12	9243.26	13486.6	12791.6	9933.38	7451.28	NaN	NaN	NaN	NaN	NaN	NaN	NaN	NaN	NaN	NaN	NaN	NaN	2858.48	8612.04	NaN	NaN	NaN	850.421	NaN	NaN	NaN	NaN	NaN	NaN	NaN	8769.05	1312.49	9712.91	3011.68	NaN	NaN	1685.4	2585.28	NaN	NaN
A0A1B0GTK6	ISCA1	Isoform of Q9BUE6, Fe-S_biosyn domain-containing protein (Fragment)	1	10344.9	NaN	NaN	NaN	NaN	NaN	NaN	NaN	NaN	NaN	NaN	7069.19	6265.47	3181.43	5091.88	NaN	4523.42	2058.18	2018.01	NaN	2584.17	NaN	NaN	NaN	NaN	5976.99	NaN	6853.91	3570.29	1144.74	3311.78	NaN	NaN	NaN	NaN	NaN	NaN	NaN	NaN	8398.41	9109.81	5296.9	1447.07	3875.28	1366.34	1867.1
A0A1B0GTL7;A0A1W2PQ11;A0A1W2PQ86;A0A1W2PQJ4;Q02246	CNTN2	Isoform of Q02246, Contactin-2 (Fragment);Isoform of Q02246, Contactin-2;Isoform of Q02246, Contactin-2;Isoform of Q02246, Contactin-2 (Fragment);Contactin-2	1	NaN;118281.4;83142.3;NaN;113393.34	NaN	NaN	1317.98	NaN	NaN	1406.43	1447.53	NaN	2809.08	NaN	NaN	NaN	NaN	NaN	NaN	NaN	NaN	NaN	NaN	NaN	NaN	NaN	NaN	NaN	NaN	NaN	NaN	NaN	NaN	NaN	NaN	NaN	NaN	NaN	NaN	NaN	NaN	NaN	NaN	NaN	NaN	15611.7	18940.6	16978.8	8859.36
A0A1B0GTM1;A0A1B0GUM5;E7ETX0;Q8NHX9	TPCN2	Isoform of Q8NHX9, Two pore calcium channel protein 2;Isoform of Q8NHX9, Two pore calcium channel protein 2;Isoform of Q8NHX9, Two pore calcium channel protein 2;Two pore calcium channel protein 2	1	65376;78470.06;64594.37;85242.97	NaN	NaN	NaN	NaN	NaN	NaN	NaN	NaN	NaN	NaN	NaN	NaN	NaN	NaN	NaN	2481.03	953.379	1489.61	NaN	2209.39	NaN	NaN	452.778	NaN	NaN	NaN	NaN	NaN	NaN	NaN	1542.93	NaN	NaN	391.954	NaN	NaN	NaN	NaN	NaN	NaN	NaN	NaN	NaN	NaN	1185.67
A0A1B0GTM3;A0A1B0GUA4;A0A1B0GUH5;A0A1B0GW68;Q13510;Q13510-2	ASAH1	Isoform of Q13510, Acid ceramidase;Isoform of Q13510, Acid ceramidase;Isoform of Q13510, Acid ceramidase;Isoform of Q13510, Acid ceramidase;Acid ceramidase;Isoform of Q13510, Isoform 2 of Acid ceramidase	12	42467.09;42367.95;44418.31;42296.87;44659.64;44659.64-2	93086.6	37595.9	47512.6	62283.2	59132.8	52168.9	51151	38569.8	64100.7	64362.8	104358	33263.2	48581.5	51285.1	52105.8	59054	63486.8	90658.8	94250	76556.3	81841	89746.2	58550.6	116418	98365.3	32308.8	42054.8	45939.5	40409	73061.9	60504.1	66853.3	95379.3	83401.2	51202.9	39293.2	30647.7	43681.2	35281.3	13855.4	27429.5	30665.2	42897.9	41536	72599.1
A0A1B0GTT2	SLC9A6	Isoform of Q92581, Sodium/hydrogen exchanger 6 (Fragment)	1	NaN	NaN	NaN	111230	93408.8	NaN	53625.1	109717	NaN	118762	147132	27594.7	NaN	25384.3	NaN	16704	21631.6	11956.9	12879	5278.39	6761.03	NaN	4646.52	NaN	2922.16	NaN	NaN	NaN	NaN	NaN	NaN	NaN	NaN	NaN	NaN	NaN	4284.31	8628.36	NaN	NaN	NaN	NaN	NaN	NaN	NaN	NaN
A0A1B0GTU3;Q96L93;Q96L93-2;Q96L93-4;Q96L93-5;Q96L93-6	KIF16B	Isoform of Q96L93, Kinesin-like protein KIF16B;Kinesin-like protein KIF16B;Isoform of Q96L93, Isoform 2 of Kinesin-like protein KIF16B;Isoform of Q96L93, Isoform 3 of Kinesin-like protein KIF16B;Isoform of Q96L93, Isoform 4 of Kinesin-like protein KIF16B;Isoform of Q96L93, Isoform 5 of Kinesin-like protein KIF16B	2	146325.87;152011.32;152011.32-2;152011.32-4;152011.32-5;152011.32-6	NaN	NaN	NaN	NaN	NaN	NaN	NaN	NaN	NaN	NaN	NaN	NaN	NaN	NaN	NaN	NaN	NaN	NaN	NaN	NaN	NaN	NaN	NaN	NaN	NaN	NaN	NaN	NaN	NaN	NaN	0.10088	2.90311	NaN	NaN	NaN	NaN	NaN	NaN	NaN	NaN	NaN	NaN	NaN	NaN	NaN
A0A1B0GTU4	PXN	Isoform of P49023, Paxillin	16	115906	13871.8	18086.4	11184.3	22104	12538.7	19019.9	24966.5	25392	21910.3	14115.8	21757.9	38668.7	12184.2	13908.3	10244.1	10880.5	6075.71	5022.32	12448	15908	14787.3	12963.7	9711.05	9290.75	15548.1	43741.5	16787.3	10958.9	11439	6553.78	6574.73	6556.75	9878.19	13227.8	13522.3	19282.4	13717	26148.1	25011.9	35581.3	13316	16291	9048.83	11641.7	10039
A0A1B0GTU5;H0Y488;O14497;O14497-2;O14497-3	ARID1A	Isoform of O14497, ARID domain-containing protein (Fragment);Isoform of O14497, ARID domain-containing protein;AT-rich interactive domain-containing protein 1A;Isoform of O14497, Isoform 2 of AT-rich interactive domain-containing protein 1A;Isoform of O14497, Isoform 3 of AT-rich interactive domain-containing protein 1A	13	206017.97;205833.77;242044.61;242044.61-2;242044.61-3	9004.83	9685.41	5042.65	5838.92	8366.93	1593.47	10238.3	5677.91	10154.7	8445.77	1186.4	NaN	NaN	NaN	NaN	1639.56	NaN	NaN	NaN	NaN	NaN	NaN	NaN	8428.15	NaN	NaN	NaN	NaN	NaN	NaN	NaN	NaN	1245.43	NaN	2505.97	7060.28	612.974	15605	4652.97	NaN	NaN	5017.25	NaN	287.699	1431.04
A0A1B0GTU7;H0YD36;P54098	POLG	Isoform of P54098, DNA polymerase subunit gamma-1 (Fragment);Isoform of P54098, DNA polymerase subunit gamma-1 (Fragment);DNA polymerase subunit gamma-1	3	NaN;116836.21;139562.02	NaN	NaN	NaN	NaN	NaN	NaN	NaN	NaN	NaN	NaN	NaN	NaN	20626	NaN	10259.5	NaN	NaN	NaN	NaN	NaN	3748.86	14676.9	11523.5	11624.1	NaN	NaN	NaN	NaN	NaN	NaN	NaN	NaN	NaN	NaN	NaN	9570.84	NaN	NaN	NaN	NaN	NaN	NaN	NaN	NaN	11733.5
A0A1B0GTV6	EFHC1	Isoform of Q5JVL4, EF-hand domain-containing protein 1	1	72852	NaN	NaN	NaN	3858.74	NaN	NaN	NaN	NaN	NaN	NaN	NaN	NaN	433.803	NaN	NaN	NaN	2305.32	4348.42	NaN	10683.8	NaN	97912.9	40324.5	NaN	NaN	NaN	NaN	NaN	NaN	NaN	NaN	NaN	NaN	9763.55	24828.8	NaN	57680.6	NaN	NaN	NaN	NaN	NaN	NaN	NaN	1507.51
A0A1B0GTW1;A0A2R8YDH4;A0A3B3ITE1;Q9UDY2;Q9UDY2-3;Q9UDY2-7	TJP2;ENSG00000285130;TJP2;TJP2;TJP2;TJP2	Isoform of Q9UDY2, Tight junction protein ZO-2;Isoform of Q16595, Uncharacterized protein;Isoform of Q9UDY2, Tight junction protein ZO-2 (Fragment);Tight junction protein ZO-2;Isoform of Q9UDY2, Isoform C1 of Tight junction protein ZO-2;Isoform of Q9UDY2, Isoform 7 of Tight junction protein ZO-2	24	140726.83;147881.94;134208.46;133958.03;133958.03-3;133958.03-7	25044.6	38102	53992.7	28076.8	75201.7	29788.3	34590.3	20061.3	43241.6	24923.1	17813.1	27581.7	17097.2	17753.1	15906	13619.4	13675.9	22251.2	40073.6	44167.3	43575.3	55130.9	45440.6	46422.5	13974	26667.2	15351.3	14994.2	12552.6	11695.6	10435	15686.3	35267.1	31108.8	33246.9	32977	38545.1	38088.9	31334.5	19045.1	17267.8	21070.7	18590.1	17028.9	22080.8
A0A1B0GTX1;A0A1C7CYY6;Q6XZF7;Q6XZF7-2	DNMBP	Isoform of Q6XZF7, Dynamin-binding protein;Isoform of Q6XZF7, Dynamin-binding protein;Dynamin-binding protein;Isoform of Q6XZF7, Isoform 2 of Dynamin-binding protein	1	137874.13;97950.23;177347.08;177347.08-2	6247.4	NaN	7536.75	5086.42	NaN	NaN	3754.11	NaN	8497.96	10633.1	NaN	NaN	NaN	NaN	NaN	NaN	NaN	NaN	NaN	NaN	NaN	NaN	NaN	NaN	NaN	9464.38	NaN	3014.45	NaN	1968.79	NaN	3674.01	NaN	NaN	NaN	NaN	2407.65	NaN	NaN	NaN	NaN	NaN	NaN	NaN	NaN
A0A1B0GU24;Q9HCJ0;Q9HCJ0-2	TNRC6C	Isoform of Q9HCJ0, UBA domain-containing protein;Trinucleotide repeat-containing gene 6C protein;Isoform of Q9HCJ0, Isoform 2 of Trinucleotide repeat-containing gene 6C protein	1	202720.55;175964.4;175964.4-2	NaN	NaN	NaN	NaN	NaN	NaN	NaN	NaN	NaN	NaN	NaN	NaN	NaN	NaN	NaN	NaN	NaN	NaN	NaN	NaN	NaN	NaN	NaN	NaN	NaN	NaN	NaN	NaN	NaN	NaN	NaN	NaN	NaN	NaN	NaN	NaN	NaN	NaN	NaN	NaN	NaN	NaN	NaN	NaN	NaN
A0A1B0GUA3;A0A6Q8PGG2;A0A6Q8PH45;A0A6Q8PHL8;Q96EK5	KIFBP	Isoform of Q96EK5, KIF-binding protein;Isoform of Q96EK5, KIF-binding protein;Isoform of Q96EK5, KIF-binding protein;Isoform of Q96EK5, KIF-binding protein;KIF-binding protein	1	74783.64;52619.41;69919.93;67908.74;71814	NaN	NaN	NaN	NaN	NaN	NaN	NaN	NaN	NaN	NaN	NaN	NaN	NaN	NaN	NaN	NaN	NaN	NaN	NaN	NaN	NaN	NaN	NaN	NaN	NaN	NaN	NaN	NaN	NaN	NaN	NaN	NaN	1529.25	NaN	NaN	NaN	NaN	NaN	NaN	2304.16	856.604	NaN	1592.84	1338.96	NaN
A0A1B0GUC2;A0A1W2PP33;C9J7I0	UMAD1	Isoform of C9J7I0, UBAP1-MVB12-associated (UMA)-domain-containing protein 1;Isoform of C9J7I0, UBAP1-MVB12-associated (UMA)-domain-containing protein 1;UBAP1-MVB12-associated (UMA)-domain containing protein 1	1	8727.82;8965.94;15199.78	NaN	NaN	NaN	NaN	NaN	NaN	NaN	NaN	NaN	NaN	NaN	NaN	NaN	NaN	NaN	NaN	3816.91	NaN	NaN	NaN	NaN	NaN	NaN	NaN	14960.4	66875.4	7321.61	NaN	NaN	NaN	NaN	NaN	NaN	NaN	NaN	NaN	NaN	NaN	NaN	16427	16783.7	15114.6	10430	NaN	NaN
A0A1B0GUF4	EVI5	Isoform of O60447, Ecotropic viral integration site 5 protein homolog (Fragment)	1	NaN	NaN	NaN	NaN	NaN	NaN	NaN	NaN	NaN	NaN	NaN	NaN	NaN	1804.56	921.195	3460.35	4549.1	2593.38	1316.92	2199.19	2245.93	NaN	NaN	2431.13	NaN	2424.18	NaN	2003.42	3247.51	2091.84	2914.64	NaN	2311.25	1172.55	3248.32	NaN	NaN	NaN	NaN	1086.7	NaN	NaN	NaN	NaN	3387.15	3214.85
A0A1B0GUG6;Q86WH2	RASSF3	Isoform of Q86WH2, Ras association domain-containing protein 3;Ras association domain-containing protein 3	1	34578.64;27562.24	NaN	NaN	35076.3	NaN	NaN	NaN	NaN	NaN	NaN	NaN	NaN	NaN	NaN	NaN	20113.3	NaN	NaN	NaN	NaN	NaN	NaN	NaN	NaN	NaN	40309.2	NaN	NaN	NaN	21770	NaN	NaN	NaN	NaN	NaN	NaN	NaN	NaN	NaN	NaN	NaN	67243.4	73193.3	NaN	NaN	22953.6
A0A1B0GUG7;A0A1B0GWB7;A0A1B0GWI3;A0A1B0GWK3	C2orf92	Isoform of A0A1B0GVN3, Uncharacterized protein C2orf92;Isoform of A0A1B0GVN3, Uncharacterized protein C2orf92;Isoform of A0A1B0GVN3, Uncharacterized protein C2orf92;Isoform of A0A1B0GVN3, Uncharacterized protein C2orf92	1	4720.66;5994.19;16853.28;5447.58	NaN	NaN	NaN	NaN	4948.58	NaN	NaN	NaN	NaN	NaN	NaN	NaN	NaN	NaN	4017.77	2683	NaN	NaN	NaN	NaN	NaN	NaN	NaN	NaN	NaN	NaN	NaN	NaN	NaN	NaN	NaN	NaN	NaN	NaN	NaN	NaN	NaN	NaN	NaN	NaN	NaN	NaN	NaN	NaN	NaN
A0A1B0GUI1;Q6GYQ0;Q6GYQ0-2;Q6GYQ0-3;Q6GYQ0-4;Q6GYQ0-5;Q6GYQ0-6;Q6GYQ0-7	RALGAPA1	Isoform of Q6GYQ0, Rap-GAP domain-containing protein;Ral GTPase-activating protein subunit alpha-1;Isoform of Q6GYQ0, Isoform 2 of Ral GTPase-activating protein subunit alpha-1;Isoform of Q6GYQ0, Isoform 3 of Ral GTPase-activating protein subunit alpha-1;Isoform of Q6GYQ0, Isoform 4 of Ral GTPase-activating protein subunit alpha-1;Isoform of Q6GYQ0, Isoform 5 of Ral GTPase-activating protein subu…	1	280412.34;229831.85;229831.85-2;229831.85-3;229831.85-4;229831.85-5;229831.85-6;229831.85-7	NaN	NaN	NaN	2077.26	NaN	NaN	NaN	NaN	NaN	NaN	NaN	NaN	NaN	NaN	NaN	NaN	NaN	NaN	NaN	NaN	NaN	NaN	NaN	NaN	NaN	NaN	NaN	NaN	NaN	NaN	NaN	NaN	NaN	NaN	NaN	NaN	NaN	NaN	NaN	NaN	NaN	NaN	NaN	NaN	NaN
A0A1B0GUL3	GSE1	Isoform of Q14687, Genetic suppressor element 1 (Fragment)	1	95080.4	NaN	NaN	9874.56	NaN	NaN	9123.02	5655.16	NaN	NaN	NaN	4209.28	NaN	NaN	NaN	NaN	NaN	2442.34	NaN	NaN	2115.9	NaN	NaN	NaN	2545.78	NaN	NaN	NaN	NaN	NaN	NaN	4530.71	1940.51	921.574	1040.83	NaN	NaN	NaN	NaN	NaN	NaN	NaN	NaN	NaN	NaN	NaN
[truncated: 8,127 more rows]
[truncated: 105 more columns]

## Sheet: NormalizedProfiles_chow
ProteinGroups	Genes	chow_median_Fr.1	chow_median_Fr.2	chow_median_Fr.3	chow_median_Fr.4	chow_median_Fr.5	chow_median_Fr.6	chow_median_Fr.7	chow_median_Fr.8	chow_median_Fr.9	chow_median_Fr.10	chow_median_Fr.11	chow_median_Fr.12	chow_median_Fr.13	chow_median_Fr.14
[truncated: 7,987 more rows]

[truncated: 15 more sheets: NormalizedProfiles_HFHF, NormalizedProfiles_HFHF-fasted, O1(stats)_chow, O1(stats)_HFHF, O1(stats)_HFHF-fasted, O2(global)_chow_HFHF, O2(global)_chow_HFHF-fasted, O2(global)_HFHF_HFHF-fasted, O3(stats)_chow, O3(stats)_HFHF, O3(stats_HFHF-fasted, O3(class-c.)_chow_HFHF, O3(class-c.)_chow_HFHF-fasted, O3(class-c.)_HFHF_HFHF-fasted, Legend and Explanation]
