# Supplementary material for: C-COMPASS: a user-friendly neural network tool profiles cell compartments at protein and lipid levels
Source: Nat Methods. 2025 Dec 4;23(1):118–30. doi: 10.1038/s41592-025-02880-3 (PMC12791020; doi:10.1038/s41592-025-02880-3)
Supplement: Supplementary file 9 — Proteome and lipidome data and results for spatial lipidomics. [file 41592_2025_2880_MOESM9_ESM.xlsx]

## Sheet: Liver_Proteome
ProteinGroups	Genes	ProteinDescriptions	NrOfStrippedSequencesIdentified (Experiment-wide)	MolecularWeight	[1] 20240315_DH_FAIMS60min33w1cvDIA_Lipidomics_GradientA_Fr01.htrms.PG.Quantity	[2] 20240315_DH_FAIMS60min33w1cvDIA_Lipidomics_GradientA_Fr02.htrms.PG.Quantity	[3] 20240315_DH_FAIMS60min33w1cvDIA_Lipidomics_GradientA_Fr03.htrms.PG.Quantity	[4] 20240315_DH_FAIMS60min33w1cvDIA_Lipidomics_GradientA_Fr04.htrms.PG.Quantity	[5] 20240315_DH_FAIMS60min33w1cvDIA_Lipidomics_GradientA_Fr05.htrms.PG.Quantity	[6] 20240315_DH_FAIMS60min33w1cvDIA_Lipidomics_GradientA_Fr06.htrms.PG.Quantity	[7] 20240315_DH_FAIMS60min33w1cvDIA_Lipidomics_GradientA_Fr07.htrms.PG.Quantity	[8] 20240315_DH_FAIMS60min33w1cvDIA_Lipidomics_GradientA_Fr08.htrms.PG.Quantity	[9] 20240315_DH_FAIMS60min33w1cvDIA_Lipidomics_GradientA_Fr09.htrms.PG.Quantity	[10] 20240315_DH_FAIMS60min33w1cvDIA_Lipidomics_GradientA_Fr10.htrms.PG.Quantity	[11] 20240315_DH_FAIMS60min33w1cvDIA_Lipidomics_GradientA_Fr11.htrms.PG.Quantity	[12] 20240315_DH_FAIMS60min33w1cvDIA_Lipidomics_GradientA_Fr12.htrms.PG.Quantity	[13] 20240315_DH_FAIMS60min33w1cvDIA_Lipidomics_GradientA_Fr13.htrms.PG.Quantity	[14] 20240315_DH_FAIMS60min33w1cvDIA_Lipidomics_GradientA_Fr14.htrms.PG.Quantity	[15] 20240315_DH_FAIMS60min33w1cvDIA_Lipidomics_GradientB_Fr01.htrms.PG.Quantity	[16] 20240315_DH_FAIMS60min33w1cvDIA_Lipidomics_GradientB_Fr02.htrms.PG.Quantity	[17] 20240315_DH_FAIMS60min33w1cvDIA_Lipidomics_GradientB_Fr03.htrms.PG.Quantity	[18] 20240315_DH_FAIMS60min33w1cvDIA_Lipidomics_GradientB_Fr04.htrms.PG.Quantity	[19] 20240315_DH_FAIMS60min33w1cvDIA_Lipidomics_GradientB_Fr05.htrms.PG.Quantity	[20] 20240315_DH_FAIMS60min33w1cvDIA_Lipidomics_GradientB_Fr06.htrms.PG.Quantity	[21] 20240315_DH_FAIMS60min33w1cvDIA_Lipidomics_GradientB_Fr07.htrms.PG.Quantity	[22] 20240315_DH_FAIMS60min33w1cvDIA_Lipidomics_GradientB_Fr08.htrms.PG.Quantity	[23] 20240315_DH_FAIMS60min33w1cvDIA_Lipidomics_GradientB_Fr09.htrms.PG.Quantity	[24] 20240315_DH_FAIMS60min33w1cvDIA_Lipidomics_GradientB_Fr10.htrms.PG.Quantity	[25] 20240315_DH_FAIMS60min33w1cvDIA_Lipidomics_GradientB_Fr11.htrms.PG.Quantity	[26] 20240315_DH_FAIMS60min33w1cvDIA_Lipidomics_GradientB_Fr12.htrms.PG.Quantity	[27] 20240315_DH_FAIMS60min33w1cvDIA_Lipidomics_GradientB_Fr13.htrms.PG.Quantity	[28] 20240315_DH_FAIMS60min33w1cvDIA_Lipidomics_GradientB_Fr14.htrms.PG.Quantity	[29] 20240315_DH_FAIMS60min33w1cvDIA_Lipidomics_GradientC_Fr01.htrms.PG.Quantity	[30] 20240315_DH_FAIMS60min33w1cvDIA_Lipidomics_GradientC_Fr02.htrms.PG.Quantity	[31] 20240315_DH_FAIMS60min33w1cvDIA_Lipidomics_GradientC_Fr03.htrms.PG.Quantity	[32] 20240315_DH_FAIMS60min33w1cvDIA_Lipidomics_GradientC_Fr04.htrms.PG.Quantity	[33] 20240315_DH_FAIMS60min33w1cvDIA_Lipidomics_GradientC_Fr05.htrms.PG.Quantity	[34] 20240315_DH_FAIMS60min33w1cvDIA_Lipidomics_GradientC_Fr06.htrms.PG.Quantity	[35] 20240315_DH_FAIMS60min33w1cvDIA_Lipidomics_GradientC_Fr07.htrms.PG.Quantity	[36] 20240315_DH_FAIMS60min33w1cvDIA_Lipidomics_GradientC_Fr08.htrms.PG.Quantity	[37] 20240315_DH_FAIMS60min33w1cvDIA_Lipidomics_GradientC_Fr09.htrms.PG.Quantity	[38] 20240315_DH_FAIMS60min33w1cvDIA_Lipidomics_GradientC_Fr10.htrms.PG.Quantity	[39] 20240315_DH_FAIMS60min33w1cvDIA_Lipidomics_GradientC_Fr11.htrms.PG.Quantity	[40] 20240315_DH_FAIMS60min33w1cvDIA_Lipidomics_GradientC_Fr12.htrms.PG.Quantity	[41] 20240315_DH_FAIMS60min33w1cvDIA_Lipidomics_GradientC_Fr13.htrms.PG.Quantity	[42] 20240315_DH_FAIMS60min33w1cvDIA_Lipidomics_GradientC_Fr14.htrms.PG.Quantity	[43] 20240315_DH_FAIMS115min33w2cvDIA_Lipidomics_GradientA_TP.htrms.PG.Quantity	[44] 20240315_DH_FAIMS115min33w2cvDIA_Lipidomics_GradientB_TP.htrms.PG.Quantity	[45] 20240315_DH_FAIMS115min33w2cvDIA_Lipidomics_GradientC_TP.htrms.PG.Quantity
A0A044PY53;Q5NCM1	Slc17a4	Isoform of Q5NCM1, Probable small intestine urate exporter;Probable small intestine urate exporter	1	53866.14;53667.87	NaN	NaN	190.682	NaN	NaN	2353.76	1932.91	4923.46	4094.77	4271.53	3755.56	1054.31	971.482	NaN	NaN	NaN	NaN	NaN	NaN	1067.48	1306.14	4876.93	4205	6571.26	4395.06	1348.81	1185.1	NaN	NaN	NaN	NaN	NaN	183.207	883.802	NaN	5179.28	5010.19	603.445	1470.13	905.297	2086.58	115.157	9758.2	1779.05	NaN
A0A067XG47;Q9CWZ3-2	Rbm8a	Isoform of Q9CWZ3, RNA-binding protein 8A;Isoform of Q9CWZ3, Isoform 2 of RNA-binding protein 8A	6	19759.87;19759.87	NaN	NaN	537.124	2118.71	2505.62	4655.27	1929.68	3135.23	2701.84	2560.62	NaN	NaN	4589.17	17190.3	NaN	NaN	NaN	2562.97	2987.53	3903.15	3217.67	4786.89	3467.69	NaN	1138.07	920.794	3532.11	24714.5	11735.2	NaN	1446.62	1502.7	2666.13	5361.7	5779.32	7674.89	3256.02	2356	1659.21	NaN	2417.56	18404.7	6866.73	5043.35	22348.7
A0A067XG53;O70589;O70589-3;O70589-4;O70589-5	Cask	Isoform of O70589, Peripheral plasma membrane protein CASK (Fragment);Peripheral plasma membrane protein CASK;Isoform of O70589, Isoform 3 of Peripheral plasma membrane protein CASK;Isoform of O70589, Isoform 4 of Peripheral plasma membrane protein CASK;Isoform of O70589, Isoform 5 of Peripheral plasma membrane protein CASK	17	99227.29;105108.7;105108.7-3;105108.7-4;105108.7-5	11459.9	889.892	24642	1416.33	2584.66	10066.2	16659.1	33195.8	38762	39066.3	24280.5	5581.27	42760.5	294.892	9777.17	NaN	8264.74	NaN	1182.08	7298.38	15088.2	38518.7	37379.1	44430.6	32964.7	19614.7	7264.36	8511.22	7947.33	1179.88	19815.9	5049.45	5604.49	10415.2	18520.8	37782.6	35769	41300.6	39434.4	23195.8	13829.5	10039.9	23508.4	36281.6	44504.6
A0A075B5K6;P03976	Igkv2-109;-	Ig-like domain-containing protein (Fragment);Ig kappa chain V-II region 17S29.1 (Fragment)	1	13056.89;12390.01	NaN	NaN	NaN	NaN	NaN	7079.8	NaN	NaN	NaN	NaN	NaN	NaN	NaN	NaN	NaN	NaN	NaN	NaN	NaN	9013.25	NaN	9151.07	NaN	NaN	NaN	NaN	NaN	NaN	NaN	NaN	NaN	NaN	NaN	NaN	NaN	NaN	NaN	NaN	NaN	NaN	NaN	NaN	12081.8	4398.14	NaN
A0A075B5K8;A0A075B5K8;A0A075B5N0;A0A075B5N0;A0A0B4J1I0;A0A140T8M0;A0A140T8N1;P01631	Igkv1-99;Igkv1-35;Igkv1-110;Igkv1-117;Igkv1-88;-	Ig-like domain-containing protein;Ig-like domain-containing protein;Ig-like domain-containing protein (Fragment);Ig-like domain-containing protein (Fragment);Ig-like domain-containing protein (Fragment);Ig kappa chain V-II region 26-10 (Fragment)	1	13030.94;13030.94;12996.76;12996.76;13078.99;13117.03;13167.03;12272.85	NaN	NaN	NaN	NaN	NaN	NaN	NaN	1752.57	1021.71	NaN	NaN	NaN	NaN	NaN	NaN	NaN	NaN	NaN	NaN	NaN	NaN	NaN	NaN	NaN	NaN	NaN	NaN	NaN	NaN	1945.9	NaN	2321.45	1610.98	2986.23	1820.44	1387.97	1047.75	773.758	NaN	NaN	NaN	NaN	608.995	NaN	NaN
A0A075B5M7;A0A075B5M7;A0A0B4J1J1;A0A0B4J1J2	Igkv5-39;Igkv5-45;Igkv5-43	Ig-like domain-containing protein;Ig-like domain-containing protein (Fragment);Ig-like domain-containing protein (Fragment)	1	10345.4;10345.4;12718.31;12600.13	NaN	5388.64	NaN	2204.74	3426.22	NaN	NaN	NaN	NaN	NaN	NaN	NaN	NaN	NaN	NaN	NaN	NaN	NaN	NaN	NaN	NaN	NaN	NaN	NaN	NaN	NaN	NaN	NaN	2151.32	13180.2	1384.52	12823.1	10299.8	5244.66	2033.52	NaN	NaN	NaN	NaN	NaN	NaN	3779.71	NaN	NaN	NaN
A0A075B5N3;A0A075B5N3	Igkv8-28	Ig-like domain-containing protein	2	10903.06;10903.06	8518.48	3317.35	8971.21	14051.6	22170.9	42361.6	29262	16356.4	30277.3	21600.1	7595.64	NaN	6618.36	NaN	5418.47	NaN	NaN	NaN	2104.84	14609.9	28650.4	39684.6	20085.3	22254.6	NaN	NaN	NaN	8519.94	4019.61	12072.5	8919.67	15948.3	14351.7	20340.6	13514.7	18658.2	9229.17	6704.41	NaN	NaN	NaN	NaN	NaN	60571.6	NaN
A0A075B5N4;A0A075B5N4;A0A140T8M3;A0A140T8P7	Igkv8-27;Igkv8-30;Igkv8-21	Ig-like domain-containing protein;Ig-like domain-containing protein (Fragment);Ig-like domain-containing protein (Fragment)	1	10976.25;10976.25;13335.09;13127.89	16142.4	41756.6	29129.1	36391.4	53435	70045.2	68824.6	31067.7	59288.7	37275.4	30231.4	21236.8	39194.5	81760.7	17542	14676.7	20209.3	29444	38584	62272.5	56309.8	81409.7	66310.9	60320.3	40123.1	30688.9	34011.6	52740.5	20879.8	36627.7	30316.5	45960.9	60465.1	51365.2	34422.6	49836.1	32777.8	29482.4	44916	19367.4	29755.7	77042.2	52835.4	73692.6	NaN
A0A075B5P2;P01837	Igkc	Isoform of P01837, Protein Igkc (Fragment);Immunoglobulin kappa constant	6	NaN;11934.07	4530.86	11208.8	6371.59	7863.01	10000	18188.9	10806.4	15298.2	8756.06	6430.8	2413.62	1062.51	2017.64	3983.04	1274.67	3789.7	1314.94	5138.75	5348.29	8963.74	4456.45	7451.57	8325.72	3357.41	5362.55	1377.92	2670.28	1971.75	992.421	3382.67	1921.16	2458.59	3932.53	4879.37	3176.35	4592.9	3416.27	2128.64	2922.88	1379.1	453.671	3798.79	4223.71	2160.75	5865.97
A0A075B5P3	Ighg2b	Isoform of P01867, Protein Ighg2b (Fragment)	3	NaN	1334.2	12551.3	1803.42	11510.4	9601.78	17434.8	13286.9	22194.1	12242.1	2232.35	5122.48	302.713	516.322	1428.01	NaN	7246.99	NaN	4830.46	11297.9	11916.6	8327.87	11534.3	5042.63	1522.81	4732.79	1772.64	640.337	NaN	1742.1	24252.6	NaN	14060.8	11525.1	15953.4	13432.6	14856.6	10051.9	7872.51	4488.69	3597.63	4203.35	NaN	13504.6	7164.01	26776
A0A075B5P6;A0A075B6A0;P01872;P01872-2	Ighm	Isoform of P01872, Ig mu chain C region (Fragment);Isoform of P01872, Ig mu chain C region (Fragment);Immunoglobulin heavy constant mu;Isoform of P01872, Isoform 2 of Ig mu chain C region	12	NaN;NaN;49971.97;49971.97-2	14770.8	27710.5	18552.1	51788.2	55601.9	74095.7	66712.1	79942.4	52806.6	31066.3	22536.2	10916.1	17091.2	19427.2	6179.75	5176.18	7261.08	7756.65	12558.6	15348.7	17220.8	18581.7	17005.2	15291.3	8669.33	5161.85	6938.75	3729.89	11569.4	26390.2	17689.9	53453.6	40420.9	60433	53952.9	68293.5	45805.4	26284.8	31036.5	15750	23720.8	24157	43102.5	11705.3	142462
A0A075B5S2	Ighv7-1	Ig-like domain-containing protein (Fragment)	2	13644.6	4088.67	2663.22	4418.75	6088.75	5657.98	12502.2	8132.34	16128.9	9112.81	5240.9	3755.15	753.523	2204.56	1151.8	7912.43	NaN	2509.44	2099.14	2734.42	6600.8	5028.85	10049.8	8552.72	5018.79	5386.63	1660.21	3417.64	4835.9	NaN	NaN	NaN	NaN	NaN	NaN	NaN	NaN	NaN	NaN	NaN	NaN	NaN	NaN	7520.15	4210.93	NaN
A0A075B5T2;A0A0A6YWU3;P01796;P01797;P01799;P01801;P01803;P01804	Ighv6-3;Ighv6-7;-;-;-;-;-;-	Ig-like domain-containing protein (Fragment);Ig-like domain-containing protein (Fragment);Ig heavy chain V-III region A4 (Fragment);Ig heavy chain V-III region U61 (Fragment);Ig heavy chain V-III region ABE-47N (Fragment);Ig heavy chain V-III region J606 (Fragment);Ig heavy chain V region AMPC1 (Fragment);Ig heavy chain V-III region HPC76 (Fragment)	1	13259.1;13658.53;12675.21;12671.22;12675.21;12810.33;12691.3;12303.73	NaN	101.815	NaN	421	524.819	566.538	475.659	393.223	134.086	NaN	NaN	NaN	NaN	NaN	NaN	NaN	NaN	NaN	NaN	NaN	NaN	NaN	NaN	NaN	NaN	NaN	NaN	NaN	NaN	NaN	NaN	NaN	NaN	NaN	NaN	NaN	NaN	NaN	NaN	NaN	NaN	NaN	NaN	NaN	NaN
A0A075B5T7;A0A075B5W2;A0A075B5W2;A0A075B5W3;A0A075B5X0;A0A075B5X0;A0A075B5X3;A0A075B5X7;A0A075B5X7;A0A075B5X9;A0A075B5Y1;A0A075B5Y1;P01748;P01750;P01753;P01754;P06328	Ighv1-7;Ighv1-52;Ighv1-53;Ighv1-59;Ighv1-64;Ighv1-69;Ighv1-72;Ighv1-74;-;-;-;Ighv1-62-3;Ighv1-72	Ig-like domain-containing protein (Fragment);Ig-like domain-containing protein;Ig-like domain-containing protein (Fragment);Ig-like domain-containing protein;Ig-like domain-containing protein (Fragment);Ig-like domain-containing protein;Isoform of P01751, Ig heavy chain V region B1-8/186-2 (Fragment);Ig-like domain-containing protein;Ig heavy chain V region 23 (Fragment);Ig heavy chain V region 1…	1	13159.93;12988.7;12988.7;12791.51;12825.53;12825.53;12921.7;12891.6;12891.6;12876.73;12899.7;12899.7;12772.45;12866.63;12889.68;12920.76;12876.73	NaN	NaN	NaN	NaN	NaN	NaN	NaN	NaN	NaN	NaN	NaN	NaN	NaN	NaN	NaN	NaN	NaN	NaN	NaN	NaN	NaN	NaN	NaN	NaN	NaN	NaN	NaN	NaN	NaN	NaN	NaN	NaN	NaN	NaN	NaN	NaN	NaN	NaN	NaN	NaN	NaN	NaN	17129.4	6042.84	4043.49
A0A075B5V1;A0A075B5V1	Ighv1-31	Ig-like domain-containing protein	3	10966.34;10966.34	2001.66	1143.01	3855.87	1299.84	4047.15	5417.96	4824.48	2553.64	5502.6	5729.53	NaN	653.498	1717.66	5543.59	2563.07	4180.89	3896.64	5478.17	11610	9640.21	10226	18006.2	12012.5	12966.3	9507.05	4805.66	9348.6	6668.23	910.742	5512.08	1977.96	5095.83	5332.08	5634.36	3632.89	6122.32	3712.17	3034.28	3471.92	1288.22	1550.36	4490.44	10273.5	10983.3	NaN
A0A075B6A3;A0A0A6YXW6	Igha	Isoform of A0A0A6YXW6, Protein Igha (Fragment);Immunoglobulin heavy constant alpha (Fragment)	4	NaN;NaN	15828.5	12852.6	12973.4	25837.1	54814.1	58984.9	36629	26473.5	31365.3	13575	7597.92	NaN	5315.04	8499.35	12197.9	NaN	NaN	12457	19511.9	21568.3	25935.1	30370.6	23289.4	13440.8	8319.47	9846.85	6946.82	1888.54	2682.64	NaN	2035.19	6900.4	8599.69	NaN	9193.92	12765.2	6072.83	5661.65	NaN	1792.26	4242.15	NaN	25250.8	19023.7	NaN
A0A075B6D5;A0A075B6D5	Igkv19-93	Ig-like domain-containing protein	2	12734.53;12734.53	NaN	NaN	NaN	NaN	NaN	NaN	NaN	NaN	NaN	NaN	NaN	NaN	NaN	NaN	NaN	NaN	NaN	NaN	NaN	NaN	NaN	NaN	NaN	NaN	NaN	NaN	NaN	NaN	NaN	NaN	NaN	NaN	NaN	NaN	NaN	NaN	NaN	NaN	NaN	NaN	NaN	NaN	11022.4	7660.66	90234.7
A0A087WNK9;Q6QLQ4;V9GXI5	Clec7a	Isoform of Q6QLQ4, C-type lectin domain family 7 member A;C-type lectin domain family 7 member A;Isoform of Q6QLQ4, C-type lectin domain family 7 member A	1	NaN;27420.45;22423.15	1599.19	NaN	NaN	NaN	4843.28	10556.9	6841.73	15938.8	10860.4	11272.5	9083.88	3102.27	3070.47	3908.85	NaN	NaN	NaN	NaN	NaN	1930.08	2514.74	4165.35	NaN	7532.65	NaN	2490.37	NaN	NaN	2779.01	NaN	NaN	3494.44	10501.4	12328.6	9032.24	17518.2	13665.9	15642.1	22061.1	6310.44	5798.38	6781.61	14531.6	3659.36	29992.6
A0A087WNL7;A0A087WNX7;A0A087WP63;A0A087WQ44	Srcap	Isoform of A0A087WQ44, Protein Srcap;Isoform of A0A087WQ44, Protein Srcap;Isoform of A0A087WQ44, Protein Srcap (Fragment);Snf2-related CREBBP activator protein	15	343257.78;333619.53;331542.13;349266.64	NaN	NaN	NaN	NaN	NaN	NaN	NaN	NaN	NaN	NaN	NaN	NaN	866.325	16501.3	NaN	NaN	NaN	NaN	NaN	NaN	NaN	NaN	NaN	NaN	NaN	NaN	1552.37	14666.1	NaN	NaN	NaN	NaN	NaN	NaN	NaN	NaN	NaN	NaN	NaN	NaN	NaN	15604.3	NaN	941.171	NaN
A0A087WNL9;A0A087WNR7;G3UW58;Q0VG62	1810022K09Rik;1810022K09Rik;1810022K09Rik;Rbis	Isoform of Q0VG62, Protein 1810022K09Rik;Isoform of Q0VG62, MCG20042, isoform CRA_c;Isoform of Q0VG62, MCG1043768;Ribosomal biogenesis factor	2	6607.71;9334.03;11163.05;11163.05	NaN	5349.2	NaN	2910.53	1682.23	912.599	497.235	3120.15	NaN	NaN	NaN	NaN	622.092	3043.85	NaN	6188.42	NaN	2395.25	1538.02	1387.81	495.362	527.743	NaN	NaN	NaN	NaN	430.451	3244.49	NaN	7878.74	NaN	2798.49	2148.84	1377.37	1173.38	575.783	316.744	NaN	NaN	NaN	NaN	3067.27	1216.4	NaN	4844.09
A0A087WNM1;Q91Z67	Srgap2	Isoform of Q91Z67, SLIT-ROBO Rho GTPase-activating protein 2;SLIT-ROBO Rho GTPase-activating protein 2	5	98279.18;120798.45	2516.55	15008.4	5434.03	8672.42	9066.11	12871.4	8898.87	13686.1	4584.17	5543.4	5815.43	NaN	279.659	5706.52	4692.66	11460.9	4538.37	7133.9	10657.8	11080	8080.46	11985.3	6482.47	2916.76	2368.96	193.824	835.618	1322.45	2517.11	15352.9	4147.7	10703.3	9430.66	8868.07	8267.19	10316.2	7161.08	4628.68	2865.61	2003.99	3517.06	1743.83	7783.83	4713.66	NaN
A0A087WNN8;A0A087WSJ5;Q61263	Soat1	Isoform of Q61263, Sterol O-acyltransferase 1 (Fragment);Isoform of Q61263, Sterol O-acyltransferase 1 (Fragment);Sterol O-acyltransferase 1	1	25346.99;3703.43;63798.95	NaN	NaN	NaN	NaN	NaN	NaN	NaN	NaN	NaN	NaN	NaN	NaN	NaN	NaN	NaN	NaN	NaN	NaN	NaN	NaN	NaN	NaN	NaN	NaN	NaN	NaN	NaN	1006.81	NaN	NaN	NaN	NaN	NaN	NaN	NaN	NaN	NaN	NaN	NaN	NaN	NaN	4945.02	NaN	NaN	NaN
A0A087WNP6;Q4VAA2;Q4VAA2-2	Cdv3	Isoform of Q4VAA2, Protein CDV3;Protein CDV3;Isoform of Q4VAA2, Isoform 2 of Protein CDV3	7	24195.97;29729.02;29729.02-2	5066.77	18893.5	4137.72	16380	34304.3	33781.2	19675.9	7018.98	5797.97	2732.55	475.104	370.738	1887.21	NaN	6618.88	18555.4	12478.4	19245.7	27423.3	33871.2	16158.3	20206.1	7107.8	2726.61	929.32	418.363	672.652	1208.63	NaN	15924.4	NaN	18873.2	17406.9	26533.4	11166.1	17219.3	2906.54	NaN	NaN	NaN	396.489	NaN	22478.7	20595.6	86630.8
A0A087WNR2;P86448;Q3TL54	Trim43b;Trim43b;Trim43a	Isoform of P86448, Tripartite motif-containing protein 43B;Tripartite motif-containing protein 43B;Tripartite motif-containing protein 43A	1	52110.23;52238.4;52125.27	1724.04	2821.02	5314.87	841.999	NaN	2130.06	1849.86	9179.21	1266.02	9441.57	8950.86	6424.23	4478.18	204.836	155.406	1998.86	7313.63	NaN	415.061	4364.1	2060.98	NaN	NaN	NaN	13886.6	NaN	6379.58	1127.83	481.182	625.064	1822.08	NaN	81.0604	2431.7	1055.39	48.7943	866.076	1579.24	3059.05	NaN	NaN	1121.84	NaN	NaN	11849.1
A0A087WNT1;A0A087WQE6;P83940	Tceb1;Tceb1;Eloc	Isoform of P83940, Transcription elongation factor B polypeptide 1;Isoform of P83940, Transcription elongation factor B polypeptide 1 (Fragment);Elongin-C	6	14939.68;10657;12473.16	19300.9	183124	45930.5	115184	118272	102189	53422.4	82251.4	38484.1	23805.9	7945.87	5678.88	8099.77	51453.1	28563.8	99141.2	56930.5	84784.7	87592.3	88372	54015.4	56817.3	30347.4	13573.9	6526.07	6399.11	10283.2	27765.3	12138	140695	39691.6	71327.6	56762.4	58663.1	44846.3	53790.9	21677.2	14598.8	6617.19	7887.28	21712.5	37244.1	71604.6	74527.9	47386.1
A0A087WNU6;A0A087WPK3;E9Q9T1;Q3UZ39-2	Lrrfip1	Isoform of Q3UZ39, Leucine-rich repeat flightless-interacting protein 1 (Fragment);Isoform of Q3UZ39, Leucine-rich repeat flightless-interacting protein 1;Isoform of Q3UZ39, Leucine-rich repeat flightless-interacting protein 1;Isoform of Q3UZ39, Isoform 2 of Leucine-rich repeat flightless-interacting protein 1	5	64932.18;75093.75;71131.44;71302.67	276.696	9310.83	819.992	8411.83	7513.92	10507.6	3662.69	NaN	3106.59	NaN	426.307	NaN	NaN	NaN	794.952	5283.76	20751.7	6863.09	9081	6492.02	2542.74	1877.86	311.235	NaN	NaN	NaN	NaN	NaN	NaN	7612.91	743.079	4420.42	3542.27	1680.88	608.361	1521.64	NaN	NaN	NaN	NaN	NaN	NaN	15132.1	13181.1	18261.6
A0A087WNV1;A0A087WR52;A0A087WSR7;Q8K2K6;Q8K2K6-1;Q8K2K6-3	Agfg1	Isoform of Q8K2K6, Arf-GAP domain and FG repeat-containing protein 1;Isoform of Q8K2K6, Arf-GAP domain and FG repeat-containing protein 1 (Fragment);Isoform of Q8K2K6, Arf-GAP domain and FG repeat-containing protein 1;Arf-GAP domain and FG repeat-containing protein 1;Isoform of Q8K2K6, Isoform 1 of Arf-GAP domain and FG repeat-containing protein 1;Isoform of Q8K2K6, Isoform 3 of Arf-GAP domain an…	7	53974.67;NaN;55679.6;58042.84;58042.84-1;58042.84-3	4488.16	18858.7	8355.91	8120.64	9019.37	19843.2	17609.2	30014.1	10639.1	8047.79	3939.58	NaN	3674.78	624.195	6966.7	11816.2	8177.51	7288.42	8682.23	14654.3	16521.2	24319.5	13106.8	9292.02	10111.2	5366.38	3980.91	2252.25	3452	25088.8	7710.92	8812.16	12131.4	21451.6	16026	23843.7	12083.9	9959.21	8879.35	4321.43	1657.64	2627.94	16291.2	15045	28363.8
A0A087WNW1;Q504N2	Slc22a15	Isoform of Q504N2, Solute carrier family 22 member 15;Solute carrier family 22 member 15	1	43222.05;60286.04	1219.46	NaN	NaN	NaN	NaN	NaN	NaN	NaN	NaN	NaN	NaN	NaN	NaN	NaN	2100.47	NaN	1528.39	NaN	NaN	NaN	1232.92	NaN	NaN	NaN	NaN	NaN	NaN	NaN	NaN	NaN	NaN	2110.34	3289.99	3323.44	9558.2	20763.5	NaN	NaN	NaN	NaN	NaN	NaN	NaN	NaN	NaN
A0A087WNW3;A0A087WQ25;A0A087WQI3;A0A087WQQ5;A0A087WRS1;F8VQC7	Ktn1	Isoform of Q61595, Kinectin;Isoform of Q61595, Kinectin;Isoform of Q61595, Kinectin;Isoform of Q61595, Kinectin;Isoform of Q61595, Kinectin;Isoform of Q61595, Kinectin	12	143147.94;145850.82;143641.63;146435.61;146344.51;152543.35	578.161	NaN	1206.75	NaN	NaN	233.37	940.878	8510.27	2400.71	3558.9	5763.96	4595.95	8753.05	6175.02	NaN	NaN	520.828	NaN	NaN	NaN	681.858	2168.55	1313.65	1185.2	2124.31	1673.01	7082.96	3902.57	8.77813	NaN	1145.2	3661.29	1463.63	979.077	122.955	3208.43	1628.64	5609.47	6523.77	4157.18	9059.62	8087.52	7002.41	10361.2	18245.5
A0A087WNW8;A0A087WP42;A0A087WQ31;A0A087WQ95;A0A087WQF1;A0A087WRE8;A0A087WRK0;A0A087WS18;E9Q6L0;E9QKH0;E9QNY9;J3QP81;Q80TV8;Q80TV8-2	Clasp1	Isoform of Q80TV8, CLIP-associating protein 1;Isoform of Q80TV8, CLIP-associating protein 1;Isoform of Q80TV8, CLIP-associating protein 1;Isoform of Q80TV8, CLIP-associating protein 1;Isoform of Q80TV8, CLIP-associating protein 1;Isoform of Q80TV8, CLIP-associating protein 1;Isoform of Q80TV8, CLIP-associating protein 1;Isoform of Q80TV8, CLIP-associating protein 1;Isoform of Q80TV8, CLIP-associa…	12	162979.42;162752.1;170959.23;161792.09;161982.25;168025.87;161077.35;160236.37;162138.44;169314.43;168112.95;160921.16;169227.35;169227.35-2	2876.84	5417.5	1988.73	3192.89	3227.56	2737.06	3463.13	12270.7	2845.49	960.421	867.635	NaN	NaN	2247.17	5229.44	7131.2	3532.04	3028.12	1837.03	3162.03	2413.77	4396.99	1783.66	1821.56	NaN	NaN	2957.48	2436.45	1743.59	9022.67	2098.79	6765.56	5649.07	4221.76	4912.29	6726.92	4532.24	2315.84	NaN	1739.42	2832.18	3791.04	3831.62	2485.05	10681.4
A0A087WNY2;A0A087WRT0;D3YZP6;Q8BGE6	Atg4b	Isoform of Q8BGE6, Cysteine protease ATG4B (Fragment);Isoform of Q8BGE6, Cysteine protease ATG4B;Isoform of Q8BGE6, Cysteine protease ATG4B (Fragment);Cysteine protease ATG4B	1	14330.14;16750.96;17453.75;44375.36	NaN	NaN	NaN	NaN	NaN	NaN	NaN	NaN	NaN	NaN	NaN	NaN	NaN	NaN	NaN	49363.5	2691.05	6948.02	2060.17	4693.87	NaN	NaN	NaN	NaN	NaN	NaN	NaN	NaN	NaN	29166.4	1845.33	8854.94	4117.2	NaN	NaN	NaN	NaN	NaN	NaN	NaN	NaN	NaN	6500.69	6441.02	NaN
A0A087WP33;Q3ZAQ4	Atg9a	Isoform of Q68FE2, Autophagy-related protein 9A (Fragment);Isoform of Q68FE2, Autophagy 9-like 1 protein	6	NaN;94425.13	802.107	713.634	573.756	12701.3	15762.5	18139.7	11757.2	31253.9	9088.67	4373.02	4838.67	1369.25	2423.2	506.703	911.107	866.499	216.825	16002.2	14305.5	19143.3	14039.6	14116.2	8992.46	2783.99	3827.53	572.008	1130.36	622.009	90.8675	NaN	NaN	6844.52	11841.2	11013.3	6463.04	7472.57	3221.03	1340.85	1898.99	467.157	686.18	NaN	4554.4	9052.22	2833.44
A0A087WP41;A0A087WPZ6;Q9D6L8;Q9D6L8-2	Ppil3	Isoform of Q9D6L8, Peptidyl-prolyl cis-trans isomerase (Fragment);Isoform of Q9D6L8, Peptidyl-prolyl cis-trans isomerase (Fragment);Peptidyl-prolyl cis-trans isomerase-like 3;Isoform of Q9D6L8, Isoform 2 of Peptidyl-prolyl cis-trans isomerase-like 3	1	10172.52;10058.42;18127.51;18127.51-2	NaN	2203.72	NaN	863.896	NaN	NaN	NaN	NaN	NaN	NaN	NaN	NaN	NaN	7660.03	NaN	3004.51	NaN	NaN	322.494	NaN	NaN	NaN	NaN	NaN	NaN	NaN	NaN	7212.89	NaN	3760.16	338.987	1841.52	1393.91	1360.73	1472.46	817.933	NaN	NaN	NaN	NaN	NaN	8396.73	827.053	NaN	NaN
A0A087WP54;A0A087WRT5;Q6NS59	Fam135a	Isoform of Q6NS59, Protein FAM135A;Isoform of Q6NS59, Protein FAM135A;Protein FAM135A	3	143811.96;145426.92;166856.95	NaN	6143.1	NaN	NaN	63934.4	2683.76	NaN	NaN	NaN	NaN	NaN	NaN	NaN	NaN	NaN	3479.58	NaN	1892.16	9259.6	5304.49	45802.1	NaN	NaN	NaN	NaN	NaN	NaN	NaN	174.488	6388.73	NaN	3442.85	879.198	1520.27	615.121	NaN	NaN	NaN	NaN	NaN	NaN	NaN	NaN	NaN	NaN
A0A087WP92;A0A087WQ02	Trip12	Isoform of G5E870, E3 ubiquitin-protein ligase TRIP12 (Fragment);Isoform of G5E870, E3 ubiquitin-protein ligase TRIP12	1	44869.48;36816.69	NaN	NaN	NaN	NaN	NaN	NaN	NaN	NaN	NaN	NaN	NaN	NaN	NaN	1819.2	NaN	NaN	NaN	NaN	NaN	NaN	NaN	NaN	NaN	NaN	NaN	NaN	NaN	3561.82	NaN	NaN	NaN	NaN	NaN	NaN	NaN	NaN	NaN	NaN	NaN	NaN	NaN	2983.08	NaN	NaN	NaN
A0A087WPC3	Cyp4a29	Cytochrome P450, family 4, subfamily a, polypeptide 29	2	58594.4	NaN	2416.78	NaN	10397.2	10784.7	30280.8	18600.1	16331	5854.45	NaN	NaN	NaN	NaN	NaN	NaN	3966.16	3661.87	13833.7	17758.5	43273.6	43349.2	39037.3	6283.54	NaN	NaN	NaN	NaN	NaN	18356.8	NaN	NaN	NaN	NaN	NaN	65168.9	46037.3	25504.2	67661.6	NaN	NaN	42606.8	112455	108162	55881.4	108954
A0A087WPF5;E0CY18;Q91X58	Zfand2b	Isoform of Q91X58, AN1-type zinc finger protein 2B (Fragment);Isoform of Q91X58, AN1-type zinc finger protein 2B (Fragment);AN1-type zinc finger protein 2B	4	NaN;23697.85;27895.33	2818.52	7785.64	1847.15	11189.3	10802.7	10576.6	4136.86	4087.74	3823.17	NaN	693.978	780.26	2221.91	1624.88	1474.16	12829.5	529.238	32425.5	7672.31	14482	3508.98	8101.73	3241.46	2795.57	NaN	14411.6	297.274	935.208	NaN	11401.5	786.476	6013.83	5984.84	3704.19	4705.71	9396.52	666.533	538.979	NaN	NaN	NaN	NaN	3354.85	8502.3	1211.77
A0A087WPK1;A0A087WSE1;E9QM14;Q9JIY2;Q9JIY2-2;Q9JIY2-3;Q9JIY2-4	Cbll1	Isoform of Q9JIY2, E3 ubiquitin-protein ligase Hakai (Fragment);Isoform of Q9JIY2, E3 ubiquitin-protein ligase Hakai (Fragment);Isoform of Q9JIY2, E3 ubiquitin-protein ligase Hakai;E3 ubiquitin-protein ligase Hakai;Isoform of Q9JIY2, Isoform 2 of E3 ubiquitin-protein ligase Hakai;Isoform of Q9JIY2, Isoform 3 of E3 ubiquitin-protein ligase Hakai;Isoform of Q9JIY2, Isoform 4 of E3 ubiquitin-protein…	2	31124.88;31641.34;46427.99;54444.09;54444.09-2;54444.09-3;54444.09-4	1055.45	NaN	NaN	NaN	NaN	NaN	NaN	NaN	1711.59	NaN	NaN	NaN	3271.57	12228.6	863.219	NaN	NaN	NaN	NaN	NaN	NaN	NaN	NaN	NaN	NaN	NaN	769.509	14979.4	NaN	NaN	376.271	381.967	334.136	360.393	NaN	NaN	NaN	NaN	NaN	NaN	1207.26	11057.5	NaN	NaN	NaN
A0A087WPL3;A0A087WQ61;A0A087WQU0;Q8C134;Q9ERD6;Q9ERD6-2;Q9ERD6-3;Q9ERD6-4	Ralgps2	Isoform of Q9ERD6, Ras-specific guanine nucleotide-releasing factor RalGPS2 (Fragment);Isoform of Q9ERD6, Ras-specific guanine nucleotide-releasing factor RalGPS2;Isoform of Q9ERD6, Ras-specific guanine nucleotide-releasing factor RalGPS2;Isoform of Q9ERD6, Ras-specific guanine nucleotide-releasing factor RalGPS2;Ras-specific guanine nucleotide-releasing factor RalGPS2;Isoform of Q9ERD6, Isoform …	1	14185.17;51006.86;54012.26;57863.7;65530.45;65530.45-2;65530.45-3;65530.45-4	NaN	0.0572023	NaN	NaN	NaN	NaN	NaN	NaN	NaN	NaN	NaN	NaN	NaN	NaN	NaN	NaN	NaN	NaN	NaN	NaN	NaN	NaN	NaN	NaN	NaN	NaN	NaN	NaN	NaN	0.681919	NaN	1	1.54653	5.20488	8.08942	NaN	3.47047	NaN	0.628218	NaN	NaN	NaN	NaN	NaN	NaN
A0A087WPL5;E9QNN1	Dhx9	Isoform of O70133, ATP-dependent RNA helicase A;Isoform of O70133, ATP-dependent RNA helicase A	53	149619;149690.08	47531.5	7060.72	71934.2	21644.2	33640.2	81482.3	85709.5	126201	70958.7	47548.5	50255.8	35134.8	252791	1.2412e+06	28102.8	4603.92	28271	4177.36	21073	28844.2	35251.2	70733.8	37139.4	36540.7	44148.8	25459.8	191049	1.19295e+06	41895.4	12809.9	39091	13966.9	27266	61516.6	74443.8	102185	70570	39852.9	53752.8	28022.5	112839	918152	213024	208398	137406
A0A087WPT7;Q6P549	Inppl1	Isoform of Q6P549, Phosphatidylinositol 3,4,5-trisphosphate 5-phosphatase 2 (Fragment);Phosphatidylinositol 3,4,5-trisphosphate 5-phosphatase 2	6	128936.21;138973.35	NaN	7888.67	NaN	3566.24	4437.93	4286.65	NaN	5751.09	NaN	NaN	NaN	NaN	NaN	NaN	NaN	NaN	NaN	4328.94	3026.79	NaN	NaN	NaN	NaN	NaN	NaN	NaN	NaN	NaN	NaN	12342.3	4346.36	7194.99	7446.55	6388.79	5917.66	6162.53	NaN	28764.1	NaN	NaN	NaN	9875.8	4259.49	4248.46	9185.89
A0A087WPX1	Acy1	Isoform of Q99JW2, Aminoacylase-1 (Fragment)	1	24836.1	NaN	216582	NaN	127605	84151.5	51717	23875	NaN	3585.69	NaN	NaN	NaN	12985	NaN	NaN	212355	NaN	152018	120973	77665.9	41720.5	14902.2	10146	NaN	NaN	NaN	9495.34	NaN	NaN	68166.8	NaN	50275.9	76275.4	45957.8	7321.36	9094	NaN	NaN	NaN	NaN	9366.83	NaN	18972.8	42647.7	NaN
A0A087WQ05;P43404	Zap70	Isoform of P43404, Tyrosine-protein kinase ZAP-70 (Fragment);Tyrosine-protein kinase ZAP-70	2	9318.74;70111.54	NaN	NaN	3968.6	11935.8	8402.51	10482.4	5239.89	3283.01	3795.18	NaN	NaN	NaN	750.838	6131.54	NaN	NaN	NaN	12511.9	2505.35	4750.65	NaN	3557.3	NaN	NaN	NaN	NaN	NaN	228.918	NaN	NaN	NaN	2929.24	3051.19	1136.58	1324.15	NaN	NaN	NaN	NaN	NaN	NaN	3474.99	1806.13	NaN	NaN
A0A087WQ16;E9QPY6;P13705	Msh3	Isoform of P13705, DNA mismatch repair protein Msh3;Isoform of P13705, DNA mismatch repair protein Msh3;DNA mismatch repair protein Msh3	2	123404.64;123276.51;123074.28	NaN	NaN	NaN	NaN	1681.78	1770.71	653.213	NaN	NaN	NaN	NaN	484.404	NaN	4096.63	NaN	NaN	NaN	1431.78	1537.66	1544.38	NaN	NaN	NaN	NaN	NaN	NaN	1430.32	4389.15	NaN	NaN	NaN	1636.07	1963.73	NaN	NaN	NaN	NaN	NaN	NaN	NaN	NaN	2321.22	NaN	NaN	NaN
A0A087WQ39;E9PUA3;Q8R0S2;Q8R0S2-2	Iqsec1	Isoform of Q8R0S2, IQ motif and SEC7 domain-containing protein 1;Isoform of Q8R0S2, IQ motif and SEC7 domain-containing protein 1;IQ motif and SEC7 domain-containing protein 1;Isoform of Q8R0S2, Isoform 2 of IQ motif and SEC7 domain-containing protein 1	3	124117.71;122655.17;108015.03;108015.03-2	799.482	12018.3	3596.8	6288.09	6534.92	3924.23	4220.44	3159.84	3301.74	1884.91	218966	NaN	6691.02	NaN	NaN	3883.21	1736.99	5967.43	7866.96	6887.26	2130.99	8071.89	2848.19	NaN	56.616	NaN	5009.74	NaN	1759.44	2233.79	1230.65	2238.26	1249.64	3705.56	1917.43	2704.1	1786.53	1542.6	2037.86	1514.63	1504.07	3893.36	5444.62	12827.5	5802.52
A0A087WQ63	Tardbp	Isoform of Q921F2, TAR DNA-binding protein 43 (Fragment)	1	1867.99	NaN	NaN	NaN	NaN	NaN	NaN	412.111	978.817	NaN	433.254	NaN	142.402	NaN	894.151	NaN	NaN	NaN	NaN	NaN	844.215	1297.08	664.234	NaN	NaN	NaN	NaN	NaN	1281.72	NaN	NaN	NaN	NaN	NaN	NaN	NaN	1346.73	NaN	NaN	NaN	NaN	538.799	1135.95	NaN	NaN	NaN
A0A087WQ70;A0A087WQM1;A2RSF9;Q07235	Serpine2;Serpine2;Serpinb3c;Serpine2	Isoform of Q07235, Glia-derived nexin (Fragment);Isoform of Q07235, Glia-derived nexin (Fragment);SERPIN domain-containing protein;Glia-derived nexin	1	25890.19;25928.03;44369.76;44207.35	2216.56	4041.58	2552.31	3335.08	2103.61	4326.87	5345.18	NaN	6355.37	6196.45	4498.38	2019.17	5741.36	8757.74	6107.15	NaN	3981.86	NaN	1335.01	2544.14	3080.79	9738.68	4688.9	8040.76	NaN	2289.13	3755.3	5664.81	1920.87	NaN	4367.93	1135.74	1920.06	3943.8	4399.71	6592.03	6082.64	5519.41	10058.3	5660.5	5019.13	11025.8	NaN	4320.05	NaN
A0A087WQ86;A0A087WRP5;E9QM99;Q8BZN6;Q8BZN6-2;Q8BZN6-3	Dock10	Isoform of Q8BZN6, Dedicator of cytokinesis protein 10;Isoform of Q8BZN6, Dedicator of cytokinesis protein 10;Isoform of Q8BZN6, Dedicator of cytokinesis protein 10;Dedicator of cytokinesis protein 10;Isoform of Q8BZN6, Isoform 2 of Dedicator of cytokinesis protein 10;Isoform of Q8BZN6, Isoform 3 of Dedicator of cytokinesis protein 10	6	248570.22;246300.53;249576.16;245757.89;245757.89-2;245757.89-3	NaN	669.12	991.273	1063.88	NaN	1802.89	2253.4	5573.52	2018.13	1753.99	350.701	638.772	1187.68	1127.53	NaN	711.101	NaN	178.742	139.121	1702.4	957.113	3306.56	1551.58	1768.16	7921.63	567.295	940.196	554.022	NaN	1952.87	4897.35	1262.12	1922.64	3016.54	3843.34	10332.2	3255.22	2844.9	7774.8	4390.58	2871.02	1455.82	1843.5	3961.82	21291.4
A0A087WQ98;A2ANU7;A2AQA0	Zfp442;Zfp937;Zfp442	Isoform of A2AQA0, Protein Zfp442;Zinc finger protein 937;Zinc finger protein 442	1	71013.82;57823.1;77634.42	NaN	NaN	NaN	NaN	NaN	NaN	NaN	NaN	NaN	NaN	NaN	NaN	NaN	NaN	NaN	1	NaN	NaN	NaN	NaN	NaN	NaN	NaN	NaN	NaN	NaN	NaN	NaN	NaN	NaN	NaN	NaN	NaN	NaN	NaN	NaN	NaN	NaN	NaN	NaN	NaN	NaN	NaN	NaN	NaN
A0A087WQH8	Slc35a4	Isoform of Q9D321, Probable UDP-sugar transporter protein SLC35A4	1	11156.8	61207.7	NaN	107132	NaN	26738.4	33766.9	35689.7	39795.7	87302.6	425998	535190	211799	216372	48658.1	23825.3	NaN	23859.1	6160.96	4161.41	30290.9	32788.2	68789.5	68049.5	399980	1096623	316035	231149	42459.2	74388.8	NaN	149771	111625	33499.3	57578.9	82120.6	166922	203687	678082	732329	365528	315979	88024	244578	312164	166026
A0A087WQK5;A0A087WR24;B7ZNP0;Q2HXL6	Edem3	Isoform of Q2HXL6, alpha-1,2-Mannosidase;Isoform of Q2HXL6, alpha-1,2-Mannosidase;Isoform of Q2HXL6, alpha-1,2-Mannosidase;ER degradation-enhancing alpha-mannosidase-like protein 3	5	102559.74;105899.73;102219.27;104199.61	643.877	NaN	377.972	NaN	NaN	345.322	1031.16	5214.05	2215.39	2306.87	1500.18	978.888	657.308	385.308	NaN	NaN	362.044	NaN	NaN	562.606	NaN	1172.94	2185.02	2472.09	NaN	198.036	446.068	NaN	NaN	NaN	NaN	NaN	NaN	NaN	166.234	1561.72	1340.77	1887.92	480.725	1403.45	301.505	780.578	917.949	1002.02	1508.35
A0A087WQM0;A0A087WQS0	Tns1	Isoform of E9Q0S6, Protein Tns1;Isoform of E9Q0S6, Protein Tns1	24	194699.08;198978.89	6364.63	7252.8	11570.3	4484.85	2927.3	7101.59	9490.89	30996.2	13368.9	12905.5	11271.7	2659.04	1995.03	3022.44	2719.23	7801.91	3535.7	2742.17	3075.36	5318.28	5187.94	21968.2	12649.2	14590.6	13620.8	8152.94	3917.4	1927.75	3585.71	5196.44	8024.21	3383.87	3322.77	5635.99	6857.36	14661.3	12857.3	10718.6	13359.9	5892.2	6085.07	4965.63	10958.1	8595.13	11719.7
A0A087WQN7;F8VQ87	Xrn1	Isoform of P97789, 5'-3' exoribonuclease 1;Isoform of P97789, 5'-3' exoribonuclease 1	14	194301.41;194757.99	7088.57	3898.62	3357.94	4272.06	6265.73	8961.51	10438.2	8800.74	12702.3	6846.09	6067.22	4983.77	6169.48	6379.12	390.433	3965.84	2456.16	5098.74	5674.47	7406.36	11064.3	12621.4	10313.2	14312.1	8350.96	5374.51	5669.56	11498.3	1839.83	12990	4898.57	8470.18	7186.11	10481.2	10847.3	15630.5	13071.6	7918.78	15976.1	6566.87	9745.73	7791.73	10829.5	14677	206173
A0A087WQS2;Q9CQC6	Bzw1	Isoform of Q9CQC6, Basic leucine zipper and W2 domain-containing protein 1;Basic leucine zipper and W2 domain-containing protein 1	13	51209.83;48043.22	2141.43	9516.55	12382.4	4875.74	9790.84	14766.1	15984.9	27100.3	18428.9	12087	8342.78	6166.13	6388.71	15226.5	2378.62	9170.98	4697.11	5566.5	10774.5	12353.5	12828.4	27096.3	16960.4	13724.2	7700.68	2530.39	8386.64	18695.3	2965.52	6451.95	2327.93	7362.32	11482.3	16321.6	16253.3	28971.2	15373	10688.6	10758.9	7400.35	10164.6	12976.8	14279	21831.5	21259.3
A0A087WQS5;P56383;P56384;Q9CR84	Atp5g2;Atp5mc2;Atp5mc3;Atp5mc1	Isoform of P56383, ATP synthase F(0) complex subunit C2, mitochondrial (Fragment);ATP synthase F(0) complex subunit C2, mitochondrial;ATP synthase F(0) complex subunit C3, mitochondrial;ATP synthase F(0) complex subunit C1, mitochondrial	2	11099.76;15476.14;14745.24;14199.73	2800.29	NaN	5596.92	1610.15	281.901	1903.81	1875.34	6007.85	4140.05	18361.6	20605.4	9643.21	9306.47	3016.93	290.116	NaN	8782.81	496.694	783.591	1638.3	1988.49	6631.42	6686.29	20042.5	23072.9	9925.78	10490.7	3117.86	379.201	NaN	5349.86	1077.78	221.164	1279.08	1666.74	3262.86	1726.47	9842.25	9579.71	6358.38	4875.79	3341.04	22646.8	62243.1	13891.1
A0A087WQT0;O88697;Q05DP1	Stk16	Isoform of O88697, Serine/threonine-protein kinase 16 (Fragment);Serine/threonine-protein kinase 16;Isoform of O88697, Serine/threonine-protein kinase 16	5	25013.69;34381.51;25352.21	124150	41464.8	177219	47837.5	69848.6	162892	184982	137699	106934	54978.3	36806.3	16235	17215.1	24582.6	236396	43142.6	162130	39086.5	54013.4	124342	152381	212117	101288	47009.7	29870.9	26195	19282.2	14641.1	51844.4	25301.7	62049.8	91959.2	63751.6	137842	116045	172453	123601	60117	53291.9	27392.5	25745	24496.6	70683	60582.7	330575
A0A087WQT6;O89110	Casp8	Isoform of O89110, Caspase-8;Caspase-8	11	57820.94;55356.87	1413.28	21115.2	153.694	9078.91	4769.9	3652.34	1850.83	6350.63	5105.61	3913.64	NaN	NaN	NaN	NaN	617.845	20171.5	1872.48	9912.16	2644.23	5043.96	2741.83	2930.46	NaN	NaN	3700.6	2339.59	NaN	NaN	1228.35	15585.2	2114.76	5577.99	3789.69	3144.81	2319.93	1152.43	458.138	NaN	NaN	NaN	NaN	245.019	10314.8	7635.84	16893.4
A0A087WR50;A0A087WSN6;P11276	Fn1	Isoform of P11276, Fibronectin;Isoform of P11276, Fibronectin;Fibronectin	60	262842.3;253011.52;272538.1	50992.3	14468.7	87221.5	23341.5	34713.8	54270.2	68951	124367	111769	110848	90437.8	28211.9	37156.2	78589.4	48085.4	11765.1	40029.9	14108.2	15932.3	27905.7	37307.5	98490.6	77608.5	76270.2	85060.6	38171.4	34310	28467.8	49485.9	17107.9	66794.4	27323.2	35286.7	62563.8	62425.7	137807	106470	115024	163514	83486.3	51830.5	102782	111857	85476	136679
A0A087WR85;Q8K0B2;Q8K0B2-2;Q8K0B2-3	Lmbrd1	Isoform of Q8K0B2, Probable lysosomal cobalamin transporter (Fragment);Lysosomal cobalamin transport escort protein LMBD1;Isoform of Q8K0B2, Isoform 2 of Probable lysosomal cobalamin transporter;Isoform of Q8K0B2, Isoform 3 of Probable lysosomal cobalamin transporter	2	NaN;61062.49;61062.49-2;61062.49-3	1484.98	NaN	3049.06	717.996	6092.4	17336.7	16355.9	20609	14039.1	10657	18219.8	NaN	NaN	1195.21	NaN	NaN	NaN	1375.67	5058.36	4610.51	13948.8	25121.1	4277.89	7974.16	4092.23	NaN	260.584	NaN	NaN	NaN	NaN	NaN	6720.47	10751.4	19522.5	19501.2	13046.8	4663.08	5613.25	4131.73	2114.2	1438.28	NaN	30447.9	NaN
A0A087WRA4;D0QMC3	Mndal	Isoform of D0QMC3, Myeloid cell nuclear differentiation antigen-like protein;Myeloid cell nuclear differentiation antigen-like protein	5	54817.9;60526.26	3746.92	26814.3	8024.39	10172.2	8093.47	18786.7	24120.3	58291.4	18952.1	22000.5	21499.4	7672.3	10015.3	23948	1556.84	11976	6263.49	5290.29	8112.58	15273	11640.7	17577.4	9928.72	4777.43	8008.41	2298.58	6282.79	20268.3	7973.06	58707.7	12927.8	17664	16766.7	39222.6	43401.6	48381.9	42389.1	18470.7	20321.9	11128.9	23983.8	90664.4	22318.7	20969	40128.3
A0A087WRC2;Q9D937	Ints5;MGI:1913526	Isoform of Q8CHT3, Integrator complex subunit 5;Uncharacterized protein C11orf98 homolog	2	11507.81;14098.55	NaN	NaN	NaN	NaN	1769.87	3214.96	2083	NaN	2368.16	1097.77	NaN	NaN	4291.7	23142.5	NaN	NaN	427.945	NaN	NaN	892.463	1525.4	3633.43	3133.02	1178.48	NaN	NaN	2623.79	17872.6	NaN	NaN	NaN	NaN	1114.29	898.915	1464.31	3865.43	2707.66	1783.11	3427.92	1560.05	3424.74	19469.9	828.275	2868.98	NaN
A0A087WRE7;Q8R0N6;Q8R0N6-2	Adhfe1	Isoform of Q8R0N6, Hydroxyacid-oxoacid transhydrogenase, mitochondrial (Fragment);Hydroxyacid-oxoacid transhydrogenase, mitochondrial;Isoform of Q8R0N6, Isoform 2 of Hydroxyacid-oxoacid transhydrogenase, mitochondrial	13	NaN;49937.25;49937.25-2	9881.75	7600.5	19927.6	5317.7	4561.86	6127.51	4302.35	22935.4	7974.51	59782.7	112837	77850.4	60299.8	14621.8	6332.99	11279.6	12792.5	3928.54	3480.86	4300.28	3880.45	7920.97	5898.64	35565.3	110364	51762.7	58850	12803.3	10051.6	6330.02	19576	7724.18	6147.6	5661.97	6694.51	9743.42	13285.8	74191.3	135653	63180.9	70161	9620.82	61690.5	69372.6	78279.9
A0A087WRF2;Q8BXK8	Agap1	Isoform of Q8BXK8, Arf-GAP with GTPase, ANK repeat and PH domain-containing protein 1;Arf-GAP with GTPase, ANK repeat and PH domain-containing protein 1	1	89021.34;94411.12	875.317	663.084	NaN	2506.46	4910.18	4793.55	4103.34	6855.26	5980.82	3565.9	3125.06	1550.97	NaN	1044.94	NaN	1332.28	NaN	2357.31	NaN	NaN	3847.92	NaN	6481.47	7359.28	4946.36	NaN	1713.48	NaN	401.866	13142.1	800.306	9904.65	5484.57	4004.1	3726.99	4863.15	5808.9	5304.53	3376.25	1509.14	4048.58	4153.28	829.054	2948.15	NaN
A0A087WRG0;A0A087WRM7;B2Z892;B2Z893;P70265;Q6GTL7	Pfkfb2	Isoform of P70265, 6-phosphofructo-2-kinase/fructose-2,6-bisphosphatase 2;Isoform of P70265, 6-phosphofructo-2-kinase/fructose-2,6-bisphosphatase 2;Isoform of P70265, 6-phosphofructo-2-kinase/fructose-2, 6-bisphosphatase 2 variant 4;Isoform of P70265, 6-phosphofructo-2-kinase/fructose-2, 6-biphosphatase 2, isoform CRA_a;6-phosphofructo-2-kinase/fructose-2,6-bisphosphatase 2;Isoform of P70265, 6-p…	3	61551.25;64037.94;57332.35;54720.48;59925.45;59816.35	NaN	13032.4	NaN	2320.09	1244.78	660.352	213.791	1317.46	NaN	NaN	NaN	NaN	NaN	NaN	NaN	7259.07	NaN	2898.45	3744.32	5442.51	2176.46	833.69	181.352	NaN	NaN	NaN	NaN	NaN	157.303	7785.12	NaN	3981.56	2325.16	2536.51	757.89	1374.46	NaN	NaN	NaN	NaN	1658.23	NaN	2969.39	1416.4	1629.36
A0A087WRG2	U2surp	Isoform of Q6NV83, U2 snRNP-associated SURP motif-containing protein	1	48026.1	NaN	NaN	NaN	NaN	NaN	NaN	NaN	NaN	NaN	NaN	NaN	NaN	NaN	NaN	NaN	NaN	NaN	NaN	NaN	NaN	NaN	1042.3	2382.57	943.927	NaN	NaN	NaN	NaN	NaN	NaN	NaN	NaN	NaN	NaN	NaN	NaN	NaN	NaN	NaN	NaN	NaN	NaN	NaN	917.985	NaN
A0A087WRN5;A0A087WSH6;Q3UPL5	Gm13889;Gm13889;Ag2	Isoform of Q3UPL5, Uncharacterized protein C11orf96 homolog;Isoform of Q3UPL5, Uncharacterized protein C11orf96 homolog;Uncharacterized protein C11orf96 homolog	1	26495.03;13784.77;27071.85	NaN	422.258	NaN	NaN	NaN	NaN	NaN	NaN	NaN	NaN	NaN	NaN	NaN	NaN	NaN	NaN	NaN	NaN	NaN	NaN	NaN	NaN	NaN	NaN	NaN	NaN	NaN	NaN	NaN	4299.51	NaN	380.144	NaN	NaN	NaN	NaN	NaN	NaN	NaN	NaN	NaN	NaN	NaN	NaN	NaN
A0A087WRX8	Srrm2	Isoform of Q8BTI8, Serine/arginine repetitive matrix protein 2 (Fragment)	1	19696.2	NaN	NaN	NaN	NaN	NaN	NaN	NaN	NaN	NaN	NaN	NaN	NaN	NaN	2137.56	NaN	NaN	NaN	NaN	NaN	NaN	NaN	NaN	NaN	NaN	NaN	NaN	NaN	5759.76	NaN	NaN	NaN	NaN	NaN	NaN	NaN	NaN	NaN	NaN	NaN	NaN	NaN	NaN	NaN	NaN	NaN
A0A087WRY3;Q80XU3	Nucks1	Isoform of Q80XU3, Nuclear ubiquitous casein and cyclin-dependent kinase substrate 1;Nuclear ubiquitous casein and cyclin-dependent kinase substrate 1	3	26184.16;26313.32	NaN	5060.95	NaN	2068.31	NaN	251.225	1249.36	3227.05	NaN	NaN	NaN	NaN	NaN	265.407	885.432	18720.8	NaN	2953.14	5824.93	4052.57	546.854	NaN	NaN	NaN	NaN	NaN	NaN	NaN	NaN	4384.7	951.817	2239.24	960.421	1129.95	NaN	NaN	NaN	NaN	NaN	NaN	NaN	NaN	NaN	1028.44	NaN
A0A087WS07;A0A0A0MQB3;A0A0A6YWP3;Q8CIW6;Q8CIW6-2;Q8CIW6-3	Slc26a6	Isoform of Q8CIW6, Solute carrier family 26 member 6 (Fragment);Isoform of Q8CIW6, Solute carrier family 26 member 6;Isoform of Q8CIW6, Solute carrier family 26 member 6;Solute carrier family 26 member 6;Isoform of Q8CIW6, Isoform 2 of Solute carrier family 26 member 6;Isoform of Q8CIW6, Isoform 3 of Solute carrier family 26 member 6	1	68778.47;80098.98;27216.62;82833.59;82833.59-2;82833.59-3	NaN	NaN	NaN	NaN	NaN	NaN	NaN	NaN	NaN	NaN	NaN	NaN	NaN	NaN	NaN	NaN	NaN	NaN	NaN	NaN	NaN	NaN	NaN	NaN	NaN	NaN	NaN	NaN	NaN	NaN	NaN	NaN	NaN	NaN	NaN	NaN	NaN	NaN	NaN	NaN	NaN	NaN	9072.98	7935.8	NaN
A0A087WS16;E9PWQ3;J3QQ16	Col6a3	Isoform of E9PWQ3, Protein Col6a3;Collagen, type VI, alpha 3;Isoform of E9PWQ3, Protein Col6a3	19	288693.44;353931.72;288695.41	14506.6	2954.81	17904	9613.17	13112.1	18109.2	27025.6	49260.7	22680.5	17077.4	17721.8	4143.79	3716.23	6062.31	4841.98	NaN	4634.15	1364.14	4107.4	5886.81	17065.9	51865.8	25006.7	28915.9	23253.1	14218.8	6378.53	1881.45	5038.98	NaN	8461.34	3373.43	2070.26	6332.24	9988.9	17627.4	14574.4	14721.6	21434.9	11305.3	5795.24	10055.3	18614.2	13044.5	4711.73
A0A087WS50;E9PW22;E9Q136	Abhd14a	Isoform of Q922Q6, Alpha/beta hydrolase domain-containing protein 14A (Fragment);Isoform of Q922Q6, Alpha/beta hydrolase domain-containing protein 14A;Isoform of Q922Q6, Alpha/beta hydrolase domain-containing protein 14A	3	22649.11;29847.54;27794.03	7394.42	NaN	7035.41	NaN	NaN	NaN	NaN	NaN	NaN	NaN	NaN	NaN	NaN	NaN	15020	NaN	11960	NaN	NaN	NaN	NaN	NaN	NaN	NaN	NaN	NaN	NaN	NaN	692.831	NaN	NaN	8806.92	7709.17	3338.6	2317.38	NaN	NaN	NaN	NaN	NaN	NaN	NaN	NaN	NaN	NaN
A0A087WS80	Farsb	Isoform of Q9WUA2, Phenylalanine--tRNA ligase beta subunit (Fragment)	1	23311.8	NaN	NaN	NaN	NaN	NaN	NaN	NaN	NaN	NaN	NaN	NaN	NaN	NaN	NaN	NaN	NaN	NaN	NaN	NaN	NaN	NaN	NaN	NaN	NaN	NaN	NaN	NaN	17313.2	NaN	NaN	NaN	NaN	4993.02	3178.73	NaN	NaN	NaN	NaN	NaN	NaN	NaN	NaN	NaN	NaN	NaN
A0A087WS89;Q3U595	2510002D24Rik;MGI:1919557	Isoform of Q3U595, Protein 2510002D24Rik;UPF0545 protein C22orf39 homolog	1	8450.53;12503.12	583.133	NaN	1032.07	NaN	NaN	NaN	NaN	571.522	518.266	4307.63	NaN	2216.59	926.203	3.02491	NaN	NaN	1759.98	NaN	NaN	NaN	NaN	3819.38	443.674	40945.2	9720.24	585.028	288.347	NaN	NaN	NaN	936.352	NaN	904.087	NaN	1027.39	2677.14	820.414	12847.4	12349.9	5326.1	5042.22	1505.13	3611.01	3701.58	5520.93
A0A087WSE3;E9QQ25;Q62407;Q62407-3;Q62407-4	Speg	Isoform of Q62407, Striated muscle-specific serine/threonine-protein kinase (Fragment);Isoform of Q62407, Striated muscle-specific serine/threonine-protein kinase;Striated muscle-specific serine/threonine-protein kinase;Isoform of Q62407, Isoform 3 of Striated muscle-specific serine/threonine-protein kinase;Isoform of Q62407, Isoform 4 of Striated muscle-specific serine/threonine-protein kinase	1	NaN;354314.5;354342.55;354342.55-3;354342.55-4	NaN	721735	NaN	NaN	173626	144054	61816.2	666.261	17651.3	NaN	NaN	NaN	NaN	NaN	70705.7	NaN	NaN	NaN	329665	230519	NaN	NaN	NaN	NaN	NaN	NaN	NaN	NaN	NaN	1.16469e+06	138767	197657	NaN	168719	86734.3	83870.7	NaN	NaN	NaN	NaN	45206.1	NaN	11516.6	NaN	NaN
A0A087WSJ7;Q3TE80	2410002F23Rik	Isoform of Q3TE80, Protein 2410002F23Rik;RIKEN cDNA 2410002F23 gene	1	18844.67;32373.17	NaN	NaN	NaN	2027.79	1766.39	2560.97	2298.81	NaN	1500.05	456.799	NaN	558.241	732.545	928.617	NaN	NaN	NaN	1370.7	1919.51	1451.61	1166.86	1007.2	868.456	1443.77	NaN	314.543	NaN	1013.65	684.763	2369.44	1307.74	2904.97	2552.34	4115.13	4988.55	4223.74	2941.8	2556.45	2149.45	NaN	2146.32	2452.98	NaN	2452.47	NaN
A0A087WSP0;E9Q9X1;Q91ZU6;Q91ZU6-2;Q91ZU6-3;Q91ZU6-4;S4R1P5;S4R1Y6	Dst	Isoform of Q91ZU6, Dystonin;Isoform of Q91ZU6, Dystonin;Dystonin;Isoform of Q91ZU6, Isoform 1 of Dystonin;Isoform of Q91ZU6, Isoform 3 of Dystonin;Isoform of Q91ZU6, Isoform 4 of Dystonin;Isoform of Q91ZU6, Dystonin;Isoform of Q91ZU6, Dystonin (Fragment)	1	590439.25;835690.69;834217.82;834217.82-2;834217.82-3;834217.82-4;870533.24;186938.15	220.027	11707.5	NaN	5294.95	4014.63	4911.31	1022.06	NaN	1008.28	1518.08	NaN	1162.01	594.777	NaN	NaN	5321.69	NaN	2693.35	4640.25	3340.56	2659.71	2427.46	1668.63	1004.56	1348.02	917.632	NaN	NaN	NaN	12864.6	745.274	10948.7	5751.97	7010.2	3440	2181.13	2845.46	2133.84	3815.01	578.135	8822.53	NaN	NaN	NaN	NaN
A0A087WSP5;Q8C3V4	Stat1	Isoform of P42225, Signal transducer and activator of transcription;Isoform of P42225, Signal transducer and activator of transcription	32	88032.49;87314.62	1688.46	14396.2	766.374	9846.41	2868.37	4347.57	1986.7	3303.22	1840.93	614.809	NaN	74.1711	753.886	1446.59	1064.72	12679.3	1857.91	3369.17	2763.55	4298.06	2746.76	4176.56	2409.44	630.025	545.183	NaN	1948.29	NaN	4356.36	44307.3	11670.2	29779.5	18088.9	26379.4	14974	13527.4	6450.88	3710.53	1816.51	1446.23	6604.18	5299.97	13006.8	5250.15	37651
A0A087WSS1;E9QM90;G3X9J4;Q148V7;Q148V7-2	2310035C23Rik;2310035C23Rik;2310035C23Rik;Relch;Kiaa1468	Isoform of Q148V7, Protein 2310035C23Rik;Isoform of Q148V7, Protein 2310035C23Rik;Isoform of Q148V7, Protein 2310035C23Rik;RAB11-binding protein RELCH;Isoform of Q148V7, Isoform 2 of LisH domain and HEAT repeat-containing protein KIAA1468	6	131874.47;134570.66;134581.62;134586.7;134586.7-2	1780.56	44701.9	2820.83	33707	20234.8	20080.4	9233.99	8427.2	3296.21	1458.73	NaN	512.348	1877.22	820.951	3051.92	36234.6	8458.17	25858.2	21521.2	25063.3	12795.1	10589.1	3451.14	1878.61	288.665	NaN	1923.11	405.489	1597.44	52148.2	4133.11	31801.6	20121.9	18035.3	9941.21	6184.75	1254.66	662.914	551.086	NaN	1874.02	2087.78	16178.5	18259.1	22966.8
A0A087WST1;Q8CJ70	Il19	Isoform of Q8CJ70, Interleukin-19;Interleukin-19	1	11672.19;20287.53	NaN	NaN	1749.11	NaN	NaN	NaN	NaN	NaN	NaN	2161.37	NaN	711.47	NaN	NaN	240.581	NaN	1570.73	NaN	2936.01	NaN	NaN	NaN	NaN	1220.22	1597.66	393.427	NaN	291.018	645.773	NaN	2846.76	NaN	NaN	NaN	NaN	NaN	NaN	817.736	NaN	NaN	1145.11	NaN	NaN	NaN	NaN
A0A087WSU3	Ndufs1	Isoform of Q91VD9, NADH-ubiquinone oxidoreductase 75 kDa subunit, mitochondrial (Fragment)	2	6434.58	48106.3	NaN	156721	702.83	1452.65	17325.6	33142.3	49615.1	73912.8	399297	384355	54540.2	28279.5	16291	7371.97	NaN	36897.2	NaN	NaN	3530.63	10136.1	35853	42205.7	396258	427738	306993	214250	23285.1	15085.4	NaN	32283.2	NaN	2098.11	6794.81	13916.3	25022.4	32028.5	159464	213424	102805	64209.8	13625.2	69697.5	103076	56173.7
A0A087WSU4;E9PZ64;Q61122	Nab1	Isoform of Q61122, NGFI-A-binding protein 1;Isoform of Q61122, NGFI-A-binding protein 1;NGFI-A-binding protein 1	1	53881.82;50774.44;54009.95	NaN	1557.06	NaN	1266.52	NaN	NaN	NaN	NaN	NaN	NaN	NaN	NaN	NaN	2174.62	NaN	1910.07	1.48061	NaN	851.651	1697.86	NaN	NaN	NaN	NaN	NaN	NaN	NaN	1124.76	NaN	NaN	NaN	773.572	814.633	NaN	NaN	NaN	NaN	NaN	NaN	NaN	NaN	2118.09	2529.69	1915.63	4228.08
A0A0A0MQ68;Q60759	Gcdh	Isoform of Q60759, Glutaryl-CoA dehydrogenase, mitochondrial;Glutaryl-CoA dehydrogenase, mitochondrial	18	49570.03;48605.82	20640	8327.46	49082	6340.9	5856.1	7005.03	8815.07	23712	11884	103553	196484	114137	113539	42551	9373.41	9579.33	37296.9	5380.92	5295.52	6606.6	5662.31	12386.2	9642.67	75005.3	198025	126118	125784	41645.5	13089.1	3533.15	26834.6	2781.81	1710.63	4392.48	5355.76	9414.38	8321.44	62082.8	124692	55426	57408.5	20270.7	157650	183066	200329
A0A0A0MQ70;Q5SWT3	Slc25a35	Isoform of Q5SWT3, Solute carrier family 25 member 35;Solute carrier family 25 member 35	5	32167.24;32630.79	428.664	NaN	1804.6	NaN	NaN	NaN	NaN	4135.25	1461.31	4506.42	9067.74	1673.65	1764.18	305.598	NaN	NaN	569.472	NaN	NaN	NaN	441.22	2343.02	1050.18	5681.1	9188.27	3436.49	2028.43	NaN	1054.1	NaN	3564.85	NaN	NaN	323.469	NaN	1005.96	2273.02	4949.39	10300.8	3900.29	2855.53	1368.08	8272.38	11081.2	5613.25
A0A0A0MQ73;Q6PDK2	Kmt2d	Isoform of Q6PDK2, Histone-lysine N-methyltransferase;Histone-lysine N-methyltransferase 2D	5	600303.34;600245.3	2280.17	NaN	4235.08	NaN	NaN	5738.31	2670.17	NaN	NaN	NaN	NaN	NaN	6501.87	40183.5	NaN	NaN	NaN	NaN	NaN	6704.64	NaN	4803.52	NaN	NaN	NaN	NaN	4979.66	38992.8	1459.54	NaN	NaN	NaN	10873.1	NaN	NaN	19984.5	NaN	NaN	NaN	NaN	10620	40355.6	16359.1	9648.35	NaN
A0A0A0MQ79;Q3TLH4;Q3TLH4-5;S4R2J9	Prrc2c	Isoform of Q3TLH4, Protein PRRC2C;Protein PRRC2C;Isoform of Q3TLH4, Isoform 5 of Protein PRRC2C;Isoform of Q3TLH4, Protein PRRC2C	11	310722.03;310892.24;310892.24-5;302435.33	653.655	2832.77	702.492	2267.96	3004.08	4795.25	4955.05	18883.5	7800.22	5415.71	6446.22	3173.91	4291.83	1041.83	223.326	1108.99	361.595	1127.04	2315.12	3591.32	5231.76	8968.05	3771.4	6927.92	6188.82	4554.01	3796.04	1133.53	723.308	4521.96	686.279	2551.13	3071.44	4934.85	6026.82	8147.29	8130.32	6313.44	6699.53	4436.97	5637.78	1370.7	5703.67	3563.89	10213.3
A0A0A0MQ80;A0A0G2JFY0;Q3UMC0	Spata5	Isoform of Q3UMC0, Spermatogenesis-associated protein 5;Isoform of Q3UMC0, Spermatogenesis-associated protein 5;ATPase family protein 2 homolog	9	97156.66;91287.7;97255.79	NaN	856.536	NaN	375.263	572.218	1067.17	700.906	2534.85	1584.52	3331.05	NaN	361.897	2429.35	6566.15	NaN	NaN	458.649	2720.81	2041.28	1347.6	1279.1	1748.15	1491.16	787.756	NaN	NaN	1556	4958.94	NaN	NaN	NaN	813.749	1218.87	2247.04	1427.1	2999.21	2038.03	1286.03	1557.95	1015.89	1510.03	7640.15	2896.35	1872.36	2434.56
A0A0A0MQ88;Q8K4R4;Q8K4R4-2;Q8K4R4-3;X1WI19	Pitpnc1	Isoform of Q8K4R4, Cytoplasmic phosphatidylinositol transfer protein 1;Cytoplasmic phosphatidylinositol transfer protein 1;Isoform of Q8K4R4, Isoform 2 of Cytoplasmic phosphatidylinositol transfer protein 1;Isoform of Q8K4R4, Isoform 3 of Cytoplasmic phosphatidylinositol transfer protein 1;Isoform of Q8K4R4, Cytoplasmic phosphatidylinositol transfer protein 1 (Fragment)	1	35581.1;38383.51;38383.51-2;38383.51-3;23121.96	168.542	NaN	NaN	NaN	NaN	NaN	NaN	NaN	NaN	NaN	NaN	NaN	NaN	NaN	860.49	NaN	NaN	NaN	NaN	NaN	NaN	NaN	NaN	NaN	NaN	NaN	NaN	NaN	NaN	NaN	NaN	NaN	NaN	NaN	NaN	NaN	NaN	NaN	NaN	NaN	NaN	NaN	NaN	NaN	NaN
A0A0A0MQ89;Q80US4;Q80US4-3;V9GXE4	Actr5	Isoform of Q80US4, Actin-related protein 5;Actin-related protein 5;Isoform of Q80US4, Isoform 3 of Actin-related protein 5;Isoform of Q80US4, Actin-related protein 5	1	68159.08;67844.78;67844.78-3;45230.6	NaN	NaN	NaN	NaN	NaN	NaN	NaN	NaN	NaN	NaN	NaN	NaN	NaN	461.889	NaN	NaN	NaN	NaN	NaN	NaN	NaN	NaN	NaN	NaN	NaN	NaN	NaN	1593.08	NaN	NaN	NaN	NaN	NaN	NaN	NaN	NaN	NaN	NaN	NaN	NaN	NaN	3157.97	NaN	NaN	NaN
A0A0A0MQ90;P97352	S100a13	Isoform of P97352, Protein S100-A13;Protein S100-A13	4	17744.42;11157.79	8308.8	11620.5	15020.5	28460.6	20976.8	21404.3	17232.6	33710.3	19123.2	19514.6	14141.9	3312.68	5155.55	6171.52	3856.24	4081.91	5959.25	21161.7	21744.3	22230.8	18582.8	30554.8	20677.3	18269.5	15070	15840.7	6995.95	1336.78	2824.86	NaN	6080.25	13167.8	14181.7	18083.5	11554.4	11867.1	7207.03	11836.7	18980.3	7715.22	5104.19	5898.98	12806.4	19862.6	30940
A0A0A0MQ95;B2RUJ8;Q8C0D4;S4R203;S4R221;S4R248	Arhgap12	Isoform of Q8C0D4, Rho GTPase-activating protein 12;Isoform of Q8C0D4, Rho GTPase activating protein 12;Rho GTPase-activating protein 12;Isoform of Q8C0D4, Rho GTPase-activating protein 12;Isoform of Q8C0D4, Rho GTPase-activating protein 12;Isoform of Q8C0D4, Rho GTPase-activating protein 12	5	90470.36;92660.51;95352.42;87321.91;95808.96;90013.81	NaN	4280.32	869.663	1745.62	2275.05	4287.62	2572.83	5264.52	1501.07	1543	1521.65	NaN	1270.79	NaN	NaN	3606.86	650.38	1901.22	1872.05	3711.28	1977.12	3196.26	1995.66	1402.66	1804.28	515.227	NaN	NaN	492.646	1755.02	1653.31	2226.69	1450.83	2690.01	2701.68	4690.99	4503.03	2903.98	NaN	NaN	905.546	2104.12	4828.47	7662.93	22859.6
A0A0A0MQ97;G3X9C2	Nccrp1	Isoform of G3X9C2, F-box only protein 50;F-box only protein 50	1	33027.52;30407.53	5258.48	NaN	1172.36	NaN	1446.67	3400.85	NaN	NaN	365.29	NaN	NaN	NaN	NaN	38746.5	1534.73	NaN	1587.62	NaN	NaN	431.263	838.204	NaN	NaN	NaN	NaN	NaN	NaN	1282.56	2598.26	1856.26	4493.63	494.948	2847.98	1516.43	444.895	NaN	NaN	571.506	NaN	NaN	NaN	31112.9	823.258	NaN	NaN
A0A0A0MQA3;P07758	Serpina1a	Isoform of P07758, Alpha-1-antitrypsin 1-1;Alpha-1-antitrypsin 1-1	20	48796.02;46002.58	334208	424413	268468	213945	158886	271786	267084	514764	314467	245027	236603	152720	240098	138414	825884	231013	591134	123139	120442	223152	273508	560031	413713	271119	271365	138748	242452	138976	98829.1	389716	162378	261542	210400	270897	273911	413358	265621	199467	178581	110982	142414	87409.3	569275	557748	1.05713e+06
A0A0A0MQA5;P68368	Tuba4a	Isoform of P68368, Tubulin alpha-4A chain (Fragment);Tubulin alpha-4A chain	29	NaN;49924.4	19319.6	295279	21401.8	183455	133603	116227	73541	70784.2	34480	15728.4	8980.49	6359.98	21124.1	11523.6	28926.5	292581	50148.7	193740	152425	145685	95291.6	82810.4	34672.9	13921.3	9270.69	4634.96	13707.4	7692.51	20432.9	294288	33062.4	153721	111451	96764	61416.3	64084.4	25914.6	16233.5	11492.8	6337.26	26915.2	12583.2	198891	233696	150874
A0A0A0MQB0;Q4PJX1;Q4PJX1-3	BC003331;Odr4;Odr4	Isoform of Q4PJX1, Protein BC003331;Protein odr-4 homolog;Isoform of Q4PJX1, Isoform 3 of Protein odr-4 homolog	13	38111.53;49997.72;49997.72-3	9747.7	804.124	17890.9	5297.15	8915.65	29906.5	48805.3	69283.3	68525.3	60289.5	41545.8	35703.1	55266.7	32001.5	7009.07	936.886	13432.9	4207.13	8923.22	21680.5	35660.8	75997.8	60135	58482.3	43744.6	14848.2	36711.3	20250.7	11894.7	2702.01	8482.86	10386.1	17086.6	60170.4	95461.7	127682	98638.7	74344.6	77816.8	43063.2	57401.9	19139.7	47395.7	47281.6	36147.7
A0A0A0MQB8;B1AWK4;H3BLB6;P97367;P97367-2;P97367-3;P97367-4;Q3TYM2;Q60954;Q60954-2;Q60954-3	Meis1;Meis2;Meis1;Meis2;Meis2;Meis2;Meis2;Meis2;Meis1;Meis1;Meis1	Isoform of Q60954, Homeobox protein Meis1;Isoform of P97367, Homeobox protein Meis2;Isoform of Q60954, Homeobox protein Meis1;Homeobox protein Meis2;Isoform of P97367, Isoform Meis2A of Homeobox protein Meis2;Isoform of P97367, Isoform Meis2B of Homeobox protein Meis2;Isoform of P97367, Isoform Meis2D of Homeobox protein Meis2;Isoform of P97367, Homeobox protein Meis2;Homeobox protein Meis1;Isofo…	1	38613.96;43695.88;42546.56;51727.93;51727.93-2;51727.93-3;51727.93-4;42966.05;43002.03;43002.03-2;43002.03-3	1669.03	NaN	2068.53	NaN	NaN	NaN	NaN	NaN	NaN	NaN	NaN	NaN	NaN	8043.75	NaN	NaN	NaN	NaN	NaN	NaN	NaN	NaN	NaN	NaN	NaN	NaN	NaN	4976.01	427.133	NaN	411.453	NaN	NaN	NaN	NaN	NaN	NaN	NaN	NaN	NaN	NaN	5352.28	NaN	NaN	5582.18
A0A0A0MQC3;Q9CRB3	Urah	Isoform of Q9CRB3, 5-hydroxyisourate hydrolase;5-hydroxyisourate hydrolase	7	16150.47;13559.46	41765	295231	212975	309746	290422	91317.4	150103	184949	195898	161291	125123	139532	114643	30574.9	62770.3	267267	204569	142245	168854	120590	97999.7	132576	165338	169172	85273.8	84517.2	109860	19402.7	47341.9	358577	129147	151757	90186.6	116373	66108.5	91776.8	77445.5	61210.4	106802	44410.3	142667	27943.5	663360	566712	159786
A0A0A0MQC9;Q9D0R8	Lsm12	Isoform of Q9D0R8, Protein LSM12 homolog;Protein LSM12 homolog	3	15362.45;21700.75	1404.6	3096.86	1755.76	3775.62	9510.18	11173.4	12373.9	18768.6	16120.9	12840.5	11668.8	11735.1	12712	10390.5	1009.61	NaN	2619.56	NaN	5272.72	7499.88	12099.8	18686.3	16457.1	15997.6	11715.5	7709.3	9201.85	8017.73	2329.77	11967.4	4147.71	5946.5	5927.95	8818.67	7672.46	12131.8	9660.51	8881.82	11525.6	9391.42	9349.62	4614.98	104760	5112.86	NaN
A0A0A0MQD1;Q8K1H1	Tdrd7	Isoform of Q8K1H1, Tudor domain-containing protein 7;Tudor domain-containing protein 7	11	125837.26;122174.17	6031.36	51639.7	10190.7	37492.2	33169.9	31810.9	24400.3	25141.9	12458.3	4664.62	5352.92	2757.98	525.612	1356.57	4830.32	50166.1	13517.7	31215.1	21520.2	23948.6	20198.9	16740.9	5975.36	5846.48	11096.3	NaN	4743.71	3367.34	4605.76	58326.2	11547.8	32765	29234	34281	22951.1	20426.6	11256	8946.81	7695.32	5644.42	16358.9	7217.15	30905.2	38608.2	84363
A0A0A0MQD4;Q8K201	9530068E07Rik;Kct2	Isoform of Q8K201, Protein 9530068E07Rik;Keratinocyte-associated transmembrane protein 2	1	27292.39;28050.29	52910.8	NaN	34533.4	41332	65314.6	105619	110109	12145.2	67673	35252.2	NaN	21530.1	27943.8	NaN	136438	NaN	87880.3	37950.5	13081.6	95391.3	112795	129799	83622.4	NaN	24281.8	23051.3	21061.2	NaN	26035	NaN	35533.4	79830.6	106108	115482	101195	123475	84986.6	NaN	NaN	NaN	NaN	NaN	NaN	NaN	NaN
A0A0A0MQD7;A3KGS3	Ralgapa2	Isoform of A3KGS3, Ral GTPase-activating protein subunit alpha-2;Ral GTPase-activating protein subunit alpha-2	11	214064.5;210288.28	2001.09	6882.57	3206.9	6437.67	6714.32	10376.9	11557.7	11920.1	10038.5	6451.26	6365.63	5266.92	7201.57	6566.35	1789.27	10180.1	3647.13	8095.17	4750.47	6750.94	7139.5	13113.2	9755.35	7168.09	6053.51	3948.19	5450.63	6829.9	2044.98	7784.81	5453.35	9502.12	4900.79	8523.33	10829.8	18938.3	13238.9	7186.54	6911.07	5693.74	8979.68	8165.62	9683.18	13820.2	1923.23
A0A0A0MQE3;Q62028	Pla2r1	Isoform of Q62028, Secretory phospholipase A2 receptor;Secretory phospholipase A2 receptor	2	174183.38;170512.17	NaN	NaN	NaN	NaN	1527.21	2897.82	2933.08	21544.8	1646.34	1960.62	NaN	NaN	NaN	422503	NaN	NaN	NaN	1335.38	1519.11	2383.94	1495.01	2613.53	2471.11	NaN	1525.91	NaN	NaN	NaN	NaN	NaN	855022	NaN	NaN	2647.95	NaN	3976.46	NaN	NaN	1767.01	NaN	NaN	NaN	NaN	10533.8	NaN
A0A0A0MQE8;B7ZCJ0;B7ZCJ1;G3UWM5;G3UX38;Q6DFV3	Arhgap21	Isoform of Q6DFV3, Rho GTPase-activating protein 21;Isoform of Q6DFV3, Rho GTPase-activating protein 21;Isoform of Q6DFV3, Rho GTPase-activating protein 21;Isoform of Q6DFV3, Rho GTPase-activating protein 21 (Fragment);Isoform of Q6DFV3, Rho GTPase-activating protein 21 (Fragment);Rho GTPase-activating protein 21	1	216448.91;215864.16;216981.47;141288.04;45291.29;215743.01	1128.21	NaN	1801.64	NaN	NaN	NaN	NaN	1750.03	205.762	1952.27	322.631	192.136	NaN	321.101	388.697	NaN	NaN	NaN	NaN	NaN	NaN	564.652	1143.11	NaN	750.694	288.206	NaN	1438.03	1100.18	NaN	960.651	NaN	NaN	346.243	NaN	1803.79	2265.34	761.51	2957.54	1054.24	260.473	1476.23	2802.68	NaN	NaN
A0A0A0MQF5;Q8K2H2	Otud6b	Isoform of Q8K2H2, OTU domain-containing protein 6B;Deubiquitinase OTUD6B	3	37187.3;33758.19	NaN	4510.39	NaN	2523.15	4265.48	6023.37	3765.36	5238.63	1111.61	NaN	NaN	NaN	NaN	NaN	NaN	3531.84	NaN	3068.55	3672.27	7023.64	3322.22	NaN	1405.49	NaN	NaN	NaN	NaN	NaN	NaN	NaN	NaN	3905.44	4460.86	5277.78	6622.15	NaN	NaN	NaN	NaN	NaN	NaN	NaN	NaN	4906.02	24440.4
A0A0A0MQF6;P16858	Gapdh	Isoform of P16858, Glyceraldehyde-3-phosphate dehydrogenase;Glyceraldehyde-3-phosphate dehydrogenase	32	38653.44;35810.01	481177	7.52243e+06	770868	4702457	3.11319e+06	2.2854e+06	1296874	1.21573e+06	453734	169228	135660	111610	445480	109738	768191	7.609e+06	1.40446e+06	4938746	3.3428e+06	2.84283e+06	1.77441e+06	1.34139e+06	501450	207651	87785.8	67619.3	317617	106501	439811	7619468	1.21862e+06	4.12026e+06	2632372	1.86316e+06	1091534	1.04663e+06	354900	204842	92235	54006.4	627546	197326	5193644	5194558	7.5771e+06
A0A0A0MQK3;F6XZS9;Q9WTN3;Q9WTN3-2;Q9WTN3-3;Q9WTN3-4	Srebf1	Isoform of Q9WTN3, Sterol regulatory element-binding protein 1 (Fragment);Isoform of Q9WTN3, Sterol regulatory element-binding protein 1 (Fragment);Sterol regulatory element-binding protein 1;Isoform of Q9WTN3, Isoform SREBP-1A-W42 of Sterol regulatory element-binding protein 1;Isoform of Q9WTN3, Isoform SREBP-1C of Sterol regulatory element-binding protein 1;Isoform of Q9WTN3, Isoform SREBP-1C-W…	5	108533.91;NaN;120536.62;120536.62-2;120536.62-3;120536.62-4	1322.46	8527.75	1361.16	NaN	2703.77	4679.26	6605.53	20589.6	7862.44	6863.98	2352.52	2192.03	2923.19	3254.9	452.379	NaN	2432.04	12263.8	4898.9	4203.71	5670.97	16125.9	9221.71	7801.28	5371.12	752.966	3943.12	7092.37	980.055	10123.3	NaN	NaN	9341.12	8514.46	10444.2	19139.3	8486.81	7224.64	4418.11	1477.19	4539.82	5914.94	13690.9	2329.3	NaN
A0A0A0MQK8;Q9D0Z3;Q9D0Z3-2;Q9D0Z3-3	Tmem53	Isoform of Q9D0Z3, Transmembrane protein 53 (Fragment);Transmembrane protein 53;Isoform of Q9D0Z3, Isoform 2 of Transmembrane protein 53;Isoform of Q9D0Z3, Isoform 3 of Transmembrane protein 53	4	28759.53;31588.71;31588.71-2;31588.71-3	5684.31	3847.61	4669.18	1219.81	4353.52	8979.06	15280.4	58556.7	16512.3	9508.71	7980.36	5371.55	12772.6	4336.99	8410.86	507.278	1398.85	1706.63	3939.09	9975.41	10225.7	20771.9	14908.9	4334.27	5255.17	NaN	1916.95	4035.73	12432.7	222.995	1292.22	2601.3	3143.64	11096.4	9144.6	8021.94	7426.19	2685.38	7120.98	5214.43	4096.14	2075.13	7901.84	223.207	8250.98
A0A0A0MQM0;P63242	Eif5a	Isoform of P63242, Eukaryotic translation initiation factor 5A (Fragment);Eukaryotic translation initiation factor 5A-1	12	16302.55;16832.25	46731.1	481658	67290.8	164298	292302	732151	500726	371280	209647	103774	85317.8	58159.2	92564.8	58975.9	98862.5	488105	116937	190482	356932	669815	590881	554978	271620	119331	78963.6	50391.9	83338.1	56204.8	83298.9	505919	118570	201527	319247	544793	426707	388408	209974	109799	82420.1	71699.8	101331	52821.2	562061	637035	1.05914e+06
A0A0A0MQN1;Q5RL79	Krtcap2	Isoform of Q5RL79, Keratinocyte associated protein 2, isoform CRA_c;Keratinocyte-associated protein 2	2	12541.93;14674.52	NaN	NaN	NaN	NaN	NaN	1485.85	3727.65	5882.95	10890.2	23113.3	26657.1	20370.6	33911.9	8455.65	NaN	NaN	NaN	NaN	NaN	821.26	3016.65	7738.6	8384.08	15391.1	19612.1	18141.6	34782.7	NaN	NaN	NaN	NaN	NaN	NaN	1832.96	3345.27	12207.7	12635.5	11181	11035.1	10271.6	17245.7	NaN	25912.7	33972.8	8949.38
A0A0A0MQN4;Q9D906	Atg7	Isoform of Q9D906, Ubiquitin-like modifier-activating enzyme ATG7;Ubiquitin-like modifier-activating enzyme ATG7	22	82276.81;77520.16	2943.94	49942.9	6676.14	34630.9	28107.4	20585	10862.6	10837.6	4468.53	1849.84	992.522	1065.23	2779.44	3045.36	3132.25	48780.9	9886.48	31287.2	24102.7	20594.3	13775.8	10072.4	5828.92	3122.7	742.585	501.987	1891.32	1898.76	1000.1	50767.2	5171.83	26811	18607.3	15940.1	8749.19	8195.05	3512.94	2202.11	946.201	146.578	3753.74	2009.15	30940.4	40242.1	17550.1
A0A0A6YVP2;A0A0A6YWC5;Q9R1A8	Rfwd2;Rfwd2;Cop1	Isoform of Q9R1A8, E3 ubiquitin-protein ligase RFWD2 (Fragment);Isoform of Q9R1A8, E3 ubiquitin-protein ligase RFWD2 (Fragment);E3 ubiquitin-protein ligase COP1	1	22788.14;NaN;80441.3	NaN	NaN	NaN	NaN	4667.63	2318.15	NaN	NaN	NaN	NaN	NaN	NaN	1793	3464.66	351.886	NaN	NaN	NaN	NaN	NaN	NaN	NaN	NaN	NaN	NaN	NaN	677.509	8231.42	NaN	NaN	NaN	NaN	859.193	291.98	NaN	NaN	NaN	NaN	NaN	NaN	2810.82	6055.71	NaN	5124.78	NaN
A0A0A6YVR9;P09925	Surf1	Isoform of P09925, Surfeit locus protein 1 (Fragment);Surfeit locus protein 1	3	27146.27;34798.37	426.069	NaN	3173.22	NaN	NaN	NaN	NaN	NaN	NaN	21197	11517.5	10544.9	2008.42	NaN	NaN	NaN	1152.38	NaN	NaN	NaN	NaN	NaN	349.423	9757.45	8375.67	2893.34	2693.78	NaN	446.557	NaN	1887.8	NaN	NaN	NaN	NaN	NaN	NaN	8163.1	8815.26	4268.42	3859.39	386.124	5717.79	9324.94	3361.47
A0A0A6YVS2;Q921L3	Tmco1	Isoform of Q921L3, Transmembrane and coiled-coil domain-containing protein 1 (Fragment);Calcium load-activated calcium channel	5	NaN;21174.96	7611.16	NaN	13052.8	NaN	2821.94	12464.1	17372.6	16005.1	24762.6	34778.6	41080.1	32819.8	47512.4	30826.5	7211.19	NaN	8103.92	11436.9	784.3	7271.68	12396.3	23894.8	23243	35356.4	33041.1	8328.99	54059.4	30132.5	2248.52	NaN	12532.5	755.349	5175.69	13631.6	20711.2	37637.2	24878.5	27168.5	23765.1	18299.2	17807.2	26246.5	27905.6	31733.7	156385
A0A0A6YVS6;A2AUX3;A2AUX5;B7ZD29;D3YUS5;E9PW37;F6QQP6;F6RK07;F6SEU4;J3QQ18;Q3UHC7;Q3UHC7-2;Q3UHC7-3;Q3UHC7-4	Syngap1;Dab2ip;Dab2ip;Dab2ip;Rasal2;Rasal2;Dab2ip;Dab2ip;Syngap1;Syngap1;Dab2ip;Dab2ip;Dab2ip;Dab2ip	Isoform of F6SEU4, Ras/Rap GTPase-activating protein SynGAP;Isoform of Q3UHC7, Disabled homolog 2-interacting protein;Isoform of Q3UHC7, Disabled homolog 2-interacting protein;Isoform of Q3UHC7, Disabled homolog 2-interacting protein;Isoform of E9PW37, Protein Rasal2;RAS protein activator-like 2;Isoform of Q3UHC7, Disabled homolog 2-interacting protein (Fragment);Isoform of Q3UHC7, Disabled homol…	1	141914.94;125115.03;123960;127311.68;142010.68;144587.45;NaN;NaN;148238.02;144866.22;131726.48;131726.48-2;131726.48-3;131726.48-4	5373.21	9761.66	8494.4	6392.25	9021.38	12222.4	18754.2	4839.33	24231.4	10949.7	14086.8	5650.31	5742.34	11677.6	3949.32	NaN	3681.45	NaN	6273.68	6851.29	11691.8	33352.3	NaN	25675	11685.7	4252.16	NaN	NaN	3932.07	19204.4	12310.3	11523.1	10245.1	18636.5	20974.6	41066.6	NaN	19241.9	NaN	13297.6	NaN	21210.9	NaN	22660.7	NaN
A0A0A6YVT1;A0A0A6YXN9;A0A0A6YY75;Q64735;Q64735-2	Cr1l	Isoform of Q64735, Complement component receptor 1-like protein (Fragment);Isoform of Q64735, Complement component receptor 1-like protein;Isoform of Q64735, Complement component receptor 1-like protein;Complement component receptor 1-like protein;Isoform of Q64735, Isoform 2 of Complement component receptor 1-like protein	3	28522.57;39812.72;48075.19;53762.56;53762.56-2	NaN	NaN	2465.79	NaN	NaN	NaN	NaN	5289.68	1620.56	3444.92	1246.17	NaN	NaN	NaN	NaN	NaN	NaN	NaN	NaN	NaN	NaN	954.013	2365.48	187.206	1631.47	1619.9	NaN	NaN	NaN	NaN	NaN	NaN	NaN	NaN	NaN	NaN	NaN	NaN	1004.25	NaN	2200.82	NaN	1863.17	2471.6	32529.3
A0A0A6YVT3;E9PUE1;Q8BSI6	R3hcc1	Isoform of Q8BSI6, R3H and coiled-coil domain-containing protein 1;Isoform of Q8BSI6, R3H and coiled-coil domain-containing protein 1;R3H and coiled-coil domain-containing protein 1	1	33958.37;54145.2;54163.23	NaN	3609.98	NaN	2347.91	NaN	NaN	NaN	NaN	NaN	NaN	NaN	NaN	NaN	NaN	NaN	3839.97	NaN	547.007	376.07	1190.26	NaN	NaN	NaN	NaN	NaN	NaN	NaN	NaN	NaN	6887.26	692.752	2397.67	2326.32	1389.51	NaN	519.913	NaN	NaN	NaN	NaN	NaN	NaN	NaN	NaN	NaN
A0A0A6YVU8;Q9JKV1	Gm9774;Adrm1	Predicted pseudogene 9774;Proteasomal ubiquitin receptor ADRM1	6	42147.16;42060.14	968.694	41118.2	785.95	79424	59568.2	40055.7	21615.9	24885.3	7401.29	2596.67	NaN	NaN	5062.18	7078.69	NaN	35691.1	3654.78	86305.9	49715.2	48486.6	25444.9	20048.9	10296.5	4575.96	1114.93	NaN	4633.11	1497.39	420.056	12280.3	314.435	49940.1	45344.2	32618.6	14991.1	10688.7	3998.14	1702.52	NaN	NaN	3146.73	5591.62	10617.6	64554	28028.9
A0A0A6YVV8;A0A0A6YWB0;G3X9Q0;Q9JKP5	Mbnl1	Isoform of Q9JKP5, Muscleblind-like protein 1;Isoform of Q9JKP5, Muscleblind-like protein 1;Isoform of Q9JKP5, Muscleblind-like 1 (Drosophila), isoform CRA_a;Muscleblind-like protein 1	5	41719.11;37800.54;40894.2;36975.64	7509.46	42065.8	16619.3	21608	41836.3	93085.5	105189	200086	48644	21171.7	17777	13031.6	25104.6	96496.6	10815	55510.8	16206.3	16633.9	35860	95728.8	93363.4	89292	34650.3	23150.8	13571.6	7248.82	18051	111200	11180.2	74286.9	16388.9	23281.5	45098.7	77841.3	86110.5	77492.2	40550.5	15722	17191.6	9044.41	33493.2	118614	76147.9	55568.1	20626
A0A0A6YVZ7;A0A0A6YWD3;Q8C735	Lin9	Isoform of Q8C735, Protein lin-9 homolog;Isoform of Q8C735, Protein lin-9 homolog (Fragment);Protein lin-9 homolog	2	63623.83;58886.47;61758.59	1236.49	NaN	1905.95	NaN	NaN	NaN	NaN	NaN	3265.37	NaN	NaN	NaN	NaN	5376.66	NaN	NaN	1644.39	NaN	NaN	NaN	1690.2	NaN	NaN	NaN	11639	NaN	NaN	4111.91	NaN	NaN	NaN	NaN	NaN	NaN	NaN	NaN	NaN	NaN	NaN	NaN	NaN	7369.25	NaN	NaN	NaN
A0A0A6YW28;P35123	Usp4	Isoform of P35123, Ubiquitin carboxyl-terminal hydrolase;Ubiquitin carboxyl-terminal hydrolase 4	15	103722.87;108342.84	8512	141883	14146.2	82848.5	63649	50679.2	29408.5	16588.2	11425.8	6314.77	4849.12	1679.34	3746.93	7789.85	13777.4	105208	27137.3	96610.6	61587.6	55961.6	39745.5	26795	13095.9	2828.47	NaN	1925.27	4280.87	4302.4	8787.52	106336	19013.2	91922	69547.5	59525.5	29991.4	30320.6	16585.9	11283	5287.86	5133.28	15462.3	11443.4	43247.5	61897.7	85285.9
A0A0A6YW87;Q9CX13	Cnih4	Isoform of Q9CX13, Cornichon homolog 4 (Drosophila), isoform CRA_a;Protein cornichon homolog 4	1	9220.12;16089.36	24243.7	NaN	22014	NaN	15031.8	50710.2	40850.8	60742.9	36751.8	21007.1	11168.2	7656.4	7790.2	6575.17	39945.5	NaN	49102.5	4549.98	16896.5	50210.3	32863.1	50715.4	36789.3	14504	9475.76	5169.17	10538	NaN	6423.33	NaN	7045.35	15819.5	29685.4	81606	65844.6	79517.9	52851.9	27083.9	19235.4	11749.1	7932.32	11675.3	36232.8	38945.1	40969.3
A0A0A6YWI4;D3Z1T2	2310009B15Rik	RIKEN cDNA 2310009B15 gene;Isoform of A0A0A6YWI4, MCG15614	1	15061.15;14656.51	201515	NaN	947873	NaN	305.478	20890.5	15859.6	804223	91451.8	877183	2298479	325423	108022	68493.5	40373.8	36225.6	364086	NaN	NaN	25474.8	29283.6	68981.8	49989.7	526554	2.34109e+06	326396	314679	166023	110428	NaN	268330	NaN	881.338	NaN	62695.6	145732	78678.1	654792	1.04578e+06	554662	771214	97515.3	1615818	1.06623e+06	38261.9
A0A0A6YWM5;E9QKE4	Rab3gap2	Isoform of Q8BMG7, Rab3 GTPase-activating protein non-catalytic subunit;Isoform of Q8BMG7, Rab3 GTPase-activating protein non-catalytic subunit	18	152542.82;154640.18	2046.26	11231.5	2323.19	11672.4	12588.7	20325.9	13572.4	23583	9390.96	4756.68	1956.46	1605.58	1824.28	791.788	3206.9	8353.76	3261.85	10603.7	10155	15108.2	9997.21	12685.9	8612.74	5567.8	3492.74	745.047	2064.36	930.896	3448.46	14544.3	3315.14	10898.3	11516.2	19055.2	13438.6	13669.1	8311.22	5364.68	2785.63	2044.64	3294.83	2755.34	11583.1	8328.93	11836.2
A0A0A6YWR9;Q3U2C5;Q3U2C5-2	Rnf149	Isoform of Q3U2C5, E3 ubiquitin-protein ligase RNF149;E3 ubiquitin-protein ligase RNF149;Isoform of Q3U2C5, Isoform 2 of E3 ubiquitin-protein ligase RNF149	2	17212.43;42552.73;42552.73-2	1762.35	NaN	2451.86	NaN	1294.34	3250.49	4922.69	19705.1	7595.13	7779.79	2888.2	916.447	1018.94	NaN	497.845	NaN	NaN	NaN	931.775	1532.98	1675.42	11205.9	10403	6285.27	7057.8	782.325	815.906	230.832	280.374	8748.07	2704.73	3072.3	3189.39	9458.24	10014.3	16510.1	12124.4	8208.49	8029.55	4526.5	4474.82	1259.26	5664.56	3018.68	2738.39
A0A0A6YWS6;Q8BTT6	Diexf	Isoform of Q8BTT6, Digestive organ expansion factor homolog;Digestive organ expansion factor homolog	11	72542.17;88817.74	715.719	5884.24	1914.13	4865.61	4430.3	1810.66	3453.83	NaN	NaN	NaN	4645.49	NaN	7612.13	29577.3	659.578	4928.74	1343.21	5041.48	3684.67	6259.72	NaN	NaN	NaN	NaN	NaN	NaN	4484.44	5747.54	871.628	1812.51	1063.94	2517.26	NaN	2540.24	5240.47	NaN	1484.99	NaN	NaN	NaN	2723.57	28143.7	648.785	1316.25	NaN
A0A0A6YWY5;Q8BGN2	D3Ertd751e	Isoform of Q8BGN2, UPF0462 protein C4orf33 homolog (Fragment);UPF0462 protein C4orf33 homolog	2	NaN;22460.41	NaN	0.107282	NaN	0.233976	NaN	NaN	NaN	NaN	NaN	NaN	NaN	NaN	NaN	NaN	NaN	1.43955	NaN	NaN	NaN	NaN	NaN	NaN	NaN	NaN	NaN	NaN	NaN	NaN	NaN	1.01456	NaN	1	NaN	NaN	NaN	NaN	NaN	NaN	NaN	NaN	NaN	NaN	NaN	NaN	NaN
A0A0A6YX18;Q8BVE3	Atp6v1h	Isoform of Q8BVE3, V-type proton ATPase subunit H;V-type proton ATPase subunit H	13	54109.07;55854.98	936.152	26827.8	2664.53	21884.4	14687.7	14969.5	9433.37	15281.3	5698.04	1460.04	2428.68	2098.9	1300.42	1387.23	1678.51	18674.1	4812.1	17441.1	16343.6	14642.5	11959.2	10206.9	5990.24	3278.6	1562.61	797.374	1292.19	NaN	1746.22	22338.1	2623.88	23663.3	14817.5	13687.9	8576.04	9815.76	7029.96	3097.51	1655.87	1033.96	3008.31	2284.77	13453.3	17698.3	26293.4
A0A0A6YX21;A0A0A6YY20;Q8VD57	Sft2d2	Isoform of Q8VD57, Vesicle transport protein SFT2B;Isoform of Q8VD57, Vesicle transport protein SFT2B;Vesicle transport protein SFT2B	1	6933.97;12192.52;17499.14	1638.37	NaN	1696.67	861.293	2501.21	5031.22	3139.16	2935.33	1679.79	2233.94	509.635	NaN	NaN	NaN	4131.44	NaN	2496.18	NaN	1927.7	4385.39	3736.35	4790.53	2843.09	2175.18	2144.26	325.033	398.384	218.022	NaN	NaN	NaN	NaN	NaN	NaN	976.512	NaN	1129.42	NaN	467.065	NaN	94.7355	NaN	NaN	NaN	NaN
A0A0A6YX25;D3Z4P2;F6QN75;P59481	Lman2l	Isoform of P59481, VIP36-like protein (Fragment);Isoform of P59481, Lectin, mannose-binding 2-like, isoform CRA_b;Isoform of P59481, VIP36-like protein (Fragment);VIP36-like protein	1	NaN;41152.52;NaN;39881.08	NaN	NaN	NaN	NaN	NaN	NaN	NaN	NaN	NaN	NaN	NaN	NaN	NaN	NaN	NaN	NaN	NaN	NaN	NaN	NaN	NaN	NaN	NaN	NaN	NaN	NaN	NaN	NaN	NaN	NaN	NaN	NaN	NaN	NaN	NaN	NaN	NaN	NaN	NaN	NaN	NaN	NaN	1495.64	1124.46	2609.13
A0A0A6YX37;O35632;Q8C309	Hyal2	Isoform of O35632, Hyaluronidase;Hyaluronidase-2;Isoform of O35632, Hyaluronidase	3	38173.43;53617.66;39475.6	6668.71	NaN	6927.61	7151.07	7720.33	16520.2	19451.8	23666	28345	25725.2	23309.5	8010.71	4019.56	1947.9	989.083	NaN	1734.96	1805.77	2056.34	13195.4	8192.87	38730.4	38729	36092.6	30768.4	10050.7	10324.7	3496.24	3106.91	NaN	3305.3	1605.1	8901.39	13540.2	18156.1	34265.4	19966.9	19547.6	25028.5	13852.6	8381.51	2797.21	21033.8	34585.3	24382.9
A0A0A6YX88;Q6NWW9	Fndc3b	Isoform of Q6NWW9, Fibronectin type III domain-containing protein 3B (Fragment);Fibronectin type III domain-containing protein 3B	1	13023.09;132764.37	NaN	NaN	NaN	NaN	NaN	NaN	NaN	483.178	283.505	3400.4	4468.52	3492.92	5022.58	1844.07	NaN	NaN	NaN	NaN	NaN	NaN	NaN	NaN	738.285	5077.61	6889.58	4571.82	9203.95	723.593	NaN	NaN	NaN	NaN	NaN	NaN	408.282	969.845	1506.27	1401.72	2450.6	1012.05	1135.24	NaN	NaN	NaN	NaN
A0A0A6YX97;A0A0A6YXY1;A2APZ3;Q8R2U4	Ntmt1	Isoform of Q8R2U4, N-terminal Xaa-Pro-Lys N-methyltransferase 1 (Fragment);Isoform of Q8R2U4, N-terminal Xaa-Pro-Lys N-methyltransferase 1 (Fragment);Isoform of Q8R2U4, N-terminal Xaa-Pro-Lys N-methyltransferase 1 (Fragment);N-terminal Xaa-Pro-Lys N-methyltransferase 1	2	NaN;13305.35;16582;25420.19	315.125	8417.53	480.868	4535.59	6426.41	5913.38	5032.27	8571.87	1734.16	1757.53	8176.79	238.962	2316.22	3115.04	1273.02	6700.46	792.592	4402.1	4017.33	1579.8	4108.37	4137.52	3752.47	2514.91	6499.69	1281.41	1307.16	11322.7	996.457	9180.85	2948.65	2488.99	4626.91	2638.02	5848.1	6772.43	2692.02	12022.8	3710.38	NaN	1275.13	2609.09	2558.55	103.788	2058.68
A0A0A6YXD3	Ndufs2	Isoform of Q91WD5, NADH dehydrogenase [ubiquinone] iron-sulfur protein 2, mitochondrial (Fragment)	2	16967.8	NaN	NaN	NaN	NaN	NaN	NaN	NaN	NaN	NaN	NaN	NaN	NaN	NaN	NaN	NaN	NaN	NaN	NaN	NaN	NaN	NaN	NaN	NaN	19734	NaN	687.003	NaN	NaN	NaN	NaN	NaN	NaN	NaN	NaN	NaN	NaN	NaN	NaN	NaN	NaN	NaN	NaN	14900	17924.4	69165.2
A0A0A6YXF6;Q9QUI0	Rhoa	Isoform of Q9QUI0, Transforming protein RhoA (Fragment);Transforming protein RhoA	8	18710.45;21782.15	19551.8	44215.7	31655.4	16493.3	12197.7	18375.3	18739.3	48042.7	25951.6	20520.2	12824.9	6090.25	7258.71	13702.3	13229.5	42984.6	22503.9	12176.4	8888.74	16706.4	13595.3	32305.7	24100.2	21253.9	17488.2	2887.84	6177.17	11441.4	10033.5	58775.2	7171.99	22072.8	10450.1	16485.3	22066.4	36888.7	24774.9	17905.8	14216.6	11261.9	14765.8	18525.2	53395.8	54043.7	111508
A0A0A6YXG0;Q9JKK1;Q9JKK1-2	Stx6	Isoform of Q9JKK1, Syntaxin-6;Syntaxin-6;Isoform of Q9JKK1, Isoform 2 of Syntaxin-6	3	22569.13;28996.82;28996.82-2	3950.52	NaN	3020.27	2742.78	6524.8	17213.6	13618.7	NaN	5716.21	734.274	NaN	NaN	NaN	NaN	6713.61	NaN	2634.18	1791.19	6172.71	15391.8	15143.1	15594.1	7106.92	2632.49	2513.73	NaN	NaN	NaN	423.653	NaN	NaN	NaN	8089.04	16113	15562.1	16412.5	7051.66	3019.07	2738.93	NaN	NaN	NaN	3426.93	7871.48	NaN
A0A0A6YXH3;A2A8Z1;E9PXZ2;F6UHR6	Osbpl9	Isoform of A2A8Z1, Oxysterol-binding protein;Oxysterol-binding protein-related protein 9;Isoform of A2A8Z1, Oxysterol-binding protein;Isoform of A2A8Z1, Oxysterol-binding protein	16	84197.95;83109.47;81730.06;81091.02	4111.39	43105.5	5220.29	39298.4	33870.4	33785.4	25522.7	30430	14165.8	5420.67	2849.66	3241.82	3365.6	2462.47	7394.19	43659.4	8751.04	34561.2	26584.9	26768.5	26720.2	36290	19208.6	5900.63	2101.36	2266.78	2481.1	958.255	2732.41	45037.6	6230.2	29602.2	24612.4	27110.6	18895.7	18902.2	9484.91	5139.96	5730.04	1147.1	4651.83	3822.72	27204.1	23158.5	23173.6
A0A0A6YXY2;Q62371	Ddr2	Isoform of Q62371, Discoidin domain-containing receptor 2 (Fragment);Discoidin domain-containing receptor 2	1	14230.34;96482.29	NaN	NaN	NaN	NaN	NaN	NaN	NaN	NaN	NaN	NaN	NaN	NaN	NaN	NaN	NaN	NaN	NaN	NaN	NaN	NaN	NaN	NaN	NaN	NaN	NaN	NaN	NaN	NaN	NaN	NaN	NaN	NaN	NaN	NaN	NaN	NaN	NaN	NaN	NaN	NaN	NaN	NaN	2925.63	1409.7	4120.7
A0A0A6YY02;Q9D8U0	Ifrd2	Isoform of Q9D8U0, Protein Ifrd2 (Fragment);Interferon-related developmental regulator 2	1	NaN;47716.5	NaN	1099.28	2107.73	1137.81	3314.28	6930	8705.31	10644.3	3555.35	NaN	NaN	NaN	NaN	5126.52	NaN	NaN	1997.27	1326.44	2962.15	9592.21	8129.09	9325.7	3949.27	NaN	NaN	NaN	NaN	NaN	232.363	1085.91	NaN	NaN	NaN	5921.56	4809.66	5383.57	NaN	NaN	NaN	NaN	NaN	6168.44	2230.52	2492.51	NaN
A0A0A6YY04;P45448;Q1WLP7	Nr5a2	Isoform of P45448, Nuclear receptor subfamily 5 group A member 2;Nuclear receptor subfamily 5 group A member 2;Isoform of P45448, Liver receptor-like protein 1 variant 2	3	61545.68;64020.4;57175.66	NaN	NaN	NaN	NaN	NaN	NaN	NaN	NaN	NaN	NaN	NaN	NaN	NaN	4980.13	NaN	NaN	NaN	NaN	832.172	NaN	NaN	NaN	NaN	NaN	NaN	NaN	NaN	4137.68	NaN	NaN	NaN	NaN	NaN	NaN	NaN	NaN	NaN	NaN	NaN	NaN	NaN	6111.62	NaN	NaN	NaN
A0A0A6YY53;F6TQW2	Ighg2c	Isoform of F6TQW2, Protein Ighg2c (Fragment);Immunoglobulin heavy constant gamma 2C (Fragment)	2	NaN;NaN	5180.46	61776.5	7309.87	40275.1	45427.8	52527.4	33891.1	58495.7	20160.9	14791.9	14456.4	5083.14	8470.96	9770.54	2653.35	32393.5	4989.23	28990.6	30480.1	42631.9	30151.4	41370.6	20929.9	10648.6	13473.3	5229.01	5591	1894.52	5362.69	76869.4	9308.97	43275.4	32698.2	46670.8	36993.9	40992.4	25729.2	17722.7	15475.7	11122.3	18617.4	5568.77	39898.9	33604.6	71532
A0A0B4J1E2;Q9CSN1	Snw1	Isoform of Q9CSN1, SNW domain-containing protein 1;SNW domain-containing protein 1	12	61461.43;61475.46	2927.64	1628.83	7016.45	1591.44	2478.57	4347.13	4993.35	12060.1	2231.64	1778.65	464.638	453.476	11062.6	81478.1	1637.82	5368.69	3725.02	1368.89	2178.45	4378.79	2573.92	3284.11	1648.49	263.129	NaN	947.279	5631.61	76329.8	3822.02	11337.5	6375.65	7018.67	3999.39	5850.41	7292.96	8795.81	2832.77	NaN	2257.44	448.167	4139.21	60282.9	12177.3	11557	18310.6
A0A0B4J1E7;O35343	Kpna4	Isoform of O35343, Importin subunit alpha-3;Importin subunit alpha-3	13	68031.21;57922.78	2865.27	26075.9	2168.64	15422.3	11847.4	12858.8	9842.17	21544.3	5807.28	5534.14	4105.9	1806.9	10449	26492.4	1895.47	24848.6	1561.12	18379.1	10830.1	14504.1	11188.8	16058.7	6810.78	4666.99	4934.24	2483.75	12481.2	25839.7	2105.77	27767.7	1983.53	12012.2	12266.1	12476.1	6721.59	12034.3	7865.74	6261.43	3252.86	2462.41	9679.31	16504	40630.2	38545.9	36472.8
A0A0B4J1F2;A0A0B4J1M9;P27546;P27546-2	Map4	Isoform of P27546, Microtubule-associated protein;Isoform of P27546, Microtubule-associated protein;Microtubule-associated protein 4;Isoform of P27546, Isoform 2 of Microtubule-associated protein 4	18	117228.96;117343.06;117429.19;117429.19-2	462.027	14697.3	2617.33	2830.47	4612.86	7129.5	7409.37	17337.9	9729.75	5037.17	4502.55	2836.18	4039.16	9795.03	1683.29	6529.81	2062.35	5167.69	3871.53	5914.46	7006.13	9304.5	9984.21	7411.29	2908.86	1485.86	3769.01	2906.55	1664.53	7641.21	4382.19	2506.33	4229.67	8224.83	6994.77	9362.55	9511.92	5589.23	4740.43	971.229	5742.68	10919	12839.4	5888.07	24879.7
A0A0B4J1G1;P08101-2	Fcgr2b;Fcgr2	Isoform of P08101, Low affinity immunoglobulin gamma Fc region receptor II;Isoform of P08101, Isoform IIB2 of Low affinity immunoglobulin gamma Fc region receptor II	8	32976.64;31881.19	13919.7	2619.51	30847.1	14486.3	23261.1	41605.2	39460.2	17916.4	61579.9	40340.7	31746.6	8640.87	7097.06	4633.69	12478	2305.06	14858.7	8762.05	25416.3	33843	43121.7	107247	66234.8	46146.1	34458	21445.8	15124.8	3161.61	16397.5	2245.18	25002.2	9302.59	12374	28668	32050.6	54815.9	51201.1	37076.3	48992.2	26661.4	15886.4	15058.6	13884.2	37337.8	49479.3
A0A0B4J1H6	Igkv2-137	Ig-like domain-containing protein (Fragment)	2	13131.1	NaN	NaN	NaN	NaN	NaN	NaN	NaN	NaN	NaN	NaN	NaN	NaN	NaN	NaN	NaN	NaN	NaN	NaN	NaN	NaN	NaN	NaN	NaN	NaN	NaN	NaN	NaN	NaN	NaN	NaN	NaN	NaN	1025.55	2310.75	2390.83	2080.05	863.544	NaN	NaN	211.147	NaN	NaN	NaN	NaN	NaN
A0A0B4J1I5;A0A0B4J1I8;P04940;P04941;P04943;P04944	Igkv4-70;Igkv4-59;-;-;-;-	Ig-like domain-containing protein (Fragment);Ig-like domain-containing protein (Fragment);Ig kappa chain V-VI region NQ2-17.4.1 (Fragment);Ig kappa chain V-VI region NQ2-48.2.2 (Fragment);Ig kappa chain V-VI region NQ6-8.3.1 (Fragment);Ig kappa chain V-VI region NQ5-78.2.6 (Fragment)	1	12625.26;12670.25;11560.99;NaN;NaN;NaN	3710.48	18577.9	8591.04	37341.9	32888.1	49290.1	38187.4	18062.7	28648.4	17554.4	10910.5	4262.97	15131.1	11817	554.574	1386.9	1771.7	2896.08	5569.76	5524.8	5016.58	9889.94	4165.38	4692.34	3048.93	1737.29	3664.23	3527.22	1446.72	5249.51	NaN	4849.8	15127.8	17597.4	1868.69	7244.09	NaN	NaN	NaN	NaN	4461.32	7052.25	12579.1	2485.91	NaN
A0A0B4J1K8;Q9QZ73	Dcun1d1	Isoform of Q9QZ73, DCN1-like protein 1;DCN1-like protein 1	6	30097.32;30097.32	10659.9	91038.4	11920	54383.8	47697.1	50488.6	37879.6	18074.7	14286.5	5882.88	3511.91	1919.99	8788.09	8978.65	7622	108666	17462.5	51244.6	38483	49463.6	41511.6	36957.6	19095.9	5007.01	5516.62	2370.41	3355.64	14382.8	7810.08	79176	18104.2	44474	32337.2	46692.3	36695.1	50842.3	27286.5	9082.92	8889.89	4122.16	18669.6	10910.7	30806.6	36394.3	NaN
A0A0F6AIX5	Ldah	Isoform of Q8BVA5, Protein Ldah	18	37357.9	22546.7	8606.52	7582.3	3007.25	4932.51	13726	17777.7	35043.5	19523.1	15362.1	17026.2	9093.75	12445.2	6531.47	28704.7	6864.58	7884.53	5848.4	6870.69	10463.6	15472.1	26850.5	23019.3	13507.7	12054.2	7737.79	10173.3	5001.46	32364.9	10248.6	5309.95	5856.13	4171.56	16043	17204.9	27967.6	18097	13339	12245.1	8401.44	9003.89	4696.22	18109.9	24982.2	41074.1
A0A0G2JDC1;A0A0G2JGS4;E9PXV3;E9Q1T1;E9Q1V9;E9Q1W0;F6RWZ9;F7A856;Q6PHZ2;Q6PHZ2-2;Q6PHZ2-4;Q6PHZ2-5	Camk2d	Isoform of Q6PHZ2, Calcium/calmodulin-dependent protein kinase type II subunit delta;Isoform of Q6PHZ2, Calcium/calmodulin-dependent protein kinase type II subunit delta;Isoform of Q6PHZ2, Calcium/calmodulin-dependent protein kinase type II subunit delta (Fragment);Isoform of Q6PHZ2, Calcium/calmodulin-dependent protein kinase type II subunit delta;Isoform of Q6PHZ2, Calcium/calmodulin-dependent …	3	54127.9;60003.47;18154.37;60004.56;57748.98;55364.32;NaN;22944.94;56369.4;56369.4-2;56369.4-4;56369.4-5	5886.75	NaN	11326.9	4976.3	4573	10594.8	9010.75	53966	12532.9	12717.4	5163.18	2883.5	4675.51	9576.19	5362.18	NaN	6474.68	419.11	6829.47	11371.4	9308.21	37804.1	33418.5	16257.3	18184.8	12274.2	11111.2	11164.8	4244.35	NaN	8562.62	5988.2	7198.77	880.883	3467	6774.83	5517.11	7044.81	12016.7	2630.73	3079.29	7350.9	34454	6334.8	42241.5
A0A0G2JDE3;A0A0G2JDF4;A0A0G2JDK6;A0A0G2JEQ8;A0A0G2JFF5;A0A0G2JFV3;A0A0G2JG66;A0A0G2JGM8;A0A0G2JH16;Q8JZZ7;Q8JZZ7-2	Adgrl2	Isoform of Q8JZZ7, Adhesion G protein-coupled receptor L2;Isoform of Q8JZZ7, Adhesion G protein-coupled receptor L2;Isoform of Q8JZZ7, Adhesion G protein-coupled receptor L2;Isoform of Q8JZZ7, Adhesion G protein-coupled receptor L2;Isoform of Q8JZZ7, Adhesion G protein-coupled receptor L2;Isoform of Q8JZZ7, Adhesion G protein-coupled receptor L2;Isoform of Q8JZZ7, Adhesion G protein-coupled recep…	1	157135.77;162650.26;165499.21;126058.31;164368.04;151046.92;160975.1;166634.49;132125.12;166577.48;166577.48-2	286.456	NaN	1531.49	NaN	NaN	NaN	NaN	2255.3	2029.69	1128.72	802.32	NaN	NaN	NaN	NaN	NaN	NaN	NaN	NaN	NaN	NaN	NaN	881.802	396.284	NaN	NaN	NaN	NaN	1713.02	NaN	2319.01	NaN	NaN	NaN	800.906	2879.68	1594.54	1784.46	2539.18	1703.71	NaN	NaN	NaN	NaN	2311.7
A0A0G2JDE8;A0A0G2JDM7;Q8BTZ4	Anapc5	Isoform of Q8BTZ4, Anaphase-promoting complex subunit 5;Isoform of Q8BTZ4, Anaphase-promoting complex subunit 5;Anaphase-promoting complex subunit 5	6	73153.99;82233.58;83097.64	NaN	8462.27	NaN	10788.9	8993.34	7166.44	5224.35	3571.9	3695.15	1478.06	1362.04	348.221	2654.56	13158.7	NaN	5213.99	NaN	8451.87	7279.27	4950.08	4382.55	7446.92	2367.34	3229.48	1417.34	688.304	1459.75	15844.2	507.317	6460.95	NaN	14897.1	12289.4	11520.5	4252.05	7282.38	5563.86	2926.54	NaN	503.276	3493.04	9700.9	9767.25	9485.37	2169.79
A0A0G2JDH8;D3YXZ7;Q8R1T4	Slc35a3	Isoform of Q8R1T4, UDP-N-acetylglucosamine transporter (Fragment);Isoform of Q8R1T4, UDP-N-acetylglucosamine transporter (Fragment);UDP-N-acetylglucosamine transporter	3	18725.13;23676.95;35976.36	6012.62	NaN	4288.94	1277.82	2780.21	2518.11	5789	11453.1	8062.23	18263.1	19755.8	11166	13526	6207.13	5898.59	302.317	4644.33	1718.18	1439.78	2534.76	4196.83	9395.28	8636.73	14850	16608.3	9360.97	14268.7	6153.18	2820.02	NaN	2275.94	3136.97	4516.08	1908.1	9617.04	10989.4	14039.5	21053.2	28307.5	21169	22459.7	6736.45	7827.23	8196	8233.19
A0A0G2JDJ6;A0A0G2JEQ9;Q3U0I9;Q8CFD4	Snx8	Isoform of Q8CFD4, Sorting nexin-8;Isoform of Q8CFD4, Sorting nexin-8 (Fragment);Isoform of Q8CFD4, Sorting nexin-8;Sorting nexin-8	1	10291.11;20373.73;47115.45;52058.86	594.927	NaN	505.955	2263.75	996.154	3972.49	2604.98	5806.98	1865.92	2235.45	NaN	NaN	NaN	37.1516	NaN	NaN	NaN	NaN	768.1	NaN	NaN	3616.22	2047.4	NaN	NaN	NaN	NaN	168.019	533.539	NaN	NaN	NaN	2291.84	3748.07	2944.28	3875.09	1525.44	NaN	NaN	NaN	792.898	NaN	7954.22	7041.06	879.427
A0A0G2JDN4;A2ACT8;Q3ULU4;Q8CH40	Nudt6	Isoform of Q8CH40, Nucleoside diphosphate-linked moiety X motif 6 (Fragment);Isoform of Q8CH40, Nucleoside diphosphate-linked moiety X motif 6 (Fragment);Isoform of Q8CH40, Nucleoside diphosphate-linked moiety X motif 6;Nucleoside diphosphate-linked moiety X motif 6	3	NaN;21225.23;35211.31;35197.28	22.2283	NaN	331.623	NaN	NaN	NaN	9931.43	7283.86	NaN	14150.2	22783.8	17111	13191.2	5335.7	NaN	NaN	NaN	NaN	NaN	3772.16	NaN	NaN	4416.34	7152.85	13807.8	7586.85	9247.51	1663.81	633.808	NaN	NaN	NaN	NaN	NaN	NaN	12323.9	10098.7	8364.9	15701.4	6979.99	9608.95	NaN	13714.6	15615.7	16039.7
A0A0G2JDP0;O35387	Hax1	Isoform of O35387, HCLS1-associated protein X-1;HCLS1-associated protein X-1	4	31315;31654.39	42222.1	NaN	60424.9	3709.07	NaN	13588.8	16542.8	21131.4	56449.4	215175	288869	125375	87481.7	27722.5	64372.7	NaN	2542.52	NaN	NaN	NaN	9185.6	26086.6	36109.5	119761	267732	119809	112234	25178.6	16615.9	NaN	24673.4	NaN	6895.6	14013	10410	27293	38631.2	57525.7	141290	40302	75052.4	13959.9	119476	154901	222553
A0A0G2JDV3	Gbp6	GB1/RHD3-type G domain-containing protein	15	70451.7	338.48	9742.17	761.222	5107.26	2720.56	2642.79	1258.87	2063.2	438.681	NaN	NaN	3663.29	27838.3	NaN	1236.25	7923.88	1585.64	4497.57	4345.6	2810.37	1347.1	NaN	443.69	NaN	NaN	NaN	1272.8	NaN	1957.85	32499.8	4921.43	14920.9	9883.28	7227.9	6334.44	4245.64	1747.15	1503.74	2369.31	508.267	2779.84	865.322	5366.08	3663.49	19983
A0A0G2JDV6;Q80X50;Q80X50-2;Q80X50-3;Q80X50-4;Q80X50-5	Ubap2l	Isoform of Q80X50, Ubiquitin associated protein 2-like, isoform CRA_g;Ubiquitin-associated protein 2-like;Isoform of Q80X50, Isoform 2 of Ubiquitin-associated protein 2-like;Isoform of Q80X50, Isoform 3 of Ubiquitin-associated protein 2-like;Isoform of Q80X50, Isoform 4 of Ubiquitin-associated protein 2-like;Isoform of Q80X50, Isoform 5 of Ubiquitin-associated protein 2-like	7	112421.3;116799.02;116799.02-2;116799.02-3;116799.02-4;116799.02-5	NaN	NaN	NaN	NaN	1360.59	2981.51	3859.98	10223.2	3276.39	2734.29	762.811	1119.89	2044.21	3324.86	NaN	2360.45	374.656	511.901	1799.04	2895.2	3049.47	6794.22	3524.92	2108.47	2147.14	1701.79	2100.01	1828.46	NaN	5928.04	NaN	NaN	1364.91	1902.8	2281.08	5794.77	3502.53	2770.81	1987.3	514.053	2690.28	2250.08	2060.94	1614.83	3355.52
A0A0G2JDW1;F8VQE9;Q8VHH5;Q8VHH5-2	Agap3	Isoform of Q8VHH5, Arf-GAP with GTPase, ANK repeat and PH domain-containing protein 3;Isoform of Q8VHH5, Arf-GAP with GTPase, ANK repeat and PH domain-containing protein 3;Arf-GAP with GTPase, ANK repeat and PH domain-containing protein 3;Isoform of Q8VHH5, Isoform 2 of Arf-GAP with GTPase, ANK repeat and PH domain-containing protein 3	1	62362.52;97694.75;97965.19;97965.19-2	2635.91	9584.04	4133.09	9493.86	7509.52	9849.79	4845.16	NaN	11668.5	9807.89	7403.55	2743.75	NaN	NaN	2114.58	20604.3	4567.44	6803.03	7560.48	13704.8	13838.5	22834.7	NaN	14771.2	10543.8	1042.14	5132.51	3509.52	2644.02	22344.6	4059.82	16605	6389.82	6516.96	7421.71	12976.6	7882.63	8948.58	8751.89	5670.84	9517.74	3897.59	15765.5	17783.8	NaN
A0A0G2JDW7;Q6ZWU9	Rps27	Isoform of Q6ZWU9, 40S ribosomal protein S27 (Fragment);40S ribosomal protein S27	1	9232.81;9461.12	1713.46	NaN	3904.86	2457.21	3831.36	5899.52	6342.06	24562.7	16049.8	18167.5	20692.1	10476.5	18863.5	7898.65	500.579	NaN	1469.83	1518.99	3579.39	3746.23	3255.77	12430.3	10212.7	13622.8	21359.8	13473	23680.2	13810	1694.89	NaN	2193.15	2258.84	5274.38	7047.97	8103.16	18698.8	15438	13273.2	19083.6	12346.6	15483	4896.08	6757.8	11777.9	NaN
A0A0G2JDY9;Q9JK91	Mlh1	Isoform of Q9JK91, DNA mismatch repair protein Mlh1 (Fragment);DNA mismatch repair protein Mlh1	1	NaN;84670.06	NaN	NaN	NaN	NaN	NaN	NaN	NaN	NaN	NaN	NaN	NaN	NaN	NaN	NaN	NaN	778.026	NaN	140.898	80.4346	856.771	NaN	NaN	NaN	NaN	NaN	NaN	NaN	NaN	NaN	2678.65	NaN	827.507	1283.57	1428.56	1516.81	462.961	NaN	NaN	NaN	NaN	NaN	NaN	539.742	NaN	1011.74
A0A0G2JDZ9;E9QKG6;Q99NH0	Ankrd17	Isoform of Q99NH0, Ankyrin repeat domain-containing protein 17;Isoform of Q99NH0, Ankyrin repeat domain-containing protein 17;Ankyrin repeat domain-containing protein 17	5	263665.89;246624.66;274212.95	NaN	4878.07	NaN	1801.72	977.489	1905.75	2751.24	4878.19	2927.03	3844.67	5569.8	3566.31	3235.61	1547.14	NaN	3227.37	NaN	NaN	1661.95	2077.17	2130.48	5418.26	4429.21	1848.21	4694.58	633.011	1144.32	3808.56	147.49	1950.26	NaN	2191.94	1335.24	1791.07	1743.05	4221.4	4295.38	986.545	4688.99	402.263	4150.76	2469.73	3147.16	2681.18	1089.37
A0A0G2JE08;A0A0G2JFB2;Q80VL1	Tdrkh	Isoform of Q80VL1, Tudor and KH domain-containing protein;Isoform of Q80VL1, Tudor and KH domain-containing protein;Tudor and KH domain-containing protein	1	32449.96;61608.37;62134.02	NaN	NaN	NaN	NaN	NaN	NaN	NaN	NaN	NaN	NaN	3800.59	NaN	NaN	NaN	NaN	NaN	NaN	NaN	NaN	NaN	NaN	NaN	NaN	3694.95	9126.31	3793.98	2768.9	NaN	NaN	NaN	1007.96	NaN	NaN	NaN	NaN	NaN	NaN	5630.51	6079.53	2268.06	NaN	NaN	6452.83	7287.27	NaN
A0A0G2JE26;Q6DFX2	Antxr2	Isoform of Q6DFX2, Anthrax toxin receptor 2;Anthrax toxin receptor 2	1	56928.63;53184.27	2486.03	NaN	4233.37	1600.89	874.145	5168.12	2257.84	5458.21	5859.31	4973.07	4603.89	583.625	358.006	727.492	1651.71	NaN	1763.88	783.517	1064.77	3915.12	3701.99	8245.21	6513.11	5816.93	8550.8	2794.13	1016.6	1902.85	1459.99	NaN	2075.09	478.396	3216.93	3972.9	1429.16	7647.04	3954.12	NaN	3612.18	NaN	718.176	1360.18	6158.24	4674.75	19089.6
A0A0G2JE29;D3YUE2;D3YWH0;D3YZE3;Q61398	Pcolce	Isoform of Q61398, Procollagen C-endopeptidase enhancer 1 (Fragment);Isoform of Q61398, Procollagen C-endopeptidase enhancer 1;Isoform of Q61398, Procollagen C-endopeptidase enhancer 1 (Fragment);Isoform of Q61398, Procollagen C-endopeptidase enhancer 1 (Fragment);Procollagen C-endopeptidase enhancer 1	1	26424.3;53134.38;13460.18;23248.18;50168.01	1727.96	NaN	NaN	7082.03	11850.2	NaN	18011.2	NaN	23151.6	14194.9	11703.3	7669.73	7808.06	17518.4	NaN	NaN	NaN	NaN	NaN	NaN	8084.69	NaN	15611.9	6548.48	6956.3	4891.36	5072.06	NaN	2883.62	NaN	3854.62	NaN	NaN	NaN	NaN	NaN	NaN	5099.65	14022.7	6166.45	NaN	18652.3	NaN	NaN	NaN
A0A0G2JE32;A0A0G2JGL0;P61079;P62838	Ube2d3;Ube2d3;Ube2d3;Ube2d2	Isoform of P61079, Ubiquitin-conjugating enzyme E2 D3 (Fragment);Isoform of P61079, Ubiquitin-conjugating enzyme E2 D3;Ubiquitin-conjugating enzyme E2 D3;Ubiquitin-conjugating enzyme E2 D2	3	14730.91;16785.3;16687.16;16735.25	15790.4	210636	20488.9	114007	77275.3	84228.7	47079.8	60167.9	22194.2	12001.2	6739.92	4980.53	7630.3	9334.85	25405.1	219554	49736	116394	47187.9	100638	78723	45962.4	29899.1	12732.3	6717.91	1947.28	9429.82	10412.7	12628.8	64845.4	15339.9	22162.6	44545	42932.4	13677.7	12922	2051.39	7007.76	NaN	NaN	6921.77	9306.34	92957	124123	106287
A0A0G2JE41;A0A0G2JGQ9;Q8BG26;Q8BG26-2;Q8BG26-3	Rusc1	Isoform of Q8BG26, RUN and SH3 domain-containing protein 1 (Fragment);Isoform of Q8BG26, RUN and SH3 domain-containing protein 1 (Fragment);RUN and SH3 domain-containing protein 1;Isoform of Q8BG26, Isoform 2 of RUN and SH3 domain-containing protein 1;Isoform of Q8BG26, Isoform 3 of RUN and SH3 domain-containing protein 1	1	8316.67;17945.7;95194.63;95194.63-2;95194.63-3	NaN	NaN	NaN	NaN	2930.97	NaN	NaN	NaN	NaN	NaN	NaN	NaN	NaN	NaN	824.494	NaN	NaN	NaN	NaN	NaN	NaN	NaN	3182.27	NaN	NaN	NaN	NaN	NaN	NaN	NaN	NaN	8134.23	10948.3	9750.78	9930.8	10282.2	NaN	NaN	NaN	3694.45	NaN	NaN	NaN	4127.6	NaN
A0A0G2JE97;A0A0G2JEX0;A0A0G2JF90;A0A0G2JGX7;A6H6N9;E9PXW3;G3X9T5;Q9CSP9;Q9CSP9-2;Q9CSP9-3;Q9CSP9-4	Ttc14	Isoform of Q9CSP9, MCG123425, isoform CRA_a;Isoform of Q9CSP9, MCG123425, isoform CRA_f;Isoform of Q9CSP9, Tetratricopeptide repeat protein 14 (Fragment);Isoform of Q9CSP9, Tetratricopeptide repeat protein 14;Isoform of Q9CSP9, MCG123425, isoform CRA_e;Isoform of Q9CSP9, MCG123425, isoform CRA_b;Isoform of Q9CSP9, Tetratricopeptide repeat protein 14;Tetratricopeptide repeat protein 14;Isoform of …	3	43667.88;48802.57;46149.63;49312.2;49468.44;87275.86;81475.3;86792.31;86792.31-2;86792.31-3;86792.31-4	NaN	NaN	NaN	NaN	NaN	NaN	NaN	NaN	NaN	NaN	NaN	NaN	NaN	2117.95	NaN	NaN	NaN	NaN	NaN	NaN	NaN	NaN	NaN	NaN	NaN	NaN	NaN	2275.23	NaN	NaN	NaN	NaN	NaN	NaN	NaN	NaN	NaN	NaN	NaN	NaN	NaN	1132.52	NaN	NaN	NaN
A0A0G2JE99;P01843	Iglc1;-	Ig-like domain-containing protein (Fragment);Ig lambda-1 chain C region (Fragment)	1	NaN;11574.83	7.99624	5.07566	NaN	NaN	495.128	NaN	309.814	NaN	NaN	NaN	NaN	NaN	NaN	NaN	NaN	NaN	NaN	NaN	NaN	765.327	219.628	968.637	502.887	NaN	NaN	NaN	NaN	NaN	NaN	NaN	NaN	NaN	NaN	NaN	NaN	NaN	NaN	NaN	NaN	315.007	NaN	NaN	NaN	NaN	NaN
A0A0G2JEA0;Q6ZPS6	Ankib1	Isoform of Q6ZPS6, Ankyrin repeat and IBR domain-containing protein 1 (Fragment);Ankyrin repeat and IBR domain-containing protein 1	2	92617.83;121875.54	14335.3	3962.48	11385.4	11646	17831.4	29877	26018.5	11007	22915.2	15927.6	12621.5	5509.95	2885.86	3137.18	23841	22431.7	15919.2	12226.4	NaN	13522.6	26724.3	34373.3	23239.2	27186.7	12069.9	8015.5	6453.62	3645.02	17692.6	16757.5	19940.7	15444.2	19455.9	29233.3	31316.1	46853.6	14020.9	20635.9	21071.9	11689.7	8907.26	13422.9	17085.2	13230.3	NaN
A0A0G2JEH3;B2RVB9	Tmem243	Isoform of B2RVB9, MCG1490, isoform CRA_a;Transmembrane protein 243, mitochondrial	1	5302.82;13390.86	NaN	NaN	NaN	NaN	NaN	NaN	NaN	NaN	NaN	NaN	NaN	NaN	NaN	NaN	NaN	NaN	NaN	NaN	NaN	329.966	NaN	NaN	NaN	NaN	NaN	NaN	NaN	NaN	NaN	NaN	NaN	NaN	NaN	NaN	NaN	NaN	NaN	NaN	NaN	NaN	NaN	NaN	6066.24	7541.43	14463.6
A0A0G2JEI9;D3Z0K6	Rsbn1l	Isoform of D3Z0K6, Protein Rsbn1l;Round spermatid basic protein 1-like	1	68765.64;91745.8	1423.54	NaN	2264.61	1178.05	NaN	NaN	1148.46	NaN	NaN	NaN	NaN	NaN	4077.74	8902.29	NaN	NaN	NaN	NaN	3354.63	6707.53	7590.12	NaN	NaN	NaN	NaN	NaN	NaN	8477.54	3043.8	NaN	4077.75	NaN	14286.5	21692.3	20399.6	18936.9	8111.3	NaN	NaN	NaN	9627.54	16853.9	9852.84	11678.9	NaN
A0A0G2JEK2;P63254	Crip1	Isoform of P63254, Cysteine-rich protein 1;Cysteine-rich protein 1	3	13581.66;8549.81	2065.83	9949.97	2226.8	3191.9	4819.3	1427.5	1043.82	1130.26	392.506	1448.09	NaN	NaN	655.548	1233.71	645.489	1920.05	810.415	3328.65	1720.94	1477.17	NaN	313.551	1748.03	NaN	NaN	NaN	NaN	171.231	948.98	2995.17	740.129	NaN	885.334	793.246	NaN	NaN	NaN	NaN	NaN	NaN	NaN	NaN	3464.27	435.867	47142
A0A0G2JEN7;Q8K4P7;Q8K4P7-3	St7l	Isoform of Q8K4P7, Suppressor of tumorigenicity 7 protein-like (Fragment);Suppressor of tumorigenicity 7 protein-like;Isoform of Q8K4P7, Isoform 3 of Suppressor of tumorigenicity 7 protein-like	1	NaN;63368.14;63368.14-3	503.169	NaN	1904	NaN	NaN	3277.31	5562.33	17321.1	6546.46	8274.2	5350.17	5533.95	8762.96	4091.69	NaN	NaN	NaN	NaN	NaN	1934.74	4757.75	9354.11	4317.76	3298.31	5508.31	5806.58	NaN	2784.25	562.688	NaN	NaN	NaN	NaN	NaN	NaN	NaN	NaN	NaN	5104.25	NaN	NaN	NaN	7662.07	16975.9	NaN
A0A0G2JEP0;Q61584;Q61584-2;Q61584-3;Q61584-4;Q61584-5;Q61584-6	Fxr1	Isoform of Q61584, Fragile X mental retardation syndrome-related protein 1;Fragile X mental retardation syndrome-related protein 1;Isoform of Q61584, Isoform A of Fragile X mental retardation syndrome-related protein 1;Isoform of Q61584, Isoform B of Fragile X mental retardation syndrome-related protein 1;Isoform of Q61584, Isoform C of Fragile X mental retardation syndrome-related protein 1;Isof…	10	63915.33;76221.95;76221.95-2;76221.95-3;76221.95-4;76221.95-5;76221.95-6	542.655	NaN	1787.46	1156.28	3549.1	3729.52	5147.81	10453.9	10741.2	7456.77	7687.82	6661.3	8158.2	10087.8	141.982	NaN	1030.6	NaN	NaN	1647.37	4919.92	11284	9574.4	9012.29	7631.45	6883.37	8122.22	7914.75	607.689	1540.54	1151.2	NaN	2164.76	2351.14	4520.19	12811.4	10500.1	7268.47	8701.03	4593.99	8520.32	11721.6	9196.06	7310.13	NaN
A0A0G2JEP4;A0A0G2JFV5;A0A0G2JGZ1;E9QN52;Q91WK0;Q91WK0-2	Lrrfip2	Isoform of Q91WK0, Leucine-rich repeat flightless-interacting protein 2;Isoform of Q91WK0, Leucine-rich repeat flightless-interacting protein 2;Isoform of Q91WK0, Leucine-rich repeat flightless-interacting protein 2 (Fragment);Isoform of Q91WK0, Leucine-rich repeat flightless-interacting protein 2;Leucine-rich repeat flightless-interacting protein 2;Isoform of Q91WK0, Isoform 2 of Leucine-rich re…	2	48414.13;49761.61;19928.94;47133.63;47147.66;47147.66-2	943.36	147.927	3745.12	971.792	716.681	2404.33	NaN	9692.2	3774.91	1950.97	1741.51	NaN	NaN	NaN	437.459	470.301	254.73	NaN	NaN	NaN	1384.78	3760.33	2122.27	1367.33	NaN	266.015	NaN	8242.2	1109.57	NaN	2095	1369.68	1401	2881.67	4711.43	4188.93	1366.35	1927.87	1132.97	NaN	720.453	NaN	5222.84	3224.3	12906.7
A0A0G2JF16;Q8R344	Ccdc12	Isoform of Q8R344, Coiled-coil domain-containing protein 12 (Fragment);Coiled-coil domain-containing protein 12	2	15932.43;18891.37	NaN	NaN	NaN	NaN	NaN	NaN	NaN	NaN	NaN	NaN	NaN	NaN	NaN	36.2539	NaN	NaN	NaN	NaN	NaN	NaN	NaN	NaN	NaN	NaN	NaN	NaN	NaN	401.369	NaN	NaN	NaN	NaN	NaN	NaN	NaN	NaN	NaN	NaN	NaN	NaN	NaN	353.275	NaN	NaN	NaN
A0A0G2JF30;G3UW75;Q8BUL5	Klhl7	Isoform of Q8BUL5, Kelch-like 7 (Drosophila), isoform CRA_c;Isoform of Q8BUL5, Kelch-like 7 (Drosophila), isoform CRA_a;Kelch-like protein 7	2	47810.97;53562.3;65937.57	NaN	NaN	NaN	NaN	NaN	NaN	303.687	NaN	NaN	NaN	NaN	NaN	NaN	2146.14	NaN	NaN	NaN	148.178	NaN	NaN	NaN	NaN	NaN	986.864	NaN	NaN	NaN	2016.84	NaN	NaN	NaN	NaN	NaN	NaN	NaN	NaN	NaN	389.908	NaN	NaN	NaN	3436.35	1325.56	NaN	NaN
A0A0G2JF51	Odf2l	Isoform of Q9D478, Outer dense fiber protein 2-like	1	4767.51	14966.4	5555.95	30562.5	5653.78	8620.51	29679.6	40605.7	91162.3	60137.9	50792.8	47262.2	36872.6	51920.3	47484.6	6813.74	3699.5	15090.4	4875.12	12304.1	20143.8	49800.5	91849.2	74093.9	49519.8	44534.2	26558.4	32145.5	24338.2	25719.8	6568.69	30562	9654.73	14262.2	57787.6	123957	168580	142116	69989.1	40730.6	48724.5	66114.3	39116.6	77947.5	107319	25855.4
A0A0G2JFH9;Q3U829	Ap5z1	Isoform of Q3U829, AP-5 complex subunit zeta-1;AP-5 complex subunit zeta-1	6	87522.41;89406.53	1024.26	9979.72	422.064	9747.98	10575.5	12211.5	12609.2	7284.68	6250.37	2265.14	1416.51	1074.03	1721.78	NaN	873.246	6944.67	1375.07	6952.86	5803.81	10782.3	9653.1	13679.6	6783.08	4415.69	428.297	NaN	1320.32	NaN	923.927	19974.8	NaN	14593.6	10896.9	10914.1	15532.7	21727.2	14238.6	7283.76	4648.62	2753.37	6597.51	921.137	4365.35	12203.3	59366.1
A0A0G2JFJ6;Q7TPD0	Ints3	Isoform of Q7TPD0, Integrator complex subunit 3;Integrator complex subunit 3	15	117251.03;117937.58	7108.12	15912.4	9124.32	17608.5	17382.6	17412	30029.3	25308.8	23689.6	10614.4	13733.3	7171.43	28692.1	151680	1764.15	8812.37	4716.55	10479.6	13323	14517.9	16906.5	29956.8	11420.2	7833.84	7624.94	6175.08	23343.6	44543	9059.53	18998.8	8714.1	31578.7	15005	43593.1	40126.9	45227.9	27249.5	11061.9	11823.9	6815.9	18334.8	223973	26761.7	34715.1	105301
A0A0G2JFL4	Hnrnpd	Isoform of Q60668, Heterogeneous nuclear ribonucleoprotein D0 (Fragment)	2	2913.33	15581.7	2782.52	20263.7	NaN	NaN	14065.1	NaN	68838.7	17273.6	17630.9	25679.3	1971.68	NaN	18575.2	514.703	NaN	3866.9	NaN	4387.38	10166.3	13074	30534.1	16649	14887	28802.4	NaN	16902.9	70733.3	3088.89	NaN	3886.16	NaN	5803.61	7394.68	11546.9	26899.3	9848.74	8355.85	18848.3	3171.41	27901.2	56056.3	142048	121778	9407.89
A0A0G2JFM6;P08071	Ltf	Isoform of P08071, Lactotransferrin (Fragment);Lactotransferrin	2	19993.67;77837.75	NaN	NaN	NaN	NaN	NaN	NaN	NaN	NaN	880.312	1345.45	725.779	NaN	584.699	575.684	NaN	NaN	NaN	NaN	NaN	NaN	NaN	NaN	298.356	298.904	NaN	NaN	286.102	152.035	NaN	NaN	NaN	NaN	NaN	NaN	NaN	NaN	163.56	NaN	NaN	NaN	NaN	651.605	NaN	NaN	NaN
A0A0G2JFP4	Frrs1	Isoform of Q8K385, Protein Frrs1	3	66066.4	5520.28	NaN	4686.17	NaN	3668.24	19957.6	12969.2	NaN	19237.1	7555.64	3486.13	2694.98	4416.86	13189.6	10541.2	NaN	6296.44	NaN	4005.29	8944.16	10512.3	22781	9550.2	11942.3	3063.12	4622.88	7453.22	10525.6	6968.39	NaN	2585.38	NaN	NaN	12555.3	NaN	11885.9	14111.4	10614.8	8045.13	3032.84	NaN	9587.77	NaN	NaN	NaN
A0A0G2JFQ0	Aldh2	Isoform of P47738, Aldehyde dehydrogenase, mitochondrial (Fragment)	1	25538.5	NaN	19222.8	NaN	16163.4	10375	9617.21	5167.87	39757.4	NaN	NaN	NaN	NaN	NaN	NaN	NaN	16952.8	6373.7	17668.2	10955.2	12290.4	5838.88	NaN	NaN	32796.1	28937.7	8042.31	43086.2	NaN	NaN	NaN	NaN	7516.16	NaN	4548.76	NaN	NaN	NaN	23688.5	NaN	NaN	91501.4	2673.11	242474	289943	24851.2
A0A0G2JFQ4;E9Q9L6;Q6ZQA0;Q6ZQA0-2	Nbeal2	Isoform of Q6ZQA0, Neurobeachin-like protein 2;Isoform of Q6ZQA0, Neurobeachin-like protein 2;Neurobeachin-like protein 2;Isoform of Q6ZQA0, Isoform 2 of Neurobeachin-like protein 2	7	299043.98;302760.18;301924.23;301924.23-2	1072.11	11011.4	1971.13	8132.98	5247.21	4634.8	3446.82	4640.81	1938.57	NaN	2054.95	3184.58	862.025	268.462	1588.65	13027	1610.72	9785.89	6554.34	7813.12	4357.07	4996.25	1925.54	1546.66	2932.5	1525.63	5109.66	NaN	1730.92	14856.1	1277.42	8196.36	7923.95	6051.82	4726.21	2254.63	1630.18	2935.97	NaN	NaN	4714.29	2406.68	10234.4	9008.41	21179.6
A0A0G2JFT8;Q9D394-2;Q9D394-4	Rufy3	Isoform of Q9D394, Protein RUFY3;Isoform of Q9D394, Isoform 2 of Protein RUFY3;Isoform of Q9D394, Isoform 4 of Protein RUFY3	8	74769.99;74401.6;57454.55	1320.88	19312.8	NaN	14027.9	13321.3	10450.9	7820	14929.1	NaN	NaN	NaN	NaN	1721.25	NaN	3966.63	28087.7	3652.75	15288.3	14789.1	17140.5	9676.67	14752.5	5382.14	NaN	NaN	NaN	NaN	NaN	1357.75	30234.6	5736.97	14239.1	11668.5	12003	14956.6	12164.5	9115.28	5927.49	NaN	NaN	2682.07	3549.69	22182	19742.9	54636.3
A0A0G2JFV9;Q9JHI7	Exosc9	Isoform of Q9JHI7, Exosome complex component RRP45 (Fragment);Exosome complex component RRP45	1	NaN;48936.73	7044.64	18877.1	7342.94	25328.5	22384.4	27362.7	18232.7	NaN	12813.2	8906.65	2614.02	3701.49	15319.4	67649.8	4107.15	16985	2889.24	23878.8	24988.2	24363.4	19180.6	21835.7	14831.5	12415.4	8095.68	8600.58	18209	90734.4	6652.23	23428.7	10758.9	22917.2	27959.9	31920.7	21776.6	26189.3	16643	13222.1	14901.5	8640.34	13182	81049.8	18044	28330.3	NaN
A0A0G2JFY6;B0V3P3;B0V3P4;Q9WV76	Ap4b1	Isoform of Q9WV76, AP-4 complex subunit beta-1;Isoform of Q9WV76, AP complex subunit beta;Isoform of Q9WV76, AP-4 complex subunit beta-1;AP-4 complex subunit beta-1	9	64333.1;74669.06;79861.43;82976	483.146	14221.9	530.599	14510.6	13744.9	14672	7811.24	7228.38	3710.01	166.711	630.285	267.944	646.008	1793.5	594.933	14731.3	733.949	21914.7	16692.7	20632.2	12175	10920.2	4670.29	NaN	NaN	NaN	NaN	2276.88	1468.01	20879.3	285.119	18560.5	17334.6	15985.4	9196.57	9814.11	4091.89	5757.48	1923.26	9282.42	3871.98	1277.69	11786.2	9943.18	9824.47
A0A0G2JFZ8;Q9D2F7	Nup210l	Isoform of Q9D2F7, Nuclear pore membrane glycoprotein 210-like;Nuclear pore membrane glycoprotein 210-like	1	208701.9;208699.93	NaN	NaN	NaN	NaN	NaN	NaN	NaN	NaN	NaN	NaN	NaN	NaN	NaN	4294.56	NaN	NaN	NaN	NaN	NaN	NaN	NaN	NaN	NaN	NaN	NaN	NaN	NaN	NaN	NaN	NaN	NaN	469.607	NaN	NaN	NaN	NaN	NaN	NaN	NaN	NaN	NaN	NaN	NaN	NaN	NaN
A0A0G2JG40;P27600	Gna12	Isoform of P27600, Guanine nucleotide-binding protein subunit alpha-12 (Fragment);Guanine nucleotide-binding protein subunit alpha-12	2	NaN;44095.08	NaN	NaN	NaN	NaN	NaN	4468.67	7733.65	16877.5	22650.9	25454.8	NaN	13663.7	18459	NaN	NaN	NaN	NaN	NaN	NaN	4396.25	12595.8	31282.1	18024.3	19870.3	NaN	16087	27718.5	NaN	NaN	NaN	NaN	NaN	8241.71	20924.8	15907	30167.2	29522.8	26431.9	NaN	NaN	4042.7	NaN	3256.92	6357.62	922.851
A0A0G2JG52;E9PVP1	Crybg1;Aim1	Crystallin beta-gamma domain-containing 1;Isoform of A0A0G2JG52, Aurora kinase B	3	223448.06;184730.74	892.032	1193.93	547.546	563.756	NaN	337.001	570.257	5309.44	1651.18	471.796	316.718	169.235	NaN	NaN	NaN	387.326	308.094	NaN	NaN	642.532	491.269	553.076	1220.32	846.483	1107.77	NaN	NaN	494.572	810.555	4383.7	1343.48	1910.63	2379.52	1812.42	3333.72	17039.8	1909.91	1287.14	2200.91	860.198	1126.41	281.717	26305.7	3717.46	4878.65
A0A0G2JGD2;P07091	S100a4	Isoform of P07091, Protein S100-A4 (Fragment);Protein S100-A4	1	9062.25;11721.42	NaN	NaN	NaN	NaN	NaN	NaN	NaN	NaN	NaN	NaN	NaN	NaN	NaN	NaN	NaN	NaN	NaN	NaN	NaN	NaN	NaN	NaN	NaN	NaN	NaN	NaN	NaN	NaN	NaN	NaN	NaN	NaN	NaN	NaN	NaN	NaN	NaN	NaN	NaN	NaN	NaN	NaN	4612.78	1476.47	NaN
A0A0G2JGD5	Snx27	Isoform of Q3UHD6, Sorting nexin-27 (Fragment)	1	13067	NaN	NaN	NaN	7462.64	5640.22	5794.44	3846.25	NaN	NaN	NaN	NaN	NaN	12428.2	NaN	NaN	4848.11	22169.4	NaN	NaN	NaN	NaN	NaN	NaN	NaN	NaN	NaN	NaN	NaN	NaN	NaN	NaN	NaN	NaN	NaN	NaN	NaN	NaN	NaN	NaN	NaN	NaN	NaN	NaN	NaN	NaN
A0A0G2JGF7;Q8CGF1	Arhgap29	Isoform of Q8CGF1, Rho GTPase-activating protein 29 (Fragment);Rho GTPase-activating protein 29	3	NaN;142340.63	NaN	NaN	NaN	4223.06	NaN	NaN	NaN	NaN	NaN	NaN	NaN	NaN	NaN	NaN	NaN	NaN	NaN	2048.55	NaN	NaN	NaN	NaN	NaN	6072.99	NaN	NaN	NaN	NaN	NaN	NaN	NaN	6462.44	NaN	NaN	NaN	NaN	NaN	NaN	NaN	NaN	NaN	NaN	12421.2	20311	11098.2
A0A0G2JGJ1;Q8BVI4	Qdpr	Isoform of Q8BVI4, Dihydropteridine reductase;Dihydropteridine reductase	12	22346.58;25570.25	72547.9	1.17841e+06	122701	567913	365232	264681	155030	128997	65417.4	39179	45749.5	31973.6	60330.4	23340	134602	1.29598e+06	258890	715922	375501	411795	273282	217538	89200.7	47806.6	34710.5	10774.1	52575.5	22692.7	62276.7	797221	149092	317177	274516	216070	101241	111304	41255.7	35470.5	29205.1	16170.2	69707.9	21870.7	665280	755782	444810
A0A0G2JGL8;Q99PU8;Q99PU8-2;Q99PU8-3	Dhx30	Isoform of Q99PU8, Putative ATP-dependent RNA helicase DHX30;ATP-dependent RNA helicase DHX30;Isoform of Q99PU8, Isoform 2 of Putative ATP-dependent RNA helicase DHX30;Isoform of Q99PU8, Isoform 3 of Putative ATP-dependent RNA helicase DHX30	16	133027.98;136668.3;136668.3-2;136668.3-3	5929.08	NaN	5365.26	4441.37	12556	15487	19934.3	43970	32909.1	43723.7	43369.4	32813.5	36555.3	24894.7	269.277	NaN	5325.3	2958.08	5812.2	12668.8	16588.6	44618.2	34099.6	42488.9	38122.7	21548.1	32929.4	24687.8	4558.02	NaN	5880.04	3367.62	8908.47	16648.9	25249.3	41338.9	37747.2	40040.3	55789.5	24925.6	43854.9	21883	36998.7	45666.7	10890.2
A0A0G2JGP4;P08556;Q9D091	Nras	Isoform of P08556, GTPase NRas (Fragment);GTPase NRas;Isoform of P08556, GTPase NRas	2	20586.29;21199.07;21243.19	7217.99	1104.53	9541.23	3403.73	1691.01	4764.6	6727.2	NaN	7874.99	NaN	NaN	NaN	NaN	1072.39	4222.19	2572.2	8810.44	2434.28	4133.83	2939.52	2937.71	4821.33	6231.78	NaN	NaN	NaN	NaN	NaN	1882.6	4606.94	3140	4170.73	2953.04	3832.81	3881.37	2999.56	5279	2446.13	NaN	NaN	NaN	5116.18	NaN	NaN	NaN
A0A0G2JGQ4;P54729	Nub1	Isoform of P54729, NEDD8 ultimate buster 1;NEDD8 ultimate buster 1	8	73116.87;70306.52	6906.65	96876.5	5905.46	109878	72867.6	85743.2	39296.2	82775.8	11755.4	4403.79	1718.95	1007.49	5701.54	5343.99	9339.45	103128	20112.4	132009	103749	97335	54540	32727.5	7640.01	8893.7	796.56	NaN	5452.43	5867.06	7784.91	53239.5	10198	40975.5	107181	83311.1	6721.47	14258.3	NaN	NaN	NaN	NaN	5172.99	335.238	43541.1	73797.5	4673.08
A0A0G2JGS0;D3Z2Q3;D3Z3K5;Q8R1D8;Q9JIQ3	Diablo	Isoform of Q9JIQ3, Diablo homolog, mitochondrial;Isoform of Q9JIQ3, Diablo homolog, mitochondrial;Isoform of Q9JIQ3, Diablo homolog, mitochondrial;Isoform of Q9JIQ3, Diablo homolog, mitochondrial;Diablo homolog, mitochondrial	1	13380.35;19789.85;19676.69;17799.56;26820.46	NaN	NaN	NaN	NaN	NaN	NaN	9190.83	NaN	10142.2	36942.3	47675.8	30365.6	28387.1	2241.14	NaN	NaN	NaN	NaN	NaN	NaN	NaN	4277.89	3353.68	13713.5	33537.4	19581.5	18349.9	NaN	NaN	NaN	NaN	6616.77	NaN	11144.9	16943.4	23251.5	19875.5	50795.1	94113.1	53867.5	59850.1	NaN	34857.9	39432.9	NaN
A0A0G2JGW9;Q3TUE1	Fubp1	Isoform of Q91WJ8, Far upstream element-binding protein 1;Isoform of Q91WJ8, Far upstream element-binding protein 1	12	67530.44;67443.36	3853.27	26949.3	3605.32	17446.5	23524.6	23832.4	13299.2	32972.6	5607.81	NaN	NaN	1006.92	5976.31	26841.2	1727.19	23550.2	2753.67	17022.2	18092.5	21518.3	12577.8	15102	9251.87	NaN	NaN	NaN	2573.13	25547.1	3782.86	22945	3543.05	17028.9	24586	22820.8	12777.8	15268.1	6595.17	NaN	NaN	NaN	2684.13	30222.1	12724.9	11149.5	12282.6
A0A0G2JGY5;E9QME5;E9QP19;Q99PP7;Q99PP7-2	Trim33	Isoform of Q99PP7, E3 ubiquitin-protein ligase TRIM33 (Fragment);Isoform of Q99PP7, E3 ubiquitin-protein ligase TRIM33;Isoform of Q99PP7, E3 ubiquitin-protein ligase TRIM33;E3 ubiquitin-protein ligase TRIM33;Isoform of Q99PP7, Isoform Beta of E3 ubiquitin-protein ligase TRIM33	4	NaN;121682.1;123674.48;123842.68;123842.68-2	35710.7	55079.1	47667.7	29843.1	34486.1	36914.4	34256.2	152029	49743.1	58357.8	70529.4	16338.1	20666.1	68002.8	7125.83	68689.2	23726.4	31368.8	10964.7	20449.2	26793.5	56471.8	41984.6	22544.6	62197.7	25354.1	32673	56823.4	9577.41	92648.5	20466	5750.25	8379.26	20489.3	25506.1	28482.4	29998	21593.6	12937.2	10399.2	21558.7	42887.7	67211.4	49895.2	60.8244
A0A0G2JGZ6;P51450;P51450-2;P51450-3	Rorc	Isoform of P51450, Nuclear receptor ROR-gamma;Nuclear receptor ROR-gamma;Isoform of P51450, Isoform 2 of Nuclear receptor ROR-gamma;Isoform of P51450, Isoform 3 of Nuclear receptor ROR-gamma	1	55722.64;58117.28;58117.28-2;58117.28-3	NaN	4330.15	NaN	1056.14	NaN	NaN	NaN	NaN	NaN	NaN	NaN	NaN	582.363	32959.5	NaN	7550.63	NaN	5578.03	NaN	4499.2	4418.32	NaN	NaN	NaN	NaN	NaN	NaN	38184.8	NaN	10560.6	3970.67	NaN	NaN	663.774	878.97	NaN	1883.51	NaN	NaN	NaN	5821.36	67620	10760.2	13358.7	NaN
A0A0G2JH12;D3Z481;Q3TTP7;Q6P9N1	Fam126a	Isoform of Q6P9N1, Hyccin;Isoform of Q6P9N1, Hyccin;Isoform of Q6P9N1, Hyccin;Hyccin	2	37228.71;46797.63;41686.93;57321.14	2801.92	NaN	6554.36	NaN	680.179	2240.71	2340.23	9699.84	7465.2	8201.65	3836.68	158.94	268.857	849.95	NaN	NaN	1508.22	NaN	232.43	1824.41	3074.06	6972.61	3255.31	4720.17	4239.8	1000.81	2848	NaN	1514.29	NaN	2952.59	NaN	NaN	3065.37	2841.5	7796.25	6673.1	6502.94	10532.1	NaN	2186.45	5435.44	6080.75	1326.8	7140.63
A0A0J9YTR2	0610012G03Rik	RIKEN cDNA 0610012G03 gene	3	10828.6	158.418	NaN	337.279	1435.14	5347.61	937.737	NaN	NaN	198.938	1039.85	2598.34	1053.85	882.913	NaN	NaN	NaN	621.481	NaN	NaN	1348.32	NaN	645.916	1406.8	NaN	NaN	4655.85	4474.74	531.795	NaN	NaN	380.752	1097.82	2623.43	7433.34	2139.06	NaN	NaN	1092.32	2253.69	2007.89	1109.81	NaN	1774.4	4274.7	442.753
A0A0J9YUD5	Nup205	Nucleoporin 205	44	233098	2254.82	3408.81	3489.28	3862.48	3580.66	4413.33	3983.58	2666.91	3429.66	2168.14	2715.61	972.663	13074.3	75976.1	1087.85	3695.23	870.452	2475.26	2599.38	3304.4	3043.87	3579.31	1591.47	1698.28	1800.19	1236.92	10967.3	72587.3	1128.83	8596.22	1911.55	6275.32	3420.3	3985.39	3565.3	5784.94	1924.78	2442.85	2682.2	1773.4	2083.42	51611.8	6215.07	18031.7	9652.31
A0A0N4SUJ3	Naaladl2	N-acetylated alpha-linked acidic dipeptidase-like 2	6	88516.6	1433.69	NaN	2342.68	8921.08	20013.7	48545.8	26333.7	26741.1	8734.7	4900.25	2176.6	NaN	NaN	NaN	2139.66	NaN	5352.34	5807.48	30890.8	42891.6	24156.8	26853.2	10635.4	2132.64	5259.56	NaN	NaN	NaN	671.705	NaN	2850.12	NaN	7413.22	20839.6	16490	14998.2	7045.7	2588.62	2012.51	NaN	NaN	661.122	4536.7	5372.55	NaN
A0A0U1RNF2	Lcmt1	Leucine carboxyl methyltransferase 1	4	38161	NaN	2664.16	1183.4	593.712	NaN	NaN	NaN	NaN	779.718	NaN	NaN	NaN	NaN	NaN	NaN	2465.83	813.687	NaN	517.171	NaN	NaN	NaN	NaN	NaN	NaN	NaN	NaN	NaN	206.911	4472.16	1064.01	NaN	588.38	899.238	NaN	NaN	NaN	NaN	NaN	NaN	NaN	NaN	3668.31	4098.74	1373.54
A0A140LIS8	Gm4756	Predicted gene 4756	6	37840.1	847.847	8403.97	3430.09	NaN	765.871	7266.52	12290.5	6328.59	17223.8	13248.7	4002.57	5239.8	3996.18	1281.21	NaN	1797.11	737.178	NaN	753.197	8901.11	16156.9	22891	20964	5223.08	739.275	1760.08	2640.12	1618.94	1532.83	NaN	NaN	NaN	1356.16	12328.6	14283	21073.4	9754.4	7822.55	2372.4	NaN	2239.46	413.748	11067.7	8696.21	14899.9
A0A140T8M1;P01644;P01645;P01646	Igkv10-96;-;-;-	Ig-like domain-containing protein (Fragment);Ig kappa chain V-V region HP R16.7 (Fragment);Ig kappa chain V-V region HP 93G7 (Fragment);Ig kappa chain V-V region HP 123E6 (Fragment)	2	12681.23;11910.2;11954.32;11989.36	14170.6	43048.8	28027.1	35586.7	50394.1	60637.2	58491.8	11350.4	49781	28909.5	21043.5	16269.9	22912.6	67281.1	21707.2	43644.7	70477.4	76387.1	76678.3	120948	99572.1	139200	80209.5	55300.9	62071.9	52336.4	46721	12559	21718.6	89609.9	47053.6	80997.7	24694.1	55557.7	72666.3	86959.4	63085	41920.1	44208.4	25114.6	40435.7	119326	30939.6	83996.5	NaN
A0A140T8M2;P01636	Igkv12-44;-	Ig-like domain-containing protein (Fragment);Ig kappa chain V-V region MOPC 149 (Fragment)	1	12557.19;12030.44	NaN	NaN	NaN	NaN	NaN	NaN	NaN	NaN	NaN	NaN	NaN	NaN	NaN	2314.1	NaN	NaN	305.668	NaN	973.922	2624.69	2246.33	1230.76	1328.76	NaN	NaN	NaN	NaN	NaN	NaN	NaN	1382.45	9758.56	NaN	NaN	3131.43	2770.24	3113.21	NaN	NaN	1464.6	NaN	3707.58	NaN	NaN	NaN
A0A140T8M5	Igkv6-15	Ig-like domain-containing protein (Fragment)	1	12757.2	NaN	NaN	NaN	3648.99	9252.43	6505.45	14588.6	NaN	9632.29	NaN	NaN	NaN	NaN	25502.1	NaN	NaN	NaN	NaN	NaN	NaN	NaN	NaN	NaN	887.643	NaN	NaN	NaN	NaN	NaN	NaN	NaN	NaN	NaN	NaN	NaN	NaN	NaN	NaN	NaN	NaN	NaN	NaN	NaN	NaN	NaN
A0A140T8P5	Igkv8-24	Ig-like domain-containing protein (Fragment)	1	13264	11580.8	1076.36	22289.1	10550.8	25354.1	25151.1	37880.4	NaN	25994.6	17854	NaN	5009.56	11916.6	74797.5	NaN	NaN	4338.71	2317.02	NaN	12015.7	12716.9	25307.1	19193.7	16232.6	NaN	2281.69	12160.3	NaN	14860.8	22998.1	19473.5	35450.9	11764.6	35137.3	30381.7	48461.3	33012.2	20640.2	24193.4	15804.6	19524.6	37668.2	20135.2	23369.3	NaN
A0A140T8P6;P01635	Igkv12-46;ENSMUSG00000095007	Ig-like domain-containing protein (Fragment);Ig kappa chain V-V region K2 (Fragment)	1	12562.12;12581.26	360.145	370.885	229.926	809.417	1416.62	1171.27	1122.43	NaN	167.831	271.047	447.165	11.1456	NaN	1331.93	NaN	NaN	NaN	NaN	NaN	14.7725	263.293	145.029	167.242	NaN	NaN	133.533	NaN	NaN	NaN	NaN	NaN	194.076	449.36	NaN	591.52	394.19	19.4018	NaN	NaN	NaN	NaN	176.633	137.708	NaN	NaN
A0A1B0GRV7	Gm17949	Nucleoside-diphosphate kinase	2	24262.4	52067.6	214444	74598.6	65846	42565.9	73152.4	59235.2	178618	81157.3	268340	558648	135085	124420	42529.5	34873.4	269633	94944.8	78712.6	53986.2	67025.5	71817.8	131794	75966	431457	592934	213023	221790	63063.7	27151.2	158651	83798.6	53503.1	37128.5	53027.3	75862.2	111802	95954	388737	470232	232346	444905	66217.2	1.55585e+06	1509380	140476
A0A1L1SQU7	Fat1	FAT atypical cadherin 1	5	512193	8904.81	5348.38	14357.4	8061.31	6787.53	9420.31	10082.4	13560.8	11311.6	8205.15	8628.73	3020.15	6255.41	5853.03	3295.16	NaN	1964.31	NaN	4344.74	4653.07	7322.39	17983.6	9329.01	9850.25	4992.67	13516.6	3641.82	8029.69	3041.08	15342.8	7950.61	11007.8	8611.08	11858.8	12772.1	22151.9	14616.7	10955.6	11235.3	6729.3	5955.86	5390.96	10674.1	7486.49	4281.64
A0A1L1SRK6	Olfr1089	G_PROTEIN_RECEP_F1_2 domain-containing protein	1	35686.1	NaN	NaN	NaN	7524.2	NaN	NaN	446.726	NaN	NaN	NaN	NaN	NaN	NaN	292.291	NaN	NaN	NaN	NaN	NaN	2580.14	1799.83	NaN	NaN	437.756	NaN	1029.28	NaN	488.635	6908.77	NaN	NaN	482.075	NaN	NaN	1488.9	2081.87	2745.88	11270.8	35441.9	13168.1	14176	3923.23	NaN	NaN	NaN
A0A1L1SSC7;D3YVV0;Q3UMK4	Ttc13	TPR_REGION domain-containing protein;Isoform of E9Q723, Protein Ttc13;Isoform of E9Q723, Protein Ttc13	2	95089.99;87418.46;85062.78	449.29	NaN	NaN	NaN	NaN	NaN	510.478	1845.92	1271.2	2169.62	1725.15	1212.47	1519.3	1355.67	NaN	NaN	NaN	NaN	NaN	NaN	NaN	717.879	827.339	1050.91	765.404	214.35	491.796	NaN	NaN	NaN	106.416	NaN	NaN	191.963	1344.42	2891.1	1539.29	2101.29	1861.56	1063.01	2405.97	1839.21	610.879	1512.11	NaN
A0A1L1SUI3	Slc37a4	MFS domain-containing protein	6	48428.3	22574.2	7052.87	24302.4	26439.2	54539.2	127250	189640	185462	218515	166621	157455	108195	177917	87506.3	21484.8	7455.83	15132.2	36695.1	44333.2	119212	147743	275180	169379	181957	144533	88659.6	175599	50066.6	28735.1	4624.16	15923.5	33283.8	49914.4	165343	199019	295713	201597	124087	130324	81064.2	95459.3	21095.7	135954	203456	39598.8
A0A1Y7VJN6;P03987;P03987-2	Ighg3;-;	Immunoglobulin heavy constant gamma 3 (Fragment);Ig gamma-3 chain C region (Fragment);Isoform of P03987, Isoform 2 of Ig gamma-3 chain C region	2	NaN;43929.12;43929.12-2	5577.07	44754.3	9210.13	33600.4	31180.4	42442.6	28811.5	27985.7	17280	8344.91	7453.86	NaN	2816.48	2587.42	NaN	NaN	NaN	NaN	NaN	3378.53	3535.26	4756.58	NaN	NaN	NaN	NaN	NaN	NaN	NaN	NaN	1409.73	NaN	8013.56	7695.9	NaN	5392.3	NaN	NaN	NaN	NaN	651.031	NaN	30202.2	1170.3	NaN
A0A1Y7VKT9;E0CY38;E0CY91;E0CYW1;E0CZB3;G3UWR6;Q9EPV8	Gm16381;Ubl5;Ubl5;Ubl5;Ubl5;Ubl5;Ubl5	Ubiquitin-like protein 5;Isoform of Q9EPV8, Ubiquitin-like 5, isoform CRA_a;Isoform of Q9EPV8, Ubiquitin-like protein 5;Isoform of Q9EPV8, Ubiquitin-like protein 5 (Fragment);Isoform of Q9EPV8, Ubiquitin-like protein 5;Isoform of Q9EPV8, Ubiquitin-like protein 5;Ubiquitin-like protein 5	2	8576.95;8202.83;5400.45;6491.68;13052.31;9086.85;8546.92	NaN	NaN	NaN	NaN	NaN	NaN	NaN	NaN	NaN	NaN	NaN	NaN	NaN	6150.91	659.585	NaN	NaN	NaN	NaN	NaN	NaN	6112.48	NaN	NaN	NaN	NaN	NaN	NaN	NaN	NaN	NaN	NaN	NaN	NaN	NaN	NaN	NaN	NaN	NaN	NaN	NaN	NaN	21320.5	26218.9	22270
A0A1Y7VKY1;F6YVP7;P62270	Rps18-ps5;Rps18-ps6;Rps18	40S ribosomal protein S18	11	17748.65;17671.57;17718.67	39887	15221.3	62654.8	69563.5	116958	167727	181104	131204	281515	326958	404715	318892	429250	290018	39153.8	14517.6	47015.4	105689	50946.3	124444	135696	253670	261408	257812	295755	191666	396252	284683	32459.2	6229.7	40834.3	60721.5	92622.1	113027	102952	210831	191936	247007	226102	144956	239662	228066	126654	193486	197417
A0A286YCV9	Kif13b	Kinesin family member 13B	34	204942	6297.5	68606.9	11455.1	44654.9	30433.6	26885.7	20378.7	14611.2	15937.2	10845	6503.18	3494.18	4109.79	2146.37	10388.9	72910.8	16337.4	46524.3	37608.4	36811.6	23864.6	28302.4	19317.6	13466.2	7698.55	5435.88	5211.57	3240.49	6926.48	95291.1	16316.7	43263.2	35582.1	31600.9	17667.6	22042.3	13809.3	10619	8756.27	4316.09	9756.98	3556.93	38263.9	42642.1	41538.4
A0A286YCX6	Trappc8	Trafficking protein particle complex 8	19	160911	14565.7	85479.7	14708.7	75964.3	64694.6	90154.5	57642.7	66580.7	21726.1	6206.97	3152.32	6708.62	14993.1	2896.06	23070.5	38834.1	34779.1	44467.9	71192.2	86971.6	65948	48077.6	17535.8	3196.97	385.166	634.155	1530.66	7737.21	8570.24	80395.9	14461.9	73819	67348.7	57827.7	46852.9	39979.9	17457.8	10707.7	9054.3	4781.85	16171.8	5707.6	43855.5	42015	169221
A0A2I3BPG9;P83882	Rpl36a-ps1;Rpl36a	Ribosomal protein L36A, pseudogene 1;60S ribosomal protein L36a	6	12454.84;12440.82	2105.04	NaN	3196.11	176.966	695.388	3706.83	6173.95	8806.86	15781.5	22048.2	24333.4	14911.1	19478.1	14519.7	2491.24	532.421	1361	NaN	807.533	926.495	4393.96	10173.1	15890	17575.6	25622.1	15347.6	22347.9	14237.4	1846.33	NaN	2285.43	NaN	1565.43	3129.5	4928.56	15338.3	13277.5	18998.5	17322.2	11131.8	14836.8	11102.7	13310.5	14500.6	6173.97
A0A2I3BR81	Nt5dc2	5'-nucleotidase domain-containing 2	1	63858.3	2876.51	27652.2	5434.44	28807	13234.9	13726.8	5073.5	57612	4260.77	NaN	NaN	NaN	NaN	NaN	NaN	55275.2	NaN	39218.2	15113	25936.7	13316.6	14144.7	NaN	NaN	NaN	NaN	NaN	NaN	NaN	17088.9	NaN	17196.4	7243.64	6862.65	3532.41	2617.12	NaN	NaN	NaN	NaN	NaN	NaN	139936	83510.7	82044.8
A0A2I3BRL8;Q91VM5	Gm7324;Rbmxl1	RRM domain-containing protein;RNA binding motif protein, X-linked-like-1	6	42178.65;42161.67	684.268	NaN	410.515	NaN	NaN	1873.14	NaN	NaN	1830.4	NaN	NaN	993.51	6565.66	91384.1	NaN	NaN	NaN	NaN	NaN	NaN	NaN	NaN	NaN	2075.33	6552.9	NaN	10995.4	52346.8	NaN	NaN	585.828	NaN	NaN	1060.75	NaN	1861.27	NaN	915.128	NaN	NaN	NaN	95179.9	NaN	4052.83	NaN
A0A338P6I9	ENSMUSG00000116563	Uncharacterized protein	3	6770.93	5098.85	NaN	12269.7	1132.96	1437.35	24143.5	11390.7	65731.7	20727.8	88111.3	101279	37775.1	27575.3	5630.76	5609.23	NaN	3500.73	NaN	NaN	3185.81	2671.97	18422.6	11830.9	40648.8	76462.5	20962.6	26297.3	13286.4	1022.38	629019	3649.08	NaN	2950.97	2646.59	2536.61	7580.36	5022.29	18845.6	38894.2	12127.5	16398.9	1200.64	89571.1	68217.7	49122.6
A0A338P6K9	Qser1	DUF4211 domain-containing protein	1	194475	NaN	NaN	NaN	NaN	NaN	NaN	NaN	NaN	7.91722	NaN	NaN	NaN	NaN	63.9085	NaN	NaN	NaN	16.5049	0.731431	NaN	NaN	NaN	NaN	NaN	NaN	NaN	NaN	20.4358	NaN	NaN	NaN	62.0025	8.41679	NaN	51.925	NaN	NaN	NaN	NaN	NaN	NaN	122.376	NaN	NaN	NaN
A0A494B9V8	Ptar1	Protein prenyltransferase alpha subunit repeat-containing 1	5	48291	1207.78	31649.1	7900.67	21703.7	10223.1	11233.7	8921.55	29484.1	2269.06	4561.07	6298.9	106.589	2956.83	NaN	3152.46	26608.7	3620.45	18196.4	10028.2	12347.4	4031.55	7187.28	2264.48	815.14	NaN	NaN	1805.91	974.666	362.841	19345.5	1429.77	7711.33	4406.6	4240.94	2437.37	2683.39	1254.62	NaN	NaN	NaN	1803.46	1156.21	8197.49	14650.8	15079.3
A0A571BF02;F7BYG3	Sptbn5	Spectrin beta, non-erythrocytic 5;Isoform of F6UCX4, Protein Sptbn5 (Fragment)	1	415383.95;NaN	2574.97	1349.33	11116.5	3232.76	7160.66	24155.3	32649	41242.3	44419.3	36719.1	39245.2	22351.4	30625.4	29398.2	6970.24	NaN	7654.42	NaN	7511.57	20624.9	34296.8	63205.1	51854.1	29706.9	38088.1	22647.2	26614.5	19472.3	7885.97	NaN	7301.01	NaN	8498.22	30250.5	13403.1	37009	21052.1	14215.4	26197.1	9371.75	16781.5	10546	50497	60284.2	NaN
A0A571BF69	Mgam	Maltase-glucoamylase	2	413021	NaN	NaN	8706.54	NaN	NaN	NaN	NaN	NaN	NaN	NaN	NaN	NaN	NaN	NaN	NaN	NaN	4231.33	NaN	NaN	NaN	NaN	NaN	NaN	NaN	NaN	NaN	NaN	807.507	NaN	NaN	8907.11	NaN	1809.76	NaN	NaN	NaN	NaN	1631.6	1556.49	NaN	NaN	1542.8	NaN	NaN	NaN
A0A5F8MPE2	Etv3l	ETS domain-containing protein	1	39852.2	NaN	NaN	NaN	NaN	NaN	NaN	NaN	NaN	NaN	NaN	NaN	NaN	NaN	1297.29	NaN	NaN	NaN	NaN	NaN	NaN	NaN	NaN	NaN	NaN	NaN	NaN	NaN	853.069	NaN	NaN	NaN	NaN	NaN	NaN	NaN	NaN	NaN	NaN	NaN	NaN	NaN	NaN	NaN	NaN	NaN
A0A5F8MPH8	Tnxb	Tenascin XB	17	474063	2695.59	12126.6	3926.51	7233.42	11747.9	10875	11968.8	7759.69	7600.32	4982.26	4944.88	2123.02	2617.39	2977.39	1166.51	3425.75	2525.7	3760.39	3831.77	5651.1	5973.06	9936.17	5057.62	3379.97	3547.98	2286.68	2350.6	1512.37	1408.06	6824.52	4067.1	4907.27	3002.12	5516.14	6413.61	9945.47	5526.39	5053.73	5756.05	3127.12	3251.02	3941.58	11000.7	10691.3	6869.95
A0JNU3	Aspg	60 kDa lysophospholipase	12	60594.6	6409.83	123989	10464.7	85090.7	55605.1	43714.3	23950.1	43105.5	6300.52	NaN	7896.92	2299.15	6747.05	NaN	17982.1	131233	32692.4	108906	88549.4	68057.2	40356.4	29766.3	6830.17	10401.3	58823.3	NaN	7532.98	5632.73	6352.6	114018	17810.8	61994.4	44400.2	33965.6	23858.8	16744.7	5245.97	3949.18	NaN	NaN	6585.91	43763.7	49204	78505.8	108185
A0JNY3	Gphn	Isoform of Q8BUV3, Gephyrin	25	83665.8	1622.81	61954.5	3074.05	53294.6	34554.4	25646.3	17500.6	13821.7	7369.72	2241.4	2548.54	3579.54	43993.2	35819.9	3226.4	59184.8	10774.7	57880.5	33195.2	38490.8	25145.9	25600.1	9933.93	11528.7	4682.84	11463.3	32960.5	28270.7	2893.03	50180.9	7826	38244.7	26935.7	23356.5	16545.8	14287.9	5062.72	2531.11	6700.16	2997.3	19935.1	14187.2	37800.2	48537.8	41561.2
A0S860;A2A8R0;A8Y5G5	Zfyve9	Isoform of A2A8R0, Protein Zfyve9;Zinc finger FYVE domain-containing protein;Isoform of A2A8R0, Protein Zfyve9	5	77539.07;152416.79;146331.97	1657.38	289.356	4381.72	4819.83	7307.73	7368.85	6948.44	8800.89	3216.65	NaN	NaN	9242.42	3315.5	538.067	5226.65	2449.14	NaN	6426.14	7032.9	5881.77	6549.4	12545	6539.6	2326.15	NaN	NaN	NaN	NaN	4131.4	NaN	NaN	4954.56	6306.71	14806.9	11205.3	8455.75	4589.87	3354.82	1946.33	NaN	NaN	NaN	3971.57	4853.88	255.689
A1L314;E9QN37	Mpeg1	Macrophage-expressed gene 1 protein;Isoform of A1L314, Macrophage-expressed gene 1 protein	6	78390.49;79109.41	4598.5	NaN	2570.12	6240.23	9779.43	16297.2	13979.9	14389.4	13650.9	7919.64	4362.55	2176.34	3075	6323.01	7589.98	1911.21	4169.06	5033.72	6877.29	11320.8	9762.58	21527	12598.4	10836.7	6291.71	1984.85	3523.1	6567.23	8057.76	1208.02	10249.3	22344.4	27060.8	35351.8	38963.4	49826.1	32216.5	19664.1	23625.7	11910.9	12877.6	15146.9	8738.85	8661.15	68167.1
A1L341;Q61214	Dyrk1a	Isoform of Q61214, Dual-specificity tyrosine-phosphorylation-regulated kinase 1A;Dual specificity tyrosine-phosphorylation-regulated kinase 1A	3	84466.45;85493.75	623.09	1911.24	1935.41	4156.52	4797.56	7367.52	13725.7	75338.4	9893.94	7941.49	NaN	NaN	1945.34	5996.9	NaN	1724.37	NaN	2699.12	6928.27	6272.86	9348.67	24659.2	471.568	NaN	NaN	NaN	NaN	7809.57	NaN	NaN	NaN	1036.32	4213	9963.7	NaN	12170.5	NaN	NaN	NaN	6619.23	NaN	3436.28	5391.75	6939.83	24371.9
A1L3S7;Q8VHR5	Gatad2b	Isoform of Q8VHR5, Gatad2b protein;Transcriptional repressor p66-beta	7	63638.88;65410.88	118.51	NaN	457.222	NaN	NaN	NaN	NaN	1194.86	NaN	NaN	NaN	NaN	313.79	13528.5	NaN	NaN	291.086	NaN	NaN	NaN	NaN	NaN	NaN	915.486	NaN	NaN	NaN	20261.3	205.477	670.312	NaN	NaN	573.385	NaN	273.032	NaN	NaN	NaN	NaN	NaN	541.762	10880.8	NaN	NaN	NaN
A2A3Z2;Q8BN78	Zbtb33	Isoform of Q8BN78, Transcriptional regulator Kaiso (Fragment);Transcriptional regulator Kaiso	2	67956.22;74049.8	1604.5	NaN	1448.41	1701.53	NaN	NaN	NaN	NaN	NaN	NaN	NaN	NaN	927.954	5525.49	NaN	12647.5	NaN	NaN	587.582	NaN	NaN	NaN	NaN	NaN	NaN	NaN	1185.34	15366.7	NaN	NaN	NaN	NaN	NaN	NaN	NaN	NaN	NaN	NaN	NaN	NaN	NaN	22402.1	1412.12	17184.9	NaN
A2A432;E9PXY1	Cul4b	Cullin-4B;Isoform of A2A432, Cullin-4B	12	110699.39;102409.19	6999.01	88336.7	4561.32	85389.4	32295.5	40820.9	24221.5	29996	7137.79	9804.89	4960.66	12154.2	11598.4	13497.1	6931.75	91535.3	14805.8	54295.1	42954.5	67477.9	43728.4	37944.9	9570.35	14030.4	4062.49	655.561	6876.02	14744.8	2775.88	82327.3	4477.71	37073.8	29474	28909.7	20537.4	19582.6	6154.53	8676.18	7151	16157.9	9916.82	10543.5	10107.6	13526.7	14042.8
A2A468;O09000;Q05BA5	Ncoa3	Isoform of O09000, Nuclear receptor coactivator 3;Nuclear receptor coactivator 3;Isoform of O09000, Nuclear receptor coactivator 3	2	151824.48;151573.72;151952.61	434.692	6714.71	471.496	2385.76	868.147	4347.31	NaN	1350.05	NaN	NaN	NaN	NaN	NaN	NaN	NaN	7912.13	965.68	1438.63	4346.19	NaN	NaN	482.167	NaN	NaN	NaN	NaN	1363.77	98.0852	2.27061	529.471	901.517	NaN	139.975	671.03	NaN	NaN	NaN	NaN	NaN	NaN	NaN	852.196	11266.9	10336.5	10654.8
A2A483	Zmynd8	Isoform of A2A484, Protein Zmynd8	10	130190	1265.83	NaN	1424.6	3334.97	1694.44	NaN	2755.73	3569.4	2031.6	NaN	NaN	639.095	4755.82	42361	532.58	NaN	NaN	NaN	NaN	1469.99	NaN	NaN	NaN	NaN	NaN	1963.1	4475.35	39106.6	764.269	NaN	2534.94	NaN	1034.46	1978.89	3293.51	3324.3	2362.08	1877.29	NaN	359.363	1502.62	33466.3	5941.71	3800.98	7549.43
A2A4A6;Q62077	Plcg1	Isoform of Q62077, Phosphoinositide phospholipase C;1-phosphatidylinositol 4,5-bisphosphate phosphodiesterase gamma-1	6	148534.07;149668.28	532.531	19968.7	1415.72	13890.1	7051.05	6274.83	1446.77	891.335	840.281	418.333	NaN	311.532	1077.85	138.526	1445.64	14417.9	4091.37	10028.5	8629.87	6190.17	3645.07	2590.6	1084.14	NaN	NaN	NaN	NaN	NaN	670.085	9742.36	555.191	2089.14	4270.33	2486.71	2002.96	NaN	NaN	NaN	NaN	NaN	NaN	1185.68	4214.84	1746.92	2316.44
A2A4N7;A2A4N8;F6S397;K3W4P1;P97432	Nbr1	Isoform of P97432, Next to BRCA1 gene 1 protein;Isoform of P97432, Next to BRCA1 gene 1 protein;Isoform of P97432, Next to BRCA1 gene 1 protein (Fragment);Isoform of P97432, Next to BRCA1 gene 1 protein;Next to BRCA1 gene 1 protein	2	107141.45;106070.2;NaN;110107.85;109957.61	5704.27	NaN	6805.2	3040.31	9127.67	17320.5	13520.5	NaN	12436.5	10137.2	NaN	5305.85	6036.77	6642.15	9615.45	NaN	8211.13	7017.02	9270.13	15772.6	9299.5	14185.8	9029.86	14513.3	6973.75	2652.44	11031.5	NaN	14014.9	NaN	11807.1	10211.7	10710.6	17648.2	16077.4	26580.6	20940.5	19427.9	17495.3	10681.6	13770.8	17370.2	40104.5	41124.2	10527.7
A2A4N9;A2A4P0	Dhx8	Isoform of A2A4P0, ATP-dependent RNA helicase DHX8 (Fragment);ATP-dependent RNA helicase DHX8	7	134516.43;142571.79	759.186	NaN	1801	NaN	NaN	NaN	NaN	NaN	NaN	NaN	NaN	NaN	2143.22	9857.71	206.64	NaN	NaN	NaN	NaN	NaN	NaN	NaN	NaN	NaN	NaN	NaN	NaN	9824.95	266.241	NaN	593.652	NaN	NaN	NaN	NaN	NaN	NaN	NaN	NaN	NaN	NaN	16265.8	8066.64	NaN	NaN
A2A4P3;Q3THG9	Gm27029;Aarsd1	Isoform of A2A4P4, Protein Gm27029;Alanyl-tRNA editing protein Aarsd1	10	58167.62;44970.92	10822.2	192236	15963.3	104801	56850.4	86543.2	49880.8	42526.4	16751.5	46051.5	30776.1	4499.53	7312.48	8091.08	23908.9	182749	53577	81822.9	72920.4	89112.1	76654.8	71944.3	26410.9	3722.66	NaN	NaN	12639.9	4269.92	12122.1	150454	30688.4	59792.9	59553	63273.6	33153.6	34078.6	16854.8	1225.39	3173.97	NaN	11057.1	10825.3	126610	154395	206946
A2A517;D3YU95;D3YU96;G5E8Q4;O08967;P63034;P63034-2;P63034-3;Q3TZ02;Q99KH2;Q9QX11;Q9QX11-2	Cyth1;Cyth2;Cyth2;Cyth3;Cyth3;Cyth2;Cyth2;Cyth2;Cyth1;Cyth2;Cyth1;Cyth1	Isoform of Q9QX11, Cytohesin-1 (Fragment);Isoform of P63034, Cytohesin-2;Isoform of P63034, Cytohesin-2;Isoform of O08967, Cytohesin-3;Cytohesin-3;Cytohesin-2;Isoform of P63034, Isoform 2 of Cytohesin-2;Isoform of P63034, Isoform 3 of Cytohesin-2;Isoform of Q9QX11, Cytohesin-1;Isoform of P63034, Cytohesin 2;Cytohesin-1;Isoform of Q9QX11, Isoform 2 of Cytohesin-1	1	52492.42;47504.18;44655.06;40809.52;46279.58;46585.13;46585.13-2;46585.13-3;46448.87;46514.05;46273.55;46273.55-2	2828.72	7244.12	3996.35	5967.82	4115.74	6600.23	5567.36	NaN	5371.4	3466.86	4887.19	NaN	NaN	2010.11	NaN	8529.87	NaN	5809.45	6500.86	5622.38	4222.98	7251.81	3942.59	5910.5	NaN	2853.4	NaN	NaN	NaN	10670.2	2760.36	4238.99	3120.87	2987.2	2820.01	NaN	3771.4	NaN	4976.18	NaN	NaN	NaN	NaN	9875.35	NaN
A2A547;P84099	Rpl19	Isoform of P84099, Ribosomal protein L19;60S ribosomal protein L19	18	23247.69;23465.96	30476.6	1641.55	66125.7	8994.5	29130.8	69231.4	116163	337891	183712	107587	107422	139505	120742	223857	16384.8	1768.58	51895.3	6632.47	19772	83888.2	76279.8	158358	191255	67098.2	109134	62251.2	93597.2	133137	33116	2768.8	43981.7	13878.8	40141.5	62339.5	87751.5	145841	143992	90410	68881	65609.8	200163	153347	89442.2	127524	18054.6
A2A5A3;Q5GMG7;Q5GMG8;Q5GMG9;Q5GMH1;Q8VCX2	Slc35c2	Isoform of Q8VCX2, Solute carrier family 35 member C2 (Fragment);Isoform of Q8VCX2, Solute carrier family 35 member C2 (Fragment);Isoform of Q8VCX2, Solute carrier family 35 member C2 (Fragment);Isoform of Q8VCX2, Solute carrier family 35 member C2 (Fragment);Isoform of Q8VCX2, Solute carrier family 35 member C2 (Fragment);Solute carrier family 35 member C2	1	15475.34;18502.24;21615.94;21886.84;22570.94;40301.67	NaN	NaN	NaN	NaN	NaN	NaN	NaN	1431.24	NaN	NaN	NaN	NaN	NaN	NaN	NaN	NaN	NaN	NaN	NaN	NaN	NaN	NaN	NaN	NaN	NaN	NaN	NaN	NaN	NaN	NaN	NaN	NaN	NaN	NaN	NaN	NaN	NaN	NaN	NaN	NaN	NaN	NaN	NaN	NaN	7859.01
A2A5R2	Arfgef2	Brefeldin A-inhibited guanine nucleotide-exchange protein 2	27	202240	3425.83	84645.3	7243.36	61080.1	49957.6	40043.4	23435.9	25449.8	5704.67	2464.14	1901.13	14224.2	3177.56	8956.1	10748.1	67146.7	13822.5	42600.9	39271.9	43603.4	32927.6	25653.1	10330.3	1649.57	NaN	NaN	1880.38	167.353	6781.95	65353.2	13005.6	45983.8	34488.1	36451	22505.7	18923.2	8476.45	4036.35	1285.67	NaN	6270	1791.47	30566.2	29776.1	32477.7
A2A5R8;A2A5S3;Q9DBE7;Q9Z108	Stau1	Isoform of Q9Z108, Double-stranded RNA-binding protein Staufen homolog 1;Isoform of Q9Z108, Double-stranded RNA-binding protein Staufen homolog 1;Isoform of Q9Z108, Double-stranded RNA-binding protein Staufen homolog 1;Double-stranded RNA-binding protein Staufen homolog 1	11	53746.52;54855.85;54166.04;53924.75	4525.99	3644.21	8262.96	4882.35	10118.1	21179.7	27475.6	117388	30747.4	29399.1	30569.8	18829.4	35380.6	34004	3372.12	1656.7	1471.29	3232.37	12755.6	13644.8	23309.4	44209.6	47683.5	20445.6	18635.9	10930.7	26044.8	23701.4	3826.54	4584.1	4109.8	2496	7497.07	12659.3	20318.5	32299.7	29390.4	22646.6	22224.9	16785.1	36273.3	25816.3	15079.9	31192.4	35563
A2A5Y4	Kansl1	Isoform of Q80TG1, KAT8 regulatory NSL complex subunit 1	3	120402	NaN	NaN	NaN	NaN	NaN	NaN	NaN	0.0523174	NaN	NaN	NaN	NaN	NaN	2.39642	NaN	NaN	NaN	NaN	NaN	NaN	NaN	NaN	NaN	NaN	NaN	NaN	NaN	1.65092	NaN	NaN	NaN	NaN	NaN	NaN	NaN	NaN	NaN	NaN	NaN	NaN	NaN	1	NaN	NaN	NaN
A2A5Y6	Mapt	Isoform of P10637, Microtubule-associated protein	6	78085.6	1299.3	8214.27	1104.8	2414.65	3656.15	7245.7	7211.93	13320.5	3196.7	1912.05	2144.98	NaN	11.8608	1076.05	934.229	6176.98	663.198	2768.95	3080.08	6092.04	5624.36	6788.6	1330.36	3020.47	804.042	NaN	244.823	759.309	669.601	8679.24	3348.66	1805.38	2975.74	6106.6	6598.31	5285.54	3880.59	3457.5	2395.32	1276.51	2330.07	3029.86	3062.82	1860.83	817.448
A2A5Z6;A2A5Z6-2	Smurf2	E3 ubiquitin-protein ligase SMURF2;Isoform of A2A5Z6, Isoform 2 of E3 ubiquitin-protein ligase SMURF2	4	86174.81;86174.81-2	1544.2	7733.8	3270.81	3705.89	NaN	11484.7	14043.6	6982.1	13510.9	6104.93	NaN	4581.52	5891.52	15083.6	NaN	6023.87	NaN	3142.02	5668.11	7496.31	9096.88	17743.2	11214.7	7797.24	3702.5	2865.89	4922.4	11420.4	1759.52	NaN	4832.96	7444.5	4062.5	6881.18	9423.23	14834.3	8899.94	2873.09	4513.67	1423.81	4221.38	11520.5	4944.15	4806.74	NaN
A2A697;Q9D8K8	Slc25a39	Isoform of Q9D8K8, Solute carrier family 25 member 39;Solute carrier family 25 member 39	1	38592.79;39221.42	5983.6	NaN	12992.1	NaN	2162.91	4663.8	5774.23	6985.48	9233.89	38031.5	58210.9	24431.4	12941.1	7223.36	2968.21	NaN	9574.81	NaN	NaN	NaN	3382.38	10112.6	9683.5	61934.9	53381.5	24698	18225.5	6696.87	7829.35	NaN	21134.7	NaN	NaN	NaN	6907.47	9621.58	14591.7	54266.1	79917.3	44368.4	25470.5	9446.55	38732.2	58558.4	15367.3
A2A6A1	Gpatch8	G patch domain-containing protein 8	3	164987	NaN	NaN	NaN	NaN	NaN	NaN	NaN	NaN	NaN	NaN	NaN	NaN	NaN	1446.5	NaN	NaN	NaN	NaN	1008.94	NaN	NaN	NaN	NaN	NaN	NaN	NaN	NaN	2225.46	NaN	NaN	197.42	NaN	13.6349	NaN	NaN	NaN	109.461	NaN	NaN	NaN	NaN	1496.38	40671	38676.3	6539.7
A2A6J4;A2A6J7;P19973;P19973-2	Lsp1	Isoform of P19973, Lymphocyte-specific protein 1;Isoform of P19973, Lymphocyte-specific protein 1;Lymphocyte-specific protein 1;Isoform of P19973, Isoform 2 of Lymphocyte-specific protein 1	2	35763.13;35928.92;36713.84;36713.84-2	427.327	NaN	1419.24	NaN	NaN	NaN	551.437	NaN	2611.2	2332.27	1246.86	NaN	883.724	584.62	NaN	NaN	222.795	NaN	NaN	NaN	NaN	609.868	617.759	NaN	1181.14	NaN	NaN	701.411	576.91	NaN	2193.43	326.043	419.36	2205.81	1888.21	4114.26	5755.32	3736.66	5513.82	1520.17	1851.7	8335.72	NaN	NaN	NaN
A2A6M1;Q9CZ28	Snf8	Isoform of Q9CZ28, Vacuolar-sorting protein SNF8;Vacuolar-sorting protein SNF8	2	25967.92;28886.27	963.341	NaN	1169.13	NaN	NaN	NaN	NaN	NaN	1010.04	NaN	NaN	NaN	NaN	1590.49	NaN	NaN	NaN	NaN	NaN	NaN	NaN	1538.03	NaN	NaN	NaN	NaN	NaN	658.434	NaN	5178.86	528.022	1370.46	1645.04	2470.46	NaN	1701.48	683.409	NaN	NaN	NaN	NaN	NaN	NaN	NaN	NaN
A2A6Q5;A2A6Q5-2;A2A6Q5-3	Cdc27	Cell division cycle protein 27 homolog;Isoform of A2A6Q5, Isoform 2 of Cell division cycle protein 27 homolog;Isoform of A2A6Q5, Isoform 3 of Cell division cycle protein 27 homolog	2	91842.42;91842.42-2;91842.42-3	NaN	NaN	NaN	NaN	NaN	NaN	NaN	NaN	NaN	NaN	NaN	NaN	NaN	1105.44	NaN	NaN	NaN	NaN	NaN	NaN	NaN	NaN	NaN	NaN	NaN	NaN	NaN	1818.91	NaN	NaN	NaN	NaN	NaN	NaN	NaN	NaN	NaN	NaN	NaN	NaN	NaN	1247.28	NaN	NaN	5455.56
A2A6U3;Q80UG5;Q80UG5-3	Sept9;Septin9;Sept9	Isoform of Q80UG5, Septin-9;Septin-9;Isoform of Q80UG5, Isoform 3 of Septin-9	22	63772.82;65574.89;65574.89-3	5382.8	55654.9	8413.13	24050.5	23351.3	35364.9	33149	49305	26539.8	18562.9	13084.6	8626.71	13590.6	21852.7	7494.73	28455.8	11014.3	15210.1	15672.8	25758.6	26877.7	50009.4	30762.2	27985.1	25841.5	13621.9	20664.9	25199.3	4492.49	54941.5	12187.4	22803	23778.4	36777.9	31912.4	44107.1	34456.9	20661.9	21360	10457.7	17721.9	27529.6	55480.9	50220.6	38151.8
A2A791;A2A791-2;F6VYE2	Zmym4	Zinc finger MYM-type protein 4;Isoform of A2A791, Isoform 2 of Zinc finger MYM-type protein 4;Isoform of A2A791, Zinc finger MYM-type protein 4 (Fragment)	1	172437.55;172437.55-2;NaN	NaN	NaN	NaN	NaN	NaN	NaN	NaN	NaN	NaN	NaN	NaN	NaN	NaN	1611.51	NaN	NaN	NaN	NaN	NaN	NaN	NaN	NaN	NaN	NaN	NaN	NaN	NaN	818.688	NaN	NaN	NaN	NaN	NaN	NaN	NaN	NaN	NaN	NaN	NaN	NaN	NaN	1364.95	NaN	NaN	NaN
A2A7A7;Q8CFX1	H6pd	Isoform of Q8CFX1, GDH/6PGL endoplasmic bifunctional protein;GDH/6PGL endoplasmic bifunctional protein	41	89909.98;88927.76	60684.7	38945.3	100980	31756.3	48923.1	148928	300727	872298	529542	492797	476117	321940	422716	252125	88290.6	27127.5	86390.6	35480.5	51609.8	148216	277712	712288	649591	533386	466040	239135	431752	208532	65749	17505.1	82445.8	41339.2	63271.1	202474	379913	747562	520259	358655	365224	236660	307169	156381	556380	551322	840648
A2A7B5	Prdm2	PR domain-containing 2, with ZNF domain	7	187203	3539.99	NaN	66.7986	NaN	NaN	521.506	1408.94	2902.04	NaN	NaN	134.503	2851.88	989.88	10203.6	0.78141	848.578	NaN	NaN	NaN	NaN	NaN	722.386	NaN	NaN	753.145	NaN	1848.55	12524.3	447.169	NaN	2471.06	NaN	5177.09	2720.42	2839.98	1365.92	NaN	NaN	NaN	154.455	476.847	19386.1	518.559	4.31344	779.639
A2A7F6;E9Q741;O35454	Clcn6	Isoform of O35454, Chloride channel protein;Isoform of O35454, Chloride transport protein 6;Chloride transport protein 6	1	97209.42;80713.7;96980.19	NaN	NaN	NaN	NaN	733.349	1529.82	983.229	NaN	NaN	NaN	NaN	NaN	NaN	NaN	NaN	NaN	NaN	NaN	1447.58	1538.53	1986.12	1966.33	1484.38	NaN	NaN	NaN	NaN	NaN	NaN	NaN	NaN	NaN	1394.3	1857.04	NaN	NaN	1749.11	NaN	NaN	NaN	NaN	NaN	NaN	NaN	NaN
A2A7K5;Q9EQS3	Mycbp	Isoform of Q9EQS3, C-Myc-binding protein;c-Myc-binding protein	4	16614.18;11969.68	NaN	4626.67	NaN	NaN	NaN	NaN	NaN	NaN	492.484	NaN	NaN	NaN	NaN	NaN	NaN	NaN	NaN	NaN	2655.65	3484.61	NaN	2518.04	NaN	NaN	NaN	NaN	NaN	NaN	NaN	NaN	NaN	2057.25	3798.68	3684.56	2050.51	NaN	NaN	NaN	NaN	NaN	NaN	NaN	1640.01	1687.27	6677.21
A2A7P4;Q3TDE8	Zfp691;Znf691	Isoform of Q3TDE8, Zinc finger protein 691;Zinc finger protein 691	1	32297.79;32198.65	NaN	NaN	NaN	NaN	NaN	NaN	NaN	NaN	NaN	NaN	NaN	NaN	NaN	7312.17	NaN	NaN	NaN	NaN	NaN	NaN	NaN	NaN	NaN	NaN	NaN	NaN	NaN	6163.12	NaN	NaN	NaN	NaN	NaN	NaN	NaN	NaN	647.329	NaN	NaN	NaN	NaN	3534.6	NaN	NaN	NaN
A2A7S7;Q91WQ3	Yars;Yars1	Isoform of Q91WQ3, Tyrosine--tRNA ligase;Tyrosine--tRNA ligase, cytoplasmic	26	63001.75;59105.37	1683.98	34849.3	3696.36	23181.8	14186.2	10620.5	6282.91	17295.5	7769.52	4364.56	3751.45	2912.49	6056.79	6409.95	2296.57	39830.5	9130.08	22469.3	12073.2	14157.5	11235.4	15169.3	9655.66	5433.7	5376.76	1821.96	5669.01	3466.89	2156.65	29196.8	5792.28	17463.1	9154.47	8535.5	5834.01	10435.3	6897.87	5457.66	5827.16	3558.17	8744.18	8897.94	17967.9	23076	49989.5
A2A7S8;A2A7S8-2;A2A7S8-3;A2A7S8-4	Kiaa1522	Uncharacterized protein KIAA1522;Isoform of A2A7S8, Isoform 2 of Uncharacterized protein KIAA1522;Isoform of A2A7S8, Isoform 3 of Uncharacterized protein KIAA1522;Isoform of A2A7S8, Isoform 4 of Uncharacterized protein KIAA1522	3	104842.14;104842.14-2;104842.14-3;104842.14-4	NaN	NaN	1423.34	NaN	NaN	811.563	NaN	40916.8	NaN	NaN	NaN	567.858	NaN	NaN	NaN	NaN	NaN	NaN	NaN	NaN	NaN	3823.08	1842.02	2431.76	434.923	282.675	278.828	NaN	299.582	NaN	NaN	464.473	363.373	476.523	1370.18	1729.03	1747.65	2784.78	3310.45	1196.76	1398.22	NaN	2143.96	2985.15	7161.07
A2A7T1;A2A7T3;Q80TZ9	Rere	Isoform of Q80TZ9, Arginine-glutamic acid dipeptide repeats protein (Fragment);Isoform of Q80TZ9, Arginine-glutamic acid dipeptide repeats protein;Arginine-glutamic acid dipeptide repeats protein	1	22380.46;140912.86;171754.83	NaN	754.389	NaN	1693.37	150.709	NaN	157.798	NaN	NaN	NaN	NaN	NaN	NaN	211.182	NaN	3538.74	509.328	3287.06	919.911	1885.38	NaN	NaN	NaN	NaN	NaN	NaN	NaN	144.604	NaN	2324.1	NaN	997.305	1841.72	213.989	NaN	NaN	NaN	NaN	NaN	NaN	NaN	NaN	NaN	NaN	NaN
A2A7U2;Q8BS54	Zmym6	Isoform of Q8BS54, Protein Zmym6;Zinc finger, MYM-type 6	1	129433.11;139340.59	42.81	NaN	165.13	NaN	1277.92	NaN	NaN	NaN	NaN	1554.37	87.9492	403.4	435.63	392.407	222.123	NaN	NaN	NaN	NaN	NaN	121.039	1716.5	124.386	NaN	NaN	37.8105	19.4836	NaN	NaN	NaN	20.8528	NaN	1706.47	19.2879	7596.09	3125.35	NaN	670.497	423.638	1366.44	244.189	NaN	NaN	NaN	NaN
A2A838;A2A839;A2A841;P48193;P48193-2	Epb4.1;Epb4.1;Epb4.1;Epb41;Epb41	Isoform of P48193, Protein 4.1 (Fragment);Isoform of P48193, Protein 4.1;Isoform of P48193, Protein 4.1;Protein 4.1;Isoform of P48193, Isoform 2 of Protein 4.1	19	75148.7;72424.03;97239.68;95911.23;95911.23-2	24866.2	2758.61	36846	6709.18	16150	36216.7	40777.7	68791.9	76956.4	64308.9	58354.7	10904.2	6797.18	6703.29	12762.4	4971.56	8693.07	4493.55	6197.72	15900.4	22286.2	82143	44357	72541.2	81616.3	52074.9	21800.7	14145.5	20784.1	6166.33	17420.3	6891.95	18609.1	19788.4	40717.2	84945.9	67314.7	57154.6	64353.9	33560.4	14915.5	10904.9	40510.5	37581.4	87766.6
A2A863;A2A863-2;A2A863-3;A2A864	Itgb4	Integrin beta-4;Isoform of A2A863, Isoform 2 of Integrin beta-4;Isoform of A2A863, Isoform 3 of Integrin beta-4;Isoform of A2A863, Integrin beta	1	201650.47;201650.47-2;201650.47-3;199866.63	NaN	NaN	NaN	NaN	NaN	NaN	NaN	NaN	NaN	NaN	NaN	NaN	NaN	NaN	NaN	NaN	NaN	NaN	NaN	NaN	4216.5	16901.2	3324.32	NaN	NaN	3274.08	NaN	NaN	NaN	NaN	NaN	NaN	NaN	NaN	NaN	NaN	NaN	NaN	NaN	NaN	NaN	NaN	NaN	NaN	NaN
A2A8E2;Q8BHG2;Q8BHG2-3	0610037L13Rik;Czib;	Isoform of Q8BHG2, Protein 0610037L13Rik;CXXC motif containing zinc binding protein;Isoform of Q80UV9, Isoform 3 of UPF0587 protein C1orf123 homolog	3	15783.06;18020.47;18020.47-3	NaN	15629.2	934.478	4916.31	2794.31	NaN	NaN	NaN	NaN	NaN	NaN	NaN	NaN	NaN	691.397	15339.3	2840.86	5044.37	4557.85	2955.15	NaN	1602.43	NaN	74.9155	3421.38	542.96	NaN	NaN	NaN	11921.3	1039.06	3317.77	2061.24	1627.36	NaN	NaN	NaN	NaN	462.274	NaN	NaN	303.318	4993.79	4776.8	892.907
A2A8L5	Ptprf	Receptor-type tyrosine-protein phosphatase F	5	211489	4521.57	NaN	4568.17	NaN	4698.49	4331.07	5948.9	12370.9	11221.3	8356.49	30775.8	5088.18	NaN	NaN	2303.87	NaN	6095.89	NaN	NaN	NaN	7236.59	15550.6	9802.39	19099.7	10980.8	10708.3	2127.72	NaN	1886.31	NaN	5776.37	5771.4	8178.85	5589.84	6153.99	12428	11466.8	11060.8	9650.18	4560.8	3294.05	NaN	4330.02	5004.38	6762.58
A2A8L9;Q8BW72;Q8BW72-2	Kdm4a	Isoform of Q8BW72, Lysine-specific demethylase 4A;Lysine-specific demethylase 4A;Isoform of Q8BW72, Isoform 2 of Lysine-specific demethylase 4A	1	115974.97;120333.9;120333.9-2	NaN	NaN	NaN	NaN	NaN	NaN	NaN	NaN	NaN	NaN	NaN	NaN	NaN	6380.89	NaN	NaN	NaN	NaN	NaN	NaN	NaN	NaN	NaN	NaN	NaN	NaN	NaN	NaN	NaN	NaN	NaN	NaN	43508.2	NaN	NaN	NaN	NaN	NaN	NaN	NaN	NaN	6478.68	NaN	NaN	NaN
A2A8R7;B2RX14	Zcchc11;Tut4	Isoform of B2RX14, Terminal uridylyltransferase 4;Terminal uridylyltransferase 4	2	185126.09;184649.52	7902.75	9225.42	16221.2	6690.57	10086.8	12492.4	13693	12930.2	17889.5	15141.1	11367.6	2564.31	5624.71	6101.86	NaN	7521.57	5067.3	5688.06	4956.16	5718.31	8606.81	18720.2	15291.3	9399.92	4826.17	4489.72	4145.25	3201.51	NaN	NaN	3590.86	13898.9	16575.2	24125.1	8895.4	34255.3	22530.1	19456.1	18995.4	9140.09	7445.28	9039.28	6681.82	18457.9	NaN
A2A8S2;A2A8S3;Q91VU1	Yipf1	Isoform of Q91VU1, Protein YIPF (Fragment);Isoform of Q91VU1, Protein YIPF (Fragment);Protein YIPF1	2	27491.5;29948.77;34257.5	25996.2	52384.4	20737.3	38112.4	30343.2	36517.4	31043.9	23596.7	6002.54	4483.05	NaN	2200.77	NaN	NaN	65021.4	NaN	37221.2	21816.8	28253.2	35561.9	27652.5	27036.8	6612.71	8433.01	NaN	NaN	NaN	20966.7	6357.2	NaN	13889.9	27336.5	34940.6	25795.6	23848.1	20510.1	10457.3	6087.08	NaN	2747.62	NaN	NaN	NaN	NaN	NaN
A2A8T1	Cyp4a32	Cytochrome P450, family 4, subfamily a, polypeptide 32	3	58233.2	NaN	NaN	NaN	NaN	NaN	2628.8	2402.37	8293.65	4026.83	2377.5	1827.29	1519.75	1457.8	NaN	NaN	NaN	NaN	NaN	743.462	3369.57	6183.81	4913.17	4265.97	2123.85	2782.82	715.937	1597.75	NaN	NaN	NaN	NaN	NaN	1063.62	3133.59	3920.34	6924.3	1998.73	502.269	357.806	471.279	276.575	NaN	4389.08	5566.58	1434.3
A2A8U2;A2A8U2-2;A2A8U2-3	Tmem201	Transmembrane protein 201;Isoform of A2A8U2, Isoform Samp1 of Transmembrane protein 201;Isoform of A2A8U2, Isoform 3 of Transmembrane protein 201	3	72499.66;72499.66-2;72499.66-3	6290.28	NaN	12014.3	NaN	3565.92	14856.4	16396.8	NaN	17363.3	14661.5	16498.7	7329.35	57898.2	374005	6863.52	NaN	4646.19	NaN	NaN	5896.1	9712.12	19036.6	11950.4	9397.58	2435.77	6772.73	32290.7	209658	14651.1	NaN	16856.5	NaN	6342.58	14299.5	13798.4	21651.1	17016.9	13577.7	17811.7	15029.1	8673.47	273269	2685.58	14127.2	NaN
A2A8V8;A2A8V9;E9PUK6;E9QKA4;Q52KI8;Q52KI8-2	Srrm1	Isoform of Q52KI8, Serine/arginine repetitive matrix protein 1;Isoform of Q52KI8, Serine/arginine repetitive matrix protein 1;Isoform of Q52KI8, Serine/arginine repetitive matrix protein 1;Isoform of Q52KI8, Serine/arginine repetitive matrix protein 1;Serine/arginine repetitive matrix protein 1;Isoform of Q52KI8, Isoform 2 of Serine/arginine repetitive matrix protein 1	2	102660.24;103715.57;104306.2;101161.95;106862.14;106862.14-2	NaN	NaN	NaN	NaN	NaN	NaN	NaN	292.026	NaN	NaN	NaN	NaN	161.067	967.91	NaN	NaN	NaN	NaN	NaN	NaN	NaN	NaN	NaN	NaN	NaN	NaN	NaN	1227.9	NaN	NaN	NaN	NaN	77.0709	NaN	59.6375	NaN	NaN	NaN	NaN	NaN	NaN	1332.78	NaN	NaN	2024.73
A2A8W8;F6VT22;O08605	Mknk1	Isoform of O08605, MAP kinase-interacting serine/threonine kinase 1, isoform CRA_b;Isoform of O08605, MAP kinase-interacting serine/threonine-protein kinase 1 (Fragment);MAP kinase-interacting serine/threonine-protein kinase 1	2	46543.96;16249.44;47914.58	NaN	21321.1	513.43	12867.6	11482.2	9211.58	4443.01	695.887	NaN	NaN	NaN	NaN	NaN	NaN	533.944	14973.9	3566.03	14424.4	14216.1	12151.3	9416.26	4634.61	NaN	NaN	NaN	NaN	997.083	NaN	470.711	23037.4	4179.27	14642.6	15641.4	9184.85	15594.4	21159.3	8049.85	NaN	NaN	NaN	NaN	6498.95	12651.5	10918.7	NaN
A2A974	Cyp4a12b	Cytochrome P450 4A12B	24	58309.4	131725	25824.7	216022	75637.2	165053	594055	935232	1.56919e+06	1159078	794901	702251	463066	640563	428835	181394	30951.8	185103	95972.8	225294	590697	998261	1.74879e+06	1.33682e+06	1.03231e+06	849872	478770	801895	492821	275500	29104.8	274165	202842	425801	1.36376e+06	1872768	2.754e+06	1824926	1.12342e+06	1058151	590472	824472	442151	769088	905745	1141604
A2A995;E9PZ08	Fyb2;1700024P16Rik	FYN-binding protein 2;Isoform of A2A995, Protein 1700024P16Rik	3	82296.39;89255.24	NaN	NaN	NaN	NaN	1201.31	1453.49	NaN	3725.94	765.879	NaN	NaN	NaN	NaN	NaN	NaN	NaN	NaN	NaN	NaN	NaN	NaN	NaN	NaN	NaN	NaN	NaN	NaN	NaN	1040.11	NaN	1717.55	NaN	NaN	1385.04	1346.38	6558.44	1702.19	NaN	1417.09	NaN	5817.11	NaN	NaN	NaN	NaN
A2A997;A2A998;Q8K182	C8a	Isoform of Q8K182, Complement component C8 alpha chain;Isoform of Q8K182, Complement component C8 alpha chain;Complement component C8 alpha chain	12	65393.33;61008.32;66080.26	6354.24	1977.26	9936.8	2265.97	3829.06	13977.3	9321.07	80436.2	20123.9	16845.3	14607.5	8291.24	14477.9	6940.19	19595.8	26870.9	10496.8	3176.51	1706.14	4357.75	11395.2	25049.8	20848.4	17981.4	12283.4	7548.14	14406.2	9599.73	4367.93	31586.7	5724.5	7065.42	1120.19	5473.22	3809.8	14108.8	10301.4	7967.76	9086.34	6062.38	7284.95	4967.91	11644.9	10818.3	12684.2
A2A9C3;A2A9C3-2	Szt2	KICSTOR complex protein SZT2;Isoform of A2A9C3, Isoform 2 of Protein SZT2	8	377627.02;377627.02-2	618.861	2554.97	NaN	3436.6	3463.79	4391.75	5876.21	4501.03	6933.37	4252.41	2869.2	1629.31	3291.04	1841.24	845.934	2008.29	366.361	2788.28	2420.96	3285.71	3315.76	8416.26	6721.41	2633.85	2348.81	2058.4	2127.39	62.8436	1013.63	5246.74	NaN	4211.39	2639.67	4623.54	4398.33	9165.76	7984.46	3908.01	4262.92	1999.27	5277.06	1628.32	5008.81	4221.36	3161.47
A2A9I0;O35166	Gosr2	Isoform of O35166, Golgi SNAP receptor complex member 2;Golgi SNAP receptor complex member 2	4	19571.55;24725.28	2824.73	NaN	5191.12	2824.68	9637.96	17310.6	12477	33712.1	9435.59	6202.88	5324.96	3452.87	4367.28	6714.46	17107.8	1328.84	9029.32	2258.48	6103.57	16468.2	15669	16256.5	10927.4	4544.39	3901.36	1748.43	4206.14	4188.98	1523.35	779.972	1581.94	10571.6	4219.91	13833.5	13709.8	13541.7	8786.35	5026.37	2045.91	1829.58	1537.76	1475.42	10223.7	7843.19	7282.12
A2A9M5;E9PX48;Q8R1A4;Q8R1A4-2	Dock7	Isoform of Q8R1A4, Dedicator of cytokinesis protein 7;Isoform of Q8R1A4, Dedicator of cytokinesis protein 7;Dedicator of cytokinesis protein 7;Isoform of Q8R1A4, Isoform 2 of Dedicator of cytokinesis protein 7	9	241177.14;238095.88;241438.33;241438.33-2	3681.04	6020.88	6038.18	6027.93	7402.47	12565.4	13137.4	14586	14375.4	10095.7	8006.66	4357.1	2593.42	2668.45	558.562	6310.93	4408.36	5768.31	4699.43	8543.28	8778.33	18666.2	11190.6	13146.4	8366.18	6122.71	2968.88	3725.72	1780.68	6100.29	1636.2	6260.88	5605.62	8707.01	11824.1	14780.1	15422.2	10307.4	10781	6677.71	5779.03	1500.48	7063.33	7918.68	4942.37
A2A9P6;P24788;P24788-2	Cdk11b	Isoform of P24788, Cyclin-dependent kinase 11B;Cyclin-dependent kinase 11B;Isoform of P24788, Isoform 2 of Cyclin-dependent kinase 11B	10	87319.63;91513.44;91513.44-2	772.077	1628.45	NaN	1467.86	1698.62	1585.47	1112.05	11657.2	1522.73	1671.83	NaN	315.079	690.888	17083.3	238.944	1160.52	316.025	2288.81	5424.99	3974.88	NaN	2723.82	2534.34	2024.54	1849.56	1978.36	1336.81	9598.99	2184.75	3081.63	NaN	1675.83	1070.37	2495.49	1564.98	2289.41	NaN	NaN	NaN	NaN	522.068	13346.2	5.91382	11.0509	1.82569
A2A9Q2;Q8BHG1	Nrd1;Nrdc	Isoform of Q8BHG1, Nardilysin;Nardilysin	21	140619.96;132891.28	12363.9	226737	21471.5	163286	114684	100835	55090.4	44097.7	22974.2	9256.71	7078.4	6067.56	16502.1	10640.2	22031.1	209580	36158.4	156818	111858	109928	67020.5	52768.9	22118.6	12634	7220.32	4043.35	11940.5	8903.99	12057.1	195303	27164.9	145639	104356	77752.8	44152.4	43241.3	16270.1	9851.01	4796.75	2783.47	25752	8207.86	110472	128230	34841
A2A9V5;Q9DAM5	Slc25a19	Isoform of Q9DAM5, Mitochondrial thiamine pyrophosphate carrier;Mitochondrial thiamine pyrophosphate carrier	1	24555.26;35618.19	1569.71	NaN	5703.65	NaN	NaN	NaN	NaN	NaN	NaN	18607	18691.6	NaN	NaN	NaN	NaN	NaN	NaN	NaN	NaN	NaN	NaN	NaN	NaN	14834.1	8879.82	4666.61	NaN	NaN	3470.84	NaN	3107.54	NaN	NaN	NaN	NaN	3744.26	4034.65	20223.9	24579.3	11718.3	7749.53	1725.56	1928.58	NaN	NaN
A2A9W7;Q8BMI3	Gga3	Isoform of Q8BMI3, ADP-ribosylation factor-binding protein GGA3;ADP-ribosylation factor-binding protein GGA3	1	70192.36;77972.9	NaN	NaN	NaN	NaN	10123.3	NaN	NaN	NaN	NaN	NaN	NaN	NaN	NaN	NaN	NaN	16982.9	NaN	16293.4	9667.63	5412.2	5193.65	NaN	NaN	NaN	NaN	NaN	NaN	NaN	1253.19	29586.1	2816.85	13478.8	5995.58	7775.61	6038.42	3179.94	NaN	NaN	NaN	NaN	3313.72	NaN	NaN	NaN	NaN
A2AA71	Sec24a	Isoform of Q3U2P1, Protein transport protein Sec24A	26	118654	51378.8	101692	61807.6	91465.9	106475	191202	93385.6	85026.2	32406.2	7797.92	6230.45	2672.09	5573.67	13380	135859	104939	111812	92795.7	92777.5	134565	105791	89249.7	40422.9	12610.2	3934.67	1182.8	5691.52	34787	14992.8	75232.3	19281.6	97263.6	120603	185405	94422.8	76385.9	25326	7413.69	2747.03	1881.96	10765.6	4312.56	103293	99463.1	100075
A2AA85;Q6NXN1;Q6NXN1-2	Szrd1	Isoform of Q6NXN1, SUZ domain-containing protein 1 (Fragment);SUZ domain-containing protein 1;Isoform of Q6NXN1, Isoform 2 of SUZ domain-containing protein 1	3	16277.33;16998.04;16998.04-2	NaN	528.788	NaN	273.821	472.298	NaN	30.5974	NaN	122.997	NaN	NaN	NaN	25.9654	NaN	NaN	574.339	NaN	NaN	349.936	355.52	148.174	8.11453	NaN	NaN	NaN	NaN	NaN	NaN	NaN	938.343	NaN	444.57	176.618	297.226	107.209	247.933	NaN	NaN	NaN	0.5884	NaN	NaN	NaN	NaN	65.3602
A2AAE1;A2AAE1-2;A2AAE1-3;A2AAE1-4;A2AAE1-6	Kiaa1109	Transmembrane protein KIAA1109;Isoform of A2AAE1, Isoform 2 of Uncharacterized protein KIAA1109;Isoform of A2AAE1, Isoform 3 of Uncharacterized protein KIAA1109;Isoform of A2AAE1, Isoform 4 of Uncharacterized protein KIAA1109;Isoform of A2AAE1, Isoform 6 of Uncharacterized protein KIAA1109	2	555364.63;555364.63-2;555364.63-3;555364.63-4;555364.63-6	2153.33	10974.4	3577.2	NaN	NaN	2221.67	4156.04	7385.6	5423.84	5607.02	2439.35	1811.59	1798.2	969.248	503.413	NaN	NaN	NaN	NaN	2217.91	2113.8	5802.06	4131	6965.6	3060.82	2683.37	839.321	233.433	2691.4	NaN	NaN	NaN	NaN	3143.39	3074.3	6506.28	4497.19	2655.62	4556.81	529.95	2395.36	NaN	NaN	2800.97	NaN
A2AAN0;O35250;O35250-2	Exoc7	Isoform of O35250, Exocyst complex component 7;Exocyst complex component 7;Isoform of O35250, Isoform 2 of Exocyst complex component 7	8	78505.53;79960.17;79960.17-2	1240.24	22992.1	1316.36	14923.2	10863.3	12829.8	10276.8	13148.5	5567.72	1430.91	NaN	251.973	866.329	1535.75	2277.08	18988.2	1167.84	14586	10108.1	12235.9	11889.3	17799.3	6236.39	5017.42	1198.04	951.273	264.689	1435.41	2560.54	20888.9	3469.26	16071	6478.64	10789.1	9281	10400.9	8353.35	4600.3	1470.4	2376.95	4869.52	5618.66	22213.5	24624.7	23358.4
A2AB59;A2AB59-2	Arhgap27	Rho GTPase-activating protein 27;Isoform of A2AB59, Isoform 2 of Rho GTPase-activating protein 27	1	97048.58;97048.58-2	NaN	NaN	NaN	NaN	NaN	3263.25	2699.51	NaN	2196.72	NaN	NaN	NaN	NaN	NaN	NaN	NaN	NaN	NaN	1510.22	457.513	NaN	NaN	524.863	NaN	NaN	NaN	NaN	NaN	NaN	10788	NaN	5598.6	4118.35	2413.39	2967.02	4628.26	835.285	3933.57	2090.09	NaN	1853.78	NaN	NaN	NaN	NaN
A2ABV5	Med14	Mediator of RNA polymerase II transcription subunit 14	14	160966	514.679	NaN	4158.6	NaN	NaN	NaN	NaN	3109.25	547.319	604.97	756.168	NaN	2619.85	12700	NaN	NaN	NaN	NaN	NaN	510.908	NaN	1273.95	218.948	314.893	521.021	NaN	2790.56	19901.9	350.388	NaN	NaN	NaN	NaN	2725.35	NaN	1657.19	2997.04	NaN	1147.89	584.535	NaN	9321.38	7956.66	3747.17	7149.86
A2ACC6;E9Q0J2;F8WHN4;Q8BQZ4	Ralgapb	Isoform of Q8BQZ4, Ral GTPase-activating protein subunit beta;Isoform of Q8BQZ4, Ral GTPase-activating protein subunit beta;Isoform of Q8BQZ4, Ral GTPase-activating protein subunit beta;Ral GTPase-activating protein subunit beta	11	166575.23;167942.84;166175.78;165199.52	NaN	4824.72	NaN	NaN	1691.81	NaN	5726.69	32046.7	9442.85	11063.2	14818.7	2392.98	1248.58	NaN	NaN	9770.84	3829.43	1990.6	3332.2	6161.74	5953.43	10340.7	10272.5	10299.6	12382.3	NaN	2762.45	5290.79	1494.18	4750.92	2744.61	4433.18	3535.64	5740.95	5657.52	11503.2	7931.31	2883.94	7418.22	3755.22	3695.36	4228.01	15105.4	11594.7	26679.9
A2ACG7;Q9DBG6	Rpn2	Isoform of Q9DBG6, Dolichyl-diphosphooligosaccharide--protein glycosyltransferase subunit 2;Dolichyl-diphosphooligosaccharide--protein glycosyltransferase subunit 2	26	67502.25;69062.92	11989.7	3867.47	25264.1	3969.22	6998.27	16642.1	29230.2	73620.6	54651.1	83715.6	132402	84788.5	145024	83206.6	7572.09	4157.01	16344	2534.37	5128.93	12923.7	22279.5	55585	49921.4	76944.9	114592	73518.8	150106	85916.4	13211.9	5538.34	16502.4	3460.29	9165.36	24871.7	36098.5	73966.8	62321	90385.6	110825	70977.1	102172	40448.5	115688	141833	113946
A2ACM0;Q8K4Q0	Rptor	Isoform of Q8K4Q0, Regulatory-associated protein of mTOR;Regulatory-associated protein of mTOR	10	149497.31;149471.28	869.638	8110.25	NaN	15387.9	11741	11235.2	6434.56	5264.19	3197.71	887.193	784.552	273.923	944.653	40.6209	NaN	6529.37	1093.14	11458.8	9495.11	9589.23	6349.79	6684.96	2861.06	385.408	274.04	305.734	1043.1	NaN	281.727	2518.73	930.053	6877.27	7642.84	7522.47	1753.82	3263.02	994.607	453.62	260.152	NaN	950.434	NaN	10925.9	11525.6	9016.83
A2ACQ1	Dhx35	RNA helicase	7	78739.8	NaN	NaN	NaN	NaN	NaN	1566.71	2095.39	11027.1	507.278	NaN	NaN	NaN	11719.1	20363.2	NaN	NaN	5992.87	NaN	NaN	NaN	1357.3	NaN	NaN	NaN	NaN	NaN	NaN	5755.14	NaN	NaN	NaN	NaN	NaN	962.966	1221.57	631.793	1717.63	970.493	NaN	NaN	2487.05	6729.06	NaN	NaN	NaN
A2AD03;Q9QXG2	Chm	Isoform of Q9QXG2, Rab proteins geranylgeranyltransferase component A 1;Rab proteins geranylgeranyltransferase component A 1	6	73663.54;73976.96	4615.99	33676.7	4631.7	14493	22408.2	24812.1	12438.7	4924.58	4386.64	1636.92	1014.74	603.279	3409.27	1706.71	15307.8	49026.4	12659.1	21001.2	20941.1	31655.7	21459.4	NaN	7457.73	2967.79	926.561	437.887	3227.58	1946.85	7187.72	83837.4	34508.2	39501	33191	29177.3	20761.4	16606.9	5297.53	4149.53	1734.01	1004.8	8290.05	2838.42	71787.2	90264	12174.5
A2ADA5	Pusl1	tRNA pseudouridine synthase-like 1	1	31992.6	NaN	NaN	822.279	NaN	NaN	NaN	528.573	NaN	NaN	5691.4	9940.52	4216.46	NaN	NaN	NaN	NaN	NaN	NaN	NaN	NaN	NaN	NaN	NaN	4809.26	8111.98	4256.58	4172.29	NaN	NaN	NaN	NaN	NaN	NaN	NaN	NaN	NaN	NaN	9356.68	11678.5	5285.52	446.648	1492.67	NaN	NaN	NaN
A2ADB0;A2ADB1;Q62504;Q62504-2	Spen	Isoform of Q62504, Msx2-interacting protein;Isoform of Q62504, Msx2-interacting protein;Msx2-interacting protein;Isoform of Q62504, Isoform 2 of Msx2-interacting protein	12	398533.79;395983.02;398754.06;398754.06-2	NaN	5501.18	832.774	NaN	NaN	NaN	3192.05	153.244	NaN	NaN	NaN	NaN	1947.41	13093.8	NaN	NaN	NaN	NaN	NaN	32271.5	31511.9	NaN	NaN	NaN	NaN	NaN	1423.01	14318.5	NaN	1844.56	446.976	2768.74	NaN	439.997	NaN	NaN	NaN	NaN	1122.32	NaN	1079.2	10710.5	5629.87	5287.24	NaN
A2ADF7	Slc25a34	Solute carrier family 25 member 34	2	33778.2	3257.73	NaN	NaN	NaN	NaN	6146.05	NaN	5137.58	3387.25	11683.5	14426.6	4251.77	3620.21	NaN	NaN	NaN	NaN	NaN	NaN	NaN	NaN	414.075	2017.8	5433.08	11186.8	4714.72	2483.58	NaN	NaN	NaN	NaN	NaN	NaN	NaN	NaN	NaN	NaN	9246.55	14678.3	4937.59	2161.92	NaN	7129.45	32465.3	8753.7
A2ADH1;F6WHL0;Q9CQY5	Magt1	Isoform of Q9CQY5, Magnesium transporter protein 1;Isoform of Q9CQY5, Magnesium transporter protein 1 (Fragment);Magnesium transporter protein 1	8	41637.78;NaN;37969.52	10085.9	NaN	22233.8	1087.52	5001.25	21860.7	40711.4	51422.7	59830.8	66437.7	65871.1	53337.1	81540.5	50564	6858.3	NaN	10233	3053.48	8048.42	12419.8	26827.1	59299.3	59794.6	67827.5	64130.3	45487.5	81272	50203.7	13222.6	6656.3	14751.4	4295.12	7158.54	30506.6	45324.8	75122.5	59918.8	58355.3	77644.9	43090.5	62070.8	34448.8	59402.7	63847.8	92020.3
A2ADR8;Q8R3G1	Ppp1r8	Isoform of Q8R3G1, Nuclear inhibitor of protein phosphatase 1;Nuclear inhibitor of protein phosphatase 1	7	38399.68;38527.86	11099.4	47418	17085.8	20615.3	22122.1	26392.7	28916.2	27502.3	16160.4	10988.6	16010.3	6622.06	23647.2	341373	13618.1	49754.9	16288.2	18390.7	30080.2	41340.4	29824.8	12480.1	11040.6	NaN	6854.9	7428.49	15651.9	232020	16617.1	112098	27459.4	NaN	40632.6	49565.1	35994.2	50951.5	24602.9	NaN	10178.8	NaN	30631.4	195910	39413.4	41188.6	131885
A2ADS1;D6RG49;Q80XP8;Q922G2;Q922G2-2	Fam76a;Fam76b;Fam76b;Fam76a;Fam76a	Isoform of Q922G2, Protein FAM76A (Fragment);Isoform of Q80XP8, Protein FAM76B;Protein FAM76B;Protein FAM76A;Isoform of Q922G2, Isoform 2 of Protein FAM76A	1	14961.49;26649.23;38555.72;35095.19;35095.19-2	NaN	NaN	NaN	NaN	321.838	NaN	NaN	NaN	3749.36	NaN	2309.54	NaN	NaN	6379.2	NaN	NaN	2013.55	NaN	2362.96	NaN	NaN	NaN	2516.24	NaN	NaN	1899.36	NaN	2928.17	NaN	NaN	NaN	NaN	3851.07	NaN	2664.8	2794.61	NaN	2918.04	NaN	NaN	1871	9368.67	NaN	NaN	NaN
A2ADS6;Q63ZW7	Inadl;Patj	Isoform of Q63ZW7, InaD-like protein;InaD-like protein	2	166220.62;198516.63	NaN	NaN	NaN	NaN	NaN	NaN	NaN	NaN	6205.16	NaN	1652.8	NaN	NaN	NaN	1421.76	NaN	NaN	NaN	NaN	NaN	NaN	6397.53	3427.83	NaN	NaN	NaN	NaN	NaN	6434.16	NaN	NaN	1662.19	3327.79	4803.03	4669.4	9574.28	5981	3289.5	5456.72	5905.78	1029.29	NaN	NaN	NaN	NaN
A2ADY9	Ddi2	Protein DDI1 homolog 2	7	44590.6	3860.75	125651	4569.14	72737.1	47072.8	33494.5	18656.4	7556	6465.11	2661.97	1228.15	922.925	7606.81	3139.73	7959.02	121425	14042.6	68217.9	41733.6	46581.9	32534.4	19545.9	8021.09	5341.98	1723.58	844.331	5959.64	7084.9	4405.05	98032.2	10272.7	54323.7	33303.2	29540.6	13896.8	12742.7	5449.82	5446.62	NaN	516.58	11106.4	4602.11	34176.9	49184.4	156958
A2AE27;Q9DBT5	Ampd2	Isoform of Q9DBT5, AMP deaminase 2;AMP deaminase 2	12	94696;92023.87	2092.98	28580.2	4120.4	30066.3	22886.1	17692.2	13177.8	7510.46	4970.69	4885.53	NaN	3061.43	3424.09	830.643	3162.16	34695.8	7203.94	33705.4	19004.7	23390.7	14091.5	8572.58	4492.38	NaN	59644.3	9388.27	3311.18	5738.67	2276.39	16815.1	5602.36	17779.5	14224	17194.3	5429.95	6045.86	NaN	1160.88	NaN	NaN	6494.9	2488.72	14090.6	22938.7	5718.08
A2AE94;Q99N80	Sytl1	Isoform of Q99N80, Synaptotagmin-like protein 1;Synaptotagmin-like protein 1	2	62500.72;62361.52	321.597	1799.34	906.725	2105.71	541.249	1981.02	1304.95	NaN	NaN	623.125	NaN	NaN	NaN	NaN	578.63	3179.53	472.377	2299.95	2190.39	2414.34	1937.82	4526.59	NaN	NaN	NaN	NaN	NaN	NaN	718.469	NaN	1247.65	1342.34	1591.7	2025.8	2716.1	3876.72	1001.75	343.551	NaN	NaN	819.274	1335.01	NaN	1184.19	NaN
A2AE98;Q80ZK9	Wdtc1	Isoform of Q80ZK9, WD and tetratricopeptide repeats protein 1;WD and tetratricopeptide repeats protein 1	3	68997.49;75732.54	NaN	4041.55	NaN	7196.75	3316.29	5887.72	3253.6	3381.42	NaN	NaN	NaN	NaN	NaN	NaN	NaN	6965.38	NaN	8044.46	4420.5	5035.16	3600.61	1803.29	NaN	NaN	NaN	NaN	NaN	NaN	NaN	3792.49	NaN	4947.44	3056.76	1131.91	951.433	1466.07	NaN	6057.3	NaN	NaN	1438.93	NaN	11288	3877.14	NaN
A2AEE7;Q9R0M0;Q9R0M0-2	Celsr2	Isoform of Q9R0M0, Cadherin EGF LAG seven-pass G-type receptor 2;Cadherin EGF LAG seven-pass G-type receptor 2;Isoform of Q9R0M0, Isoform 2 of Cadherin EGF LAG seven-pass G-type receptor 2	1	316986.44;316986.44;316986.44-2	3176.29	10152.2	6738.3	1520.42	3333.06	1551.84	5198.87	3360.7	6044.15	NaN	NaN	12.806	1828.19	6871.02	666.277	2733.26	8733.14	2005.03	6545.02	3238.98	NaN	6501.03	2228.61	NaN	NaN	NaN	4454.77	NaN	NaN	3138.51	1781.31	540.184	199.92	409.774	1297.68	4511.04	NaN	NaN	NaN	NaN	2000.96	2411.13	NaN	NaN	NaN
A2AEM2;Q99LI2	Clcc1	Isoform of Q99LI2, Chloride channel CLIC-like 1, isoform CRA_a;Chloride channel CLIC-like protein 1	9	61240.03;60621.23	459.304	NaN	381.656	2054.29	NaN	1753.19	2653.1	1363.3	5125.03	2030.69	2164.64	974.401	310.197	2213.82	NaN	NaN	NaN	NaN	NaN	1442.04	1765.89	4146.68	3197.72	2434.13	1607.47	2685.94	1075.13	546.135	592.77	NaN	1301.21	NaN	1528.27	3351.45	5724.7	8950.8	5854.54	3067.32	724.721	888.776	1160.84	1281.81	1808.75	3547.57	6362.9
A2AER4;Q9R0M8	Slc35a2	Isoform of Q9R0M8, UDP-galactose translocator;UDP-galactose translocator	3	41066.18;40765.82	1192.53	NaN	12.1518	1414.39	1130.76	1549.38	1501.21	2903.21	295.162	244.792	NaN	NaN	NaN	NaN	2475.79	NaN	2288.17	1055.8	NaN	NaN	1641.58	NaN	NaN	NaN	NaN	NaN	NaN	NaN	364.147	NaN	NaN	2859.65	5083.6	2797.56	1779.41	1757.57	499.582	NaN	NaN	NaN	NaN	NaN	NaN	1311.56	NaN
A2AER8;Q91VJ5	Pqbp1	Isoform of Q91VJ5, Polyglutamine-binding protein 1 (Fragment);Polyglutamine-binding protein 1	2	27586.11;30597.46	NaN	NaN	NaN	NaN	NaN	NaN	NaN	13029	NaN	1966.81	NaN	NaN	15815.3	131022	NaN	NaN	3836.86	2549.12	1139.59	NaN	15695.5	11844.2	14648.3	NaN	NaN	NaN	8943.13	199377	6659.31	16003.7	4473.73	7599.7	9467.23	19296.9	16988.4	19037.2	12448.3	NaN	NaN	NaN	4334.48	224044	54276.2	46788.5	57353.1
A2AES1;Q9Z0V7	Timm17b	Isoform of Q9Z0V7, Mitochondrial import inner membrane translocase subunit Tim17-B (Fragment);Mitochondrial import inner membrane translocase subunit Tim17-B	1	15557.18;18352.1	NaN	NaN	NaN	NaN	NaN	NaN	NaN	NaN	NaN	NaN	NaN	1147.69	1175.07	NaN	NaN	NaN	NaN	NaN	NaN	NaN	NaN	NaN	NaN	NaN	NaN	NaN	874.654	NaN	NaN	NaN	NaN	NaN	NaN	NaN	NaN	NaN	NaN	NaN	NaN	NaN	NaN	NaN	NaN	NaN	NaN
A2AEW5;A2AEW6;Q8VD04	Gripap1	Isoform of Q8VD04, GRIP1-associated protein 1 (Fragment);Isoform of Q8VD04, GRIP1-associated protein 1 (Fragment);GRIP1-associated protein 1	1	56401.18;54614.22;92715.07	NaN	431.229	NaN	NaN	NaN	NaN	NaN	NaN	NaN	NaN	NaN	NaN	NaN	NaN	NaN	7294.86	NaN	NaN	NaN	1640.5	NaN	NaN	NaN	NaN	NaN	NaN	NaN	NaN	NaN	732.04	NaN	NaN	110.02	NaN	2118.95	2653.35	NaN	NaN	NaN	NaN	NaN	NaN	203.852	NaN	NaN
A2AEX6;A2AEX7;A2AEX8;A2AEY1;A2AEY2;P97447;P97447-2	Fhl1	Isoform of P97447, Four and a half LIM domains protein 1;Isoform of P97447, Four and a half LIM domains protein 1;Isoform of P97447, Four and a half LIM domains 1, isoform CRA_b;Isoform of P97447, Four and a half LIM domains protein 1 (Fragment);Isoform of P97447, Four and a half LIM domains 1, isoform CRA_c;Four and a half LIM domains protein 1;Isoform of P97447, Isoform 2 of Four and a half LIM…	2	35080.54;23686.26;33563.56;26714.84;36260.96;31888.71;31888.71-2	4370.9	34563.3	7524.09	30310.2	19173.9	25535.5	12075.7	13153.6	6257.01	2625.67	NaN	290.549	1053.01	676.296	1884.72	51815.3	3271.82	10800.3	9844	NaN	10874.6	3282.16	4818.46	NaN	NaN	NaN	NaN	NaN	3473.91	41062.1	8950.51	18463.9	10059	16863.1	9788.34	12122.3	6130.57	4202.07	NaN	852.146	4585.25	2831.12	34014.9	25226.7	12581.4
A2AF47;A2AF67	Dock11	Dedicator of cytokinesis protein 11;Isoform of A2AF47, Dedicator of cytokinesis protein 11	1	237771.23;218243.93	NaN	NaN	NaN	NaN	NaN	727.392	1668.64	4734.72	2931.63	NaN	NaN	1475.09	1819.47	5233.15	NaN	NaN	NaN	NaN	NaN	NaN	NaN	NaN	3714.1	NaN	NaN	NaN	NaN	1200.88	420.413	NaN	618.084	2247.06	2717.6	1469.55	NaN	6874.42	4674.95	3080.62	3255.87	1685.54	2774.79	4343.13	4663.26	2863.43	14858.4
A2AFF6;O35638	Stag2	Isoform of O35638, Cohesin subunit SA-2;Cohesin subunit SA-2	12	145706.38;141281.35	276.021	NaN	708.542	18093.7	13156.8	11745.5	1791.42	1071.19	NaN	21999.8	33953.4	NaN	2622.15	7300.36	261.482	8507.61	NaN	6102.54	6662.32	NaN	NaN	NaN	1660.2	NaN	NaN	NaN	NaN	2079.44	NaN	61496.5	NaN	35356	24342.1	2266.34	5419.93	NaN	NaN	639.192	NaN	NaN	NaN	4077.52	17214.6	11104.5	15783.7
A2AFK4	Mtg2	Mitochondrial ribosome-associated GTPase 2	1	44003.3	4684.85	NaN	7804.47	NaN	33882.8	NaN	7567.53	NaN	5178.37	23795.6	45742.1	26065	27097.8	8847.65	2408.82	NaN	4835.96	NaN	NaN	4582.52	NaN	9167.5	3316.24	NaN	39653.6	26500.6	23588.4	9806.74	6766.44	NaN	12190.5	NaN	NaN	NaN	NaN	NaN	6432.5	32961.7	52112	29906.9	36967.5	6523.93	NaN	NaN	NaN
A2AFM1;P08680	Alas2	Isoform of P08680, 5-aminolevulinate synthase;5-aminolevulinate synthase, erythroid-specific, mitochondrial	3	63078.32;64753.23	NaN	NaN	2315.5	NaN	NaN	NaN	NaN	NaN	NaN	4021.92	13255	4581.72	2978.39	NaN	NaN	NaN	NaN	NaN	NaN	NaN	NaN	NaN	NaN	2427.89	6425.48	3930.41	2968.65	434.463	NaN	NaN	NaN	NaN	NaN	NaN	NaN	NaN	NaN	3651.13	8207.26	3834.36	1961.8	NaN	2109.34	770.153	NaN
A2AFQ0;Q7TMY8;Q7TMY8-3	Huwe1	Isoform of Q7TMY8, E3 ubiquitin-protein ligase HUWE1;E3 ubiquitin-protein ligase HUWE1;Isoform of Q7TMY8, Isoform 3 of E3 ubiquitin-protein ligase HUWE1	41	482691.66;482634.61;482634.61-3	3557.06	64185	3039.73	64225.1	46584.7	34265.4	20673	25240.1	5231.56	2201.36	1828.57	1709.61	4414.85	4071.22	4268.49	63697	9964.82	69898.2	45709.6	42808	32633.4	21813.8	6771.41	6078.61	5112.54	NaN	4330.58	8877.22	2613.38	53888.2	5840.27	52864.6	31681.4	23484	15442.4	14390.9	7531.31	2716.95	4830.1	NaN	7256.48	2365.64	44365.6	43887.9	31305
A2AFQ9;E9PUU4;Q8BX17	Gemin5	Isoform of Q8BX17, Gem-associated protein 5;Isoform of Q8BX17, Gem-associated protein 5;Gem-associated protein 5	13	166521.24;166748.51;166592.32	4014	15438	1134.95	21122	21702.4	23117.2	13015.6	19130.6	4723.58	2415.02	2152.64	2182.79	1714.66	4765.21	335.279	6661.58	1107.92	19233.3	27481.4	25659.1	11804.7	11947.9	5543.55	1498.78	2696.56	820.9	948.796	2957.41	1021.76	27482.7	2126.84	17697.2	17079.8	16671.6	7731.46	8744.97	3600.25	3994.12	2121.81	979.364	5056.95	6171.31	8324.45	8457.44	20984
A2AFW6;Q791V5;Q9D050	Mtch2	Isoform of Q791V5, Mitochondrial carrier homolog 2;Mitochondrial carrier homolog 2;Isoform of Q791V5, Mitochondrial carrier homolog 2	9	32344.91;33499.11;34554.3	510918	16245.2	1.19675e+06	90598.4	214746	501824	552829	825734	990880	4.58591e+06	5.97339e+06	2.44644e+06	2.04185e+06	618750	342361	14228.3	783966	77281.3	94531.4	279870	417632	1.02661e+06	853244	5098197	5.12457e+06	2.20651e+06	2.3577e+06	515266	724552	15917	1417873	121857	249626	576523	733756	1.12703e+06	1.32256e+06	4.7501e+06	7.00986e+06	3.60589e+06	2.92833e+06	527785	2.98924e+06	3876695	932650
A2AFY7;E9PVB5;E9PVB5-2	Ttc17	Isoform of E9PVB5, Tetratricopeptide repeat protein 17;Tetratricopeptide repeat protein 17;Isoform of E9PVB5, Isoform 2 of Tetratricopeptide repeat protein 17	3	108133.22;135520.82;135520.82-2	NaN	NaN	NaN	NaN	74485.5	NaN	NaN	NaN	NaN	NaN	NaN	NaN	NaN	NaN	NaN	NaN	NaN	NaN	NaN	NaN	NaN	NaN	NaN	NaN	NaN	NaN	NaN	NaN	35338.5	9492.7	39214.9	27173.7	58022.4	196940	341811	394921	NaN	144047	NaN	NaN	107014	55934.9	7380.41	6596.22	1582.22
A2AG36;Q562G0;Q9JJI6	Pigo	Isoform of Q9JJI6, GPI ethanolamine phosphate transferase 3;Isoform of Q9JJI6, GPI ethanolamine phosphate transferase 3;GPI ethanolamine phosphate transferase 3	4	116443.37;120071.61;119156.48	616.716	NaN	NaN	6857.97	1918.77	3807	4306.47	12775	6060.07	4616.46	4824.84	2907.15	2467.64	711.579	NaN	NaN	NaN	NaN	NaN	1527.08	4549.13	10598.1	7213.91	3104.78	4573.45	2949.52	1959.63	NaN	NaN	NaN	NaN	NaN	701.338	2414.68	4387.5	11047.2	5096.82	4824.46	2588.79	1686.07	2628.84	561.52	14062.4	2664.41	11203.3
A2AG39	Stoml2	Isoform of Q99JB2, Stomatin-like protein 2, mitochondrial (Fragment)	1	30874.3	NaN	NaN	NaN	NaN	NaN	NaN	NaN	NaN	NaN	NaN	NaN	NaN	NaN	NaN	NaN	NaN	NaN	NaN	NaN	NaN	NaN	NaN	NaN	NaN	NaN	NaN	NaN	NaN	NaN	NaN	NaN	NaN	NaN	NaN	NaN	NaN	NaN	NaN	NaN	NaN	NaN	NaN	NaN	NaN	39380.5
A2AG68;Q64430	Atp7a	Isoform of Q64430, Copper-transporting ATPase 1;Copper-transporting ATPase 1	1	162029.88;161958.8	NaN	4194.36	NaN	1501.29	NaN	NaN	NaN	NaN	NaN	NaN	NaN	NaN	NaN	NaN	NaN	12925.9	714.939	NaN	2108.3	657.296	NaN	NaN	NaN	NaN	NaN	NaN	NaN	NaN	NaN	6025.73	NaN	758.966	NaN	NaN	NaN	NaN	NaN	NaN	NaN	NaN	NaN	NaN	NaN	NaN	NaN
A2AGD9;A2AGE0;Q8VCT9	Tesk2	Isoform of Q8VCT9, Dual-specificity testis-specific protein kinase 2;Isoform of Q8VCT9, Dual-specificity testis-specific protein kinase 2;Dual specificity testis-specific protein kinase 2	1	60195.46;35704.09;63470.08	NaN	17371.7	NaN	9031.87	4726.98	5225.94	908.914	NaN	NaN	NaN	NaN	NaN	NaN	NaN	2588.6	25055.2	2904.28	12308.6	11686.9	8785.19	10268.1	NaN	NaN	NaN	NaN	NaN	NaN	NaN	NaN	12008.5	1515.07	7394.66	6249.68	5984.47	NaN	NaN	NaN	NaN	NaN	NaN	NaN	NaN	7362.58	8408.18	6136.01
A2AGH6;A2AGH6-2;A2AGH8;A2AGH9	Med12	Mediator of RNA polymerase II transcription subunit 12;Isoform of A2AGH6, Isoform 2 of Mediator of RNA polymerase II transcription subunit 12;Isoform of A2AGH6, Mediator of RNA polymerase II transcription subunit 12;Isoform of A2AGH6, Mediator of RNA polymerase II transcription subunit 12	9	244561.11;244561.11-2;240877.14;243536.06	189.284	NaN	NaN	NaN	NaN	NaN	NaN	1315.69	NaN	NaN	NaN	1167.57	NaN	3723.19	NaN	NaN	NaN	NaN	NaN	221.547	NaN	4947.95	NaN	NaN	24811	13800.4	10554.2	11068.8	NaN	NaN	NaN	NaN	87.7054	NaN	NaN	NaN	2078.84	2103.91	NaN	NaN	161.857	8673.32	NaN	NaN	NaN
A2AGL8;Q9D304	Rnf128	Isoform of Q9D304, E3 ubiquitin-protein ligase RNF128;E3 ubiquitin-protein ligase RNF128	1	44393.21;46276.48	NaN	NaN	NaN	NaN	NaN	4585.15	2967.65	NaN	3420.54	NaN	NaN	NaN	NaN	NaN	1372.13	NaN	NaN	NaN	1088.23	1079.87	3930.81	3912.71	2939.06	NaN	NaN	NaN	NaN	NaN	NaN	NaN	NaN	NaN	2057.94	NaN	NaN	NaN	NaN	NaN	NaN	NaN	NaN	NaN	NaN	NaN	NaN
A2AGM2;Q9DCL4	Mettl15	Isoform of Q9DCL4, Probable methyltransferase-like protein 15 (Fragment);12S rRNA N4-methylcytidine methyltransferase	2	25339.93;45281.95	NaN	NaN	NaN	9557.16	4885.71	7359.48	5448.19	NaN	2049.37	1488.25	NaN	NaN	1464.01	NaN	NaN	NaN	NaN	4952	8238.12	7056.32	NaN	NaN	NaN	NaN	5105.21	NaN	1724.04	NaN	NaN	NaN	NaN	NaN	NaN	NaN	NaN	NaN	NaN	12874.5	17548.8	3769.66	919.15	NaN	1924.57	2856.62	NaN
A2AGS6;Q4QQM4	Trp53i11	Isoform of Q4QQM4, Tumor protein p53-inducible protein 11 (Fragment);Tumor protein p53-inducible protein 11	1	9597.28;20910.72	NaN	NaN	NaN	NaN	NaN	NaN	NaN	NaN	NaN	NaN	NaN	NaN	NaN	NaN	NaN	NaN	NaN	NaN	NaN	NaN	NaN	NaN	NaN	NaN	NaN	NaN	NaN	NaN	NaN	NaN	512.644	785.327	NaN	NaN	1229.01	2607.8	2406.95	1444.53	NaN	NaN	925.62	732.741	NaN	NaN	NaN
A2AGT5;A2AGT5-2;A2AGT5-3;K3W4R5;Z4YL78	Ckap5	Cytoskeleton-associated protein 5;Isoform of A2AGT5, Isoform 2 of Cytoskeleton-associated protein 5;Isoform of A2AGT5, Isoform 3 of Cytoskeleton-associated protein 5;Isoform of A2AGT5, Cytoskeleton-associated protein 5;Isoform of A2AGT5, Cytoskeleton-associated protein 5	17	225634.64;225634.64-2;225634.64-3;225635.58;218707.54	3024.44	3349.62	4664.11	2456.77	2399.02	2956.36	3913.9	9399.71	8197.26	5361.05	5671.19	3970.14	3574.9	9523.93	3762.72	6472.4	2602.26	2862.11	2443.79	3479.25	2429.78	7124.1	6821.9	5300.49	5894.62	916.965	4119.64	9427.43	1576.03	9384.33	5168.63	4265.65	4862.89	4084.15	3945.57	6503.71	7418.42	4192.56	7707.71	2713.31	5386.25	13876.4	10359.2	13521.1	44721.7
A2AH25;Q5FWK3	Arhgap1	Isoform of Q5FWK3, Rho GTPase-activating protein 1;Rho GTPase-activating protein 1	15	54437.27;50410.68	9079.83	45160.2	7907.52	21485.5	15799.1	13305.1	3468.06	12149.8	2356.85	948.219	1674.7	NaN	689.031	15446.3	9216.41	51309.8	12845.7	16349.6	13157.3	12892.3	6853.42	5712.44	2636.38	973.749	524.697	NaN	1054.48	5101.8	6727.23	55342	9805.79	17874.3	10557	9202.26	5263.09	5736.7	2037.93	2375.48	NaN	NaN	4331.63	3393.96	19773.7	24297.5	24459.2
A2AH59;A2AH60;P59280	Klhl8	Isoform of P59280, Kelch-like protein 8;Isoform of P59280, Kelch-like protein 8;Kelch-like protein 8	1	49017.06;61294.94;69787.96	NaN	1133.85	NaN	NaN	NaN	NaN	NaN	NaN	NaN	NaN	NaN	NaN	NaN	NaN	NaN	NaN	NaN	NaN	NaN	NaN	NaN	NaN	NaN	NaN	NaN	NaN	NaN	NaN	NaN	NaN	NaN	NaN	NaN	NaN	NaN	NaN	NaN	NaN	18746.3	NaN	NaN	NaN	NaN	NaN	NaN
A2AH85;O08810	Eftud2	Isoform of O08810, 116 kDa U5 small nuclear ribonucleoprotein component;116 kDa U5 small nuclear ribonucleoprotein component	37	109491.88;109360.69	10809.8	10799.2	21842.4	12660.2	10598.3	15301	13129.2	29030.5	11546.3	9509.65	10399.2	5880.6	29093.1	294917	6518.46	9266.94	8258.94	9942.68	7589.76	8794.43	7477.28	13165.2	9438.45	4743.18	9635.48	3005.24	22293.7	279766	8719.93	6843.96	7962.58	11637.9	11777.7	15914.4	13219.1	19611.4	10230.9	5950.71	9028.21	4008.43	12270.6	277006	38918.8	42011.4	45254.8
A2AHJ7;A2AHK0;Q80UP3	Dgkz	Isoform of Q80UP3, Diacylglycerol kinase;Isoform of Q80UP3, Diacylglycerol kinase;Diacylglycerol kinase zeta	4	105900.47;125127.62;104031.23	7520.19	48172	14328.1	27960.3	20827.7	38787.2	33614.9	82791.7	28792.9	19730.8	13845.7	8748.14	10430.3	9340.61	33112.6	40299	15519.7	8296.47	21525.3	39834.3	38682.4	48808.6	27485.8	9409.16	10567.1	5887.19	3732.32	8098.96	6210.44	41217.6	13652.6	16980.5	25037.6	39210.7	34916.4	43623.8	34275	23938	26083.4	15186.8	23992.1	19228.7	37135.8	40768	56768.6
A2AHQ7;Q8BWJ3	Phka2	Isoform of Q8BWJ3, Phosphorylase b kinase regulatory subunit alpha, liver isoform;Phosphorylase b kinase regulatory subunit alpha, liver isoform	19	133807.15;138492.36	7148.99	64949.1	842.758	147224	100315	69995.8	24688.1	37861.8	3505.06	950.003	4782.3	329.934	6481.93	4638.97	3700.01	77329	11331.5	162120	105209	101073	71591.3	48531.7	15727.6	7528.72	411.783	2210.07	1987.83	3729.82	638.927	36501.2	3993.1	124232	70526.8	48223.3	30160.5	17954.4	5305.9	2588.08	99184.2	299.101	15123.6	1977.92	78566.3	79192.3	66600.6
A2AI05;A2AI05-2	Ndor1	NADPH-dependent diflavin oxidoreductase 1;Isoform of A2AI05, Isoform 2 of NADPH-dependent diflavin oxidoreductase 1	3	67183.17;67183.17-2	658.542	21366.3	817.208	10325.6	5959.23	6163.73	2380.64	1260.68	NaN	NaN	NaN	NaN	NaN	NaN	682.981	19508.3	2884.92	9723.24	3927.78	5298.53	3654.25	4871.1	1484.19	NaN	NaN	NaN	NaN	NaN	1455.84	18567.1	1989.5	6545.41	4658.03	4887.33	1917.93	659.704	NaN	NaN	NaN	NaN	1603.69	NaN	9075.41	11235.6	17503.1
A2AI08	Tprn	Taperin	2	80088.9	NaN	NaN	NaN	NaN	NaN	NaN	NaN	NaN	NaN	NaN	NaN	NaN	NaN	NaN	NaN	NaN	NaN	NaN	NaN	NaN	NaN	NaN	NaN	NaN	NaN	NaN	NaN	NaN	NaN	NaN	NaN	NaN	NaN	NaN	NaN	NaN	NaN	NaN	NaN	NaN	NaN	NaN	15035.2	18287.4	17372.2
A2AI87;A2AI88;A2AI89;P18826;P18826-2	Phka1	Isoform of P18826, Phosphorylase b kinase regulatory subunit alpha, skeletal muscle isoform;Isoform of P18826, Phosphorylase b kinase regulatory subunit alpha, skeletal muscle isoform;Isoform of P18826, Phosphorylase b kinase regulatory subunit alpha, skeletal muscle isoform;Phosphorylase b kinase regulatory subunit alpha, skeletal muscle isoform;Isoform of P18826, Isoform 2 of Phosphorylase b ki…	12	138775.56;137104.7;135604.07;138824.7;138824.7-2	1838.18	22441.4	1209.97	66712.8	46480.4	33008	14805.7	29461.9	2308.76	2621.49	604.598	1410.71	2631.04	569.867	1537.89	39927.8	4846.53	80397.9	42951.1	49120.9	29774.2	21655.3	5347.75	1911.76	2459.21	783.461	1596.19	1596.38	485.597	17850.5	844.195	65071.3	38491.7	26273.8	12558.6	12033.5	2136.74	5834.88	NaN	73034.3	6652.77	1380.2	23855.9	33485.1	23371.1
A2AIG8;A2AIG8-2	Accs	1-aminocyclopropane-1-carboxylate synthase-like protein 1;Isoform of A2AIG8, Isoform 2 of 1-aminocyclopropane-1-carboxylate synthase-like protein 1	3	56878.83;56878.83-2	812.047	9016.5	870.875	4606.43	2744.5	4614.55	2556.32	766.005	NaN	NaN	NaN	NaN	NaN	NaN	NaN	7733.67	703.407	2648.63	2447.59	3537.83	2619.33	625.807	672.379	NaN	NaN	NaN	NaN	NaN	653.825	5226.33	2736.63	5050.53	4994.76	2014.9	719.065	418.543	NaN	NaN	NaN	NaN	228.529	NaN	11082.4	7287.17	21228.2
A2AIL4	Ndufaf6	NADH dehydrogenase (ubiquinone) complex I, assembly factor 6	3	38362.2	NaN	NaN	2703.45	NaN	NaN	NaN	NaN	NaN	NaN	2977.4	3310.37	1497.76	NaN	NaN	NaN	NaN	NaN	NaN	NaN	NaN	NaN	NaN	NaN	2629.25	3779.47	NaN	NaN	NaN	NaN	NaN	NaN	NaN	NaN	NaN	NaN	NaN	NaN	4754.72	4679.85	3020.08	1628.35	NaN	NaN	530.7	NaN
A2AIM4;P58774-2	Tpm2	Isoform of P58774, Tropomyosin beta chain;Isoform of P58774, Isoform 2 of Tropomyosin beta chain	6	32993.83;32957.74	1582.29	7732.23	3420.21	5720.18	5486.18	11139.1	9681.74	26215.3	14703.3	5476.16	NaN	NaN	2489.5	NaN	3936.39	7105.65	3535.61	5218.85	3814.28	5891.91	4205.37	10440.7	9815.25	NaN	NaN	1196.69	NaN	NaN	8119.63	NaN	2418.1	NaN	NaN	NaN	2047.45	8587.97	7698.84	3815.93	NaN	1252.34	NaN	NaN	11450.2	5623.08	25824.3
A2AIN5;P21855;Q3UB58;Q3UNJ0;Q3UZ35	Cd72	Isoform of P21855, B-cell differentiation antigen CD72;B-cell differentiation antigen CD72;Isoform of P21855, B-cell differentiation antigen CD72;Isoform of P21855, B-cell differentiation antigen CD72;Isoform of P21855, B-cell differentiation antigen CD72	1	39530.69;40347.47;34608.59;38565.47;41122.3	214904	NaN	253927	438.295	NaN	15465.5	9131.77	101063	12829.9	13243.1	20288.4	1111.95	NaN	4304.64	118457	NaN	428012	NaN	366.935	4552.12	11931.6	17594	16347.8	15924.8	18637.4	1229	3410.92	9015.16	19081.8	NaN	55962.8	1245.49	1612.26	6509.91	12093.1	17816.1	10509	5783.92	4891.83	1083.66	4139.23	45309.7	51451.5	38053.1	29106.1
A2AIV2;E9PZY8	Virma;1110037F02Rik	Protein virilizer homolog;Isoform of A2AIV2, Protein 1110037F02Rik	11	201439.2;207170.71	905.99	1914.06	NaN	2525.96	1677.39	3397.67	2988.56	9144.83	4123.56	1917.05	3080.33	965.293	10506.8	23136.4	NaN	899.204	NaN	998.478	1011.93	1444.94	1509.96	2038.62	1623.58	1043.94	740.096	1346.19	7179.75	22005.2	256.541	8538.15	5197.41	5222.03	5998.23	2671.29	3553.49	4448.71	2154.3	1986.71	2050.74	1968.66	4684.44	15516.9	10536	13987.6	14625
A2AJ15	Man1b1	Endoplasmic reticulum mannosyl-oligosaccharide 1,2-alpha-mannosidase	14	75149.9	96892.7	5770.43	86822.1	35286.7	18646.5	30110.8	14859.2	11044.1	8538.39	3214.35	2665.75	1268.11	2655.48	3098.04	136268	8786.21	130557	19375.9	13335.2	16763.9	12637.4	12175.6	8331.22	4041.62	1773.96	575.487	1266.41	1113.5	8930.22	473.542	16769.6	58081.8	53723.7	26940	14964.5	14756.6	6436.34	4241.69	2632.57	1827.66	4118.47	4777.78	19242	19082.6	3789.55
A2AJ26;P41234	Abca2	Isoform of P41234, ATP-binding cassette sub-family A member 2;ATP-binding cassette sub-family A member 2	1	270524.54;270508.58	1229.42	NaN	1226.99	2579.44	3428.82	4961.01	7874.25	10639.7	5092.06	4499.34	2964	NaN	NaN	944	379.022	NaN	717.147	NaN	137.539	6818.27	4772.9	8666.15	3659.77	269.776	1312.17	NaN	36.9719	NaN	NaN	NaN	NaN	NaN	812.808	2895.56	1248.68	1871.15	NaN	NaN	4206.72	NaN	NaN	NaN	3226.72	2487.42	3879.1
A2AJ72;Q3TIX6	Fubp3	Isoform of Q3TIX6, MCG130458;Far upstream element (FUSE)-binding protein 3	17	61447.32;61959.94	11367.6	3455.58	17035.9	NaN	23240.3	38914.9	49156.1	59453.2	50547.1	31135.8	28845.1	16268.2	61115.5	267601	9023.85	12859.2	6435.82	NaN	15265.3	40903.5	49230.9	89230.7	40878	35167.5	28802.9	16129.2	38425.3	279819	7008.25	11562.5	13890.7	10842.8	19541.4	36876.7	47631.6	73153.7	50581.6	24352.4	31922.9	22451.9	45347.3	287420	46767.7	55818.5	7908.65
A2AJ88;A2AJ88-2	Pnpla7	Patatin-like phospholipase domain-containing protein 7;Isoform of A2AJ88, Isoform 2 of Patatin-like phospholipase domain-containing protein 7	10	150494.27;150494.27-2	2520.99	NaN	NaN	NaN	98.105	2860.44	11131.8	15529.1	11274	8686.78	4320.3	8374.86	40382.1	1941.94	NaN	NaN	NaN	NaN	268.683	2809.45	6003.35	11050.3	9275.22	8016.15	3836.95	1041.39	3376.9	NaN	1733.45	NaN	NaN	NaN	1169.77	2052.96	6283.91	12837.8	9395.75	7382.22	3765.75	2879.92	3667.74	1444.92	3728.12	8103.34	5162.7
A2AJB2	Tmem141	Transmembrane protein 141	2	11892.7	NaN	NaN	NaN	NaN	NaN	NaN	NaN	NaN	NaN	176.45	455.6	353.208	854.31	NaN	NaN	NaN	NaN	NaN	NaN	NaN	NaN	NaN	104.739	NaN	431.146	738.921	539.934	NaN	NaN	NaN	NaN	NaN	NaN	NaN	NaN	NaN	NaN	165.536	630.94	1294.84	675.146	65.0799	10689.1	20693	NaN
A2AJI0;A2AJI0-2;A8Y5P4;F6WF36	Map7d1	MAP7 domain-containing protein 1;Isoform of A2AJI0, Isoform 2 of MAP7 domain-containing protein 1;Isoform of A2AJI0, MAP7 domain-containing protein 1;Isoform of A2AJI0, MAP7 domain-containing protein 1 (Fragment)	3	93275.68;93275.68-2;90092.17;NaN	1481.2	18703.4	1750.05	7167.9	9994.6	7775.18	7537.44	NaN	6476.67	2050.78	4970.99	1775.76	1530.7	1433.65	1534.44	16755.8	1769.06	10197.3	8578.99	7097.24	7138.79	9544.25	6651.45	5913.42	NaN	1889.69	2826.76	2384.16	1979.01	19724.7	5282.56	9819.42	11091.6	11053.4	5873.29	15887.9	10851.8	7851.1	NaN	3630.28	6306.73	6615.33	6706.88	6807.16	22872.9
A2AJK6;A2AJK6-3	Chd7	Chromodomain-helicase-DNA-binding protein 7;Isoform of A2AJK6, Isoform 3 of Chromodomain-helicase-DNA-binding protein 7	8	334060.56;334060.56-3	4087.97	NaN	3301.87	NaN	NaN	1354.84	1613.99	6029.61	3160.63	3109.51	2619.27	730.861	7069.96	66594.8	371.17	NaN	NaN	NaN	NaN	NaN	1171.64	4078.6	2033.39	2193	1832.67	697.355	6553.53	90905.2	3745.41	NaN	4904.12	NaN	1779.58	2363.17	1821.81	9788.09	5823.8	3181.8	4565.75	1665.33	1480.73	77098	NaN	13276.3	NaN
A2AJK8;Q91Z38	Ttc1	Isoform of Q91Z38, Tetratricopeptide repeat protein 1;Tetratricopeptide repeat protein 1	3	28553.72;33262.93	3308.31	58453.2	NaN	55188.5	46942.9	42092.7	29562.9	9793.67	16977.5	5492.34	4481.39	NaN	5572.68	4517.22	5789.36	51596	8602.05	52779.5	17283.8	43695.1	38049.4	37247.7	21304.1	11198.6	NaN	NaN	3883.9	NaN	10221.1	64979.3	13076.4	62097.9	48818.3	43212.2	35991.7	34096	24906.2	14593.9	12485	NaN	6194.88	11846.2	14871.9	20395.3	NaN
A2AJL3	Fggy	FGGY carbohydrate kinase domain-containing protein	26	60336.4	4343.7	71265.2	5664.87	41144.1	28243.3	21453.4	13012.5	14610.2	4053.23	2193.62	1532.42	1350.16	3112.33	886.21	5830.24	68658.1	14697.2	28733	23929.6	24804.7	15828.6	11278.7	4006.58	876.307	732.916	NaN	1766.33	306.259	2726.23	58953.2	7597.4	28110.2	18806.5	15391	6201.2	7195.93	1834.59	1329.43	514.218	449.664	3951.94	803.579	37904.5	36906.4	41161
A2AJP9;A2AJQ0;A8Y5Q0;Q3UV70	Pdp1	Isoform of Q3UV70, MCG54027, isoform CRA_a;Isoform of Q3UV70, [Pyruvate dehydrogenase [acetyl-transferring]]-phosphatase 1, mitochondrial;Isoform of Q3UV70, [Pyruvate dehydrogenase [acetyl-transferring]]-phosphatase 1, mitochondrial;[Pyruvate dehydrogenase [acetyl-transferring]]-phosphatase 1, mitochondrial	2	63835.46;67616.08;65459.32;61180.27	1303.89	NaN	3328.93	NaN	295.809	1364.41	1182.91	NaN	1597.24	6978.63	7921.33	4972.94	5820.85	3350.02	348.835	NaN	224.392	NaN	NaN	612.914	701.24	923.336	1148.23	6134.26	7421.65	3285.86	2973.97	3386.64	1858.4	NaN	2131.26	NaN	786.14	1305.96	NaN	3231.05	1659.23	10435.1	10235.9	2091.04	2341.79	1611.1	4524.49	4710.35	NaN
A2AKB9;A2AKB9-2	Dcaf10	DDB1- and CUL4-associated factor 10;Isoform of A2AKB9, Isoform 2 of DDB1- and CUL4-associated factor 10	1	61558.3;61558.3-2	NaN	319.446	125.229	NaN	NaN	196.907	112.778	NaN	NaN	NaN	NaN	NaN	NaN	NaN	NaN	1376.72	NaN	5.55849	NaN	107.808	308.254	11.1496	75.3528	NaN	NaN	NaN	NaN	NaN	NaN	708.662	NaN	445.793	208.654	962.912	269.397	NaN	NaN	NaN	NaN	NaN	NaN	NaN	NaN	225.256	NaN
A2AKD7	Snta1	Isoform of Q61234, Alpha-1-syntrophin	4	53282.7	8647.6	NaN	10932.1	11290.1	7291.02	14475.8	11660.2	NaN	19505	26693.7	26020.5	13811.8	14845.5	NaN	NaN	NaN	NaN	5347.45	NaN	NaN	7275.54	16635.1	8099.87	19341.9	17506.2	1990.29	15549.8	6882.39	6844.39	NaN	7078.51	NaN	11827.1	8370.06	NaN	7388.96	6464.06	12574.1	10246.5	7063.55	8235.2	6453.69	16283.3	14538.1	12285.5
A2AKG8;E9PYJ6	Focad	Focadhesin;Isoform of A2AKG8, Focadhesin	15	198950.02;189557.23	437.232	NaN	959.003	2158.56	3530.13	9743.69	8811.06	9405.79	4968.78	5249.56	5261.05	5772.06	7357.76	5965.37	NaN	NaN	NaN	1287.24	3788.78	8301.57	9900.45	9173.31	5299.25	4582.86	5392.39	1777.29	6698.11	4452.96	839.809	NaN	1722.95	1927.39	3992.6	9262.9	13279.2	13494.1	8311.69	6296.64	8512.32	5023.6	10467.7	6118.2	8063.03	8023.55	16697.5
A2AKJ6;A2AKJ9;H3BLG5;O08992;Q3TMX0	Sdcbp	Isoform of O08992, Syntenin-1 (Fragment);Isoform of O08992, Syntenin-1;Isoform of O08992, Syntenin-1 (Fragment);Syntenin-1;Isoform of O08992, MCG4375, isoform CRA_b	1	22605.89;21508.72;26857.72;32379.35;32251.22	NaN	304.705	39.2073	NaN	63.2668	NaN	NaN	NaN	57.2537	NaN	NaN	NaN	NaN	NaN	NaN	224.306	NaN	NaN	100.248	NaN	NaN	NaN	NaN	NaN	NaN	NaN	NaN	NaN	NaN	120.382	NaN	NaN	34.315	NaN	NaN	96.44	NaN	NaN	NaN	NaN	NaN	NaN	14.4267	91.6752	162.213
A2AKK5	Acnat1	Acyl-coenzyme A amino acid N-acyltransferase 1	16	46070.5	25943.4	71376.5	38869.5	28680.1	35215.7	54295.5	58385.4	103628	85339.9	119602	137379	116640	131241	58706.8	12571.1	45629.1	17375.8	14528.1	16612.3	39640.3	42887	79955.6	69830.3	116921	125891	66364.9	115592	47387.8	28068.3	25437.6	39427.5	13922.1	20961.8	35808.1	32611.8	86722.2	83535	110717	129506	86800	148375	44567.1	157543	124006	118425
A2AKQ0;Q8BX24	Slc35d1	UDP-glucuronic acid/UDP-N-acetylgalactosamine transporter;Isoform of A2AKQ0, Protein Slc35d1	14	39272.15;33829.67	10362	969.131	9201.93	2271.23	2101.17	21249.5	18895.1	31971	26100.3	16555.6	14885.5	9824.7	14635.6	15348.9	6683	3895.27	4137.58	1204.09	2546.95	11302.6	19318.3	31392	24245.3	24338	18045.9	11033.7	17406	12561.1	4521.35	NaN	8403.01	4936.88	6780.64	22497.1	26990.6	57359.7	36492.4	22757.2	17725	9777.74	15524.5	10663.8	43996	27344.2	56306
A2AKW0;Q5HZI9	Slc25a51	Isoform of Q5HZI9, Solute carrier family 25 member 51;Mitochondrial nicotinamide adenine dinucleotide transporter SLC25A51	5	35489.42;33689.36	1629.83	NaN	4739.77	NaN	NaN	NaN	1852.99	5216.18	3819.81	15387.8	18091.6	6258.64	6690.02	2214.73	1173.31	NaN	4068.28	NaN	NaN	986.871	1041.44	2572.68	2983.7	2505.3	17490.5	7498.96	7359.29	2549.38	2325.2	NaN	3930.34	NaN	NaN	NaN	1740.8	4241.41	2673.07	17790.8	22502.5	8876.42	4843.07	1798.28	14391.8	19170.9	32558.9
A2AKX3;A2AKX3-2;F6R186	Setx	Probable helicase senataxin;Isoform of A2AKX3, Isoform 2 of Probable helicase senataxin;Isoform of A2AKX3, Probable helicase senataxin (Fragment)	1	297589.03;297589.03-2;NaN	937.463	3464.74	1134.35	2555.82	4883.24	2233.99	6561.03	NaN	5188.82	2899.33	2747.84	2716.84	3846.69	17266.6	857.498	3186.95	1113.13	4006.58	3085.07	6179.56	5632.22	8226.4	6078.6	2189.57	2705.21	1735.74	3127.88	3954.77	427.662	3887.22	932.839	4815.11	1232.48	6825.55	5328.5	11052.3	7339.91	4654.93	6558.61	3994.42	3154.59	11430.2	6205.39	7710.99	NaN
A2AL12;Q8BG05	Hnrnpa3	Isoform of Q8BG05, Heterogeneous nuclear ribonucleoprotein A3;Heterogeneous nuclear ribonucleoprotein A3	29	34475.89;39651.99	6940.81	2292.85	8167.94	2628.98	4444.05	12920.7	13570.5	31572.6	12558.4	9418.46	9474.48	5255.53	42356.9	170804	2869.76	2570.12	3748.52	1327.65	2178.68	7333.33	7321.46	13271.5	8945.04	5875.46	9695.09	3367.91	30783.7	165783	4996.72	3139.15	4832.82	2877.98	5124.56	12289.7	14070.2	19130.5	13088.8	8336.29	10019.6	5199.59	24728.2	189493	29226	29525.4	54247.1
A2AL50;H3BKN2;Q8C0I1	Agps	Isoform of Q8C0I1, Alkyldihydroxyacetonephosphate synthase, peroxisomal;Isoform of Q8C0I1, Alkyldihydroxyacetonephosphate synthase, peroxisomal;Alkyldihydroxyacetonephosphate synthase, peroxisomal	3	74342.54;63841.77;71683.52	NaN	NaN	NaN	NaN	NaN	NaN	1277.45	NaN	NaN	3317.22	3191.57	1505.5	1554.4	898.857	NaN	NaN	NaN	NaN	NaN	NaN	NaN	NaN	16.7903	7805.94	2766.24	NaN	1623.02	NaN	NaN	NaN	NaN	NaN	NaN	NaN	NaN	NaN	12616.7	3873.05	5724.77	1989.4	3395.94	NaN	NaN	3681.46	22229.6
A2AL85;Q8BSY0;Q8CBM2	Asph	Isoform of Q8BSY0, Aspartyl/asparaginyl beta-hydroxylase;Aspartyl/asparaginyl beta-hydroxylase;Isoform of Q8BSY0, Aspartyl/asparaginyl beta-hydroxylase	20	81468.43;83042.15;75127.72	16190.4	NaN	25146.1	5466.51	10175.2	34499.5	37119.5	66664.1	65143.2	117514	134327	103149	146279	109424	9661.47	NaN	25300	3573.53	5805.61	22670.9	27687.1	61943.3	50674.4	112196	113840	67989	130586	84807.9	24349.8	NaN	29697.3	2643.55	13697	31386.8	31829.7	65260.7	51300.3	72533.9	123160	51841.7	103091	62439.1	71734.8	112834	40083.9
A2ALB1;A2ALB2;Q6PAQ4	Rexo4	Isoform of Q6PAQ4, RNA exonuclease 4 (Fragment);Isoform of Q6PAQ4, RNA exonuclease 4;RNA exonuclease 4	5	40096.23;45465.46;47598.94	1332.44	NaN	NaN	NaN	NaN	NaN	55.1641	NaN	NaN	NaN	NaN	83.8819	192.975	10097.6	NaN	NaN	200.415	NaN	NaN	410.122	109.465	NaN	157.825	NaN	NaN	NaN	301.795	10154.7	2740.97	NaN	561.903	246.86	73.8767	NaN	782.563	553.187	421.155	396.731	217.158	336.368	727.636	8670.94	NaN	NaN	1601.01
A2ALK6;Q9JMC8	Epb4.1l4b;Epb41l4b	Isoform of Q9JMC8, Band 4.1-like protein 4B;Band 4.1-like protein 4B	3	99782.8;59563.53	6371.63	NaN	11044.4	1516.73	3157.02	10932	11833.1	15351	20047.7	26065.4	11464.3	6561.97	4853.68	11411.4	2626.71	NaN	5305.26	NaN	296.664	4397.93	8595.78	27354.6	22430.5	20777.2	19469.1	13261.4	5705.01	16518.7	2324.74	NaN	3746.53	2024.62	880.78	2664.32	6119.96	8255.58	11299	15106.5	12442.5	4571.41	6217.95	404.776	6835.78	7355.8	NaN
A2ALR9;Q3V0C5;Q3V0C5-2;Q3V0C5-5	Usp48	Isoform of Q3V0C5, Ubiquitin carboxyl-terminal hydrolase 48;Ubiquitin carboxyl-terminal hydrolase 48;Isoform of Q3V0C5, Isoform 2 of Ubiquitin carboxyl-terminal hydrolase 48;Isoform of Q3V0C5, Isoform 5 of Ubiquitin carboxyl-terminal hydrolase 48	4	118770.64;120630.68;120630.68-2;120630.68-5	NaN	2736.43	393.06	1075.11	1801.5	1135.27	869.272	715.772	NaN	NaN	NaN	NaN	528.827	8898.7	NaN	1032.67	146.527	535.182	1144.04	932.056	1317.52	512.478	168.927	NaN	NaN	NaN	398.061	5986.99	720.003	3427.64	1547.36	2609.02	1789.15	2281.22	973.734	305.341	385.317	NaN	124.445	NaN	NaN	8616.65	3539.14	2560.13	1617.84
A2ALU4;A7TU71	Shroom2	Protein Shroom2;Isoform of A2ALU4, Protein Shroom2	8	164703.35;165263.95	277.53	2575	NaN	1636.84	3543.78	6574.86	7789.07	14119.7	14451.9	NaN	5618.82	NaN	NaN	790.97	NaN	2174.96	NaN	2566.57	1018.17	NaN	4765.98	14432.2	14602.8	28644.4	18932.9	10233.7	4490.75	NaN	930.068	8296.88	4248.46	7704.17	4180.12	11875.6	8687.17	21908.8	19252.9	10292.1	14395.1	12567.7	6195.91	2703.06	20805.6	29538.1	19520.3
A2ALW5	Dnajc25	DnaJ homolog subfamily C member 25	3	41937.3	944.675	NaN	1585.53	NaN	NaN	483.736	2156.96	4647.77	4668.66	5625.82	7599.96	4856.1	6035.8	6703.02	184.459	NaN	1352.65	NaN	NaN	356.401	942.385	4919.76	3230.4	5579.44	5033.57	3490.37	7048.28	5836.37	1929.43	NaN	2748.66	NaN	2271.8	2908.86	6175.68	11117.6	8753.38	7361.33	9759.63	5429.06	9870.09	7403.51	4720.57	8186.7	38840.3
A2AM29;E9Q3B8	Mllt3	Protein AF-9;Isoform of A2AM29, Protein AF-9	1	63375.39;8765.17	NaN	NaN	NaN	203.079	121.051	213.653	118.872	NaN	203.398	457.157	506.244	22.6546	1004.22	7798.13	NaN	NaN	NaN	NaN	NaN	NaN	NaN	NaN	NaN	NaN	NaN	NaN	443.987	8408.36	NaN	NaN	NaN	397.105	NaN	NaN	251.764	222.33	NaN	NaN	NaN	NaN	1239.62	9779.77	NaN	NaN	NaN
A2AMC3;Q3UXG7;Q91ZW2	Pofut1	Isoform of Q91ZW2, GDP-fucose protein O-fucosyltransferase 1;Isoform of Q91ZW2, GDP-fucose protein O-fucosyltransferase 1;GDP-fucose protein O-fucosyltransferase 1	6	40020.13;40051.26;44688.49	4148.17	2232.34	5573.95	39642.8	33877.9	5629.74	8886.93	43092.7	16418.2	13871.7	15086.3	10731.7	17969.5	10442.5	13567.9	25784.7	8875.74	91425.3	2420.74	4624.4	2872.75	13093.4	16169.3	10372.4	12004.6	5630.5	7155.92	4102.22	1090.06	613.375	1970.97	2305.25	485.652	3507.71	10112.9	16451.7	13677.3	9345.13	10156.7	3299.08	9000.86	4515.63	14882.4	14763.3	27616.4
A2AMH3;A2AMH4;A2AMH5;Q6X893;Q6X893-2	Slc44a1	Isoform of Q6X893, Choline transporter-like protein 1;Isoform of Q6X893, Choline transporter-like protein 1;Isoform of Q6X893, Choline transporter-like protein 1;Choline transporter-like protein 1;Isoform of Q6X893, Isoform 2 of Choline transporter-like protein 1	4	59117.51;80064.08;73044.78;73066.97;73066.97-2	5614.93	NaN	16446.7	4454.31	7035.01	12225	19549.5	47466.2	28390.6	24656.4	22062.7	9075.51	6017.94	2376.26	1508.3	NaN	6142.8	2246.18	3629	8744.81	10139.6	30968.7	24600.9	38101.5	19255.8	12912.9	10170.5	1216.37	3291.16	NaN	5072.88	2655.08	5553.42	11455.8	18164.2	31833.5	36344.8	28944.1	24013	20984	10109.8	2786.8	13240	10690.3	5227.63
A2AMI2;Q80XI3;Q80XI3-2;Q80XI3-3;Q80XI3-4;Z4YKC4	Eif4g3	Isoform of Q80XI3, Eukaryotic translation initiation factor 4 gamma 3;Eukaryotic translation initiation factor 4 gamma 3;Isoform of Q80XI3, Isoform 2 of Eukaryotic translation initiation factor 4 gamma 3;Isoform of Q80XI3, Isoform 3 of Eukaryotic translation initiation factor 4 gamma 3;Isoform of Q80XI3, Isoform 4 of Eukaryotic translation initiation factor 4 gamma 3;Isoform of Q80XI3, Eukaryotic…	9	174818.03;174890.09;174890.09-2;174890.09-3;174890.09-4;173550.62	1375	12650.9	1760.88	10385.4	12351.4	17467.7	15297.7	25408.8	15693.2	7735.15	1956.06	4200.83	6064.54	4262.46	1450.35	8412.64	2098.73	9000.19	10207.7	10233.3	13065.9	20730.3	7559.06	8511.46	8435.83	3467.44	7847.89	2637.86	2124.88	15249.8	2497.71	6944.37	9019.45	13028	11757.2	18045.3	12643.8	6857.61	4434.94	2421.54	6912.61	3293.44	29288.9	18508.4	9823.95
A2AMS3;Q03249	Galt	Isoform of Q03249, Galactose-1-phosphate uridylyltransferase;Galactose-1-phosphate uridylyltransferase	11	41235.13;43232.17	7381.33	79914	3219.2	51460.5	25982	24273.2	11540.7	17434.9	933.834	NaN	NaN	NaN	1061.84	NaN	8127.36	105539	14458.8	54710.5	36939.8	35070.8	19875.3	8292.45	3176.05	505.408	34303.5	NaN	NaN	NaN	2952.97	72967.3	5295.99	29224.4	16017.1	15792.5	3348.17	1596.34	NaN	NaN	NaN	NaN	2835.48	237.735	36399	48368.3	56001.9
A2AMV1;Q9D0I8	Mrto4	Isoform of Q9D0I8, RIKEN cDNA 2610012O22, isoform CRA_a;mRNA turnover protein 4 homolog	6	27417.48;27545.65	405.547	NaN	618.879	NaN	1677.9	1518.14	3217.51	2518.33	1925.23	1174.32	1806.23	1043.81	2162.66	23029	308.196	NaN	448.354	911.515	NaN	394.313	759.385	906.043	2122.76	1116.54	1045.97	553.448	863.161	9889.72	2290.46	NaN	940.978	NaN	1398.82	1498.54	4208.49	3146.05	2766.7	941.096	1673.02	1102.03	1416.6	16594	4807.83	5326.97	NaN
A2AMW0;P47757-2;P47757-4	Capzb	Isoform of P47757, Capping protein (Actin filament) muscle Z-line, beta, isoform CRA_a;Isoform of P47757, Isoform 2 of F-actin-capping protein subunit beta;Isoform of P47757, Isoform 3 of F-actin-capping protein subunit beta	11	29295.24;30628.73;33767.24	12259.4	35708.4	19445.4	30548.5	22465.2	26257.2	18274.3	43618.2	23622.7	21964.5	11789	1815.42	6599.34	3840.2	6363.45	31701.8	11855.9	27121.6	17163.6	26671.3	17843.7	30977.5	17580.9	15479.3	14902.2	3500.91	4291.4	2528.24	6411.47	43000.4	15433.7	31892.8	27529.7	21526.1	19674.8	24705.8	16403.9	15704.4	13566.4	5619.93	8083.87	6039.7	43477	43227.4	173906
A2AMY5;Q91VX2	Ubap2	Isoform of Q91VX2, Ubiquitin-associated protein 2;Ubiquitin-associated protein 2	3	117834.73;117965.92	NaN	2017.92	NaN	321.848	282.688	779.817	1312.9	5457.33	1433.03	NaN	NaN	631.929	1331.85	NaN	NaN	953.837	NaN	NaN	NaN	691.218	1458.5	2230.11	274.293	919.037	1039.57	NaN	967.862	NaN	NaN	NaN	NaN	NaN	1491.07	1632.74	1462.31	2954.28	1577.64	362.289	NaN	487.372	1265.42	1010.6	1547.95	942.966	6800.48
A2AN08;A2AN08-3	Ubr4	E3 ubiquitin-protein ligase UBR4;Isoform of A2AN08, Isoform 3 of E3 ubiquitin-protein ligase UBR4	101	572289.85;572289.85-3	1779.57	45729.3	1631.78	95757	73457	50275.6	25014.9	20079.1	8860.45	3793.74	2898.45	2166.48	5312.21	3281.5	2236.25	49542.9	4894.71	101010	68175.8	64537.4	40972.1	31723.4	11430.9	6502.45	2263.58	1614.85	4482.85	1883.95	1887.29	33516.3	3092.99	114742	71140.5	57075.3	28665.6	27372.3	11180.2	5697.89	3194.36	1455.57	13657.4	3169.27	47722.9	50611.3	33420.7
A2AN37;P52623	Uck1	Isoform of P52623, Uridine-cytidine kinase;Uridine-cytidine kinase 1	6	31669.08;31068.39	12733.4	360692	13567.4	166039	133444	112517	53128.7	63894.7	6010.35	NaN	NaN	NaN	18249.5	10822.4	14986.4	239265	31225.1	210368	98736.6	157590	76737.5	68365.1	24846.7	13345.9	2894.56	2387.34	14677.5	18461.7	13647.7	349770	23699.5	186123	131657	60558	62417.6	45487.6	15730	9463.17	4791.61	3430.62	27048.1	11865.8	238966	233576	202165
A2AN61;F7AT58;Q3UUV0;Q8VEH2	Ciz1	Isoform of Q8VEH2, CDKN1A interacting zinc finger protein 1, isoform CRA_d;Isoform of Q8VEH2, Protein Ciz1 (Fragment);Isoform of Q8VEH2, Protein Ciz1;Matrin-type domain-containing protein	2	91101.16;27000.07;87488.44;93552.95	NaN	NaN	NaN	NaN	NaN	NaN	NaN	NaN	NaN	NaN	NaN	NaN	NaN	NaN	NaN	NaN	NaN	NaN	NaN	NaN	NaN	NaN	NaN	NaN	NaN	NaN	NaN	1	NaN	NaN	NaN	NaN	NaN	NaN	NaN	NaN	NaN	NaN	NaN	NaN	NaN	3.77288	NaN	NaN	NaN
A2AN84;P70290	Mpp1	Isoform of P70290, 55 kDa erythrocyte membrane protein;55 kDa erythrocyte membrane protein	11	50535.78;52227.15	4936.08	53678.5	7650.46	23798.3	18508.9	23845.9	13853.5	13061.2	8283.42	7785.77	6168.1	2200.71	2558.37	1236.46	3954.86	62699.9	10141.8	13210.7	17299.9	25017	20599.8	17951.2	7424.84	6858.77	3832.5	2125.12	5554.48	774.802	5304.34	74371.4	15004.2	28251.1	25113.6	25462.7	18505.2	21327.1	10261.2	9313.24	8288.6	5872.48	8390.77	7642.4	19286.7	35161.5	40287.3
A2ANC6	Ap5s1	Isoform of Q9D742, AP-5 complex subunit sigma-1	3	22532.9	4713.03	64400.3	11271.1	40376	30907.3	28276.7	28301.8	51729	20766.1	11972.6	5687.19	3878.73	6478.1	5386.83	8682.75	66305.8	14832.5	33486.6	27003.9	36288.6	31443.6	41560.3	15763.9	11623.4	6723.42	2728.99	5613.66	2436.92	6356.98	51275.1	15224.8	34658.5	19595.1	18647.5	26771.9	32479.2	29252.1	11808.9	8942.71	7347.27	18348.9	10937.4	31463.3	37706.1	1640.63
A2ANL9;Q9WTS4	Tenm1	Isoform of Q9WTS4, Teneurin-1;Teneurin-1	3	304859.28;305795.28	1558.62	NaN	5316.59	2232.6	2871.85	7024.69	4086.42	3388.47	7691.56	7276.76	5696.18	2609.04	2535.23	2039.21	1581.01	2812.29	335.488	6505.54	10619.1	6090.43	3869.83	6365.92	6241.2	4840.08	4220.22	3209.21	NaN	NaN	4004.82	772.746	7227.08	2746.73	2317.07	3995.35	5363.09	10516.9	NaN	7475.03	7678.55	6751.19	2178.05	3921.3	2366.38	4020.51	NaN
A2ANT9;E9PUD3;Q6GQX6	Anks6	Isoform of Q6GQX6, Ankyrin repeat and SAM domain-containing protein 6;Isoform of Q6GQX6, Ankyrin repeat and SAM domain-containing protein 6;Ankyrin repeat and SAM domain-containing protein 6	1	86139.17;86233.86;93474.11	20073.6	NaN	10179.9	NaN	NaN	12384.7	39961.3	13163.6	41290.6	38603.1	31080.5	13055	10164.6	NaN	13503.4	NaN	10601.9	NaN	NaN	10404.3	19351.8	23399	7872.81	20348	8758.23	13834.7	12418.8	NaN	NaN	NaN	NaN	4068.82	NaN	17744.9	NaN	45997.7	36419.6	NaN	20959.9	18246.1	17572.6	509.427	NaN	NaN	NaN
A2ANY6;J3QMC5	Mdn1	Midasin;Isoform of A2ANY6, Protein Mdn1	26	630341.72;629583.92	280.676	NaN	959.307	1281.39	842.98	2955.57	3624.17	7420.54	11998.2	2666.01	3080.93	3093.1	2231.32	10421.2	921.738	NaN	683.473	588.376	1129.48	1833.26	2746.2	2393.83	2163.74	1145.58	2203.92	1431.01	1423.05	4020.18	306.814	2084.3	2309	247.455	1384.75	506.671	3341.9	2431.57	1019.5	1847.55	622.349	290.393	1397.82	5805.25	2554.28	2335.39	3886.29
A2ANZ2;Q3U3D8;Q6DFW0	3110043O21Rik;3110043O21Rik;MGI:1920455	Isoform of Q6DFW0, MCG141727, isoform CRA_b;Isoform of Q6DFW0, MCG141727, isoform CRA_a;Guanine nucleotide exchange C9orf72 homolog	4	35890.33;54277.57;54277.57	1468.5	523.062	878.405	306.902	130.47	361.911	443.282	684.4	211.039	NaN	NaN	NaN	NaN	738.669	1340.87	987.763	1094.3	243.231	NaN	879.863	320.747	1392.63	172.497	240.02	146.178	NaN	NaN	426.927	929.503	780.16	1007.65	2175.86	545.36	444.309	797.336	1067.4	508.9	NaN	NaN	NaN	251.69	406.507	660.648	1042.47	656.088
A2AP78;O54879	Hmgb3	Isoform of O54879, High mobility group protein B3 (Fragment);High mobility group protein B3	1	18311.24;23009.99	NaN	7158.35	1396.81	5697.75	6139.07	6628.32	4910.44	3891.17	1842.51	NaN	NaN	NaN	2546.11	5205.26	2007.02	10342.4	2594.12	4241.03	6463.71	6739.35	3113.68	5561.24	2414.12	662.289	NaN	NaN	1852.13	4906.46	404.487	11154.7	3291.82	3248.48	2768.24	5655.17	3960.99	3634.87	2276.78	NaN	NaN	NaN	2458.92	6407.07	6006.45	6766.08	NaN
A2APB1;Q8BMS9;Q8CB96;Q8CB96-2;Q8CB96-3	Rassf2;Rassf2;Rassf4;Rassf4;Rassf4	Isoform of Q8BMS9, Ras association domain-containing protein 2 (Fragment);Ras association domain-containing protein 2;Ras association domain-containing protein 4;Isoform of Q8CB96, Isoform 2 of Ras association domain-containing protein 4;Isoform of Q8CB96, Isoform 3 of Ras association domain-containing protein 4	1	23266.25;37973.39;36934.12;36934.12-2;36934.12-3	NaN	2294.14	NaN	NaN	NaN	NaN	NaN	NaN	NaN	NaN	NaN	NaN	NaN	NaN	NaN	NaN	NaN	NaN	NaN	NaN	NaN	NaN	NaN	NaN	NaN	NaN	NaN	NaN	161.117	6836.6	NaN	2714.05	1329.49	1740.5	634.794	2067.15	NaN	387.412	NaN	NaN	2.33916	432.391	NaN	0.945397	NaN
A2APF7;Q9QY24	Zbp1	Isoform of Q9QY24, Z-DNA-binding protein 1;Z-DNA-binding protein 1	7	44271.33;44331.43	NaN	NaN	NaN	NaN	938.146	2496.7	374.579	11790	NaN	NaN	NaN	NaN	NaN	NaN	NaN	NaN	NaN	NaN	NaN	1830.38	1710.53	2452.22	1500.46	NaN	NaN	NaN	NaN	22728	4514.6	44823.6	9596.47	18673.8	26868.4	42643.1	37668.3	40694.3	25583.1	11916.1	12032.2	7686.97	16187	10594.5	627.059	NaN	35865.2
A2API3	Ints8	Isoform of Q80V86, Integrator complex subunit 8	6	111381	515.377	5050.99	NaN	5112.03	6197.38	6676.41	5914.27	NaN	5108.04	5620.56	5592.24	NaN	11157.1	45104	NaN	NaN	NaN	NaN	NaN	2237.17	1191.14	4360.42	1483.47	NaN	NaN	NaN	7865.16	43095.8	NaN	NaN	NaN	12495.7	10684.7	12351.1	8972.5	9477.62	7071.6	2532.06	3172.45	2567.9	3749.17	50886.8	3000.52	4824.14	25455.8
A2API5;E9Q202;Q9JI18	Lrp1b	Isoform of Q9JI18, Low-density lipoprotein receptor-related protein 1B;Isoform of Q9JI18, Low-density lipoprotein receptor-related protein 1B;Low-density lipoprotein receptor-related protein 1B	2	517034.31;376337.87;513634.25	805.851	8416.05	NaN	1029.41	NaN	1991.71	1575.34	9082.5	543.224	2837.8	NaN	NaN	4058.63	NaN	1611.75	4915.85	3603.18	NaN	228.203	4964	3536.69	NaN	NaN	NaN	NaN	NaN	NaN	NaN	NaN	7526.14	NaN	1942.14	1045.31	4007.16	3849.09	2943.69	654.298	NaN	NaN	NaN	1695.96	NaN	16008.2	13647	31585.1
A2API8;F7AA26;O54931;O54931-2;O54931-3;O54931-4;O54931-5	Akap2;Pakap;Akap2;Akap2;Akap2;Akap2;Akap2	Isoform of O54931, A-kinase anchor protein 2;Isoform of Q8BR92, Protein Pakap (Fragment);A-kinase anchor protein 2;Isoform of O54931, Isoform 2 of A-kinase anchor protein 2;Isoform of O54931, Isoform 3 of A-kinase anchor protein 2;Isoform of O54931, Isoform 4 of A-kinase anchor protein 2;Isoform of O54931, Isoform 5 of A-kinase anchor protein 2	4	101597.78;NaN;98578.56;98578.56-2;98578.56-3;98578.56-4;98578.56-5	1392.15	700.867	1388.12	1287.75	1484.5	3409.19	2120.62	7897.09	7935.31	4702.56	326.602	NaN	NaN	NaN	NaN	NaN	NaN	NaN	NaN	2040.48	1419.82	6997.57	1832.24	3452.93	2431	1583.05	NaN	3509.56	708.432	NaN	NaN	1352.72	1750.67	2510.39	4247.44	3202.27	4901.56	3252.91	6534.9	NaN	1402.54	6365.15	9162.11	2649.86	18036.4
A2APT9	Klhdc7a	Kelch domain-containing protein 7A	4	83590.4	1464.2	NaN	3292.64	NaN	NaN	519.274	670.899	2540.65	1770.52	3280.62	1287.36	309.949	250.639	1932.4	269.39	NaN	1565.19	NaN	NaN	NaN	NaN	1003.45	234.65	242.378	1211.74	1265.75	NaN	692.753	NaN	NaN	2563.15	NaN	NaN	NaN	NaN	420.148	1358.21	NaN	1256.77	449.53	NaN	2898.81	18708.4	12799.5	36498.7
A2APY7	Ndufaf5	Arginine-hydroxylase NDUFAF5, mitochondrial	2	38404.7	NaN	NaN	3002.83	NaN	NaN	NaN	NaN	NaN	792.79	9894.28	10967.9	12479	9898.42	NaN	NaN	NaN	3510.81	NaN	NaN	NaN	NaN	NaN	NaN	NaN	5799.3	9774.59	7232.25	57.4268	1930.13	NaN	6671.24	NaN	NaN	NaN	NaN	NaN	1799.91	6078.24	3201.82	1654.1	4299.5	NaN	NaN	NaN	NaN
A2AQ17;Q9CWX2	Ndufaf1	Isoform of Q9CWX2, Complex I intermediate-associated protein 30, mitochondrial;Complex I intermediate-associated protein 30, mitochondrial	9	37782.82;37809.85	429.753	NaN	3553.59	NaN	NaN	1711.67	1923.45	NaN	5834.79	33856.1	42057.5	18645.1	17365.7	1174.72	1627.91	5000.99	3497.17	NaN	NaN	NaN	NaN	5046.52	4288.45	30376.2	43393.3	31070.1	23171.4	1640.12	282.904	3955.94	2777.24	1984.41	NaN	NaN	NaN	989.965	2041.6	21202.7	19442.4	16224.7	10806.4	52571.6	13446.9	14007.6	14429.7
A2AQ19	Rtf1	RNA polymerase-associated protein RTF1 homolog	2	80797.1	NaN	11516.7	NaN	6080.61	2362.88	4359.25	1438.97	NaN	NaN	NaN	NaN	NaN	NaN	948.425	NaN	14172.9	NaN	NaN	4299.15	7063.81	5330.27	2043.72	NaN	NaN	NaN	NaN	NaN	547.97	NaN	13983	NaN	7207.82	6011.18	6022.09	3059.86	3633.36	NaN	NaN	NaN	NaN	1592.88	5739.66	NaN	NaN	NaN
A2AQ25;A2AQ25-2;A2AQ25-3;A2AQ25-4;A2AQ25-5;A2AQ25-6;A2AQ25-8;A2AQ25-9;D3Z781;E9QAU4;Q8BHR1	Skt;Skt;Skt;Skt;Skt;Skt;Skt;Skt;Etl4;Etl4;Etl4	Sickle tail protein;Isoform of A2AQ25, Isoform 2 of Sickle tail protein;Isoform of A2AQ25, Isoform 3 of Sickle tail protein;Isoform of A2AQ25, Isoform 4 of Sickle tail protein;Isoform of A2AQ25, Isoform 5 of Sickle tail protein;Isoform of A2AQ25, Isoform 6 of Sickle tail protein;Isoform of A2AQ25, Isoform 8 of Sickle tail protein;Isoform of A2AQ25, Isoform 9 of Sickle tail protein;Isoform of A2AQ…	1	213036.78;213036.78-2;213036.78-3;213036.78-4;213036.78-5;213036.78-6;213036.78-8;213036.78-9;146610.11;218446.03;53567.53	783.101	NaN	3403.93	NaN	NaN	544.129	736.406	25280	2374.64	1241.67	119.145	NaN	NaN	NaN	2339.17	NaN	599.718	NaN	NaN	281.801	NaN	2709.67	1139.79	NaN	396.666	NaN	NaN	NaN	7002.99	NaN	1150.62	NaN	157.985	433.355	887.086	553.951	1.33703	925.7	70609.3	NaN	NaN	NaN	NaN	NaN	NaN
A2AQ50;A2AQ51;A2AQ52;P55014;P55014-2;P55014-3;P55014-4	Slc12a1	Isoform of P55014, Solute carrier family 12 member 1;Isoform of P55014, Solute carrier family 12 member 1;Isoform of P55014, Solute carrier family 12 member 1;Solute carrier family 12 member 1;Isoform of P55014, Isoform A4 of Solute carrier family 12 member 1;Isoform of P55014, Isoform B of Solute carrier family 12 member 1;Isoform of P55014, Isoform F of Solute carrier family 12 member 1	1	119811.77;119749.76;119707.61;120355.35;120355.35-2;120355.35-3;120355.35-4	NaN	NaN	NaN	NaN	NaN	NaN	NaN	NaN	NaN	NaN	NaN	NaN	NaN	NaN	NaN	NaN	NaN	NaN	NaN	NaN	NaN	NaN	NaN	NaN	NaN	NaN	NaN	NaN	NaN	NaN	NaN	NaN	NaN	NaN	NaN	NaN	NaN	NaN	NaN	NaN	NaN	NaN	13475.7	6601.7	20759.9
A2AQ53;Q61554	Fbn1	Isoform of Q61554, Fibrillin-1;Fibrillin-1	4	312298.34;312298.34	139.674	NaN	NaN	NaN	NaN	1130.98	10071.6	3488.64	3505.58	968.779	NaN	NaN	NaN	383.748	NaN	NaN	NaN	NaN	NaN	NaN	NaN	NaN	NaN	NaN	NaN	NaN	NaN	NaN	NaN	NaN	NaN	NaN	NaN	NaN	NaN	3127.63	NaN	NaN	NaN	NaN	NaN	NaN	NaN	NaN	NaN
A2AQ56;Q8BXJ9	Tmem62	Isoform of Q8BXJ9, Transmembrane protein 62;Transmembrane protein 62	4	58668.01;72862.42	9265.27	871.789	10590.6	2251.79	2261.21	8028.65	15678.2	11660.6	18379.5	15222.2	9591.73	9815.41	8990.13	10237.8	19531.2	NaN	16279.2	1693.61	5854.29	3829.5	8241.14	21699.5	17423.2	15858.7	7648.99	6961.06	4594.98	6593.27	6927.12	NaN	8539.19	7790.33	10685.1	27961.2	43370	61942.2	33747.4	21957.1	19992.4	15760.2	19136.6	14089.3	1091.58	3553.05	52972.7
A2AQC3;O70228;Q8C288;Q8C4G3	Atp9a	Isoform of O70228, Phospholipid-transporting ATPase;Probable phospholipid-transporting ATPase IIA;Isoform of O70228, Phospholipid-transporting ATPase;Isoform of O70228, Phospholipid-transporting ATPase	3	124461.33;118608.52;116829.47;116423	14296.6	NaN	25666.5	95812.9	174836	199173	111145	7606.29	37921.9	NaN	NaN	3234.47	NaN	12015.9	97627.9	NaN	93156.9	NaN	53458.4	92628.6	4014.38	29128.5	14183.7	4426.86	5334.2	8607.23	NaN	NaN	5976.16	NaN	36665.1	NaN	33244.6	26925.2	21783	24401.4	35337.3	52972.3	NaN	39677.7	32349.8	NaN	4094.1	NaN	NaN
A2AQD5;A2AQD6;Q922B9;Q922B9-3	Ssfa2;Ssfa2;Itprid2;Ssfa2	Isoform of Q922B9, Sperm-specific antigen 2 homolog;Isoform of Q922B9, Sperm-specific antigen 2 homolog;Protein ITPRID2;Isoform of Q922B9, Isoform 3 of Sperm-specific antigen 2 homolog	4	134671.47;133462.09;136947.09;136947.09-3	3935.04	NaN	6482.25	NaN	1629	3176.75	4259.54	2831.51	6421.46	3605.27	3838.14	189.49	321.333	NaN	625.831	NaN	280.67	1789.91	NaN	1026.97	2246.47	7307.01	6700.22	7036.71	4258.83	2510.52	1590.86	NaN	2005.3	1249.1	2681.31	2116.47	1107.49	2297.64	3485.5	5820.5	4633.84	4441.53	4955.07	1819.64	1496.31	1037.21	7389.12	5129.06	3393.13
A2AQH3;E9Q1Q8;O88904;O88904-2;O88904-3;Q9ERH7;Q9QZR5;Q9QZR5-2;Q9QZR5-3;Q9QZR5-4	Hipk3;Hipk1;Hipk1;Hipk1;Hipk1;Hipk3;Hipk2;Hipk2;Hipk2;Hipk2	Isoform of Q9ERH7, Homeodomain-interacting protein kinase 3;Isoform of O88904, Homeodomain-interacting protein kinase 1;Homeodomain-interacting protein kinase 1;Isoform of O88904, Isoform 2 of Homeodomain-interacting protein kinase 1;Isoform of O88904, Isoform 3 of Homeodomain-interacting protein kinase 1;Homeodomain-interacting protein kinase 3;Homeodomain-interacting protein kinase 2;Isoform of…	1	132665.41;126995.46;130722.58;130722.58-2;130722.58-3;130081.41;130498.17;130498.17-2;130498.17-3;130498.17-4	286.161	1344.02	550.018	1121.24	549.604	2265.36	1527.2	NaN	NaN	1271.13	8024.65	NaN	5771.5	NaN	1087.41	1982.05	489.161	864.591	690.335	1979.13	NaN	NaN	NaN	NaN	827.983	2.62575	551.899	1127.87	NaN	2567.58	672.202	503.557	343.79	622.824	NaN	1608.84	NaN	NaN	NaN	3014.07	NaN	NaN	6005.24	6204.9	NaN
A2AQH4;F6ZBD9;F8WJL9	Bcorl1	BCL-6 corepressor-like protein 1;Isoform of A2AQH4, BCL-6 corepressor-like protein 1 (Fragment);Isoform of A2AQH4, BCL-6 corepressor-like protein 1 (Fragment)	1	190486.85;NaN;NaN	NaN	NaN	NaN	NaN	NaN	NaN	NaN	NaN	NaN	NaN	NaN	NaN	NaN	23291.8	NaN	NaN	NaN	NaN	NaN	NaN	NaN	NaN	NaN	NaN	NaN	NaN	NaN	8560.3	NaN	NaN	NaN	NaN	NaN	NaN	NaN	NaN	NaN	NaN	NaN	NaN	NaN	10249.3	NaN	NaN	NaN
A2AQJ5;A2AQJ6;A2AQJ7;Q8BXN9;Q8BXN9-2;Q8BXN9-3	Tmem87a	Isoform of Q8BXN9, Transmembrane protein 87A;Isoform of Q8BXN9, Transmembrane protein 87A;Isoform of Q8BXN9, Transmembrane protein 87A;Transmembrane protein 87A;Isoform of Q8BXN9, Isoform 2 of Transmembrane protein 87A;Isoform of Q8BXN9, Isoform 3 of Transmembrane protein 87A	7	63809.41;63888.59;57011.92;63379.83;63379.83-2;63379.83-3	7183.67	NaN	2600.82	2420.17	2902.82	4772.71	6933.24	5955.3	2641.74	966.896	NaN	NaN	NaN	NaN	19376.2	NaN	9590.49	2959.43	2291.2	6058.54	6043.79	6500.84	4886.81	1267.12	NaN	NaN	NaN	NaN	2584.51	NaN	2922.75	19802	16128.3	13490	12914.6	12837.3	6717.13	1889.06	NaN	NaN	869.702	2170.9	NaN	2036	NaN
A2AQJ8;Q8BVW0	Ganc	Isoform of Q8BVW0, Neutral alpha-glucosidase C;Neutral alpha-glucosidase C	4	103710.5;102007.57	998.821	21938.6	2822.31	12536.7	7256.48	2578.42	6528.55	21326.3	NaN	NaN	NaN	NaN	NaN	NaN	1372.38	21632.5	4531.77	12563.9	6471.08	8002.13	4310.98	1177.41	121.323	NaN	NaN	NaN	NaN	NaN	787.675	22682	4008.75	9150.3	5759.36	6327.08	2617.43	2501.03	NaN	NaN	NaN	NaN	1548.31	NaN	13063.6	14415.1	113895
A2AQM9;A2AQN0;Q5XJV5	Ncoa6	Isoform of Q9JL19, Nuclear receptor coactivator 6 (Fragment);Isoform of Q9JL19, Nuclear receptor coactivator 6;Isoform of Q9JL19, Nuclear receptor coactivator 6	1	163194.44;56667.26;219958.32	NaN	NaN	NaN	NaN	NaN	NaN	NaN	NaN	NaN	NaN	NaN	NaN	NaN	2312.67	NaN	NaN	NaN	NaN	NaN	NaN	NaN	NaN	NaN	NaN	NaN	NaN	NaN	3733.89	NaN	NaN	NaN	NaN	NaN	NaN	NaN	NaN	NaN	NaN	NaN	NaN	NaN	3618.91	NaN	NaN	NaN
A2AQN4;Q9QXG4	Acss2	Isoform of Q9QXG4, Acetyl-coenzyme A synthetase, cytoplasmic;Acetyl-coenzyme A synthetase, cytoplasmic	23	80386.86;78862.01	10289.7	254053	23563.4	138838	85941.3	60017.1	33147.7	15175.6	9203.73	3577.24	2822.72	597.85	6830.93	1469.18	19939	230889	49236.6	115426	89656.5	87156.6	60125.9	31687.5	7786.32	5093.85	1184.75	2320.47	5139.27	1023.3	12785.8	225203	25800.7	92826.4	65760.7	53801.4	23870.2	17604.8	4041.63	3262.1	1590.47	467.918	11317.1	2472.17	114668	149236	18670.5
A2AQU8;Q9D975	Srxn1	Isoform of Q9D975, Sulfiredoxin-1;Sulfiredoxin-1	2	16063.37;14149.15	NaN	37383.5	421.43	11848.7	5409.95	2798.92	515.691	NaN	NaN	NaN	NaN	363.985	902.518	NaN	931.274	21818.6	1733.92	5826.71	4480.43	2971.7	NaN	NaN	NaN	NaN	NaN	NaN	NaN	NaN	2108.53	43597.8	2369.52	17927.5	7363.45	5733.21	1812.96	404.887	NaN	NaN	551.869	NaN	1168.38	NaN	276.156	NaN	NaN
A2AQY9;Q8BTY1	Ccbl1;Kyat1	Isoform of Q8BTY1, Kynurenine--oxoglutarate transaminase 1;Kynurenine--oxoglutarate transaminase 1	12	42949.29;47563.53	8127.21	315955	9624.9	187622	100612	80649.4	48665.7	42547.6	16211.2	6591.06	5289.44	4203.56	12050.7	3265.05	21578.3	323623	32590.1	222205	167725	135983	73571.6	45475.3	10689.4	7651.68	4820.38	1098.12	9374.22	413.962	2964.02	163433	10241.5	70759	45526.5	48249.3	27758.6	21258.3	6747.71	3900.88	2107.69	949.734	13972.3	413.276	164387	180536	84073.2
A2AQZ2;Q9DB26	Phyhd1	Isoform of Q9DB26, Phytanoyl-CoA dioxygenase domain-containing protein 1 (Fragment);Phytanoyl-CoA dioxygenase domain-containing protein 1	12	27914.87;32517.09	43162.8	920646	68437.3	342216	202642	164412	78863.3	89365.6	28540.5	12159.7	12650.5	9449.05	29109.4	9853.75	112008	972741	200182	374953	351989	253600	138032	84966.2	10179.6	16811.3	4776.11	3665.83	18078.2	7506.67	64947.7	1.34454e+06	167158	446715	251466	194026	99588.1	85509.2	30311.7	19252.6	10245.4	7988.63	57484.4	14606.6	301710	371360	116158
A2AR02	Ppig	Peptidyl-prolyl cis-trans isomerase G	7	88324.6	522.976	NaN	432.35	NaN	1976.56	5278.62	6629.01	41457.9	6669.22	4952.4	2511.47	2399.29	17983.8	8494.32	NaN	NaN	NaN	NaN	NaN	1439.21	NaN	4042.5	NaN	NaN	3207.74	2216.9	9312.28	8263.66	NaN	NaN	349.827	994.63	NaN	11074	11842.8	12670.9	5128.33	4925.77	3538.27	3268.54	9787.98	4607.87	11909.4	10253.4	4002.11
A2AR76;A2AR78;P70347;P70347-2;P70347-3;P70347-4;Q8C2D3	Tank	Isoform of P70347, TRAF family member-associated NF-kappa-B activator;Isoform of P70347, TRAF family member-associated NF-kappa-B activator;TRAF family member-associated NF-kappa-B activator;Isoform of P70347, Isoform 2 of TRAF family member-associated NF-kappa-B activator;Isoform of P70347, Isoform 3 of TRAF family member-associated NF-kappa-B activator;Isoform of P70347, Isoform 4 of TRAF famil…	1	50810.99;40906.82;50939.12;50939.12-2;50939.12-3;50939.12-4;47018.63	NaN	NaN	NaN	NaN	NaN	NaN	1488.11	7207.18	NaN	NaN	NaN	NaN	NaN	NaN	NaN	5778.3	NaN	NaN	6440.94	1966.39	NaN	3569.64	NaN	NaN	NaN	NaN	NaN	NaN	NaN	29784.5	979.286	16193.1	16286.1	15798.2	15656.2	14381.7	4725.44	1187.74	NaN	NaN	NaN	NaN	NaN	NaN	NaN
A2ARA8	Itga8	Integrin alpha-8	2	117556	14933.5	NaN	22516.8	7101.32	9407.69	19492.8	10989.6	34340.4	22608.9	20476.5	8162.76	1903.76	2620.66	874.587	1803.61	NaN	1089.6	221.642	974.885	1105.94	3146.53	12038.3	7981.91	7471.66	5675.86	2236.22	2247.2	3426.13	1133.7	NaN	3891.71	687.674	19087.4	5411.09	9647.07	15795.9	14308.9	12982.7	11330.4	7223.25	3522.23	4740.97	7552.28	4536.41	10861.6
A2ARC1;H3BKT7;Q91WG3	Trub2	Isoform of Q91WG3, Probable tRNA pseudouridine synthase 2;Isoform of Q91WG3, Probable tRNA pseudouridine synthase 2;Mitochondrial mRNA pseudouridine synthase Trub2	1	22465.07;21122.33;36807.46	NaN	NaN	275.732	NaN	NaN	NaN	461.623	NaN	NaN	2974.12	3919.53	667.635	517.376	NaN	NaN	NaN	NaN	NaN	NaN	NaN	NaN	NaN	NaN	499.98	1325.85	1073.43	NaN	NaN	NaN	NaN	NaN	NaN	NaN	NaN	NaN	NaN	NaN	NaN	NaN	NaN	NaN	NaN	4560.78	NaN	NaN
A2ARD6;Q9CXF0	Kynu	Isoform of Q9CXF0, Kynureninase;Kynureninase	25	52456.53;52325.34	6412.88	156645	8300.74	74119.6	47957.6	36945.4	19401.6	16802.4	7191.95	2870.8	1802.87	1689.93	6385.99	2454.54	13734.5	122500	23076.8	87769.4	55670.4	49831.1	35919.7	24148.5	9163.01	4948.45	1447.72	1053.43	5691.2	1976.55	6207.93	149081	18747.9	67974.6	42565.4	31752.2	18097.5	16654.8	6420.42	3523.86	1765.99	909.926	9763.8	3550.65	70576.9	87607	45102.7
A2ARI0;Q8C0L0	Tmx4	Isoform of Q8C0L0, Thioredoxin-related transmembrane protein 4;Thioredoxin-related transmembrane protein 4	3	20522.67;37131.29	22201	NaN	38672.7	7352.5	15246.1	37066.6	71552.3	82412	97025.2	61885.4	57531.3	37389.2	38105	103050	13005.4	NaN	26443.8	1281.54	12790.5	44016.9	73771.8	147888	132846	76597.9	71101.5	39627.9	18177.9	39325.9	20390.3	NaN	40909.4	8397.72	7263.1	58004.4	112108	201809	148969	87021.3	80161.3	52282.8	50487.7	144571	86864.6	98341.6	16835.5
A2ARI4;A2ARI4-2	Lgr4	Leucine-rich repeat-containing G-protein coupled receptor 4;Isoform of A2ARI4, Isoform 2 of Leucine-rich repeat-containing G-protein coupled receptor 4	2	104149.58;104149.58-2	5156.31	NaN	NaN	NaN	1166.04	4687.97	4643.98	NaN	6744.56	NaN	NaN	NaN	NaN	NaN	5702.72	NaN	38286.7	NaN	2784.96	6886.71	4573.62	7161.18	7368.41	3305.78	NaN	66557.9	NaN	NaN	473.966	NaN	1271.66	NaN	196.98	1777.04	692.978	5207.77	3202.87	3963.58	2592.05	3620.85	NaN	NaN	NaN	3850.35	NaN
A2ARW3;A2BFU6	Gm14444;Gm14406	Predicted gene 14444;Isoform of A2ARW3, Protein Gm14406	2	48629.2;48601.15	1556.15	NaN	3546.56	7882.17	4770.35	6491.61	4236.49	NaN	4276.72	2956.29	3200.31	1031.31	3921.78	4221.3	471.317	12205.1	2329.24	5247.64	2076.69	6416.52	5680.44	4522	3493.8	NaN	NaN	2590.47	5100.56	13115.2	1962.66	26242	3251.66	6502.92	7889.67	6361.68	8396.7	5315.59	3568.61	3841.83	4686.94	2648.34	7262.99	9561.77	6236.84	15323.4	NaN
A2ARZ7;P35285	Rab22a	Isoform of P35285, RAB22A, member RAS oncogene family, isoform CRA_c;Ras-related protein Rab-22A	1	20894.79;21801.91	508.961	1093.75	544.255	1235.91	1131.61	1924.7	1957.77	12499	1937.03	2545.96	NaN	NaN	NaN	NaN	970.886	1679.85	967.536	598.642	2623.04	3746.94	2330.13	4019.76	1494.83	361.451	1111.26	NaN	NaN	NaN	688.906	NaN	NaN	NaN	1922.61	1466.51	2454.84	2698.39	2546.67	NaN	1739.99	NaN	548.644	NaN	940.433	NaN	NaN
A2AS03;E9QAM5	Helz2	Isoform of E9QAM5, Helicase with zinc finger domain 2;Helicase with zinc finger domain 2	32	334006.82;331563.15	3468.33	3061.48	6271.83	6073.23	6255.11	12730.5	18771.5	34907.2	26681	28112	38933.6	36225.6	53657.8	47799.4	2313.8	2955.65	3866.92	5207.63	5341.44	9455.53	12506.4	27324.7	26476.9	29934.4	35995.8	24144.1	44463.3	43542.8	5216.38	3184.94	6548.5	7233.15	10755.4	19807.7	23852.9	42934.4	37464.4	37933	48479.5	33689.8	62995.1	43153.9	39479.7	47164.1	49508.9
A2AS37	AI182371	Anaphylatoxin-like domain-containing protein	2	40431.6	1768.16	NaN	822.05	NaN	NaN	277.446	447.674	1936.36	1243.9	246.687	NaN	NaN	NaN	35.2981	3792.06	NaN	1735.04	NaN	NaN	588.127	577.91	2181.35	1076.58	NaN	NaN	NaN	NaN	NaN	328.045	NaN	NaN	NaN	388.256	234.725	789.881	980.429	1082.77	558.695	NaN	NaN	419.843	NaN	1149.67	365.334	2733.87
A2AS45;A2AS47;Q68FH0;Q68FH0-2	Pkp4	Isoform of Q68FH0, Plakophilin-4;Isoform of Q68FH0, Plakophilin-4;Plakophilin-4;Isoform of Q68FH0, Isoform 2 of Plakophilin-4	2	128526.8;95209.29;131550.93;131550.93-2	2994.11	NaN	5546.24	NaN	NaN	2103.56	2988.8	11630.9	5348.06	2219.79	4521.12	435.579	NaN	NaN	NaN	NaN	2150.96	126.06	NaN	NaN	719.989	3602.96	2363.16	581.263	3497.75	555.443	NaN	NaN	1529.71	NaN	7454.65	NaN	NaN	NaN	15724.7	8180.77	5008.97	6026.75	6258.96	4130.35	3816.95	4276.64	5128.85	3441.8	NaN
A2AS89	Agmat	Agmatinase, mitochondrial	13	38254.9	17575.1	1571.71	23975.7	1396.77	1878.43	6517.1	5120.58	23053.8	10347.5	52789.6	104033	58827.7	66751.6	16291.7	7209.81	1884.16	13754	2481.65	3231.15	2569.88	3534.54	7088.83	5858.81	29466.3	93166.1	38757.2	40820.3	12954.3	10782.4	2260.02	10825.4	1529.69	1768.81	4729.85	5015.91	5048.78	8281	39676.8	63188.8	38375.6	27661.3	6776.24	66036.2	50136.6	72917.8
A2AS98;P28660	Nckap1	Isoform of P28660, Nck-associated protein 1;Nck-associated protein 1	15	129510.74;128783.91	14486.5	68570.3	26408.2	43136.3	57656.8	85743.9	73538.4	116519	74926.3	62307.8	45447.3	18312	25795.4	31696.4	10878.4	47252.4	21904.4	42750.7	46561.8	61611.6	62148.8	98914.8	72896.2	65609.5	54428.7	31109.4	22374.5	11073.4	18501.2	69818.7	26857.2	52070.3	40017.9	84668	74000.2	127114	91082.2	69328.7	75223.4	47254.2	46773.7	33391.8	99285.5	91324.7	122016
A2ASB3;H3BKM4;H3BL03;Q80V94	Ap4e1	Isoform of Q80V94, AP-4 complex subunit epsilon-1;Isoform of Q80V94, AP-4 complex subunit epsilon-1;Isoform of Q80V94, AP-4 complex subunit epsilon-1;AP-4 complex subunit epsilon-1	1	44310.15;32665.49;41192.28;124845.34	NaN	NaN	NaN	9161.75	7662.57	4924.03	3647.28	4295.21	2715.31	NaN	NaN	NaN	NaN	NaN	NaN	NaN	NaN	1536.54	611.105	NaN	NaN	NaN	NaN	NaN	NaN	NaN	NaN	NaN	NaN	35205.4	NaN	19448.2	15232.3	8822.65	NaN	NaN	NaN	NaN	NaN	NaN	NaN	NaN	NaN	NaN	NaN
A2ASF9;F6X0V1;Q5I7S8;Q61481;Q61481-2;Q8BRR9;Q9JLL9	Pde1a	Isoform of Q61481, Calcium/calmodulin-dependent 3',5'-cyclic nucleotide phosphodiesterase 1A;Isoform of Q61481, Calcium/calmodulin-dependent 3',5'-cyclic nucleotide phosphodiesterase 1A (Fragment);Isoform of Q61481, Calcium/calmodulin-dependent 3',5'-cyclic nucleotide phosphodiesterase 1A;Calcium/calmodulin-dependent 3',5'-cyclic nucleotide phosphodiesterase 1A;Isoform of Q61481, Isoform PDE1A1 o…	1	47909.97;NaN;53316.04;62347;62347-2;62347;52163.72	NaN	NaN	NaN	NaN	NaN	NaN	NaN	NaN	NaN	NaN	NaN	NaN	NaN	NaN	NaN	NaN	NaN	NaN	NaN	NaN	NaN	NaN	NaN	NaN	NaN	NaN	NaN	NaN	NaN	2879.73	NaN	120.781	722.549	398.369	NaN	NaN	NaN	NaN	NaN	NaN	NaN	NaN	NaN	NaN	NaN
A2ASL8;A2ASM0;Q7TQ95	Lnp;Lnp;Lnpk	Isoform of Q7TQ95, Limb and neural patterns, isoform CRA_c;Isoform of Q7TQ95, Protein lunapark (Fragment);Endoplasmic reticulum junction formation protein lunapark	3	41984.47;28467.1;47499.9	NaN	NaN	NaN	NaN	NaN	981.312	1604.7	1326.4	1157.42	893.297	NaN	1327.65	832.053	NaN	NaN	NaN	NaN	NaN	NaN	705.76	646.366	1538.45	973.217	564.173	393.581	377.389	NaN	NaN	NaN	NaN	NaN	NaN	NaN	483.667	791.505	1068.66	1119.41	879.964	595.735	482.662	383.808	NaN	NaN	NaN	NaN
A2ASS6;E9Q8K5;E9Q8N1	Ttn	Titin;Isoform of A2ASS6, Titin;Isoform of A2ASS6, Titin	17	3906487.62;3716057.14;3716016.09	5056.09	23912.7	9877.94	3071.43	4882.66	10377.4	15067.9	12219.2	31438.3	34917.6	23266.7	23507.6	20584.9	13077	1995.63	7270.97	5553.52	4620.51	6746.93	8318.03	14953	25047.3	20563.4	26087.4	42448.1	14811.8	16344.3	16845.9	2923.42	3073.64	5310.18	2565.47	3736.74	8392.04	15946.5	27383.5	25697.8	28604.3	25432.1	17346.2	16565.4	16347.5	16725.9	19603.4	4253.91
A2ASW8;Q9EQZ6;Q9EQZ6-2;Q9EQZ6-3	Rapgef4	Isoform of Q9EQZ6, Rap guanine nucleotide exchange factor (GEF) 4, isoform CRA_b;Rap guanine nucleotide exchange factor 4;Isoform of Q9EQZ6, Isoform 2 of Rap guanine nucleotide exchange factor 4;Isoform of Q9EQZ6, Isoform 3 of Rap guanine nucleotide exchange factor 4	5	99504.39;115491.46;115491.46-2;115491.46-3	802.542	13417.7	NaN	8188.31	7606.03	8162.84	6527.64	9248.42	4107.43	2196.96	NaN	2582.47	12295.7	5952.46	NaN	5002.43	NaN	6095.57	2731.3	4187.61	4110.74	4086.34	537.984	1571.32	982.241	NaN	NaN	NaN	3993.17	11501.9	NaN	5643.77	4789.27	5727.65	3421.07	6239.19	3470.97	1882.77	NaN	631.068	1231.44	NaN	4457.31	2370.24	NaN
A2ASZ8;A2ASZ8-2;A2ASZ8-3;A2ASZ8-4;A2ASZ8-5	Slc25a25	Calcium-binding mitochondrial carrier protein SCaMC-2;Isoform of A2ASZ8, Isoform 2 of Calcium-binding mitochondrial carrier protein SCaMC-2;Isoform of A2ASZ8, Isoform 3 of Calcium-binding mitochondrial carrier protein SCaMC-2;Isoform of A2ASZ8, Isoform 4 of Calcium-binding mitochondrial carrier protein SCaMC-2;Isoform of A2ASZ8, Isoform 5 of Calcium-binding mitochondrial carrier protein SCaMC-2	9	52621;52621-2;52621-3;52621-4;52621-5	2152.73	NaN	8901.31	NaN	NaN	NaN	866.578	1220.11	2967.18	30743	38000.4	17420.8	12476.6	5657.42	2588.83	NaN	7371.41	NaN	NaN	NaN	NaN	1981.6	3437.6	36460.3	37200.8	20742.6	16633.8	5928.6	1865.06	NaN	7155.34	NaN	NaN	2868.55	957.373	3698.74	4360.43	14108.4	21108.3	14201.4	8027.23	1042.09	17938.6	20740.4	24396.2
A2AT37	Upf2	Regulator of nonsense transcripts 2	5	147553	2102.52	10702.2	1995.22	10643.4	8520.29	18294.3	20086.6	11234.2	10871	3267.72	2867.66	2562.31	4189.48	3748	1822.62	9207.9	5273.3	8273.37	11327.6	17389.3	12947	14792.8	12369.6	10192.3	4151.43	2213.59	4157.05	13150.7	2889.41	32448.9	5901.12	18372.9	13091.4	27559.9	33380.3	23150.2	19897.5	6104.86	8531.57	4894.69	11163.5	4949.12	8344.39	10882.4	NaN
A2ATI9;Q99JX3	Gorasp2	Isoform of Q99JX3, Golgi reassembly stacking protein 2, isoform CRA_d;Golgi reassembly-stacking protein 2	6	45026.16;47038.33	2573.6	21319.4	2246.56	2113.68	2232.36	8627.26	6213.46	5254.25	2493.21	1424.86	50246.9	NaN	1145.22	698.304	7841.75	11705.2	8871.99	4191.73	3324.33	7122.29	6257.67	9846.28	3178.25	2236.85	1241.28	NaN	2033.26	5566.24	860.882	13493.8	2898.11	3766.86	6099.19	2521.42	3470.75	15083.6	4197.84	NaN	NaN	NaN	2529.56	NaN	65093.5	52109.8	9261.13
A2ATN9;Q9ES70	Nek6	Isoform of Q9ES70, Serine/threonine-protein kinase Nek6;Serine/threonine-protein kinase Nek6	3	34721.12;35742.32	NaN	10085.3	NaN	5780	5661.35	5313.7	1690.4	NaN	NaN	NaN	NaN	NaN	NaN	NaN	187.817	12111.2	830.458	6610.35	6599.94	2616.6	5240.58	345.718	NaN	NaN	NaN	NaN	NaN	NaN	187.875	12276.5	220.185	7947.38	5231.61	4343.64	178.136	6689.74	NaN	NaN	NaN	NaN	NaN	261.96	NaN	NaN	NaN
A2ATS4;G3X8X3;Q8BSM7	Slc43a1	Isoform of Q8BSM7, Large neutral amino acids transporter small subunit 3;Isoform of Q8BSM7, Large neutral amino acids transporter small subunit 3;Large neutral amino acids transporter small subunit 3	3	65369.48;67230.68;62644.29	NaN	NaN	NaN	NaN	NaN	NaN	176.518	1341.05	461.056	397.656	NaN	NaN	NaN	NaN	NaN	NaN	NaN	NaN	NaN	NaN	NaN	2508.82	671.562	NaN	NaN	NaN	NaN	NaN	NaN	NaN	NaN	NaN	127.67	NaN	NaN	1081.56	661.488	374.927	600.827	667.477	NaN	NaN	NaN	NaN	NaN
A2ATU0	Dhtkd1	Probable 2-oxoglutarate dehydrogenase E1 component DHKTD1, mitochondrial	16	102793	10141.4	9008.34	29200.1	6603.67	8919.75	8202.04	5773.13	9348.55	10836.3	97114.5	144073	70310.9	67604.2	24996.8	9931.98	5464.71	19728.2	7760.15	3980.43	7488.08	6466.26	10316.5	8139.93	75053.3	132436	61632.7	40807	15369	17755.2	16484	27420.7	8121.81	6759.52	7109.43	10361	18215.9	NaN	56263.3	78728.9	41141.1	62805.8	13009.8	79446.2	78823.4	49911.2
A2ATU9;Q8BY71	Hat1	Isoform of Q8BY71, Histone acetyltransferase type B catalytic subunit;Histone acetyltransferase type B catalytic subunit	3	50182.43;49278.31	NaN	13034.6	1226.52	8431.67	3329.86	6001.24	3540.96	4653.96	3402.39	NaN	NaN	NaN	1784.83	NaN	3289.75	10498.2	5188.23	7401.31	7998.2	6044.63	5629.83	4933.1	NaN	NaN	NaN	NaN	5315.87	8318.76	2458.22	16808.2	2959.8	6602.89	6646.51	6123.39	2490.16	3232.58	3625.58	841.13	NaN	134.785	7753.89	4151.39	12711.4	19613.1	6641.21
A2AU61;A2AU62;Q64012;Q64012-2	Raly	Isoform of Q64012, RNA-binding protein Raly (Fragment);Isoform of Q64012, RNA-binding protein Raly (Fragment);RNA-binding protein Raly;Isoform of Q64012, Isoform 1 of RNA-binding protein Raly	10	23119.83;31690.46;33187.91;33187.91-2	8984.32	NaN	11137.5	6646.8	7255.29	13086.4	17313.1	5712.41	15990.4	11562.9	10532.8	6168.4	50194.4	352558	3851.51	NaN	4987.82	NaN	605.498	6702.11	6050.45	9501.99	6171.27	4880.41	NaN	7227.33	35123.1	151846	11469	NaN	14338.4	4649.04	7637.05	20286.5	21975.9	30759.8	20394.4	11607.6	15633.9	10553.8	37490.7	248172	17206.9	29404.1	31878.8
A2AU89;A2AU91;P70399;P70399-3	Trp53bp1;Trp53bp1;Tp53bp1;Tp53bp1	Isoform of P70399, Tumor suppressor p53-binding protein 1;Isoform of P70399, Tumor suppressor p53-binding protein 1;TP53-binding protein 1;Isoform of P70399, Isoform 3 of Tumor suppressor p53-binding protein 1	4	207653.46;212735.13;212735.13;212735.13-3	NaN	NaN	NaN	NaN	NaN	NaN	NaN	NaN	NaN	NaN	NaN	NaN	1449.86	4226.88	NaN	NaN	NaN	NaN	NaN	NaN	NaN	NaN	NaN	NaN	NaN	NaN	NaN	2768.89	NaN	NaN	NaN	NaN	NaN	NaN	NaN	NaN	NaN	NaN	NaN	NaN	NaN	2994.15	NaN	NaN	NaN
A2AUD5;Q3TAI4;Q9CYZ2	Tpd52l2	Isoform of Q9CYZ2, Tumor protein D54;Isoform of Q9CYZ2, Tumor protein D52-like 2, isoform CRA_c;Tumor protein D54	10	25067.08;22466.08;24042.93	19589.2	35283.8	5333.68	13858.5	10615.5	15013	13484.1	21048.4	9518.01	3341.81	2995.51	1045.35	1799.29	949.146	35751.8	32796.5	14834.3	12849.6	15757.9	19035.9	15530.2	20764.2	9536.25	3176.37	2975.65	1005.87	972.557	404.694	26068.7	40930.2	9132.69	15981.1	13259.6	16109.6	12059.7	14307	9250.58	4385.32	2715.86	1128.14	4069.75	2237.46	22392.5	23894	27897.6
A2AUE1;G5E8T0;P60904	Dnajc5	Isoform of P60904, DnaJ homolog subfamily C member 5 (Fragment);Isoform of P60904, DnaJ (Hsp40) homolog, subfamily C, member 5, isoform CRA_b;DnaJ homolog subfamily C member 5	1	15819.18;18753.18;22100.73	156.391	NaN	1307.02	NaN	NaN	NaN	NaN	NaN	NaN	NaN	NaN	NaN	NaN	NaN	24.1889	NaN	NaN	NaN	NaN	NaN	NaN	NaN	NaN	NaN	NaN	NaN	NaN	NaN	NaN	NaN	NaN	NaN	NaN	NaN	NaN	NaN	NaN	NaN	NaN	NaN	NaN	NaN	413.774	NaN	NaN
A2AUF7;B0R0S4;Q8VCH5	Rabepk	Isoform of Q8VCH5, Rab9 effector protein with kelch motifs;Isoform of Q8VCH5, Rab9 effector protein with kelch motifs;Rab9 effector protein with kelch motifs	3	34581.84;40207.07;41119.19	927.046	11551.1	605.284	3952.07	2335.94	1683.01	1579.62	NaN	NaN	NaN	NaN	NaN	NaN	NaN	485.281	4746.38	3098.57	3700.33	1650	2903.62	1207.2	NaN	654.763	NaN	NaN	NaN	NaN	NaN	954.294	20059.7	4410.18	6646.46	4759.16	3190.83	2544.4	NaN	NaN	NaN	NaN	NaN	NaN	NaN	8078.8	5420.81	10842.6
A2AUY4	Baz2b	Bromodomain adjacent to zinc finger domain, 2B	2	234001	NaN	NaN	NaN	NaN	NaN	NaN	NaN	NaN	NaN	NaN	NaN	18.973	NaN	664.918	NaN	NaN	NaN	NaN	NaN	NaN	NaN	NaN	NaN	NaN	NaN	NaN	NaN	833.839	NaN	NaN	NaN	NaN	NaN	NaN	NaN	NaN	NaN	NaN	NaN	NaN	NaN	520.158	NaN	NaN	NaN
A2AV19;Q8VBV3	Exosc2	Isoform of Q8VBV3, Exosome complex component RRP4 (Fragment);Exosome complex component RRP4	3	27308.63;32631.71	NaN	NaN	NaN	NaN	NaN	NaN	NaN	NaN	NaN	NaN	NaN	NaN	NaN	2638.29	NaN	NaN	NaN	NaN	NaN	NaN	NaN	NaN	1067.68	NaN	NaN	NaN	NaN	5794.01	NaN	NaN	NaN	NaN	NaN	NaN	NaN	NaN	NaN	NaN	NaN	NaN	NaN	3683.02	4799.79	5356.98	NaN
A2AVJ7;Q99PL5	Rrbp1	Isoform of Q99PL5, Ribosome-binding protein 1;Ribosome-binding protein 1	59	158395.57;172879.22	5888.25	11226.6	7356.07	5865.21	7934.7	16159.4	21013.5	48064.2	35898.6	53524	79564.2	57915.3	86418.8	55926.5	4557.34	4963.57	4686.86	2878.19	4204.12	8042.79	11356	28145.9	27058	51388.7	88157.8	62235.9	103607	62103.9	7670.04	29508.7	7985.04	13033.3	14866.1	24596.8	28420.1	57975.7	49222.9	59719.1	83057.7	46518.1	80213.5	53877.6	57358.4	68678.3	117553
A2AVP4;P0C090	Rc3h2	Isoform of P0C090, Roquin-2;Roquin-2	4	124708.35;131295	4694.12	164692	20405.6	92624.4	41988	24182.2	20795.3	42135.6	7714.39	9955.07	9330.08	7145.72	4490.34	7794.09	50092.5	64663.4	6231.38	43299.4	49213.3	32574	8978.86	17948.6	17939.9	12459.9	8315.02	5216.66	8142.91	7812.67	20598.2	NaN	37545	53883.3	33084.7	9910.09	27772	22695.4	14591.8	14741.9	16721.9	18419.3	21787.6	148842	4883.21	31.101	381.83
A2AVQ9;A2AVR1;Q8R3H9	Ttc4	Isoform of Q8R3H9, Tetratricopeptide repeat protein 4;Isoform of Q8R3H9, Tetratricopeptide repeat protein 4 (Fragment);Tetratricopeptide repeat protein 4	2	33052.66;27859.61;44338.93	NaN	NaN	NaN	NaN	1880.74	NaN	NaN	NaN	NaN	NaN	NaN	NaN	NaN	NaN	NaN	6643.48	NaN	8350.53	2152.37	3658.39	NaN	NaN	NaN	NaN	NaN	NaN	NaN	NaN	NaN	14903	NaN	10695.5	1369.6	1046.16	NaN	NaN	NaN	NaN	NaN	NaN	NaN	NaN	NaN	NaN	1619.61
A2AVR9;P62627	Dynlrb1	Isoform of P62627, Dynein light chain roadblock-type 1;Dynein light chain roadblock-type 1	3	11927.77;10989.67	336.056	3847.97	278.033	3446.58	2130.78	2554.14	1157.6	862.9	616.468	518.038	NaN	120.724	390.385	NaN	482.826	2739.4	558.942	1936.23	2121.97	2352.5	1487.96	1519.21	510.921	172.495	NaN	99.3365	NaN	NaN	157.309	2331.77	498.27	3911.68	2258.79	1679.65	1449.51	1249.43	745.174	NaN	NaN	NaN	3639.33	400.747	1878.32	1145.03	5873.76
A2AVZ9;A2AVZ9-2	Slc43a3	Solute carrier family 43 member 3;Isoform of A2AVZ9, Isoform 2 of Solute carrier family 43 member 3	3	56033.53;56033.53-2	407.051	NaN	2715.41	NaN	3087.97	5474.71	1800.84	10383.6	7172.2	5336.32	457.71	1502.38	NaN	NaN	3353.22	NaN	NaN	677.852	NaN	NaN	1506.29	9680.33	5735.16	5118.11	5859.7	2397.73	NaN	NaN	243.042	NaN	NaN	NaN	NaN	12984.3	NaN	2438.75	6709.49	5215.69	6739.24	1644.05	1005.54	NaN	2503.86	1156.94	NaN
A2AW05;Q08943;Q08943-2	Ssrp1	Isoform of Q08943, FACT complex subunit SSRP1 (Fragment);FACT complex subunit SSRP1;Isoform of Q08943, Isoform 2 of FACT complex subunit SSRP1	21	71528.3;80860.42;80860.42-2	7342.19	43366.6	11899.3	33205.2	22657.4	23345	17478.1	20746.5	14251.8	9190.99	9787.18	5594.56	34303.6	156791	5994.08	36889.4	8626.09	39101.3	23005.2	26539.3	20434.7	31078.8	14106.6	8332.48	7996.27	4033.79	23520	93152.8	6544.74	28270.8	24265	25303.3	12540.9	21713.3	23025	31556.4	23526.8	13694.9	16238.5	10448.6	15556.4	150194	51234.9	62568.7	12089.2
A2AW86;Q60767	Ly75	Isoform of Q60767, Lymphocyte antigen 75;Lymphocyte antigen 75	1	197379.01;197351.99	NaN	NaN	NaN	1133.89	2683.09	3685.12	2665.38	NaN	1756.44	1472.95	539.838	NaN	NaN	NaN	NaN	NaN	NaN	NaN	977.238	2632.55	703.786	2202.97	2224.24	1977.41	NaN	NaN	NaN	NaN	NaN	NaN	NaN	1853.34	5066.72	6329.18	3205.35	4076.26	1985.59	NaN	NaN	NaN	976.885	NaN	NaN	NaN	NaN
A2AWA9;A2AWA9-2	Rabgap1	Rab GTPase-activating protein 1;Isoform of A2AWA9, Isoform 2 of Rab GTPase-activating protein 1	8	120797.77;120797.77-2	2194.67	40395.6	1323.47	27538.4	20997	14725.1	10224.1	3551.65	4099.29	2156.81	NaN	NaN	2114.35	1786.84	2207.44	38316.3	4813	26614.6	21904.8	14871.6	13373.7	10781.3	5393.47	2778.05	NaN	NaN	1698.71	1008.12	2294.83	30590.3	5470	15455.6	8214.62	9944.64	8187.42	14791.3	6543.33	3628.55	2531.12	NaN	3237.07	NaN	19059.8	21457.6	131642
A2AWF8;A2AWF9;E9Q4S7;Q64455	Ptprj	Isoform of Q64455, Protein-tyrosine-phosphatase;Isoform of Q64455, Protein-tyrosine-phosphatase;Isoform of Q64455, Protein-tyrosine-phosphatase;Receptor-type tyrosine-protein phosphatase eta	2	128713.23;143175.62;148594.13;136768.65	3554.44	NaN	7138.7	471.745	NaN	3288.86	4026.13	NaN	7304.27	9584.95	NaN	NaN	NaN	1421.11	NaN	670.081	2350.67	NaN	NaN	NaN	1332.97	6599.6	3146.71	6803.09	6763.02	5306.38	4222.42	NaN	5189.94	1177.78	5123.07	276.077	NaN	1290.28	NaN	15539.7	12843.8	13522.9	13534	9082.08	3806.43	5316.24	1962.9	2818.41	NaN
A2AWI7;A2AWI9;Q8R3V5;Q8R3V5-1;Q8R3V5-3	Sh3glb2	Isoform of Q8R3V5, Endophilin-B2;Isoform of Q8R3V5, Endophilin-B2;Endophilin-B2;Isoform of Q8R3V5, Isoform 1 of Endophilin-B2;Isoform of Q8R3V5, Isoform 3 of Endophilin-B2	6	44907.88;41810.56;44503.48;44503.48-1;44503.48-3	8315.25	62107.7	10414.8	33866.5	24852	28250.7	18210.2	11469.2	9696.54	4138.39	2194.22	1734.18	3924.65	1524.98	16617.7	55681.9	16870.4	36521.6	40435.5	37401.9	25456.2	23194.4	8173.61	3305.25	1204.31	841.425	1506.68	1754.35	11964	97153.8	13212.5	39214.8	32630.1	32758.6	24227.1	20939.6	11301.7	6969.66	3582.52	2785.95	7781.27	3264.68	19492.9	20202.3	28978.8
A2AWL7;E9QLG3;H7BX50	Mga	MAX gene-associated protein;Isoform of A2AWL7, MAX gene-associated protein;Isoform of A2AWL7, MAX gene-associated protein	8	328801.71;333136.83;312135.88	1371.66	7249.66	2858.61	NaN	NaN	1045.94	4056.27	15967.9	2162.15	6058.02	1665.34	NaN	4523.19	18210.6	4664.61	4618.99	1440.8	4298.6	918.248	4470.53	3480.68	5285.44	NaN	2014.84	NaN	NaN	NaN	19325.8	800.015	32775.4	NaN	10818.9	5697.95	2752.38	4396.78	5628.52	372.33	NaN	NaN	NaN	567.15	19445.4	4555.31	7129.5	NaN
A2AWP6;A2AWP8;A2AWP8-2;A2AWP8-3;A2AWP8-4	Arhgef10l	Isoform of A2AWP8, Rho guanine nucleotide exchange factor 10-like protein;Rho guanine nucleotide exchange factor 10-like protein;Isoform of A2AWP8, Isoform 2 of Rho guanine nucleotide exchange factor 10-like protein;Isoform of A2AWP8, Isoform 3 of Rho guanine nucleotide exchange factor 10-like protein;Isoform of A2AWP8, Isoform 4 of Rho guanine nucleotide exchange factor 10-like protein	9	113980.3;139986.77;139986.77-2;139986.77-3;139986.77-4	2684.22	41526.8	3811.87	37273	29575.7	17103.4	10350.4	8285.05	2780.88	2813.31	NaN	NaN	778.363	2937.72	5325.96	55861.1	8789.69	43384.2	29733.1	20812.5	15131.5	11300.1	4776.4	4198.8	NaN	NaN	NaN	2236.53	2744.04	57379.2	2601.6	39143.6	28297.6	21710	13571.4	10421.4	5531.59	NaN	NaN	NaN	3722.32	4884.48	22991.7	33917.2	19020.9
A2AWR2;A2AWR3	Gpr155	Isoform of A2AWR3, GPR155 variant 5;DEP domain-containing protein	10	93128.26;96347.24	4919.44	NaN	8108.88	3902.57	10668.9	23683.2	27265.8	50710.3	32490.6	20887.9	10120.1	4147.33	5028.76	10780.9	4375.34	NaN	6649.65	3305.39	6563.74	10531.4	20295.1	53533.6	34673.7	38852.8	13156.4	7427.73	7290.16	8045.37	3647.42	NaN	6995.62	4856.53	8607.96	16912.6	24097.5	46748.4	32971.9	18945.3	17470.2	9111.57	9528.42	6949.81	21764.9	21023.9	140779
A2AWT5;A2AWT6;A2AWT7;P25976;P25976-2	Ubtf	Isoform of P25976, Nucleolar transcription factor 1;Isoform of P25976, Nucleolar transcription factor 1;Isoform of P25976, Nucleolar transcription factor 1;Nucleolar transcription factor 1;Isoform of P25976, Isoform UBF2 of Nucleolar transcription factor 1	19	89478.95;85009.82;88387.42;89508.97;89508.97-2	907.228	329.798	1243.58	537.944	NaN	4023.79	1744.8	21566.4	586.997	NaN	NaN	NaN	1257.76	26860.2	913.92	2034.84	285.225	NaN	11310.5	14231.3	1067.4	60132.4	1553.17	13604.9	NaN	NaN	4919.46	16396.2	899.972	760.038	1368.78	2708.71	NaN	1737.16	4026.02	6470.13	1727.03	250419	NaN	NaN	577.567	17639.8	8861.5	30209.2	1649.61
A2BDX0;Q9Z103	Adnp	Isoform of Q9Z103, Activity-dependent neuroprotector homeobox protein;Activity-dependent neuroprotector homeobox protein	18	124307.81;124307.81	NaN	2196.15	NaN	NaN	NaN	NaN	NaN	NaN	NaN	540.698	NaN	NaN	1145.05	8647.6	222.546	1133.12	NaN	538.849	1149.7	2090.49	NaN	NaN	NaN	2832.63	NaN	NaN	171.767	3478.29	305.191	11302.8	468.662	NaN	NaN	NaN	NaN	NaN	NaN	NaN	NaN	NaN	NaN	4178.47	3150.33	NaN	NaN
A2BDX3	Mocs3	Adenylyltransferase and sulfurtransferase MOCS3	3	49375	NaN	67963.8	2096.34	1670.36	1835.66	NaN	NaN	NaN	NaN	NaN	NaN	NaN	NaN	817.104	4429.76	41527.6	1812.88	9215.55	6892.53	NaN	NaN	NaN	NaN	NaN	NaN	NaN	NaN	NaN	1066.05	102103	3573.32	15144.1	6010.94	2730.01	NaN	NaN	NaN	NaN	NaN	NaN	NaN	534.783	276626	94616	763269
A2BE28;A2BE28-2	Las1l	Ribosomal biogenesis protein LAS1L;Isoform of A2BE28, Isoform 2 of Ribosomal biogenesis protein LAS1L	12	89414.35;89414.35-2	6752.77	11420.3	7840.71	17737.6	18595	25845.1	18983.6	28693.5	14382	7638.4	8496.01	2813.55	18856.1	98435.6	4008.51	11123.1	NaN	15694.3	12860.8	16429	11498.8	13688.5	6728.3	11250.3	5253.86	4266.79	11305.4	94071.7	3519.57	9929.43	5088.71	16237	25132.8	29447.3	17408.6	29653.5	15604.6	5887.05	9649.66	3282.84	12803.6	59609.6	29002.3	39059.8	22802.6
A2BE93;Q9EQU5;Q9EQU5-2	Set	Isoform of Q9EQU5, Protein SET (Fragment);Protein SET;Isoform of Q9EQU5, Isoform 2 of Protein SET	6	24923.66;33377.78;33377.78-2	12560.8	209214	19853.6	98314.9	104952	68477.8	54385.9	32363.3	26866.9	13394	9107.59	9870.04	22506.6	64774	21957.1	161661	32301	107945	84040.7	82796.2	67138.6	49141.1	24796.7	17986.9	4876.21	5053.83	11407.7	50251.8	12914.2	251661	38688.7	103910	84092.9	76830.6	52571.3	50914.9	24990.7	11337.4	9652.54	5782.56	20061.9	36171.7	53310.9	56697.1	150342
A2BFB0;A2BFB1;A2BFB2;O08609;O08609-2;O08609-3	Mlx	Isoform of O08609, MAX-like protein X, isoform CRA_b;Isoform of O08609, Max-like protein X;Isoform of O08609, MAX-like protein X, isoform CRA_a;Max-like protein X;Isoform of O08609, Isoform Alpha of Max-like protein X;Isoform of O08609, Isoform Beta of Max-like protein X	3	33355.01;27871.98;24912.76;33339.01;33339.01-2;33339.01-3	NaN	NaN	1403.05	NaN	NaN	NaN	NaN	NaN	158.002	NaN	NaN	NaN	NaN	2020.83	NaN	366.57	NaN	NaN	NaN	NaN	NaN	NaN	NaN	NaN	NaN	NaN	NaN	1316.5	NaN	NaN	542.651	NaN	NaN	94.3334	NaN	76.0522	NaN	NaN	NaN	159.669	76.2812	3325.85	487.056	532.993	787.153
A2BFF5;A2BFF8;A2BFF9;O88487;Q3TPJ8	Dync1i2	Isoform of O88487, Cytoplasmic dynein 1 intermediate chain 2;Isoform of O88487, Cytoplasmic dynein 1 intermediate chain 2;Isoform of O88487, Cytoplasmic dynein 1 intermediate chain 2;Cytoplasmic dynein 1 intermediate chain 2;Isoform of O88487, Cytoplasmic dynein 1 intermediate chain 2	9	71296.26;68266;71424.39;68394.14;70612.5	5432.21	22577.6	4862.69	32374.6	24426.6	30400.9	17076.1	24244.7	7856.47	6761.01	5222.56	3005.96	5369.11	3570.32	8856.25	19390.1	5436.77	27875.7	27235.1	34966	19173.5	17977.2	9330.92	4043.99	3509.37	1578.38	2765.86	1337.25	669.62	9551.75	1207.04	22594.5	17843.9	15789.1	10497.6	9917.54	6387.72	3046.8	1617.72	768.069	6353.21	2013.52	18023.1	16245.7	12406.7
A2BFG8	Zfp971	Zinc finger protein 971	1	54110.9	NaN	NaN	NaN	NaN	14308.1	17429.8	NaN	NaN	28936.5	NaN	NaN	NaN	NaN	8664.44	NaN	NaN	NaN	22125.5	52830.5	24669.8	NaN	13593.1	NaN	NaN	NaN	NaN	NaN	3929.7	NaN	4654.51	NaN	2550.71	5994.27	4399.25	3285.63	3776.38	3701.73	1406.44	2649.01	3042.66	1437.2	3799.95	3261.49	11781.3	NaN
A2BG75;A2BG76;A2BG77;I7HIP8;P97863;P97863-2;P97863-3	Nfib	Isoform of P97863, Nuclear factor 1;Isoform of P97863, Nuclear factor 1;Isoform of P97863, Nuclear factor 1;Isoform of P97863, Nuclear factor 1;Nuclear factor 1 B-type;Isoform of P97863, Isoform 2 of Nuclear factor 1 B-type;Isoform of P97863, Isoform 3 of Nuclear factor 1 B-type	9	62559.73;54777.05;63375.57;55123.42;63506.76;63506.76-2;63506.76-3	4394.15	17273.7	4699.27	7540.43	7215.48	8909.92	9007.89	8432.43	4132.54	8740.55	4502.68	4198.62	8227.74	58615.2	2072.86	14755.6	2954.84	9738.53	8154.32	9734.07	9270.61	9736.2	5246.42	2570.34	7836.93	4468.86	8328.22	39171	2986.07	11965.3	2331.67	3670.46	2141.97	4731.5	5346.57	8079.2	4991.61	3316.26	6205.79	2476.46	1373.22	43650.8	22192.4	27339.3	30519.9
A2BGI8;Q4G0C5;Q9D868-2	Ppih	Isoform of Q9D868, Peptidyl-prolyl cis-trans isomerase (Fragment);Isoform of Q9D868, Peptidyl-prolyl cis-trans isomerase;Isoform of Q9D868, Isoform 2 of Peptidyl-prolyl cis-trans isomerase H	4	17232.83;19208.12;19208.12	336.354	1079.01	766.698	555.266	261.996	NaN	147.645	3.77573	NaN	NaN	NaN	NaN	748.174	8547.15	NaN	NaN	NaN	NaN	NaN	634.07	217.535	480.277	NaN	NaN	NaN	NaN	265.759	10110.9	NaN	1224.29	880.512	NaN	NaN	NaN	NaN	2338.4	NaN	NaN	971.085	NaN	3162.45	10866.8	2170.61	2299.52	7280.42
A2BH40;A2BH40-2;A2BH40-4;E9QAQ7	Arid1a	AT-rich interactive domain-containing protein 1A;Isoform of A2BH40, Isoform 2 of AT-rich interactive domain-containing protein 1A;Isoform of A2BH40, Isoform 4 of AT-rich interactive domain-containing protein 1A;Isoform of A2BH40, AT-rich interactive domain-containing protein 1A	7	242091.68;242091.68-2;242091.68-4;242673.31	490.242	NaN	9.18513	1070.2	3612.05	NaN	5322.78	NaN	8405.65	10776.3	2824.46	9351.17	13284.9	57508.1	8434.43	NaN	NaN	12077.9	53457.8	12889.6	13783.9	5189.31	26959.7	2544.71	1175.85	NaN	6566.09	61338.2	1083.15	24472.4	NaN	NaN	4633.68	1924.28	94855.8	NaN	70167.1	NaN	NaN	1138.93	2815.69	36088	36719.2	NaN	NaN
A2CEK9	Mup1	Isoform of P11588, Major urinary protein 1 (Fragment)	1	3512.02	351.79	47885.1	1113.47	25685.1	19407.4	38432.9	37532.2	77339.5	31860.6	30140.2	30278.3	6389.51	19022.2	2624.07	878.741	52849.6	3781.9	34797.4	18306.3	40895.1	54586.3	88285.9	60760.9	52853.7	23371	7835.82	15444.5	3147.54	NaN	5518.31	NaN	5957.21	4904.06	5267	6723.4	9234.98	3749.92	2781.97	1487.02	310.544	6932.14	122.078	94152	162385	NaN
A2CEL1;P11588	Mup1	Isoform of P11588, Major urinary protein 1;Major urinary protein 1	21	20634.42;20648.45	258810	98747.7	213181	77224.5	96053.1	258441	470627	962282	802829	565821	516250	324491	592317	369483	578565	85113.7	262133	74732.5	97983.2	207967	380698	964886	829630	568441	581678	399227	553656	295456	19813.7	17049.4	17689.9	24904.9	29533.3	51312.8	66830.1	139553	85160.1	65235.2	49018.2	18741.6	46467	23957.8	378048	468427	61068.5
A2CF80;A2CF83;D3Z687;F8WH46;Q9DCT6;Q9DCT6-2;Q9DCT6-3;Q9DCT6-4	0610010K14Rik;0610010K14Rik;0610010K14Rik;0610010K14Rik;Bap18;Bap18;Bap18;Bap18	Isoform of Q9DCT6, Protein 0610010K14Rik;Isoform of Q9DCT6, Protein 0610010K14Rik;Isoform of Q9DCT6, Protein 0610010K14Rik;Isoform of Q9DCT6, Protein 0610010K14Rik;Chromatin complexes subunit BAP18;Isoform of Q9DCT6, Isoform 2 of Chromatin complexes subunit BAP18;Isoform of Q9DCT6, Isoform 3 of Chromatin complexes subunit BAP18;Isoform of Q9DCT6, Isoform 4 of Chromatin complexes subunit BAP18	1	10382.97;10956.6;20000.72;8610.76;17996.48;17996.48-2;17996.48-3;17996.48-4	1628.33	7786.45	NaN	4913.05	4164.13	NaN	NaN	NaN	NaN	NaN	NaN	NaN	NaN	22509.7	NaN	16519.1	2382.96	NaN	NaN	NaN	NaN	NaN	NaN	NaN	NaN	NaN	NaN	27671.5	3167.15	33274.9	5660.14	14888.8	6405.37	8313.2	NaN	NaN	NaN	NaN	NaN	NaN	NaN	43352.6	NaN	NaN	NaN
A2CG35;P35283	Rab12	Isoform of P35283, Ras-related protein Rab-12;Ras-related protein Rab-12	3	32238.09;27328.53	3067.44	8821.71	2404.05	3639.92	3394.47	4982.87	4733.12	NaN	6667.23	3438.32	3827.42	1751.05	1389.11	NaN	4896.35	NaN	3424.86	5643.02	5844.12	6197.04	5425.65	11038.4	5040.47	3813.89	1707.19	1596.41	2277.46	NaN	4596.36	7919.38	4409.09	3781.96	5368.42	3774.3	2212.7	7628.2	2242.86	5037.04	5526.5	1750.71	2138.66	2068.41	NaN	4000.94	NaN
A2CG49;A2CG49-2;A2CG49-7;F6QYT9	Kalrn	Kalirin;Isoform of A2CG49, Isoform 2 of Kalirin;Isoform of A2CG49, Isoform 7 of Kalirin;Isoform of A2CG49, Kalirin (Fragment)	3	337000.09;337000.09-2;337000.09-7;NaN	1357.02	NaN	3123.65	1084.6	2432.73	3908.95	4414.98	8407.95	3962.47	4752.73	2149.03	1205.59	NaN	287.438	744.909	NaN	1047.95	726.594	488.527	1184.99	2145.6	5062.95	3025.85	2387.6	2535.76	988.645	940.623	NaN	1369.64	1161.42	1191.72	1722.54	2225.88	3520.12	2052.4	4265.29	2468.74	2197.63	3988.96	1623.35	2008.16	930.597	1874.32	1425.22	NaN
A2CG76;Q9Z148	Ehmt2	Isoform of Q9Z148, Histone-lysine N-methyltransferase EHMT2;Histone-lysine N-methyltransferase EHMT2	7	134687.59;138039.24	NaN	NaN	NaN	NaN	NaN	NaN	NaN	NaN	NaN	NaN	NaN	NaN	4055.53	40622.4	2693.71	NaN	NaN	NaN	NaN	NaN	NaN	NaN	NaN	NaN	NaN	NaN	1767.18	33064.2	NaN	NaN	NaN	NaN	NaN	NaN	NaN	NaN	NaN	NaN	NaN	NaN	NaN	56311.6	NaN	NaN	NaN
A2RSQ0	Dennd5b	DENN domain-containing protein 5B	11	144629	2443.94	31149.4	3426.47	29957.6	21946.4	17160.3	13903.1	18257.4	6625.63	2675.15	3087.81	3392.54	5998.72	4694.35	6875.74	62045.1	7567.22	24852.7	18409.4	23863	16376.7	16376.4	8638.93	4387.6	953.35	435.391	2069.36	NaN	2923.04	27119.8	8261.8	33811.8	18286.9	15929.1	17927.4	12665	8497.37	4105.24	NaN	3143.51	6173.09	6547.21	16992.5	15758.3	27370.5
A2RSX7;G3UW53	Tyw5	tRNA wybutosine-synthesizing protein 5;Isoform of A2RSX7, RIKEN cDNA 1110034B05, isoform CRA_c (Fragment)	1	36632.75;29528.78	NaN	54254.8	NaN	19150.5	NaN	NaN	NaN	NaN	NaN	NaN	NaN	NaN	NaN	NaN	2929.67	43806.1	5527.39	23475	NaN	8649.18	6788.32	NaN	NaN	NaN	NaN	NaN	NaN	NaN	2360.28	64426.3	9754.9	32736	18125.5	12945.9	3653.48	NaN	NaN	NaN	NaN	NaN	NaN	NaN	33802.5	7900.98	NaN
A2RSX9;E9Q3G5;G5E8V9	Arfip1	Isoform of G5E8V9, Arfip1 protein;Isoform of G5E8V9, Protein Arfip1;ADP-ribosylation factor-interacting protein 1	7	38416.47;40864.31;41518.04	10126	43843.2	4279.44	18047.1	10785.1	12337.1	9173.2	10908.9	3886.49	2347.5	2010.3	1592.5	3136.28	500.543	14415.8	28572.7	9970.81	13170.8	19943.9	15506.1	10725.5	8294.75	4208.39	4330.88	NaN	1101.37	2515.17	1041.04	11558.1	62912.8	7694.85	23759.7	17596.8	19331.5	13082.6	12186.3	6580.14	6806.72	1053.96	4557.94	4290	602.039	15536.2	14098.1	17507.6
A2RSY1;A2RSY1-2;A2RSY1-3	Kansl3	KAT8 regulatory NSL complex subunit 3;Isoform of A2RSY1, Isoform 2 of KAT8 regulatory NSL complex subunit 3;Isoform of A2RSY1, Isoform 3 of KAT8 regulatory NSL complex subunit 3	2	96134.78;96134.78-2;96134.78-3	NaN	NaN	NaN	NaN	NaN	NaN	NaN	NaN	NaN	NaN	NaN	NaN	NaN	502.895	NaN	NaN	NaN	NaN	NaN	NaN	NaN	NaN	NaN	NaN	NaN	NaN	NaN	1333.53	NaN	NaN	NaN	NaN	NaN	NaN	NaN	NaN	NaN	NaN	NaN	NaN	NaN	1715.52	NaN	NaN	NaN
A2RSY6	Trmt1l	TRMT1-like protein	6	80861.2	1711.02	657.299	1707.13	1762.98	1638.77	4932.43	4296.82	18474.5	6548.25	3073.27	4025.56	3231.72	4712.54	4874.64	NaN	4063.33	9097.31	NaN	4533.76	2586.72	1636.36	7824.42	5811.89	7491.33	4946.95	1605.39	4730.01	4160.14	5749.14	NaN	3014.47	4248.19	3081.9	7503	6976.22	12137.3	6178.67	7547.42	6616.13	5147.3	6961.74	16921.5	14913.1	6223.27	6670.25
A2RT67;G3UYA1	Dennd3	DENN domain-containing protein 3;Isoform of A2RT67, DENN domain-containing protein 3	2	143888.35;128369.32	NaN	NaN	NaN	NaN	NaN	NaN	NaN	NaN	NaN	NaN	NaN	NaN	NaN	NaN	NaN	NaN	NaN	NaN	NaN	NaN	NaN	NaN	NaN	NaN	NaN	NaN	NaN	NaN	NaN	NaN	NaN	NaN	NaN	NaN	NaN	NaN	NaN	NaN	NaN	NaN	NaN	NaN	5815.41	5764.96	3278.1
A2RTF1	Catsperb	Cation channel sperm-associated protein subunit beta	1	126108	NaN	NaN	NaN	NaN	NaN	NaN	NaN	NaN	NaN	NaN	NaN	NaN	NaN	NaN	NaN	NaN	NaN	NaN	NaN	NaN	NaN	NaN	NaN	NaN	NaN	NaN	NaN	NaN	NaN	NaN	NaN	NaN	NaN	NaN	NaN	7061.53	667.245	NaN	NaN	NaN	NaN	NaN	NaN	NaN	NaN
A2RTL5;S4R265;S4R2L4	Rsrc2	Arginine/serine-rich coiled-coil protein 2;Isoform of A2RTL5, Arginine/serine-rich coiled-coil protein 2;Isoform of A2RTL5, Arginine/serine-rich coiled-coil protein 2	2	43876.49;44853.5;50606.77	NaN	NaN	NaN	NaN	NaN	NaN	NaN	NaN	NaN	NaN	NaN	NaN	NaN	3291.53	NaN	NaN	NaN	NaN	NaN	NaN	NaN	NaN	NaN	NaN	NaN	NaN	NaN	4139.17	NaN	NaN	NaN	NaN	NaN	NaN	NaN	NaN	NaN	NaN	NaN	NaN	NaN	1918.68	NaN	NaN	NaN
A3KFU5;Q6PHQ9	Pabpc4	Isoform of Q6PHQ9, Polyadenylate-binding protein;Polyadenylate-binding protein	14	69430.46;72242.47	5559.38	7902.84	3490.62	14851.8	21288.8	43807.4	47117.3	43760.6	51704.6	44357	44234.1	41789.6	57620.2	47026.7	3806.75	6730.62	4537.14	6147.13	8368.83	27462.9	38077.8	72605.6	57369.9	56994.8	50439.3	24918.4	47853.6	40252.2	5830.89	5634.08	5223.62	11493.7	19864.9	22084.4	35194.7	55131.6	40147.5	29554.2	43310.2	26618.5	41449.2	22136.3	36888.2	43367.9	59449.3
A3KG93;G8JL40;Q6ZQ88	Kdm1a	Isoform of Q6ZQ88, Lysine-specific histone demethylase 1A;Isoform of Q6ZQ88, Lysine-specific histone demethylase 1A (Fragment);Lysine-specific histone demethylase 1A	12	94659.32;NaN;92850.57	935.612	6562.35	1869.26	4961.26	4939.79	5731.97	3215.1	8769.44	1900.17	1073.96	1372.34	396.551	5101.4	45541.9	598.52	3356.12	1906.65	5207.36	4251.36	5021.35	2879.23	3794.37	1670.87	1362.73	3480.26	NaN	3754.46	15000.2	1138.67	4844.9	4032.28	3678.93	5246.04	3393.85	2807.27	3233.05	2122.89	585.69	382.843	1113.89	1033.31	20253.9	72224.8	3265.62	68248.7
A3KGB4	Tbc1d8b	TBC1 domain family member 8B	9	127893	1616.21	14537.1	97.0627	9357.74	6660.57	4449.13	3226.42	8425.31	2141.8	NaN	NaN	25.1134	869.33	NaN	582.403	17318.6	1757.72	8223.31	4796.36	6764.45	4250.2	2877.59	912.172	120.488	NaN	NaN	192.797	NaN	681.695	7697.16	1356.57	4836.66	3286.53	3078.65	1737.15	1333.71	123.42	102.971	NaN	NaN	543.439	1341.41	8139.64	6494.64	7350.34
A3KGK9;A3KGL0;A3KGL3;Q99KU1;Q99KU1-2	Dhdds	Isoform of Q99KU1, Dehydrodolichyl diphosphate syntase complex subunit Dhdds (Fragment);Isoform of Q99KU1, Dehydrodolichyl diphosphate syntase complex subunit Dhdds;Isoform of Q99KU1, Dehydrodolichyl diphosphate syntase complex subunit Dhdds (Fragment);Dehydrodolichyl diphosphate synthase complex subunit Dhdds;Isoform of Q99KU1, Isoform 2 of Dehydrodolichyl diphosphate syntase complex subunit Dhd…	1	19454.31;34670.86;29777.34;38509.3;38509.3-2	420.244	NaN	NaN	NaN	NaN	NaN	NaN	NaN	NaN	NaN	NaN	NaN	1052.84	NaN	1541.09	NaN	225.84	NaN	NaN	NaN	NaN	NaN	NaN	NaN	NaN	NaN	NaN	NaN	3738.14	NaN	443.34	327.389	NaN	NaN	NaN	NaN	NaN	NaN	NaN	NaN	NaN	NaN	NaN	NaN	NaN
A3KGL9;B7ZCQ3;F6W687;P09602;Q5XK38	Hmgn2	Isoform of P09602, Non-histone chromosomal protein HMG-17;Isoform of P09602, MCG12939, isoform CRA_c;Isoform of P09602, Non-histone chromosomal protein HMG-17 (Fragment);Non-histone chromosomal protein HMG-17;Isoform of P09602, Hmgn2 protein	3	9725.87;11912.94;NaN;9422.69;9608.9	5089.24	2457.61	11331.4	1920.24	4001.87	9009.46	10613.1	6504.3	11598.5	9802.8	12766.4	3961.78	43024	259265	1704.66	2397.45	2852.64	NaN	NaN	2195.19	7967.33	16790.1	6183.55	8000.06	10208.2	11915.4	28156.8	211235	12846.5	6111.58	16209.4	5870.95	9065.5	16483.7	21282.9	43248.7	16180.2	23433.8	31204	21889.5	9991.03	194097	41927.6	45787.6	NaN
A3KGQ6;Q9D898	Arpc5l	Isoform of Q9D898, Actin-related protein 2/3 complex subunit 5;Actin-related protein 2/3 complex subunit 5-like protein	7	17109.45;16980.29	17185.6	81478.5	30083.8	62263	75835.9	68735.5	55210.1	9046.44	52894.4	32902.7	24802.8	7742.85	15212.2	13447.7	14005.1	105779	28057.4	78280.7	54569	62231.7	65964.9	93899.2	54254.7	60175.8	38625.3	27819.8	23035.4	21993.1	15893.4	93168.2	31466.9	72610.4	56550	53871.7	37688.4	62663.4	28478.3	44760.3	42882.6	23446.6	19294.6	23491.5	37001	74104.7	211568
A3KGR9;Q9D8V0;Q9D8V0-4	H13;Hm13;Hm13	Isoform of Q9D8V0, Minor histocompatibility antigen H13 (Fragment);Minor histocompatibility antigen H13;Isoform of Q9D8V0, Isoform 4 of Minor histocompatibility antigen H13	10	38174.64;41747.56;41747.56-4	47463.6	9930.33	71646.4	39847.9	79835.2	242972	360795	597727	510182	358168	327969	193551	262742	181794	51457.4	3100.89	41736.6	44868.6	65528.5	238238	344060	744818	541328	513338	301831	152783	303815	174342	44310.2	10464.2	32256.3	30265.7	76251	228960	391442	602424	422092	243886	201634	133875	127313	66136.1	394944	422065	137382
A3KGU5;A3KGU7;E9Q447;P16546;P16546-2	Sptan1	Isoform of P16546, Spectrin alpha chain, non-erythrocytic 1;Isoform of P16546, Spectrin alpha chain, non-erythrocytic 1;Isoform of P16546, Spectrin alpha chain, non-erythrocytic 1;Spectrin alpha chain, non-erythrocytic 1;Isoform of P16546, Isoform 2 of Spectrin alpha chain, non-erythrocytic 1	122	282894.5;285152.14;285345.3;284597.41;284597.41-2	10384.9	5856.09	19946.2	5731.3	7789.77	14629.1	15699.8	37187.4	26756.2	22081	18010.2	4023.75	3979.71	4399.58	4740.15	7417.58	7472.99	5784.71	7329.8	11104.1	12832.2	31991.2	23044	22006.9	23240.1	12359.1	7676.49	4401.53	8815.2	5462.2	13123.9	6387.77	7137.14	13442	16157.4	34006.1	29414.2	24138.1	24961.9	14215.8	9974.04	8417.57	20817.9	21011.6	49896.3
A3KMF4;E9Q921;O88573	Aff1	Isoform of O88573, AF4/FMR2 family member 1;Isoform of O88573, AF4/FMR2 family member 1;AF4/FMR2 family member 1	2	131630.93;132548.02;131558.01	NaN	NaN	NaN	NaN	NaN	NaN	NaN	NaN	NaN	NaN	NaN	NaN	NaN	3368.22	NaN	NaN	NaN	NaN	NaN	NaN	NaN	NaN	NaN	NaN	NaN	NaN	NaN	4846.53	NaN	NaN	NaN	NaN	NaN	NaN	NaN	NaN	NaN	NaN	NaN	NaN	NaN	6325.16	NaN	NaN	NaN
A3KMP2	Ttc38	Tetratricopeptide repeat protein 38	17	52223.8	10142.2	223214	13216.1	116122	74786.8	57680.1	29964.6	17186.6	9852.11	5253.07	7356.85	2426.89	10119.2	2627.16	25660.2	207664	36721.2	126572	92270.2	75943.5	51641.6	34862.5	14261.2	11518.8	2438.12	1962.67	8308.17	2431.8	9832.92	176540	23299.6	74577.5	53703.8	42375.2	21472.2	19902.8	6768.33	4797.49	4204.66	2077.86	13257.9	2133.22	98449.2	123235	45642.1
A4FUP9	Glt1d1	Glycosyltransferase 1 domain-containing protein 1	4	38841.4	772.763	32854.2	875.938	9543.41	7234.99	9048.26	3770.2	437.79	744.305	140.914	187.108	528.374	333.435	NaN	2802.33	30064.5	10329	10997	15329.6	12496.7	4352.97	2756.13	733.978	NaN	NaN	NaN	118.152	NaN	1976.6	7251.65	6549.33	1404.89	6014.65	6997.57	8848.94	NaN	NaN	NaN	NaN	NaN	23813.2	NaN	12025	12348.2	10730.8
A4GZ26;D3Z5I6;D3Z6V7;E9QAD8;Q5DU25	Iqsec2	Isoform of Q5DU25, ARF6 guanine nucleotide exchange factor IQArfGEF;Isoform of Q5DU25, IQ motif and SEC7 domain-containing protein 2;Isoform of Q5DU25, IQ motif and SEC7 domain-containing protein 2;Isoform of Q5DU25, IQ motif and SEC7 domain-containing protein 2;IQ motif and SEC7 domain-containing protein 2	4	161772.48;128022.69;105201.36;162833.77;161786.68	7420.26	29027.7	10121.5	20884.4	16690	14402.5	12562.2	NaN	11833.1	10773.3	7520.54	3567.41	5088.86	7057.11	6375.1	24779	8183	18938.6	17124.7	13965.2	12077.3	17812.7	12145.5	14775.7	7923.16	6017.99	4826.05	5415.26	7269.97	27648.3	15442.8	20433.6	17942.6	20276.2	14857	20762.1	17580	16290.6	16366.9	8295.76	10080.8	11232.8	7709.47	16739.7	18725.9
A4Q9F4;A4Q9F4-2;A4Q9F4-3;E0CZ80	Ttll11	Tubulin polyglutamylase TTLL11;Isoform of A4Q9F4, Isoform 2 of Tubulin polyglutamylase TTLL11;Isoform of A4Q9F4, Isoform 3 of Tubulin polyglutamylase TTLL11;Isoform of A4Q9F4, Tubulin polyglutamylase TTLL11	1	82361.06;82361.06-2;82361.06-3;20966.68	NaN	NaN	NaN	NaN	NaN	NaN	NaN	NaN	NaN	NaN	NaN	NaN	NaN	NaN	NaN	NaN	NaN	NaN	NaN	NaN	NaN	NaN	NaN	NaN	NaN	NaN	NaN	NaN	NaN	NaN	NaN	NaN	NaN	NaN	NaN	NaN	NaN	NaN	NaN	NaN	NaN	NaN	8548.26	8113.16	2526.7
A4Q9F6	Ttll13	Tubulin polyglutamylase TTLL13	1	93463.5	NaN	NaN	NaN	68.8435	NaN	NaN	212.125	1499.82	NaN	160.597	81.8736	NaN	107.558	2422.76	NaN	NaN	NaN	NaN	NaN	NaN	NaN	NaN	144.557	110.581	NaN	NaN	150.131	NaN	NaN	NaN	NaN	90.4554	286.749	NaN	NaN	1307.27	590.149	576.615	NaN	NaN	421.027	2823	829.878	1320.18	NaN
A4QPC5;P21844	Cma1	Isoform of P21844, Chymase;Chymase	1	29050.87;27586.12	NaN	NaN	NaN	NaN	NaN	NaN	NaN	NaN	NaN	NaN	NaN	NaN	NaN	356.349	NaN	NaN	NaN	NaN	NaN	NaN	NaN	NaN	NaN	NaN	NaN	NaN	NaN	NaN	NaN	NaN	NaN	NaN	NaN	NaN	NaN	NaN	NaN	NaN	NaN	NaN	NaN	566.363	NaN	NaN	NaN
A4QPD3;P15307	Rel	Isoform of P15307, Proto-oncogene c-Rel;Proto-oncogene c-Rel	1	65144.27;64960.09	NaN	3872	NaN	3619.26	1761.6	NaN	NaN	417.104	NaN	NaN	NaN	NaN	NaN	NaN	NaN	4809.08	453.123	3620.95	1715.34	1480.74	469.961	NaN	NaN	NaN	NaN	NaN	NaN	NaN	NaN	10326.1	145.166	3165.15	2068.93	510.246	17.5797	NaN	NaN	NaN	NaN	NaN	NaN	NaN	592.211	NaN	662.999
A4UHF3;Q8R0V5	Ido2	Isoform of Q8R0V5, Indoleamine 2,3-dioxygenase 2;Indoleamine 2,3-dioxygenase 2	20	45255.34;45255.34	7179.51	119196	9351.93	50330.9	31669.2	24276.3	12242.7	10921.2	3760.53	1657.61	1944.42	2646.22	4660.88	2729.75	15407.1	127075	28711.9	72741.3	49331.4	40611.5	24391.9	16542	5744.2	2291.6	3703.79	24514.3	3355.19	1810.68	5787.72	82579.2	11239.9	35367.3	27494.6	18556.1	8196.01	9419.25	2798.35	2637.69	NaN	NaN	3542.42	1367	43493.3	63700.3	24136.7
A4UUI2	Gbp2b	Isoform of Q01514, Guanylate binding protein 1	3	67840.8	NaN	18751.6	NaN	8740.09	9828.12	6330.68	4890.58	NaN	2488.24	NaN	NaN	NaN	NaN	NaN	NaN	13144.7	NaN	19159	12057.2	14754.9	10684.8	8794.54	NaN	NaN	NaN	NaN	NaN	NaN	2964.82	17494.5	2601.6	10356.8	8472.66	10013.5	5038.48	8046.02	3380.21	NaN	777.052	NaN	4162.14	NaN	NaN	5391.92	10967
A5A4Y9;G3UZ30;Q8K1L5	Ppp1r11	Isoform of Q8K1L5, Protein phosphatase 1 regulatory subunit 11;Isoform of Q8K1L5, Protein phosphatase 1 regulatory subunit 11 (Fragment);E3 ubiquitin-protein ligase PPP1R11	1	14532.07;13836.55;14544.08	NaN	1	NaN	NaN	NaN	NaN	NaN	NaN	NaN	NaN	NaN	NaN	NaN	NaN	NaN	2.18477	NaN	NaN	NaN	NaN	NaN	NaN	NaN	NaN	NaN	NaN	NaN	NaN	NaN	NaN	NaN	NaN	NaN	NaN	NaN	NaN	NaN	NaN	NaN	NaN	NaN	NaN	0.336196	0.51132	1.19585
A5D6P2;B7ZNY3;E0CXR8;E0CZ83;E0CZE2;E9PYJ2;F6S7Z1;F6TSJ9;G3XA13;Q99NH2;Q99NH2-2;Q99NH2-3	Pard3	Isoform of Q99NH2, Par-3 (Partitioning defective 3) homolog (C. elegans);Isoform of Q99NH2, Pard3 protein;Isoform of Q99NH2, Partitioning defective 3 homolog (Fragment);Isoform of Q99NH2, Partitioning defective 3 homolog (Fragment);Isoform of Q99NH2, Partitioning defective 3 homolog (Fragment);Isoform of Q99NH2, Partitioning defective 3 homolog;Isoform of Q99NH2, Partitioning defective 3 homolog …	3	149085.94;147445.17;108873.56;121357.63;112648.82;81327.07;NaN;108016.57;149014.86;149074.96;149074.96-2;149074.96-3	6550.51	9837.68	13530.8	11079	11145.8	15198.7	13295.9	18568	17259.1	16606.9	8343.95	1710.14	1742.1	4114.97	2430.82	17780	5344.55	6748.64	8516.6	5306.3	5989.35	17149.2	11403.2	10642.4	10947.7	5379.73	3825.22	4444.32	6456.47	13424.8	5724.47	9252.95	10508.2	13548.3	8259.93	16847.4	9114.07	6300.86	12947.7	2340	6085.33	6020.51	14160.1	15666.3	7280.96
A6H5X4;A6H5X4-3	Phf11	PHD finger protein 11;Isoform of A6H5X4, Isoform 3 of PHD finger protein 11	11	37728.47;37728.47-3	NaN	NaN	NaN	NaN	NaN	NaN	NaN	NaN	NaN	NaN	NaN	NaN	NaN	768.904	NaN	NaN	NaN	NaN	NaN	NaN	NaN	NaN	NaN	NaN	NaN	NaN	NaN	546.876	501.215	1974.76	573.55	1797.56	1398.01	2097.27	706.346	990.202	1118.31	NaN	1177.71	497.556	819.52	21209.6	NaN	NaN	2142.66
A6H5Y3	Mtr	Methionine synthase	8	139069	NaN	31564.1	NaN	19231.3	11314.3	8747.98	NaN	8604.16	NaN	NaN	NaN	NaN	6262.91	NaN	3819.34	12809.2	14537.4	13846.4	7728.33	8697.91	3112.12	8147.72	2654.75	NaN	NaN	NaN	NaN	NaN	228.697	26524.8	NaN	12122.7	9647.68	7226.72	10206.8	3499.9	NaN	678.02	NaN	NaN	NaN	NaN	14451.1	16261.8	NaN
A6H5Z3	Exoc6b	Exocyst complex component 6B	3	94129.6	NaN	6672.18	NaN	6390.3	7055.04	7179.36	6409.34	7654.5	2892.67	506.131	NaN	NaN	NaN	NaN	NaN	7246.67	2017.13	3808.38	3556.92	3963.21	3596.74	5654.72	2501.25	2592.08	NaN	6835.03	NaN	469.213	236.348	6819.58	2747.6	6279.12	4953.67	6033.5	3570.57	5609.73	2914.56	975.346	NaN	866.178	2936.23	4231.03	7137.53	NaN	6911.41
A6H611	Mipep	Mitochondrial intermediate peptidase	11	80852.1	13322.9	6949.71	38014.6	4117.37	2374.04	7800.99	7547.77	23593.2	10075.1	66785.4	117042	78503.7	79071	17941.7	7751.25	2624.38	29085.6	4689.68	3099.71	7477.75	6627.7	8073.08	5056.12	41530.8	109832	52827.7	60336.5	18057.8	19677.6	10024.9	29890.5	4570.67	2599.27	5567.5	8491.84	12078.3	14962.2	85345.9	118227	71252.1	71916.8	11825.5	65738.7	62058.4	15547.2
A6H619;A6H619-2	Phrf1	PHD and RING finger domain-containing protein 1;Isoform of A6H619, Isoform 2 of PHD and RING finger domain-containing protein 1	3	184080.51;184080.51-2	NaN	10990.1	NaN	11838.8	16349.2	16591.4	14650.8	NaN	9270.53	NaN	3064.85	NaN	NaN	494.891	NaN	8174.09	NaN	10712.2	14133.9	14540.3	13443.3	13704.5	15112	5374	NaN	NaN	NaN	NaN	NaN	NaN	NaN	8060.51	6019.21	5943.85	9038.16	8459.45	3285.45	8529.91	NaN	NaN	NaN	1052.18	NaN	NaN	NaN
A6H630	Armt1	Damage-control phosphatase ARMT1	10	50548.8	11207.1	155829	15807.8	74538.7	48469.9	40310.5	17633.5	34449.1	8551.87	2968.38	NaN	4417.54	8138.18	3965.61	24805	168209	42215.3	74907.4	57114.5	47541.2	33070	19634.1	9288.56	7692.58	4046.14	NaN	8478.4	7365.5	11743.1	190087	28795	62343.7	41426.4	23214.2	18923.9	18816.8	7439.3	5967.71	NaN	NaN	11866.4	4017.64	56116.4	62190.2	136475
A6H699;Q8BHD1;Q9D3W6	Poc1b	Isoform of Q8BHD1, POC1 centriolar protein homolog B;POC1 centriolar protein homolog B;Isoform of Q8BHD1, POC1 centriolar protein homolog B	1	50559.57;53503.87;48965.74	29679.7	1483.29	45739	19442.3	46385.6	165111	216323	115903	241751	200689	NaN	123467	152722	98833.7	40891.4	NaN	28399.5	12887.7	37994.8	113564	163365	306793	286108	226672	126045	56717.5	118346	125879	20511.5	NaN	14325.9	3962.16	17295	80180.4	87084.6	181800	93840.4	52984.9	68226.8	19949.6	42787.9	31440.5	108332	124342	858.027
A6H6A9	Rabgap1l	Rab GTPase-activating protein 1-like	6	92404	2151.28	34647.2	2237.65	19878.9	17577.7	9522.41	7242.32	1079.46	2729.85	850.766	NaN	NaN	757.681	606.865	NaN	32105.1	2652.98	20457.3	11249.6	12255.3	8672.07	9366.88	307.222	NaN	NaN	2949.15	NaN	NaN	1639.7	29996.5	4593.44	19858	7449.92	11892.1	7606.91	7078.84	3086.68	738.539	NaN	NaN	1586.44	1379.46	19256.2	19461	1835.4
A6H8H2;A6H8H2-2	Dennd4c	DENN domain-containing protein 4C;Isoform of A6H8H2, Isoform 2 of DENN domain-containing protein 4C	9	211457.95;211457.95-2	3107.56	7426.04	7882.86	14758.8	10323.9	11295.1	7628.33	8371.75	6794.24	3354.51	NaN	NaN	6228.08	NaN	5215.92	12233	2353.34	7722.55	7384.66	11348	10297.4	6846.67	4680.29	2972.78	NaN	NaN	2369.66	NaN	2311.01	11442.7	4742.77	10326.1	9388.61	7721.09	7351.48	6824.88	1742.45	NaN	NaN	NaN	2058.48	NaN	7803.94	8493.91	17478.5
A6PW47;Q99K74;Q99K74-2;Q99K74-3	Med24	Isoform of Q99K74, Mediator of RNA polymerase II transcription subunit 24;Mediator of RNA polymerase II transcription subunit 24;Isoform of Q99K74, Isoform 2 of Mediator of RNA polymerase II transcription subunit 24;Isoform of Q99K74, Isoform 3 of Mediator of RNA polymerase II transcription subunit 24	2	111861.01;109984.99;109984.99-2;109984.99-3	NaN	3065.92	3754.31	3660.83	6305.4	7898.62	9695.83	NaN	17156.9	NaN	NaN	3505.73	9369.26	NaN	2885.96	3197.27	NaN	2197.27	5522.95	8779.73	NaN	16925.1	17455.7	NaN	12213.4	8628.8	NaN	165.201	NaN	NaN	NaN	NaN	NaN	5635.05	NaN	NaN	480.34	NaN	NaN	NaN	372.983	1812.99	11231.1	21018	NaN
A6PWE1;E9Q284;Q5SU73	Coil	Isoform of Q5SU73, Coilin (Fragment);Isoform of Q5SU73, Coilin;Coilin	1	58854.34;62263.06;61916.61	186.21	NaN	NaN	NaN	NaN	NaN	NaN	NaN	NaN	NaN	NaN	NaN	896.299	10526.4	NaN	NaN	NaN	NaN	NaN	NaN	NaN	NaN	NaN	NaN	NaN	NaN	806.453	22866.2	942.88	NaN	NaN	NaN	NaN	NaN	NaN	NaN	NaN	NaN	NaN	NaN	NaN	15373.9	NaN	NaN	NaN
A6PWX1;Q8BG21	Cacfd1	Isoform of Q8BG21, Calcium channel flower homolog;Calcium channel flower homolog	1	12045.11;18343.41	NaN	NaN	NaN	NaN	NaN	NaN	NaN	NaN	NaN	NaN	NaN	NaN	NaN	NaN	NaN	NaN	NaN	NaN	NaN	NaN	NaN	NaN	NaN	NaN	NaN	NaN	NaN	NaN	NaN	NaN	NaN	NaN	NaN	NaN	NaN	NaN	NaN	NaN	NaN	NaN	NaN	NaN	8724.13	13428.4	NaN
A6PWX7;A6PWX9;Q9CWU6	Uqcc1	Isoform of Q9CWU6, Ubiquinol-cytochrome-c reductase complex assembly factor 1;Isoform of Q9CWU6, Ubiquinol-cytochrome-c reductase complex assembly factor 1;Ubiquinol-cytochrome-c reductase complex assembly factor 1	2	26588.9;31320.2;34299.66	NaN	NaN	NaN	NaN	NaN	NaN	NaN	NaN	NaN	770.361	850.736	NaN	NaN	NaN	NaN	NaN	NaN	NaN	NaN	NaN	NaN	NaN	NaN	NaN	834.016	NaN	299.994	NaN	NaN	NaN	NaN	NaN	NaN	NaN	NaN	NaN	NaN	843.394	929.793	NaN	NaN	NaN	NaN	NaN	NaN
A6PWY4;A6PWY4-2	Wdr76	WD repeat-containing protein 76;Isoform of A6PWY4, Isoform 2 of WD repeat-containing protein 76	3	69007.33;69007.33-2	476.989	3939.18	1343.71	4887.91	2012.19	2821.07	2321.81	NaN	4234.55	548.449	NaN	755.645	3853.99	29514.8	6026.9	NaN	807.061	3302.38	3750.57	2979.33	624.812	9562.57	2285.7	NaN	1434.24	NaN	932.796	27306.9	NaN	NaN	NaN	NaN	NaN	3839.18	2056.16	2401.49	5487.36	NaN	NaN	NaN	NaN	13512	7261.83	10658.2	NaN
A6X8Z5	Arhgap31	Rho GTPase-activating protein 31	1	155276	NaN	NaN	NaN	NaN	NaN	NaN	NaN	3223.24	908.598	NaN	NaN	NaN	NaN	NaN	NaN	NaN	NaN	NaN	NaN	1511.48	NaN	NaN	NaN	NaN	NaN	NaN	NaN	NaN	NaN	NaN	NaN	NaN	NaN	NaN	NaN	NaN	NaN	NaN	NaN	NaN	NaN	NaN	NaN	NaN	NaN
A6X919	Dpy19l1	Probable C-mannosyltransferase DPY19L1	12	84187	6662.36	NaN	5795.56	1115.57	3139.87	7399.06	12313.4	24140.6	15560.2	20769.1	28067.9	17679.5	29586.3	18968.2	4337.16	286.576	4191.58	1228.74	1515.64	4967.15	6971.89	14778.2	16430.5	18891.1	22126.4	10567.1	24205.5	17459.6	3659.99	NaN	5010.95	1720.45	3059.55	10605.1	13230.8	25761.4	16956	22601.4	25932.4	11946.1	19100.3	15148.8	20768.4	23720.3	32401.5
A6X935;E9PVD2;E9Q5L2	Itih4	Inter alpha-trypsin inhibitor, heavy chain 4;Isoform of A6X935, Inter alpha-trypsin inhibitor, heavy chain 4;Isoform of A6X935, Inter alpha-trypsin inhibitor, heavy chain 4	24	104659.49;104588.41;102823.41	18482.5	20762.7	16286.1	18146.9	15508.3	23297.9	19008.7	28824.8	20658.5	16470.7	15753.2	9840.65	12840.5	8797.96	56213	9746.94	31931.2	10613	9854.79	19890	20376.3	36776.2	29471.4	20312.1	16608.2	7166.5	11591.6	10607.1	6047.13	15010.5	8402.12	16020.5	15180.3	19500.9	19933.3	27188.9	17445.4	14419.5	12896.2	9133.25	10381.2	8610.35	30813.7	25920.7	42014.2
A7E1Z5;E9Q8N8;O88343	Slc4a4	Isoform of O88343, Anion exchange protein;Isoform of O88343, Anion exchange protein;Electrogenic sodium bicarbonate cotransporter 1	13	120464.58;123086.39;121483.68	27733.6	2407.85	46116.9	6078.39	17754.8	32470.7	43073.9	66387.5	82433.9	67597.5	58342.8	16615.4	12378.5	13412	11419	530.474	13181.2	5710.88	10175.2	19287.5	29868.2	81172.1	57658.9	63331	63833.9	33423.1	21165.4	6560.18	16038.5	1902.28	27726.1	9476.87	12077	38719.6	61862.2	113207	88019.1	83945.2	97729.8	57862.7	27700.8	12371.4	115076	119088	75202.3
A7MCT6	Etnk2	Ethanolamine kinase 2	5	44567.2	2887.85	43841.9	1732.54	36402.3	19488.7	8089.19	5434.75	1276.55	3134.72	1631.6	621.045	92.3464	2568.02	2593.81	3229.12	169921	7110.21	47353.8	45796.5	34655	19892.9	13315	828.11	394.112	NaN	NaN	90.12	NaN	1398.27	53826.6	1892.05	45894.5	21812.2	7460.01	6473.81	8811.4	3086.92	3489.3	2627.99	1134.28	3163.49	NaN	9929.89	17448.1	9977.09
A8C1R4;D3YUN5;Q8R183	Timd2	Isoform of Q8R183, G9D3 protein;Isoform of Q8R183, T-cell immunoglobulin and mucin domain-containing protein 2 (Fragment);T-cell immunoglobulin and mucin domain-containing protein 2	1	33519.1;10078.66;33504.08	NaN	NaN	NaN	NaN	NaN	NaN	NaN	NaN	NaN	NaN	NaN	NaN	NaN	NaN	NaN	NaN	NaN	NaN	1820.67	NaN	NaN	NaN	832.179	NaN	NaN	NaN	NaN	NaN	NaN	NaN	NaN	NaN	NaN	NaN	NaN	NaN	NaN	NaN	NaN	NaN	NaN	NaN	9863.67	5702.23	10464.3
A8C756	Thada	Thyroid adenoma-associated protein homolog	9	217289	NaN	5330.34	NaN	1691.85	1548.42	2615.82	320.123	2659.3	NaN	1902.33	NaN	10.0711	NaN	NaN	NaN	4350.96	NaN	2000.58	929.373	3373.03	977.038	5090.68	1626.4	1944.16	1493.25	NaN	NaN	NaN	NaN	5187.57	189.976	3316.58	1523.28	2011.88	NaN	23020.1	NaN	NaN	NaN	NaN	NaN	NaN	8387.77	2840.58	8909.35
A8DIL0;Q9JL15	Lgals8	Isoform of Q9JL15, Galectin;Galectin-8	11	37009.57;36161.6	5074.38	843.475	11404.4	5136.23	6101.86	14426.1	16294.7	21770.5	29041.2	17678.6	11539.1	3380.65	9171.38	8218.4	7206.08	948.406	6227.09	4058.92	4070.89	6600.09	13053.8	30498.9	25387	15485.2	10234.2	4611.27	4293.31	6166.92	7898.8	598.346	12054.8	3053.38	5519.94	8171.2	16782.7	33089.6	28751.9	12496.1	10278.5	9963.06	4954.62	10054.3	10632.4	17288.2	753511
A8DUK4	Hbb-bs	GLOBIN domain-containing protein	22	15748.1	3506937	19526468	4411652	11084495	8393981	7026975	4.31296e+06	4475404	3.12804e+06	12062931	19946430	8078361	13271876	10169358	2.28331e+06	7.11975e+06	2.51332e+06	4.12561e+06	3.3378e+06	2.75631e+06	2.37412e+06	2.01239e+06	1.19125e+06	6.19851e+06	7866177	6706348	3.39946e+06	3.5543e+06	4.69149e+06	25617934	8820112	12358265	8748136	9579141	5424785	5092563	3.51952e+06	10237836	26714628	19764132	20727342	19938850	18960350	10515637	22998142
A8Y5H7;A8Y5H7;Q99J07	Sec14l1	SEC14-like protein 1;Isoform of A2A9B9, Protein Sec14l1	4	81215.58;81215.58;81275.59	2188.13	7033.69	4113.46	1269.81	NaN	NaN	1599.48	14916.3	2119.76	4705.21	2925.75	4626.06	7053.75	3420	1367.83	2087.06	1970.51	NaN	NaN	NaN	NaN	17859.5	9519.58	NaN	5716.3	4212.05	NaN	1653.63	1456.78	854.252	NaN	764.214	348.495	NaN	NaN	3348.03	NaN	NaN	4308.54	NaN	4021.3	1797.87	30927.9	26621.5	24204.5
A8Y5K6;Q9EST3;Q9EST3-2	Eif4enif1	Isoform of Q9EST3, Eukaryotic translation initiation factor 4E transporter;Eukaryotic translation initiation factor 4E transporter;Isoform of Q9EST3, Isoform 2 of Eukaryotic translation initiation factor 4E transporter	3	87882.38;107985.56;107985.56-2	NaN	863.745	NaN	3081.28	3373.42	10186.1	6618.14	13634	6031.81	5305.08	5914.41	1359.25	2807.09	NaN	NaN	2874.59	NaN	2049.36	3303.96	8333.45	8141.03	12617.2	8071.29	8875.93	5697.68	2694.12	3576.25	NaN	NaN	21600.5	NaN	17947.2	7722.92	14255.6	10597.5	11813.4	7807.46	6711.26	6381.27	4012.5	8157.53	NaN	4833.3	9384.02	10413
A8Y5T6;Q8CFI5	Pars2	Isoform of Q8CFI5, Probable proline--tRNA ligase, mitochondrial;Probable proline--tRNA ligase, mitochondrial	3	57736.07;53518.04	985.685	NaN	3468.13	NaN	NaN	NaN	5843.31	NaN	NaN	8558.96	14180.7	10293.2	6829.53	2469.12	382.306	NaN	NaN	NaN	NaN	NaN	NaN	NaN	NaN	NaN	12553.8	10459.7	7173.19	NaN	1585.36	NaN	2526.47	NaN	NaN	NaN	NaN	NaN	NaN	12381.4	7941.55	11353.4	3557.4	3003.24	NaN	NaN	NaN
A9C437;Q9R0A1	Clcn2	Isoform of Q9R0A1, Chloride channel protein;Chloride channel protein 2	5	97698.39;99447.41	733.413	NaN	1132.75	NaN	NaN	863.427	1027.08	1567.02	578.159	800.392	NaN	NaN	NaN	NaN	1702.89	NaN	1161.83	727.39	275.175	664.956	203.105	783.816	704.341	197.476	306.917	508.132	NaN	NaN	NaN	NaN	NaN	1515.19	870.02	474.911	711.056	1118.42	44.2428	NaN	NaN	NaN	NaN	NaN	1135.27	2585.03	NaN
A9C471;Q8CGT2;Q9JIB3;Q9JIB6;Q9QUK4;Q9R016	Naip2;Naip5;Naip7;Naip6;Naip2;Naip5	Isoform of Q9QUK4, Baculoviral IAP repeat-containing protein 1b;Isoform of Q9R016, Baculoviral IAP repeat-containing protein 1e;Baculoviral IAP repeat-containing protein 1g;Baculoviral IAP repeat-containing protein 1f;Baculoviral IAP repeat-containing protein 1b;Baculoviral IAP repeat-containing protein 1e	1	157674.06;159839.1;159663.63;159865.79;164083.48;159839.1	NaN	NaN	NaN	NaN	NaN	NaN	NaN	NaN	NaN	NaN	NaN	NaN	NaN	NaN	NaN	NaN	NaN	NaN	NaN	NaN	NaN	NaN	NaN	NaN	NaN	NaN	NaN	NaN	NaN	NaN	NaN	NaN	NaN	NaN	NaN	NaN	NaN	NaN	NaN	NaN	NaN	NaN	1738.54	NaN	NaN
B0QZI1;O70157;Q3V3P1;Q5NCT0	Top3a	Isoform of O70157, DNA topoisomerase;DNA topoisomerase 3-alpha;Isoform of O70157, DNA topoisomerase;Isoform of O70157, DNA topoisomerase	1	76847.44;112358.4;107003.27;88121.43	NaN	NaN	NaN	NaN	NaN	NaN	NaN	NaN	NaN	549.623	1101.9	1114.52	NaN	NaN	NaN	NaN	NaN	NaN	NaN	NaN	NaN	NaN	NaN	NaN	NaN	NaN	NaN	NaN	NaN	NaN	NaN	NaN	NaN	2678.62	NaN	NaN	1192.71	2978.51	3743.25	1828.25	2415.55	9347.4	NaN	4405.57	NaN
B0QZL5;O35904;Q3T9Y0;Q3TBW3;Q3UDT3;Q8CI98	Pik3cd	Isoform of O35904, Phosphatidylinositol 4,5-bisphosphate 3-kinase catalytic subunit delta isoform;Phosphatidylinositol 4,5-bisphosphate 3-kinase catalytic subunit delta isoform;Isoform of O35904, Phosphatidylinositol 4,5-bisphosphate 3-kinase catalytic subunit delta isoform;Isoform of O35904, Phosphatidylinositol 4,5-bisphosphate 3-kinase catalytic subunit delta isoform;Isoform of O35904, Phospha…	1	119400.98;119712.4;120168.9;120040.77;119840.53;119927.61	NaN	NaN	NaN	NaN	NaN	NaN	24.2186	NaN	NaN	NaN	NaN	NaN	NaN	NaN	NaN	NaN	NaN	NaN	NaN	NaN	NaN	NaN	NaN	NaN	NaN	NaN	NaN	188.769	NaN	NaN	NaN	NaN	204.073	326.72	NaN	NaN	NaN	NaN	NaN	NaN	NaN	NaN	NaN	NaN	NaN
B0QZM1;B1ASK8;Q6P073	Ube2j2	Isoform of Q6P073, Ubiquitin-conjugating enzyme E2 J2;Isoform of Q6P073, Ubiquitin-conjugating enzyme E2 J2;Ubiquitin-conjugating enzyme E2 J2	1	25848.63;30291.88;28954.32	NaN	NaN	NaN	NaN	NaN	NaN	1121.51	2751.62	NaN	NaN	NaN	NaN	NaN	NaN	NaN	NaN	NaN	NaN	NaN	1011.68	1085.7	3334.06	NaN	NaN	NaN	NaN	NaN	NaN	NaN	NaN	NaN	NaN	NaN	NaN	NaN	3075.83	NaN	NaN	NaN	NaN	NaN	NaN	NaN	NaN	NaN
B0QZN5;P63024;P63044	Vamp2;Vamp3;Vamp2	Isoform of P63044, Vesicle-associated membrane protein 2;Vesicle-associated membrane protein 3;Vesicle-associated membrane protein 2	1	17861.91;11480.26;12690.78	506.882	NaN	940.307	NaN	NaN	1923.04	1032.1	2573.38	743.939	NaN	NaN	NaN	NaN	NaN	NaN	NaN	1111.26	NaN	NaN	1364.15	35.8169	2242.37	752.145	NaN	NaN	NaN	NaN	NaN	NaN	NaN	NaN	NaN	1947.85	2022.13	1431.44	1680.13	706.476	NaN	482.105	NaN	NaN	1889.06	181.954	NaN	5567.53
B0QZU1;Q9CQJ7;Q9CQJ7-2	Pttg1	Isoform of Q9CQJ7, Securin (Fragment);Securin;Isoform of Q9CQJ7, Isoform 2 of Securin	1	11008.51;21725.03;21725.03-2	NaN	23675.7	NaN	39803.1	NaN	NaN	NaN	NaN	NaN	NaN	NaN	NaN	NaN	NaN	NaN	17811.6	NaN	NaN	17700.9	NaN	NaN	NaN	NaN	NaN	NaN	NaN	NaN	NaN	NaN	12228.6	NaN	NaN	NaN	NaN	NaN	NaN	NaN	NaN	NaN	NaN	NaN	NaN	NaN	NaN	NaN
B0R091;P61022	Chp1	Isoform of P61022, Calcineurin B homologous protein 1;Calcineurin B homologous protein 1	5	21997.67;22432.12	3781.01	6182.55	6190.21	8205.69	9497.77	15688.6	21154.9	25904	22205.3	13310.4	10257.3	6328.96	10902.9	7357.96	4909.33	3158.65	3145.1	6838.78	8174.01	9570.65	18181.2	35039	24584.2	15379.5	9443.58	6543.28	5124.54	3707.86	3041.62	2167.24	4381.17	3482	4064.34	13535.4	18937.9	27501.8	18377.2	12581.5	8789.11	5429.55	4616.09	4394.33	10592.4	11895.7	15407.1
B0R0D2;Q9D9M5	Phospho2	Isoform of Q9D9M5, Pyridoxal phosphate phosphatase PHOSPHO2 (Fragment);Pyridoxal phosphate phosphatase PHOSPHO2	1	5977.85;27562.76	NaN	27466.6	NaN	10437.2	NaN	NaN	NaN	NaN	NaN	NaN	NaN	NaN	NaN	NaN	NaN	32452.8	NaN	20568.4	12741.7	9971.06	16340.5	NaN	NaN	NaN	NaN	NaN	NaN	NaN	NaN	6675.67	NaN	NaN	NaN	865.557	NaN	NaN	NaN	NaN	NaN	NaN	NaN	NaN	13615.3	4129.4	NaN
B0V2P5;Q8BPN8;Q8BPN8-2	Dmxl2	Isoform of Q8BPN8, DmX-like protein 2;DmX-like protein 2;Isoform of Q8BPN8, Isoform 2 of DmX-like protein 2	12	340695.52;338208.82;338208.82-2	923.438	6781.05	NaN	9226.63	10453.4	13589.9	9242.3	13502	9630.04	2627.52	2879.79	4507.58	5680.11	923.22	1565.09	8377.87	2255.16	11488.6	8497.82	13515.4	14224.6	14992.3	8871.91	6272.45	2910.15	1117.07	1914.02	6043.03	1283.01	5733.77	348.713	15504.8	13427	20490.9	14939.1	19977.7	13100.7	7426.59	6188.49	3049.55	6368.64	4199.53	2081.26	8388.27	5852.15
B1AQ57;Q64446	Atp7b	Isoform of Q64446, Copper-transporting ATPase 2;Copper-transporting ATPase 2	8	145032.74;157190.42	14777.9	NaN	9593.09	3877.52	12260.7	27670.7	27006.1	39514.9	12041.1	4605.43	3548.19	983.59	920.813	1293.08	22592.3	2408.07	9628.96	4763.21	8592.7	19335.1	26874.9	28048.8	13684	8761.67	3434.7	2059.25	1395.92	1928.35	3878.91	269.002	5850.12	11689.2	21284.3	28572.6	39298.5	44060.9	19110.3	8467.7	5778.46	4146.41	3418.8	3627.49	14157.8	15264.6	15590.7
B1AQF4;Q9D7X3	Dusp3	Isoform of Q9D7X3, Dual-specificity protein phosphatase 3;Dual specificity protein phosphatase 3	4	23223.43;20472.14	36695.2	733677	43067.9	299402	199034	151558	73924.6	22197.9	29230.7	17240.6	15091.8	12297.7	25822.2	11716.5	57199.8	591221	104009	338541	247081	177347	77706.4	64605.5	26921.4	19739.3	11553	5410.89	20127.3	6913.64	34041.7	647347	78019.7	212555	147709	121031	64407.5	50229	30609.5	23857.6	17166.3	11044.3	43360	16545.6	223605	238687	3210.72
B1AQJ2	Usp36	Ubiquitin carboxyl-terminal hydrolase 36	3	119913	NaN	NaN	NaN	5443.15	2234.8	NaN	7682.01	NaN	NaN	NaN	NaN	NaN	NaN	9375.33	NaN	1220.43	NaN	NaN	NaN	NaN	NaN	NaN	NaN	NaN	NaN	NaN	NaN	233.561	NaN	NaN	NaN	3893.05	2450.65	NaN	NaN	5302.86	2818.43	2039.65	NaN	NaN	NaN	1700.54	NaN	NaN	NaN
B1AQY9;B1AQZ0;B7ZC46;Q8CHH9;Q8CHH9-2	Sept8;Sept8;Sept8;Septin8;Sept8	Isoform of Q8CHH9, Septin-8;Isoform of Q8CHH9, Septin-8;Isoform of Q8CHH9, Septin-8;Septin-8;Isoform of Q8CHH9, Isoform 2 of Septin-8	4	51145.93;55874.35;50895.68;49812.38;49812.38-2	4882.21	34933.8	6308.15	20042	27181.5	27044.7	22905	21125.7	21339.2	9444.21	9507.58	4832.09	10730.1	7497.1	3582.19	20496.9	5738.45	20769.5	11974.9	18611.6	16369.2	19740.7	16329.1	10549.3	9504.91	3917.51	5562.33	2534.76	4511.65	41676.4	9234.12	21952.2	17208.8	22235.1	23540.3	33798.5	28204.4	11581.7	16069.3	2177.35	13874.3	12278.3	25991.5	24585	9695.22
B1AQZ2;P28741;Q3TET1;Q3UI47	Kif3a	Isoform of P28741, Kinesin-like protein;Kinesin-like protein KIF3A;Isoform of P28741, Kinesin-like protein;Isoform of P28741, Kinesin-like protein	2	82633.53;80169.88;79444.98;79855.58	1465.98	6075.22	3254.92	11897.9	12018.4	11790.9	8202.08	6783.26	1110.81	554.729	NaN	NaN	NaN	1067.67	3115.91	9992.28	1853.23	7959.52	6778.75	6287.83	5399.41	6389.7	2190.38	332.127	NaN	NaN	NaN	1880.86	NaN	11747	NaN	9036.83	8363.52	9051.04	4955.26	7065.19	5185.88	6880.54	NaN	NaN	NaN	2482.86	15307.7	8614.61	17232.8
B1AR13;B2RWE3;Z4YKM2	Cisd3	CDGSH iron-sulfur domain-containing protein 3, mitochondrial;Isoform of B1AR13, CDGSH iron sulfur domain 3;Isoform of B1AR13, CDGSH iron-sulfur domain-containing protein 3, mitochondrial	5	15676.25;14994.36;13155.23	2278.33	7990.84	2681.1	3643.33	1904.55	3495.95	3309.74	1398.29	3558.95	35014.4	47873	29395	19205.6	7382.33	1305.7	NaN	3636.94	35.066	NaN	NaN	298.525	1440.21	1225.3	13379.6	44306.9	5124.1	10400.9	1975.42	3091.47	NaN	151.283	NaN	1194.39	NaN	NaN	625.327	NaN	24104.1	21287.8	9847.09	7482.93	572.078	8647.43	24132.1	35463.3
B1AR17;E9Q614;F7C528	Chd3	DNA helicase;Isoform of B1AR17, Protein Chd3;Isoform of B1AR17, Protein Chd3 (Fragment)	6	232745.67;228972.67;NaN	NaN	NaN	NaN	15092.8	NaN	NaN	NaN	NaN	NaN	NaN	NaN	NaN	NaN	4675.45	NaN	NaN	NaN	NaN	NaN	NaN	NaN	NaN	NaN	NaN	NaN	NaN	828.268	8981.65	NaN	15881.7	NaN	NaN	NaN	NaN	NaN	NaN	NaN	NaN	NaN	NaN	NaN	5382.57	NaN	NaN	3653.58
B1AR74;Q0VF62;Q8CCN5	Bcas3	Isoform of Q8CCN5, Breast carcinoma-amplified sequence 3 homolog;Isoform of Q8CCN5, Bcas3 protein;Breast carcinoma-amplified sequence 3 homolog	9	102771.57;99465.41;101021.28	8764.29	42507.2	1085.71	29817.3	26930	19747.6	15550.6	10801.9	7787.55	1895.01	1649.49	395.138	5743.21	1354.68	26857	27276.8	6332.56	25042.5	22924.4	26858.8	18438.8	17644.9	11756.5	6090.86	2059.25	2383.63	4050.59	2537.81	5425.06	18923.8	2209.07	11264.9	16250.2	18926.8	5940.69	5862.2	510.969	NaN	383.563	NaN	1384.46	347.704	8518.06	16406.2	15872.6
B1ARB3;Q08481;Q08481-2;Q08481-3;Q08481-4	Pecam1	Isoform of Q08481, Platelet endothelial cell adhesion molecule;Platelet endothelial cell adhesion molecule;Isoform of Q08481, Isoform 2 of Platelet endothelial cell adhesion molecule;Isoform of Q08481, Isoform 3 of Platelet endothelial cell adhesion molecule;Isoform of Q08481, Isoform 4 of Platelet endothelial cell adhesion molecule	3	81917.46;81262.59;81262.59-2;81262.59-3;81262.59-4	NaN	NaN	NaN	NaN	3044.89	3498.72	32947.9	54732.2	26797.8	10441.2	5201.24	151.094	NaN	NaN	NaN	NaN	NaN	NaN	NaN	2779.36	3393.36	19409.2	28922.2	11167.8	8327.65	4388.28	1332.5	NaN	NaN	NaN	NaN	NaN	2696.85	3077.4	1963.42	7831.31	4368.22	2706.07	16998.2	3272.31	2931.2	NaN	4949.1	625.478	13703.8
B1ARD1;Q61907;Q61907-2	Pemt	Isoform of Q61907, Phosphatidylethanolamine N-methyltransferase (Fragment);Phosphatidylethanolamine N-methyltransferase;Isoform of Q61907, Isoform 2 of Phosphatidylethanolamine N-methyltransferase	2	14207.36;22579.44;22579.44-2	439.129	NaN	695.263	NaN	NaN	4759.66	7700.82	32974.2	9420.62	12778.5	8947.74	4727.75	5998.16	2446.42	1.21912	NaN	519.999	1112.57	989.015	4384.31	5033.3	9329.74	10437.8	6257.12	6371.15	3410.89	3401.99	1412.01	581.899	NaN	455.482	661.847	936.087	5275.85	7238.12	9253.03	7061.25	4200.84	3915.79	2100.98	2532.56	1276.56	8610.38	6708.66	12796.7
B1ARH2	Zfp735	Zinc finger protein 735	2	85572.2	4501.96	14884.1	7771.43	6135.34	4935.2	7338.93	1930.73	13871.2	6352.01	11674.4	NaN	NaN	614.91	5977.07	NaN	4820.19	NaN	NaN	4710.06	5047.95	13891	15138.5	12529.3	37947.8	NaN	NaN	4082.74	NaN	NaN	10224.5	1326.64	NaN	6779.36	17262.8	NaN	NaN	NaN	NaN	NaN	NaN	NaN	2375.04	NaN	NaN	18242.7
B1ART1;B1ART2	Vps13d	Isoform of B1ART2, Protein Vps13d;UBA domain-containing protein	25	487328.5;490968.62	2454.58	4186.22	3012.36	NaN	1119.19	3397.03	1824.11	14653.6	3918.67	6598.34	7797.99	4138.75	4483.04	761.647	2745.2	3275.83	2181.67	2076.67	416.448	1664.27	1173.94	3920.79	3816.33	7903.1	6727.41	2117.17	2612.65	1298.91	3154.31	919.348	1539.91	NaN	901.384	2115.46	2307.5	3559.31	3021.49	5980.33	6601.07	3650.36	3953.32	1020.43	5992.47	2458.03	14831.7
B1ARU4;E9PVY8;E9QA63;Q9QXZ0	Macf1	Isoform of Q9QXZ0, Microtubule-actin cross-linking factor 1;Isoform of Q9QXZ0, Microtubule-actin cross-linking factor 1;Isoform of Q9QXZ0, Microtubule-actin cross-linking factor 1;Microtubule-actin cross-linking factor 1	34	831649.73;831877;831938.25;831878.11	7716.33	21776	10355.6	13129.8	13130.2	18693	21155.3	27546.4	25229.3	17240.8	15667.7	5013.52	7245.62	7289.69	4098.71	15777.4	4718.39	10629.3	12330.4	16583.1	13130.9	24256.9	21580.7	15162.1	14617.5	9599.44	9478.28	8078.8	6031.07	14688.9	7945.62	9909.27	12758	12496.7	11281.4	18523.9	13177.5	9790.2	12913.6	6633.38	5775.3	6544.53	24352.6	19594.6	11152.6
B1AS34;B1AS37;D6RG78;Q3U4B1;Q9CYZ8;Q9CYZ8-2;Q9D032;Q9D032-2	Ssbp3;Ssbp3;Ssbp2;Ssbp4;Ssbp2;Ssbp2;Ssbp3;Ssbp3	Isoform of Q9D032, Single-stranded DNA-binding protein 3 (Fragment);Isoform of Q9D032, Single-stranded DNA-binding protein 3;Isoform of Q9CYZ8, Single-stranded DNA-binding protein 2;LisH domain-containing protein;Single-stranded DNA-binding protein 2;Isoform of Q9CYZ8, Isoform 2 of Single-stranded DNA-binding protein 2;Single-stranded DNA-binding protein 3;Isoform of Q9D032, Isoform 2 of Single-s…	1	23819.85;38209.59;5343.99;37440.26;37845.54;37845.54-2;40421.18;40421.18-2	69.9085	1032.94	NaN	NaN	NaN	1166.21	332.342	NaN	69.5918	NaN	NaN	NaN	NaN	195.328	NaN	689.709	333.03	583.088	NaN	1266.28	258.892	218.089	NaN	NaN	NaN	NaN	NaN	309.1	126.774	1849.84	117.039	781.771	998.184	1978.24	1171.73	995.36	NaN	NaN	NaN	NaN	NaN	1554.18	NaN	NaN	NaN
B1ASP2;P52332	Jak1	Isoform of P52332, Tyrosine-protein kinase;Tyrosine-protein kinase JAK1	3	133353.32;133367.39	5951.61	3104.53	6515.42	3596.02	4813.57	6775.75	12431.3	34927.9	17763.8	17505.5	13614.4	4241.62	3681.32	14968.9	356.315	NaN	NaN	1611.22	5143.05	7774.83	12190	24132.2	4420.77	5053.55	12321.9	3774.24	3788.9	NaN	206.104	NaN	3.54977	NaN	8397.23	7712.16	9602.69	6733.09	15394.9	12689.5	11086.7	9239.94	3199.7	3438.53	5844.23	4827.14	NaN
B1ASU9;O55047;O55047-2;O55047-3	Tlk2	Isoform of O55047, Serine/threonine-protein kinase tousled-like 2;Serine/threonine-protein kinase tousled-like 2;Isoform of O55047, Isoform 2 of Serine/threonine-protein kinase tousled-like 2;Isoform of O55047, Isoform 3 of Serine/threonine-protein kinase tousled-like 2	3	85342.39;82261;82261-2;82261-3	5559.31	31940.3	NaN	18637.7	19290.4	42949.2	31641.8	45878.2	9785.25	2873.44	NaN	NaN	4380.61	57499.3	5614.22	29703	9720.2	12232.9	21835.2	34533.5	36341	28250	11344.6	8171.19	NaN	4056.05	6254.42	37823.7	8199.63	38086.4	11381.9	24647.3	29109.7	40037.9	44528.1	45697.1	21618.6	15077.9	13505.7	6415.31	14209.6	37129.3	14630.1	56459.2	14326.9
B1ASZ3;Q64516;Q64516-1;Q64516-2	Gyk;Gk;Gk;Gk	Isoform of Q64516, Glycerol kinase;Glycerol kinase;Isoform of Q64516, Isoform 1 of Glycerol kinase;Isoform of Q64516, Isoform 2 of Glycerol kinase	25	59832.54;61227.44;61227.44-1;61227.44-2	15637.8	306489	26006.4	172887	118881	79666.5	41802.9	36688	12495.5	7436.98	10514.8	4316.72	12578.1	4704.8	33033.5	311208	67352.8	197369	119360	116645	73383.4	57178	11550.5	9450.38	6175.83	5779.62	11858.5	6671.75	15076.7	242792	37406.7	119876	70346.4	64764.4	33749.5	29076.8	10896.1	10211.3	8400.53	5491.66	18246.8	8518.52	155692	204571	110108
B1AT10	Msi2	Isoform of Q920Q6, RNA-binding protein Musashi homolog 2 (Fragment)	6	12820.7	4967.53	NaN	4247.15	2030.17	2924.9	6829.01	7737.23	34341.3	11471	10216.7	23747	4998.09	8778.43	12115.9	NaN	NaN	961.663	2089.34	3076.09	6353.3	7611.06	16251.2	11244.4	14158.4	19049.3	4581.38	16127.2	9349.13	2040.88	NaN	3663.7	NaN	2979.92	6360.19	10347.6	15118.9	11557.3	8383.34	8290.8	3812.1	11857.9	16233.4	15397.5	9192.38	14311.2
B1AT82;Q9D0M1	Prpsap1	Isoform of Q9D0M1, MCG6846, isoform CRA_c;Phosphoribosyl pyrophosphate synthase-associated protein 1	13	42467.56;39431.8	457.294	8858.64	1502.49	69077.4	66397.1	44019.2	16560.2	9037.76	4254.24	1625.18	1132.78	962.487	4387.08	547.254	1065.94	13806.3	3081.75	61437.3	48515.6	37168.5	19005.9	14826.2	6397.62	2394.9	1633.59	NaN	2454.24	740.03	505.043	6511.79	NaN	55029.4	46123.2	27296.4	14208.9	12097.3	5239.77	1471.65	1111.12	490.517	4357.48	2011.12	25268.6	31620.1	12270.2
B1AT92;Q60631	Grb2	Isoform of Q60631, Growth factor receptor-bound protein 2;Growth factor receptor-bound protein 2	8	23587.6;25238.41	8319.63	13754.6	15870.6	6833.73	6721.03	26635.6	NaN	NaN	3128.92	NaN	NaN	NaN	NaN	1036.37	1561.52	9643.3	4542.63	9451.02	3299.48	8772.33	8927.92	8840.1	401.721	NaN	NaN	NaN	NaN	5819.86	2680.85	20249.5	5505.02	11378	8312.86	5106.54	15886.6	5980.34	3993.13	3564.55	1732.23	1283.5	1253.57	5377.53	1549.05	4452.13	2780.52
B1ATD4;B1ATD5;M0QW74;Q8K296;Q8K296-2;R4GML8	Mtmr3	Isoform of Q8K296, Myotubularin-related protein 3 (Fragment);Isoform of Q8K296, MCG9626, isoform CRA_b;Isoform of Q8K296, MCG9626, isoform CRA_c;Myotubularin-related protein 3;Isoform of Q8K296, Isoform 2 of Myotubularin-related protein 3;Isoform of Q8K296, Myotubularin-related protein 3 (Fragment)	2	130611.68;129678.78;120295.1;133840.15;133840.15-2;133708.95	364.251	888.087	NaN	2273.04	5901.48	17218.8	20768	42346.9	13597.8	4866.1	5099.66	3076.76	3205.92	NaN	1077.81	278.859	NaN	982.434	4071.78	10343.5	9706.3	19438	10094	8832.5	4085.81	4432.36	1874.86	NaN	1914.97	1373.27	NaN	3970.54	6491.17	16658.5	15168.3	23671	10862.9	3132.21	4711.2	3177.02	5152.2	NaN	5351.05	3876.1	7436.81
B1ATE5;E9Q813;Q8JZL7;Q8JZL7-2;Q9D300;Q9D300-2	Rasgef1c;Rasgef1b;Rasgef1b;Rasgef1b;Rasgef1c;Rasgef1c	Isoform of Q9D300, Ras-GEF domain-containing family member 1C;Isoform of Q8JZL7, Ras-GEF domain-containing family member 1B;Ras-GEF domain-containing family member 1B;Isoform of Q8JZL7, Isoform 2 of Ras-GEF domain-containing family member 1B;Ras-GEF domain-containing family member 1C;Isoform of Q9D300, Isoform 2 of Ras-GEF domain-containing family member 1C	1	47865.6;50290.63;55273.42;55273.42-2;52723.4;52723.4-2	NaN	2101.8	112.311	1119.35	866.406	1195.46	596.849	632.47	214.011	1089.55	879.339	586.138	1668.55	1748.56	NaN	585.507	78.8591	NaN	150.105	323.061	488.504	NaN	239.512	1175.85	NaN	270.391	386.418	294.708	NaN	NaN	NaN	352.529	NaN	577.073	NaN	462.06	918.025	1533.05	867.079	567.703	1758.18	930.624	1541.7	NaN	NaN
B1ATI0;B1AV77;P47740	Aldh3a2	Isoform of P47740, Aldehyde dehydrogenase;Isoform of P47740, Aldehyde dehydrogenase;Aldehyde dehydrogenase family 3 member A2	29	59276.65;54330.23;53970.76	1.05027e+06	96301.3	1.88027e+06	445620	972220	3.157e+06	4.98117e+06	9061312	6891537	6673264	6135625	3.56133e+06	4.18701e+06	2182178	578509	76261	885761	226233	524053	1.8006e+06	3.14581e+06	7201933	5882147	5.73832e+06	5.55667e+06	2882414	3.73746e+06	1.57725e+06	750334	73834.5	1.18222e+06	362062	665849	3.22478e+06	4923344	7773850	5225976	4551385	3955494	2.3786e+06	2537381	1.24432e+06	5.70215e+06	5.31431e+06	3.56805e+06
B1ATP7;Q80Y81;Q80Y81-2	Elac2	Isoform of Q80Y81, Zinc phosphodiesterase ELAC protein 2;Zinc phosphodiesterase ELAC protein 2;Isoform of Q80Y81, Isoform 2 of Zinc phosphodiesterase ELAC protein 2	11	91946.53;92719.34;92719.34-2	426.714	10028	1375.76	6375.68	2514.86	4083.06	1812.7	2805.01	1107.28	1938.89	3309.32	1703.77	1706.34	991.44	354.49	7791.57	522.683	5436.06	4099.16	4400.92	3101.04	1478.54	731.62	947.3	3023.3	724.915	1592.69	346.908	242.441	5247.8	504.791	2506.94	4020.99	3500.33	478.106	336.548	217.03	209.733	1803.58	475.426	880.948	832.38	9596.84	5575.41	8631.03
B1ATU5;B1ATU6;Q8C2P3	Dus1l	Isoform of Q8C2P3, tRNA-dihydrouridine(16/17) synthase [NAD(P)(+)]-like;Isoform of Q8C2P3, tRNA-dihydrouridine(16/17) synthase [NAD(P)(+)]-like (Fragment);tRNA-dihydrouridine(16/17) synthase [NAD(P)(+)]-like	3	54164.48;22069.8;53511.69	NaN	3205.17	NaN	572.393	NaN	NaN	NaN	NaN	NaN	NaN	NaN	NaN	NaN	NaN	NaN	6521.52	NaN	NaN	NaN	NaN	NaN	NaN	NaN	NaN	NaN	NaN	NaN	NaN	NaN	3663.6	NaN	2729.36	NaN	NaN	NaN	NaN	NaN	NaN	NaN	NaN	NaN	NaN	2081.91	5140.57	5131.14
B1ATZ0;B1ATZ1;Q3UMA3;Q99LI8	Hgs	Isoform of Q99LI8, Hepatocyte growth factor-regulated tyrosine kinase substrate;Isoform of Q99LI8, Hepatocyte growth factor-regulated tyrosine kinase substrate;Isoform of Q99LI8, Hepatocyte growth factor-regulated tyrosine kinase substrate;Hepatocyte growth factor-regulated tyrosine kinase substrate	10	85778.58;85906.71;86143.06;86014.93	1801.16	40257.3	1513.76	28058.3	19789.5	24199.2	11575.6	10018.6	4887.86	2436.24	2055.75	385.214	1342.06	NaN	1394.21	31478.3	3694.85	26284	13030.6	23692.9	15482	12580.9	7087.89	5420.23	1638.78	910.763	1998.48	NaN	2000.99	23536.4	1400.43	7514.43	8308.5	14688.6	10240.9	11289.6	3203.35	2401.7	NaN	5127.17	19084.7	NaN	12282.3	19976.9	58472
B1AU25;Q9Z0X1	Aifm1	Isoform of Q9Z0X1, Apoptosis-inducing factor 1, mitochondrial;Apoptosis-inducing factor 1, mitochondrial	27	66113.69;66765.49	149615	18472.6	347296	18749.7	12578.3	48438.6	81340.2	186103	221211	924244	1.18301e+06	442785	469530	114399	76748.4	14124.9	208903	9076.36	12244.9	29783	49232	185506	152897	808320	933224	620846	480557	100681	141662	5722.63	216265	16456	16687.4	43237.9	68738.1	160678	235201	899460	1.21743e+06	650755	355506	89741.3	716470	873955	439857
B1AU74;Q9CWP6	Mospd2	Isoform of Q9CWP6, Motile sperm domain-containing protein 2;Motile sperm domain-containing protein 2	13	59811.18;59855.19	8485.95	124124	12855.1	58252.7	45841.5	53715.9	55513	68309.6	67231.8	49075.7	41422.3	25197.4	24617.1	9913.07	9187.19	119040	20157.1	62876.2	49020.4	51972.3	48280.5	61572.7	66872.7	53690.4	33777	19177.1	23033	12059.3	10739.8	75909.7	12493.2	38213.4	32222.3	61967.3	51315.5	88270.6	55274.3	37157.9	39028.6	22477.7	31021.5	8279.91	85737.7	90666.6	14682.3
B1AU75;B1AU76;Q99MD9	Nasp	Isoform of Q99MD9, Nuclear autoantigenic sperm protein;Isoform of Q99MD9, Nuclear autoantigenic sperm protein;Nuclear autoantigenic sperm protein	3	84012.87;48765.54;83953.84	91.5402	22295.7	337.126	10526.1	9483.5	5966.01	3111.98	NaN	NaN	NaN	NaN	NaN	NaN	NaN	16769.9	27694.9	4629.55	13372.2	8304.57	8176.45	6960.42	5676.36	NaN	NaN	NaN	NaN	NaN	NaN	26551.3	34849.8	6319.96	13411.1	10153.6	9296.27	5253.31	3038.89	NaN	NaN	NaN	NaN	2203.61	NaN	11295.8	7604.63	42101.2
B1AUE5	Pex10	Peroxisome biogenesis factor 10	7	37157.1	2571.85	NaN	5357.95	NaN	NaN	1099.41	1485.72	2357.5	6129.66	9409.01	10875.1	9262.78	11145.8	2338.28	1347.67	NaN	2110.78	NaN	NaN	623.25	975.707	4365.02	2658.38	9012.74	8829.72	5607.72	3733.44	2558.87	2220.46	NaN	5908.34	NaN	444.683	1344.22	NaN	NaN	6180.19	11540.7	10930.1	6564	6224.3	2809.49	11052	11549.9	3017.75
B1AUN2	Eif2b3	NTP_transferase domain-containing protein	12	50488.6	2106.78	25799.9	2882.83	20103.2	13403.9	12603.7	10715.2	16349.8	5398.61	3397.77	4213.59	1393.28	1726.54	5316.85	1004.45	18116	4165.76	18928.3	9903.28	21843.3	9182.6	12898.7	6700.06	3570.98	2841.96	1174.41	1581.15	4043.38	1067.19	10881.4	2484.32	9714.01	8242.4	7155.35	3469.85	6393.06	2735.41	1983.83	3216.37	1013.82	5619.86	4369.84	20655.9	28484.7	43342.2
B1AUY7;Q9QY36	Naa10	Isoform of Q9QY36, N-alpha-acetyltransferase 10;N-alpha-acetyltransferase 10	9	26318.5;26519.68	NaN	13078	NaN	18199.3	43782.6	112500	126599	131858	49772	17446.6	16045.7	11172.6	14876.4	11980.3	4850.81	18639.3	6976.17	19699	53520.2	113297	106153	87830.8	38418.2	19018.1	4474.48	2738.26	5250.83	1726.59	5161.69	23502.5	5406.27	31627	44569.6	89884.9	80977	86468.4	43907.9	15920.1	7677.92	6329.27	15776.7	5541.02	37187.9	58736.5	1877.85
B1AV66;Q8BR70	Yipf6	Isoform of Q8BR70, Protein YIPF (Fragment);Protein YIPF6	4	21781.62;26087.71	16564.3	1528.82	16830.8	9179.85	15408.6	18428.6	25006.9	10115.5	11252.6	4542.62	NaN	NaN	1081.73	NaN	46174.4	2083.76	34474.6	8247.6	2953.7	19552.8	25882.4	23841.7	11379.3	4731.99	NaN	NaN	NaN	NaN	2902.52	NaN	3061.53	20364.7	25919.8	18296.6	18066	14967.9	8181.12	897.027	NaN	483.975	974.183	NaN	3642.24	704.866	NaN
B1AVI2;Q9D0I4	Stx17	Isoform of Q9D0I4, Syntaxin-17 (Fragment);Syntaxin-17	1	16191.75;33221.22	NaN	NaN	NaN	NaN	NaN	195.87	NaN	NaN	173.258	NaN	1346.02	NaN	NaN	NaN	NaN	NaN	NaN	NaN	NaN	NaN	NaN	NaN	NaN	NaN	NaN	756.059	939.092	NaN	167.19	NaN	327.251	NaN	187.843	984.863	944.758	1630.49	2082.92	734.482	NaN	462.318	382.868	1974.36	NaN	NaN	6320.19
B1AVY7	Kif16b	Kinesin-like protein KIF16B	2	150058	4023.23	703545	24246.3	332194	329474	293600	167819	7949.04	86470	53938.8	10054.1	5370.01	NaN	NaN	NaN	NaN	34635.1	NaN	NaN	NaN	NaN	54005.7	NaN	37566.4	12853.9	NaN	NaN	NaN	NaN	11894.4	NaN	6926.1	NaN	NaN	NaN	NaN	NaN	NaN	NaN	NaN	NaN	12092.7	20105	14044.2	NaN
B1AVZ0	Uprt	Uracil phosphoribosyltransferase homolog	3	34277.9	73.9755	3901.4	NaN	2120.31	1380.06	5134.67	2388.23	4225.78	1030.9	NaN	NaN	NaN	348.771	816.326	NaN	4757.31	NaN	2405.3	4108.82	6652.58	5973.04	4533.76	1315.76	NaN	NaN	NaN	484.178	279.832	NaN	7820.69	NaN	9643.57	7199.86	9306.05	6247.11	8196.25	2068.65	446.377	NaN	NaN	2424.04	NaN	11561.3	9692.29	16173.8
B1AW74;B1AW75;Q3TEX6;Q5XJY6	Fancb	Isoform of Q5XJY6, Fanconi anemia group B protein homolog;Isoform of Q5XJY6, Fanconi anemia group B protein homolog;Isoform of Q5XJY6, Fanconi anemia group B protein homolog;Fanconi anemia group B protein homolog	1	97987;81782.46;96915.71;80088.47	NaN	1248.99	NaN	389.384	NaN	NaN	NaN	30.987	NaN	NaN	NaN	NaN	NaN	175.959	NaN	478.499	NaN	NaN	NaN	NaN	NaN	NaN	NaN	NaN	NaN	NaN	NaN	NaN	NaN	234.772	NaN	NaN	NaN	NaN	NaN	NaN	NaN	NaN	NaN	NaN	NaN	NaN	2116.56	739.497	NaN
B1AWD6;Q9CYL5	Glipr2	Isoform of Q9CYL5, Golgi-associated plant pathogenesis-related protein 1;Golgi-associated plant pathogenesis-related protein 1	1	9080.22;17090.15	1124.19	NaN	1310.02	NaN	NaN	1412.29	864.324	6299.64	2237.93	1972.74	NaN	NaN	NaN	299.677	621.457	NaN	NaN	NaN	NaN	NaN	NaN	1379.56	1704.33	NaN	532.417	NaN	NaN	NaN	1237.31	NaN	NaN	NaN	NaN	NaN	648.16	4834	2135.27	559.021	497.684	NaN	NaN	NaN	NaN	NaN	4207.1
B1AWE0;Q6PFA2	Clta	Isoform of O08585, Clathrin light chain A;Isoform of O08585, Clathrin light chain A	7	23478.62;23632.79	10439.3	13189	12044.4	16262.4	25678	70156.6	81274.3	57509.7	48684.2	23995.5	13995.2	2140.96	8267.42	4844.89	7730.87	15211.4	4959.34	16493.9	26526.3	39879.7	48338.8	66693.5	43671.9	20422.6	22276.6	11790.1	8178.18	3888.17	4612.16	2967.31	3306.97	8310.42	18877.3	32820.6	7810.98	35173.7	17838.3	16564.1	16347.5	8344.42	6472	4073.82	19496.4	18593.3	6725.63
B1AWS8;Q02858;Q80YS4	Tek	Isoform of Q02858, Receptor protein-tyrosine kinase;Angiopoietin-1 receptor;Isoform of Q02858, Receptor protein-tyrosine kinase	2	125799.76;125700.63;120048.21	NaN	NaN	NaN	NaN	NaN	1399.95	2035.97	5427.83	4435.32	4749.24	1132.37	NaN	NaN	NaN	NaN	NaN	NaN	NaN	NaN	356.785	942.329	2989.94	2328.44	405.97	1081.79	NaN	NaN	NaN	NaN	NaN	NaN	NaN	NaN	1473.5	1349.32	4614.95	3677.9	8309.34	9362.54	NaN	NaN	NaN	1454.31	1770.91	NaN
B1AWT2;B1AWT3;Q7TT45	Rragd	Isoform of Q7TT45, Ras-related GTP binding D, isoform CRA_a;Isoform of Q7TT45, Ras-related GTP-binding protein D;Ras-related GTP-binding protein D	8	45145.22;51802.82;51232.09	3461.86	8652.33	3775.67	6816.41	8564.77	10339.8	12188.6	25244.5	13290.7	6573.67	5176.4	2299.03	3101.96	3329.22	768.242	3730.73	5077.62	5684.73	3527.94	7111.38	11168.5	17082.5	11804.4	7080.91	4600.43	2326.75	2727.33	2504.45	967.028	2545.71	4103.58	1668.01	2407.85	7681.37	9001.35	16891	13657.6	7831.61	5075.68	3139.37	6270.11	5278.65	8714.54	12005.3	29378.6
B1AX58;Q99K51	Pls3	Isoform of Q99K51, Plastin-3;Plastin-3	22	71746.11;70741.95	5115.24	50266.1	13867.7	21817.8	12860.5	12150.2	14208.1	19681.2	15284.6	13365.1	7222.83	2856.28	4802.93	2449.5	8119.8	57349.1	13080.8	25302.7	16595	22306.1	15354.2	22435.5	17714.2	16329.3	13013.4	5301.36	6699.48	12364.5	3618.66	46380.8	11972.8	15337.7	9666.7	11417.3	12458.9	24228.2	17556.1	16199.1	14847.4	6978.03	13713.5	4765.33	45007.9	48901.4	49701.7
B1AX95;Q9DBS2	Tprgl;Tprg1l	Isoform of Q9DBS2, Tumor protein p63-regulated gene 1-like protein;Tumor protein p63-regulated gene 1-like protein	4	23064.46;29814.24	11499.2	10802.4	2439.45	7669.31	11401.9	18105.3	8976.65	NaN	4940.44	2513.7	NaN	11897	422.485	1612.01	15400	12124.2	1118.2	8382.95	15932.3	7386.14	13278.1	14459.5	10245	3032.23	13942.9	NaN	NaN	NaN	19837.1	9680.76	1990.81	12950.8	6129.59	10569.2	6132.35	7569.55	4028.69	2252.33	1881.96	1918.83	2296.44	NaN	31041.2	5318.4	40558.6
B1AXN9;P18654	Rps6ka3	Isoform of P18654, Ribosomal protein S6 kinase alpha-3;Ribosomal protein S6 kinase alpha-3	12	80669.53;83693.9	1612.89	5094.08	670.487	4255.29	6503.33	11214.3	6402.05	NaN	3076.73	599.317	911.211	501.303	890.024	2305.72	1942.08	6440.34	2229.18	3089.89	4512.15	6855.93	6711.12	2179.91	3366	NaN	NaN	295.72	375.549	780.917	1387.34	5305.78	2187.33	4196.63	6152.97	5383.4	1792.66	1872.77	3657.06	3118.79	2854.93	NaN	1938.05	NaN	3991.46	8475.11	2204.08
B1AXP6	Tomm5	Mitochondrial import receptor subunit TOM5 homolog	3	6037.28	2437.98	NaN	5399.57	NaN	NaN	NaN	1750.24	NaN	6398.95	40067.6	48418.1	17719.7	13907.7	1725.85	NaN	NaN	2752.19	NaN	NaN	NaN	NaN	4094.8	7837.24	29028.5	44387.6	6922.37	20322.5	NaN	5887.79	NaN	5205.82	NaN	NaN	3144.67	2570.65	7187.22	12152.7	37995.2	52610	25020	16384.4	NaN	19502.2	26099.4	1281.54
B1AY13;E9PV45	Usp24	Ubiquitin carboxyl-terminal hydrolase 24;Isoform of B1AY13, Ubiquitin carboxyl-terminal hydrolase	33	294000.95;294129.13	3237.63	52302.9	4303.87	48479	36817.5	32800.9	16907.9	24427.5	8392.16	3182.53	3280.03	1068.83	3115.44	4041.52	3351.09	55723	9341.19	50687.1	41185.7	44888.1	24862.6	23752.4	10448.5	5131.41	5912.8	1000.18	4012.83	1890.59	2375.82	40803.4	3521.6	40841.4	26273.4	22005.3	15721.4	13356.3	5733.24	2057.8	1772.5	1012.61	4674.7	2399.45	38529.9	44280.5	23045.8
B1AYG6;B1AYG7;Q9Z0T9	Itgb6	Isoform of Q9Z0T9, Integrin beta;Isoform of Q9Z0T9, Integrin beta (Fragment);Integrin beta-6	1	83485.14;82521.97;86041.85	NaN	NaN	NaN	NaN	NaN	NaN	NaN	NaN	516.036	NaN	216.411	NaN	NaN	NaN	NaN	NaN	NaN	NaN	NaN	NaN	NaN	337.667	NaN	NaN	NaN	NaN	NaN	NaN	NaN	NaN	NaN	NaN	NaN	280.703	308.356	NaN	5.99688	NaN	NaN	NaN	226.865	NaN	NaN	NaN	NaN
B1AYU4;B1AYU7;Q8C5N3;Q8C5N3-2	Cwc22	Isoform of Q8C5N3, Pre-mRNA-splicing factor CWC22 homolog;Isoform of Q8C5N3, Pre-mRNA-splicing factor CWC22 homolog;Pre-mRNA-splicing factor CWC22 homolog;Isoform of Q8C5N3, Isoform 2 of Pre-mRNA-splicing factor CWC22 homolog	8	82752.8;104335.01;104773.49;104773.49-2	879.897	305.935	1082.96	294.966	426.518	791.981	1306.11	4743.9	1297.09	322.31	NaN	179.827	1819.89	12387	NaN	877.445	507.658	NaN	NaN	1083.4	915.507	692.296	1159.91	1157.41	141.246	199.667	2176.32	15844.3	482.324	4330.21	621.258	2407.26	30058.6	2977.71	2421.98	1826.53	1364.39	957.403	974.999	392.6	1982.65	23878.9	8956.01	5984.88	5965.06
B1AZ14;B1AZ15;Q3UMF0;Q3UMF0-2;Q3UMF0-3;Q3UMF0-4	Cobll1	Isoform of Q3UMF0, Cordon-bleu protein-like 1;Isoform of Q3UMF0, Cordon-bleu protein-like 1;Cordon-bleu protein-like 1;Isoform of Q3UMF0, Isoform 2 of Cordon-bleu protein-like 1;Isoform of Q3UMF0, Isoform 3 of Cordon-bleu protein-like 1;Isoform of Q3UMF0, Isoform 4 of Cordon-bleu protein-like 1	24	133373.76;133274.62;137381.56;137381.56-2;137381.56-3;137381.56-4	2577.94	16686.3	2864.99	4127.3	7470.38	11824.5	9302.07	20156.8	12336.4	11821.9	9199.13	2693.97	2346.02	1727.36	1529.26	9286.99	2602.53	5083.18	9451.84	11997.6	10252	18534.9	14256.2	10706.7	8854.91	5697.81	3152.02	1232.42	1947.78	17250.2	5372.83	6797.32	7833.59	9311.27	10173.3	14664.6	11780.3	9733.77	9906.35	4067.13	6947.38	2709.87	13403.6	10116.7	14336.6
B1AZ26	Cobll1	Isoform of Q3UMF0, Cordon-bleu protein-like 1 (Fragment)	1	38110.1	NaN	NaN	NaN	NaN	NaN	NaN	NaN	NaN	NaN	NaN	NaN	NaN	NaN	NaN	NaN	NaN	NaN	NaN	NaN	NaN	NaN	NaN	NaN	NaN	NaN	NaN	NaN	NaN	NaN	NaN	NaN	NaN	NaN	NaN	NaN	NaN	NaN	NaN	NaN	NaN	NaN	NaN	NaN	NaN	1769.13
B1AZ99	Otud3	OTU domain-containing protein 3	1	44576.5	NaN	NaN	NaN	NaN	NaN	NaN	NaN	NaN	NaN	NaN	NaN	NaN	NaN	NaN	NaN	NaN	NaN	NaN	NaN	NaN	NaN	NaN	NaN	NaN	NaN	NaN	NaN	NaN	NaN	NaN	NaN	NaN	NaN	NaN	NaN	NaN	NaN	NaN	NaN	NaN	NaN	NaN	2767.44	NaN	1283.43
B1AZA5;D3YWD3	Tmem245	Transmembrane protein 245;Isoform of B1AZA5, Transmembrane protein 245	3	97357.26;97730.76	NaN	NaN	359.378	NaN	NaN	1341.34	2401.48	6450.03	4595.23	4040.38	2053.89	848.197	1142.33	NaN	NaN	NaN	NaN	NaN	NaN	297.116	1463.5	3520.63	3859.96	2430.53	1420.69	NaN	750.408	796.396	NaN	NaN	NaN	NaN	NaN	355.695	839.425	2118.71	1116.59	NaN	NaN	NaN	NaN	NaN	422.017	1322.56	NaN
B1AZI6	Thoc2	THO complex subunit 2	34	182773	2462.22	NaN	5472.12	1036.1	4274.88	10190.5	7415.76	17619.8	7296.67	5661.3	16248.7	NaN	11436.3	62400.9	2042.63	NaN	5892.76	NaN	NaN	11953.9	8249.32	NaN	826.959	1091.69	1223.72	11961.1	9063.67	60881.9	2214.87	8175.2	5791.32	NaN	3311.54	5546.11	7561.5	6468.65	3673.13	NaN	1805.43	1946.3	1655.98	53414	9286.12	9723.19	2716.74
B1B0C7;E9PZ16	Hspg2	Isoform of Q05793, Basement membrane-specific heparan sulfate proteoglycan core protein;Isoform of Q05793, Basement membrane-specific heparan sulfate proteoglycan core protein	60	469023.05;469784.79	58966.6	8898.79	135015	14781.9	27253.7	59332	77819.9	231847	141535	143253	116743	28422.9	27216.4	24367.6	23069.9	8402.97	32079.2	4756.44	18567.5	32157.3	52613.2	152726	100271	101004	129392	63622.1	27647.4	17149.6	51716.7	26861.9	85800	23914.6	30961.8	59322.8	75756.4	159142	116578	130910	187784	92645.2	61500.9	67443	135313	89871.3	225969
B1B1A8;Q6PDN3	Mylk	Isoform of Q6PDN3, Myosin light chain kinase, smooth muscle;Myosin light chain kinase, smooth muscle	24	213609.2;212925.42	9118.87	25970.6	16427	12002.9	12154.2	20577	13425.8	30411.8	16007.1	16331.9	16686.1	4893.78	6333.07	7228.56	5965.03	11018.7	8580.35	5389.79	4847.95	6565.66	11235.3	28171.3	13927.1	25424.2	19945.1	9429.13	9518.91	8959.44	4946.33	10071.5	9501.99	8199.5	11558.3	12296.4	9537.14	21478.4	16676.7	13178.6	16596.9	8443.57	7917.03	9536.38	32340.9	32044.2	24323.5
B1B1D8;Q9D773	Mrpl2	Isoform of Q9D773, 39S ribosomal protein L2, mitochondrial;39S ribosomal protein L2, mitochondrial	6	33099.49;33340.78	NaN	NaN	NaN	NaN	NaN	NaN	NaN	NaN	486.438	7150.47	10591.3	3709.52	3204.91	NaN	NaN	NaN	NaN	NaN	NaN	NaN	NaN	NaN	506.512	6597.94	8113.16	3136.3	3329.02	NaN	NaN	NaN	NaN	NaN	NaN	NaN	NaN	NaN	NaN	4994.64	7324.92	4067.53	2142.88	NaN	2984.73	6467.03	NaN
B1B1E2;Q8CG19;Q8CG19-2;Q8CG19-3	Ltbp1	Isoform of Q8CG19, Latent-transforming growth factor beta-binding protein 1 (Fragment);Latent-transforming growth factor beta-binding protein 1;Isoform of Q8CG19, Isoform Short of Latent-transforming growth factor beta-binding protein 1;Isoform of Q8CG19, Isoform 3 of Latent-transforming growth factor beta-binding protein 1	1	107126.3;186717.27;186717.27-2;186717.27-3	1120.89	NaN	890.6	NaN	NaN	NaN	276.534	4624.84	1291.79	2470.49	NaN	NaN	NaN	1280.07	NaN	NaN	NaN	NaN	NaN	NaN	NaN	NaN	117.375	NaN	NaN	NaN	NaN	NaN	735.906	NaN	1589.29	NaN	NaN	1272.52	1849.61	4136.82	2677.37	3398.61	6506.27	3969.06	4572.41	3913.71	2956.97	NaN	13740.6
B2KF05	Brpf3	Bromodomain and PHD finger-containing protein 3	3	135294	363.827	NaN	NaN	NaN	NaN	NaN	NaN	NaN	NaN	NaN	NaN	NaN	312.679	5006.57	NaN	NaN	NaN	NaN	NaN	NaN	NaN	NaN	NaN	NaN	NaN	NaN	NaN	11398.5	NaN	NaN	NaN	NaN	NaN	NaN	NaN	NaN	NaN	NaN	NaN	NaN	NaN	1315.25	482.146	NaN	3034.21
B2KF50	Uhrf1bp1	Chorein_N domain-containing protein	8	157012	639.477	4389.7	NaN	4336.74	2647.23	3231.22	1463.7	2990.09	446.719	1900.16	NaN	NaN	1289.17	320.019	NaN	4116.69	1007.21	3091.16	3782.6	2851.86	892.22	855.788	1044.44	256.36	213.993	NaN	NaN	NaN	NaN	3433.55	NaN	4420.1	3464.43	3160.25	1376.43	1920.56	737.529	454.794	NaN	NaN	189.296	NaN	1805.62	2005.9	7724.1
B2KF67;I1E4X7;Q9JI46	Nudt3	Isoform of Q9JI46, Diphosphoinositol polyphosphate phosphohydrolase 1;Isoform of Q9JI46, Diphosphoinositol polyphosphate phosphohydrolase 1;Diphosphoinositol polyphosphate phosphohydrolase 1	2	15701.82;17828.08;19029.52	NaN	7406.51	NaN	NaN	NaN	NaN	NaN	NaN	NaN	NaN	NaN	NaN	NaN	NaN	NaN	10841.3	NaN	7206.06	NaN	1900.86	1105.64	1151.6	NaN	NaN	NaN	NaN	4289.31	NaN	2120.77	19848.4	1713.15	5134.32	NaN	2592.65	200.921	NaN	NaN	NaN	NaN	NaN	NaN	NaN	10359.4	10218.5	10489.9
B2KFM4;B2KFM9;E9PVR0;P35710;P35710-2;Q2TBA9	Sox5	Isoform of P35710, Transcription factor SOX-5;Isoform of P35710, SRY-box containing gene 5, isoform CRA_b;Isoform of P35710, Transcription factor SOX-5;Transcription factor SOX-5;Isoform of P35710, Isoform 2 of Transcription factor SOX-5;Isoform of P35710, Sox5 protein	2	75208.72;84073.75;79129.11;84089.75;84089.75-2;79257.24	NaN	NaN	NaN	367.788	610.514	487.477	NaN	NaN	NaN	NaN	NaN	NaN	NaN	954.694	NaN	2151.36	NaN	NaN	414.229	NaN	NaN	NaN	NaN	NaN	NaN	NaN	NaN	503.011	NaN	NaN	NaN	NaN	NaN	NaN	NaN	NaN	NaN	NaN	NaN	NaN	NaN	1252.26	NaN	601.264	NaN
B2M1R6;P61979-3	Hnrnpk	Isoform of P61979, Heterogeneous nuclear ribonucleoprotein K;Isoform of P61979, Isoform 3 of Heterogeneous nuclear ribonucleoprotein K	2	48562.47;48510.48	NaN	NaN	370.891	NaN	NaN	NaN	67200.5	NaN	17338	2412.47	NaN	NaN	NaN	16171.1	NaN	NaN	113.672	NaN	NaN	NaN	NaN	NaN	NaN	NaN	NaN	608.956	2489.52	6731.22	367.349	NaN	NaN	NaN	NaN	NaN	NaN	NaN	NaN	NaN	NaN	NaN	31330	15083.6	NaN	NaN	NaN
B2RQ71;E9PWR4	Dip2c	Isoform of E9PWR4, Dip2c protein;DMAP_binding domain-containing protein	5	170922.48;171068.72	2404.49	5249.21	NaN	3186.58	5679.47	7573.4	6427.96	8107.71	9460.34	7299.15	5632.98	2171.88	2734.96	NaN	6240.29	5117.09	941.59	2103.08	NaN	6588.19	7102.29	15328	8727.62	9381.4	8940.28	4886.2	5230.28	4137.49	1846.34	11466.4	NaN	6954.11	6501.59	5493.72	6032.59	9913.06	7598.33	8204.57	7600.04	3839.44	3927.92	NaN	16345	16345.4	NaN
B2RQC6;B2RQC6-2;E9QAI5;G3UWN2	Cad	CAD protein;Isoform of B2RQC6, Isoform 2 of CAD protein;Isoform of B2RQC6, CAD protein;Isoform of B2RQC6, CAD protein	34	243238.38;243238.38-2;236249.49;236995.37	1159.04	34200.6	975.234	45061.4	32770.2	30418.2	15141.7	22322.4	5279.12	1243.54	577.078	526.891	3575.31	662.88	1263	26270.1	4847.83	42663.4	35517.7	26916.5	25829.7	21029.6	5455.9	4516.75	2058.26	29941.9	2372.46	742.541	1321.55	21441	3376	40250.3	24226.4	17886.6	13492.3	8387.25	3108.19	1926.21	989.811	573.361	3801.57	1119.94	20737.1	32449.4	9768.89
B2RQE8	Arhgap42	Rho GTPase-activating protein 42	6	94635.7	1018.65	6217.72	2606.81	9196.5	5990.6	4432.72	3059.92	23532.6	4346.17	1891.2	2447.61	1022.69	NaN	1685	2198.54	3092.71	NaN	NaN	NaN	3657.67	3348.2	13096.2	6471.59	5045.17	6089.48	3008.9	833.106	2075.32	551.099	7975.02	1005.29	1397.59	787.66	2814.61	3505	4898.68	3755.37	4122.24	3454.2	3170.16	2016.9	2039.45	5953.54	6715.49	6129.34
B2RQG2	Phf3	PHD finger protein 3	13	225542	1233.43	NaN	NaN	NaN	NaN	NaN	3125.88	369.494	NaN	NaN	NaN	NaN	1244.15	12526.8	NaN	NaN	NaN	NaN	NaN	NaN	NaN	NaN	NaN	NaN	NaN	1012.59	2064.03	13328.4	NaN	NaN	NaN	NaN	NaN	NaN	NaN	1382	594.634	NaN	NaN	NaN	NaN	11035.5	2610.3	13824.2	11569.8
B2RQS1;Q9ERG2	Strn3	Isoform of Q9ERG2, Striatin-3;Striatin-3	3	77731.97;87150.48	731.74	3340.46	717.249	2298.42	1144.76	2651.22	3664.32	12489.7	2524.75	1058.23	961.96	121.221	601.546	NaN	NaN	2887.15	1240.48	2076	3139.55	3681.54	2282.48	5151.79	1844.31	378.139	465.938	NaN	NaN	NaN	NaN	3691.78	751.963	2249.56	3276.58	3540.72	3789.55	5406.68	3382.72	1378.1	367.719	100.794	964.916	2003.47	1502.04	1546.54	4252.85
B2RR83	Ythdc2	3'-5' RNA helicase YTHDC2	9	161092	741.221	NaN	1320.07	NaN	612.761	2764.81	3767.09	11089.8	6149.77	8156.51	10668.3	5433.56	5722.12	3822.06	NaN	NaN	473.254	NaN	2024.76	1943.88	2371.67	6130.66	5145.32	3923.81	3769.99	4065.2	4863.46	1559.16	325.001	NaN	NaN	NaN	1020.4	3471.48	3890.19	7052.88	5518.63	5429.66	7125.76	3879.04	3401.91	5324.93	1589.99	2257.91	NaN
B2RRD7;B2RRD7;E9PXP1;Q80XK2	Brpf1	Peregrin;Isoform of Q3U109, Protein Brpf1;Isoform of Q3U109, Bromodomain and PHD finger containing, 1	3	137309.63;137309.63;137380.71;140780.52	1047.12	NaN	209.12	NaN	NaN	NaN	NaN	NaN	NaN	NaN	NaN	NaN	NaN	752.502	40.2646	NaN	NaN	NaN	NaN	NaN	NaN	NaN	NaN	NaN	NaN	NaN	NaN	1001.18	NaN	NaN	NaN	NaN	NaN	NaN	NaN	NaN	NaN	NaN	NaN	NaN	NaN	1507.19	NaN	NaN	NaN
B2RRE2;E9QAX2;K3W4L0;Q9JMH9;Q9JMH9-1;Q9JMH9-4;Q9JMH9-6	Myo18a	Isoform of Q9JMH9, Myo18a protein;Isoform of Q9JMH9, Unconventional myosin-XVIIIa;Isoform of Q9JMH9, Unconventional myosin-XVIIIa;Unconventional myosin-XVIIIa;Isoform of Q9JMH9, Isoform 1 of Unconventional myosin-XVIIIa;Isoform of Q9JMH9, Isoform 4 of Unconventional myosin-XVIIIa;Isoform of Q9JMH9, Isoform 6 of Unconventional myosin-XVIIIa	25	232137.94;235817.04;230990.82;232754.89;232754.89-1;232754.89-4;232754.89-6	6625.54	16035.2	12638.4	21504.2	15068.3	18547.8	14511	30082.9	14547.8	9669.31	8150.54	1935.57	2618.4	2924.97	4108.87	19345.2	7960.56	20247.7	15267.2	17459.5	14005.1	23291.9	11231.5	12202.5	10333	4625.81	3648.61	4351.47	4144.98	11064.2	8100.28	20692.1	16307.1	14182.3	14242	24058.3	15634.8	11583	13517.1	7379.25	5956.28	6900.56	23055.7	18838.1	43894.3
B2RRE7	Otud4	OTU domain-containing protein 4	4	123055	3168.74	5612.97	8202.03	7136.13	9954.12	19153.9	15560.7	24524.5	17795.4	15537.1	16507.6	13599.6	11867.1	16526.8	3386.41	2832.66	4249.76	6910.23	11413.2	14150.4	27480.6	41905.6	27377.3	18059	12670.2	9375.82	12618.2	10578.2	3537.62	11767	3205.08	7205.35	10679.6	22777.5	22959.2	32293.4	24370	16542.9	19011.3	14165.6	19465.3	27670	10322.6	20972	NaN
B2RRI2;F7CVW0	Sbno1	Isoform of Q689Z5, Protein strawberry notch homolog 1;Isoform of Q689Z5, Protein strawberry notch homolog 1 (Fragment)	6	153922.74;153794.61	2598.7	25809.3	4542.05	14105.3	11591.1	9218.45	6027.75	14788.4	12109.4	12694.7	NaN	NaN	1935.97	2182.3	3082.98	14296.4	3747.39	11987.3	8126.29	8484.78	5712.11	4177.67	2188.58	NaN	NaN	NaN	1690.76	NaN	1703.49	20437.7	3620.37	11072.5	8205.37	6260.28	5635.8	5088.78	1439.09	NaN	412.68	NaN	NaN	1626.04	11834.8	11873.4	2950
B2RRT9;E9PUD0;Q9R020;Q9R020-2	Zranb2	Isoform of Q9R020, Zinc finger Ran-binding domain-containing protein 2;Isoform of Q9R020, Zinc finger Ran-binding domain-containing protein 2;Zinc finger Ran-binding domain-containing protein 2;Isoform of Q9R020, Isoform 2 of Zinc finger Ran-binding domain-containing protein 2	2	37350.42;33263.75;37350.42;37350.42-2	NaN	7141.6	NaN	386.387	1037.44	1140.85	1781.15	1573.34	449.167	NaN	NaN	NaN	352.963	1643.34	395.357	8774.85	464.573	3425.87	2539.28	3812.43	2504.66	319.188	1065.27	540.376	300.923	140.08	1075.74	2602.59	NaN	4822.91	NaN	NaN	1376.93	1919.25	1410.27	2687.41	674.284	NaN	NaN	NaN	1123.14	1926.54	NaN	1691.02	NaN
B2RS76	Cpb1	carboxypeptidase B1 (Tissue)	4	47573.5	NaN	NaN	NaN	NaN	NaN	NaN	NaN	NaN	NaN	NaN	NaN	NaN	NaN	NaN	NaN	NaN	NaN	1077.28	NaN	NaN	NaN	NaN	NaN	NaN	NaN	589.046	NaN	NaN	NaN	2615.24	NaN	1867.94	1588.16	NaN	NaN	6909.06	NaN	NaN	5151.58	2204.42	4931.74	2772.85	NaN	NaN	4801.6
B2RSU6;D3Z3H4;Q6AW69;Q6AW69-3;Q6AW69-4;Q6AW69-5	Cgnl1	Isoform of Q6AW69, Cingulin-like 1;Isoform of Q6AW69, Cingulin-like protein 1;Cingulin-like protein 1;Isoform of Q6AW69, Isoform 3 of Cingulin-like protein 1;Isoform of Q6AW69, Isoform 4 of Cingulin-like protein 1;Isoform of Q6AW69, Isoform 5 of Cingulin-like protein 1	7	148168.53;139891.27;148230.56;148230.56-3;148230.56-4;148230.56-5	6293.45	770.904	7112.32	1800.63	3329.72	4249.33	5159.99	NaN	9108.37	5858.62	8150.11	2250.95	NaN	1359.35	1930.35	NaN	3074.1	NaN	NaN	2305.99	3932.3	8741.37	6509.03	10611.1	7407.73	3756.15	4371.88	6678.04	3045.22	NaN	6491.05	NaN	5471.98	4355.17	5213.09	11144.2	7869.73	7247.23	8023.41	4615	3409.32	2282.4	NaN	NaN	2348.69
B2RSU7;Q8CHG3	Gcc2	Isoform of Q8CHG3, GRIP and coiled-coil domain containing 2;GRIP and coiled-coil domain-containing protein 2	13	194557.79;194444.63	40625	15462.9	18950.3	6695.21	5502.14	7186.8	5835.12	5663.6	7183.49	4954.98	6091.4	4578.92	3741.3	2839.45	94100.7	11458.2	66301.3	5513.85	2837.14	4954.26	4519.76	8036.46	6528.6	6295.58	3622.19	2577.56	NaN	2427.03	8723.03	11197.5	9710.31	37030.2	25345.7	15595.2	8765.85	10298.3	7457.97	6600.74	4990.85	2475.67	5660.7	5255.31	20318	18661.9	2279.81
B2RT14	Ugt1a5	UDP-glucuronosyltransferase	5	60073.2	93620	16095	142222	38928.9	94096.9	198398	535675	270118	737091	757035	749935	573430	729661	729887	55983.6	14121.8	120703	32947.3	86623.5	187785	366632	749108	748380	445549	722700	335413	789579	110702	88934.8	6300.24	114615	27825.8	12216.9	312962	389793	885899	516314	386625	552789	267015	474919	290149	891403	893458	45147.3
B2RT41	Zfc3h1	Zinc finger, C3H1-type-containing	4	225054	NaN	NaN	NaN	0.220859	NaN	NaN	NaN	NaN	NaN	NaN	NaN	NaN	NaN	3.24124	NaN	NaN	NaN	NaN	NaN	NaN	NaN	NaN	NaN	NaN	NaN	NaN	0.0307509	7.84345	0.697611	5.83517	NaN	NaN	NaN	NaN	1	NaN	NaN	NaN	NaN	NaN	NaN	3.73509	NaN	0.0495311	NaN
B2RT89;Q96LX3	Slc22a28;Slc22a30	MFS domain-containing protein	6	62109.13;62140.3	91767.5	NaN	174254	13307.9	27565.9	63772.4	75198	160619	154826	159466	139477	22522.6	31079	32102.7	27923.3	NaN	31100.8	5942.19	12168.2	39771	52950.2	167169	161515	202303	148629	30531.5	26534.3	37710.9	26775.6	NaN	42898.7	5061.69	12987.2	27833.4	22128.6	83473.3	67299.1	55416.2	81131.6	27442.7	19280.1	27992.1	97914.5	123150	40523.2
B2RU40	Prrt4	Proline-rich transmembrane protein 4	1	93978.5	2905.35	NaN	NaN	NaN	7711.46	12576.5	15655.5	NaN	22769.4	30765.4	NaN	NaN	18788.6	28128.3	NaN	NaN	NaN	NaN	8906.78	NaN	NaN	NaN	NaN	NaN	33539.8	NaN	NaN	19866.2	NaN	NaN	NaN	NaN	NaN	NaN	NaN	NaN	NaN	NaN	NaN	NaN	NaN	13873.5	10384.6	34472	NaN
B2RU80	Ptprb	Receptor-type tyrosine-protein phosphatase beta	1	224495	5418.87	NaN	10753.8	14547.4	8105.51	7688.35	4413.54	NaN	3113.88	24205.8	50255	21767.1	14712.1	3425.31	1987.17	3009.66	8314.51	5793.12	8332.03	NaN	6923.36	6153.86	NaN	22052.4	NaN	30620.6	NaN	NaN	NaN	NaN	NaN	8112.37	7169.41	9192.43	6854.23	10962.2	NaN	NaN	NaN	NaN	NaN	NaN	30132.7	33876.1	NaN
B2RUJ2;B7ZNX6;Q80TH2;Q80TH2-1;Q80TH2-2	Erbb2ip;Erbb2ip;Erbin;Erbb2ip;Erbb2ip	Isoform of Q80TH2, Erbb2ip protein;Isoform of Q80TH2, Erbb2ip protein;Erbin;Isoform of Q80TH2, Isoform 1 of Protein LAP2;Isoform of Q80TH2, Isoform 2 of Protein LAP2	7	145095.78;157890.02;157248.34;157248.34-1;157248.34-2	12573.9	7120.44	20017.3	9546.79	11659.6	14958.1	21888.3	47400.9	37275.4	34709.8	18240.5	6123.18	6314.77	5222.5	7665.71	3784.77	6848.18	5081.4	6380.52	7281.97	13315.1	47179.5	11999.9	43750.2	28499.4	17410.6	7200.14	6765.4	13374.9	13120.8	20798.4	9202.17	10737.4	23022.9	26207.7	66344.2	55341.1	45661.6	47356.1	21692	22819.4	11591	36041.1	40629	13145.8
B2RUP0;Q8C5L7	Rbm34	Isoform of Q8C5L7, RNA binding motif protein 34;RNA-binding protein 34	6	49116.19;49116.19	NaN	NaN	NaN	NaN	NaN	NaN	NaN	NaN	NaN	NaN	NaN	NaN	NaN	4923.52	NaN	NaN	NaN	NaN	NaN	NaN	NaN	NaN	NaN	NaN	NaN	NaN	NaN	5812.99	NaN	NaN	NaN	NaN	NaN	NaN	NaN	NaN	NaN	NaN	NaN	NaN	NaN	8387.53	NaN	NaN	NaN
B2RUQ2	Usf3	BHLH domain-containing protein	1	237487	NaN	NaN	NaN	NaN	NaN	55.8911	136.972	316.688	218.298	NaN	NaN	NaN	NaN	518.658	NaN	NaN	NaN	NaN	NaN	358.325	NaN	105.695	271.117	NaN	NaN	NaN	58.8299	854.76	NaN	NaN	NaN	NaN	23.8421	45.7952	NaN	NaN	NaN	NaN	NaN	NaN	NaN	2249.43	NaN	NaN	NaN
B2RUR8	Otud7b	OTU domain-containing protein 7B	2	91983.4	NaN	3012.41	NaN	2100.02	2441.32	4051.3	5039.41	NaN	NaN	NaN	NaN	NaN	NaN	NaN	NaN	6711.28	NaN	1765.1	3857.7	4095.39	4540.87	8966.64	2994.82	NaN	NaN	NaN	NaN	NaN	NaN	11266.1	1252.77	3677.61	3405.86	5190.07	4043.54	3575.19	2065.25	NaN	NaN	NaN	252.994	NaN	2306.54	1231.29	3464.2
B2RUS7	Abcc8	ATP-binding cassette, sub-family C (CFTR/MRP), member 8	1	178071	NaN	NaN	NaN	NaN	NaN	NaN	NaN	NaN	NaN	NaN	15641.7	NaN	10883.3	NaN	NaN	NaN	NaN	NaN	NaN	NaN	NaN	NaN	NaN	NaN	14304.4	NaN	10673.9	1980.61	NaN	NaN	NaN	NaN	NaN	NaN	NaN	NaN	NaN	NaN	NaN	NaN	10314.8	NaN	NaN	NaN	NaN
B2RVL6	Zcchc24	Zinc finger CCHC domain-containing protein 24	4	26960.6	NaN	NaN	NaN	NaN	NaN	NaN	596.658	NaN	311.4	NaN	991.707	NaN	1969.51	2077.4	NaN	NaN	NaN	NaN	NaN	NaN	NaN	NaN	1566.49	NaN	NaN	NaN	NaN	2368.55	NaN	NaN	NaN	NaN	NaN	NaN	NaN	1553.98	1657.42	1282.07	2171.53	NaN	1649.68	3719.8	NaN	NaN	NaN
B2RWS6	Ep300	Histone acetyltransferase p300	5	263305	NaN	2313.22	285.338	2829.16	1455.68	1158.43	1062.77	2490.1	253.101	NaN	535.046	359.09	1342.01	10523.4	429.62	2346.51	186.944	661.202	1258.22	2155.07	2059.58	1548.91	858.059	337.764	NaN	NaN	516.237	14294.5	NaN	9728.19	NaN	5230.3	2455.72	2541.65	2042.83	NaN	2666.07	NaN	NaN	NaN	NaN	2287.97	4076.84	2784.78	NaN
B2RX12;B2RX12-2;B2RX12-3;J3QML2	Abcc3	Canalicular multispecific organic anion transporter 2;Isoform of B2RX12, Isoform 2 of Canalicular multispecific organic anion transporter 2;Isoform of B2RX12, Isoform 3 of Canalicular multispecific organic anion transporter 2;Isoform of B2RX12, Canalicular multispecific organic anion transporter 2	22	169123.64;169123.64-2;169123.64-3;169222.78	20819.2	932.657	25243.2	7402.37	15742.2	33620.8	34098.8	41423	50016.1	37528.8	31080.1	9714.33	8576.64	7839.16	9065.13	692.888	9132.94	3805.83	7438.56	14324.5	18478.1	44907.3	24172.8	43102.1	35536.9	21433.2	10630.6	9682.61	12840	506.151	15114.6	7963.13	13262.8	24371.3	28664.9	61404.3	51378.4	36400.7	45192.4	26284.4	11926	8099.31	57528.5	33991.4	11921.2
B2RX70;E9Q7L8	Cped1	Cadherin-like and PC-esterase domain-containing 1;Isoform of B2RX70, Protein Cped1 (Fragment)	8	116834.04;110109.04	2385.07	NaN	3040.13	NaN	732.276	5072.45	4619.41	5765.19	5425.65	2090.47	NaN	NaN	1653.19	NaN	4962.91	NaN	3240.73	NaN	NaN	NaN	1221.2	722.146	3448.97	NaN	NaN	NaN	NaN	NaN	NaN	NaN	NaN	4534.02	4324.02	2667.2	1152.19	1389.28	2703.3	NaN	NaN	NaN	NaN	NaN	NaN	NaN	NaN
B2RXA1	Plcxd2	PI-PLC X domain-containing protein 2	1	38617.9	3883.61	NaN	NaN	NaN	1088.32	4104.81	6283.19	NaN	5347.4	2416.5	2936.28	NaN	NaN	NaN	5907.77	NaN	3608.44	NaN	NaN	10886.9	9455.4	11309.5	7214.84	5654.29	3835.16	947.402	952.763	5141.31	NaN	NaN	NaN	NaN	NaN	5618.14	4879.94	13496.9	10684.8	8025.6	9041.09	2641.8	3375.23	5105.6	3328.63	4109.55	NaN
B2RXC1	Trappc11	Trafficking protein particle complex subunit 11	19	128396	1028.09	8100.33	1799.19	7337.47	4309	7370.15	4543.45	6243.83	1429.07	497.387	564.99	136.553	626.019	424.279	1890.65	7924.82	3687.15	6948.34	6087.14	9650.2	5841.39	6901.94	2383.24	NaN	NaN	NaN	401.265	NaN	577.383	7975.35	3042.99	6947.48	5897.07	5759.48	4131.52	4753.5	2206.23	1907.12	1512.09	112.67	702.998	446.641	6962.47	5251.66	10983
B2RXC6	Polr3a	DNA-directed RNA polymerase subunit	4	155738	6055.83	1615.11	NaN	NaN	363.354	2551.69	9969.32	NaN	5871.25	NaN	NaN	NaN	NaN	2565.06	NaN	4811.55	NaN	166.69	291.823	415.477	NaN	NaN	NaN	NaN	NaN	NaN	NaN	743.534	NaN	NaN	941.61	3549.33	1136.37	2335.74	NaN	1157.89	NaN	1742.82	874.743	NaN	NaN	3530.55	NaN	NaN	4543.05
B2RXP3;Q8C267	Setdb2	Isoform of Q8C267, Histone-lysine N-methyltransferase SETDB2;Histone-lysine N-methyltransferase SETDB2	3	78802.19;80636.23	NaN	NaN	NaN	NaN	NaN	NaN	NaN	NaN	NaN	NaN	NaN	NaN	NaN	NaN	NaN	NaN	NaN	NaN	NaN	NaN	NaN	NaN	NaN	NaN	NaN	43886.6	NaN	NaN	NaN	NaN	NaN	NaN	NaN	NaN	NaN	NaN	1727.79	NaN	NaN	NaN	NaN	5252.51	NaN	NaN	NaN
B2RXQ2;B2RXW8	Ppfia1	Ppfia1 protein;Isoform of B2RXQ2, Ppfia1 protein	3	142676.28;140135.33	1670.32	1216.4	3460.41	626.893	NaN	5795.87	3665.64	17966.2	6607.11	5158.08	2002.73	NaN	224.62	NaN	780.784	NaN	1214.42	NaN	1189.74	1498.17	5234.87	11605.5	5823.15	4661.06	4482.74	724.498	558.683	NaN	3233.93	5092.16	5073.43	3184.52	4674.55	6677.04	7706.89	11731.2	8642.48	8729.07	6778.95	4510.39	3963.4	4290.76	9074.42	17280	3101.47
B2RXR6;E9QNQ2;J3QK13	Ankrd44	Serine/threonine-protein phosphatase 6 regulatory ankyrin repeat subunit B;Isoform of B2RXR6, Serine/threonine-protein phosphatase 6 regulatory ankyrin repeat subunit B;Isoform of B2RXR6, Serine/threonine-protein phosphatase 6 regulatory ankyrin repeat subunit B (Fragment)	2	107385.14;109346.35;85184.51	NaN	3199.82	NaN	1166.42	301.988	214.33	371.441	6749.18	NaN	NaN	NaN	NaN	NaN	NaN	NaN	3200.56	NaN	2724.23	225.52	826.226	580.311	NaN	514.435	NaN	NaN	NaN	NaN	NaN	NaN	1505.91	NaN	1047.68	249.61	87.2439	NaN	NaN	NaN	NaN	NaN	NaN	NaN	NaN	5893.69	2599.59	7253.06
B2RXS4	Plxnb2	Plexin-B2	21	206230	23176.6	1536.58	47213.3	11929.3	15814.7	33076.6	44635.5	91548.6	91783.1	77602.9	59348.3	16760	16401.8	11976.3	11237	NaN	15364.4	6710.94	15473.1	23073.6	32905.8	93241.9	79202.4	82669.4	71312.6	40043	23767.6	8442.77	26097.9	NaN	43333.9	20398.2	18322	43730.7	57340.2	111381	110550	87104.4	98795.8	52371.1	32877.5	22879.7	55830.1	56064.2	53354.7
B2RXZ2	Cyp2a22	Cyp2a22 protein	4	56318.5	1061.06	NaN	1604.97	NaN	1884.94	4182.82	10992.4	4522.73	13362.4	10044.5	7829.64	5332.63	4318.28	3759.2	NaN	NaN	NaN	NaN	NaN	1599.89	2848.41	6375.22	4470.97	NaN	3035.02	NaN	1571.09	NaN	472.798	NaN	2089.17	NaN	NaN	10090.4	20059.1	25776	17818.8	9643.45	5153.54	9474.2	11720.6	3110.11	12279	2659.53	2939.43
B2RY04	Dock5	Dedicator of cytokinesis protein 5	8	214429	8586.4	8271.38	NaN	8266.64	3495.24	1863.22	3235.36	5247.33	4504.52	5402.9	2596.02	10313.2	13048.5	5521.28	1418.29	12316.8	NaN	4163.23	843.084	NaN	623.221	3731.27	2696.23	1138.27	7889.36	7418.16	5665.64	5525.71	1716.78	8419.97	8248.95	5212.42	3393.79	5265.74	5044.55	10016.5	5193.74	7418.05	10174	7081.85	4178.45	3375.49	2532.93	1936.82	1070.02
B2RY56	Rbm25	RNA-binding protein 25	15	99551.9	3128.5	5042.11	2682.45	4211.46	5231.19	7922.89	9015.52	14495.4	6395.09	5228.02	4007.65	1368.6	23023.1	66137.4	2535.59	NaN	2711.73	3158.28	3212.13	3332.93	4396.44	6008.23	7437.03	6626.64	4361.63	7409.37	15331	33348.9	6206.94	5016.9	8975.49	6920.58	7755.98	9281.24	7564.88	10894.8	6268.21	3503.44	4665.69	3263.75	9891.69	38102	11865.6	14609.2	7559.13
B4YDY0;P58390;P58391;Q9EQR3-4;Q9EQR3-9	Kcnn2;Kcnn2;Kcnn3;Kcnn1;Kcnn1	Isoform of P58390, Small conductance calcium-activated potassium channel protein 2;Small conductance calcium-activated potassium channel protein 2;Small conductance calcium-activated potassium channel protein 3;Isoform of Q9EQR3, Isoform 4 of Small conductance calcium-activated potassium channel protein 1;Isoform of Q9EQR3, Isoform 9 of Small conductance calcium-activated potassium channel protei…	1	47550.36;91604.41;81333.36;54952.59;59002.41	2044.16	NaN	3096.83	NaN	1840.97	4161.88	4916.57	11971.6	9789.05	6784.91	7157.16	1978.89	2001.09	1192.08	974.806	NaN	1604.21	NaN	NaN	2750.88	5090.95	13861.2	10841	12900.7	5669.14	4322.84	2053.8	2026.1	3858.1	9318.17	4930.12	NaN	6393.29	1747.48	4896.57	15836.8	13486.5	12426.3	8350.11	18934.3	16330.2	3589.08	8318.2	8476.84	NaN
B5B2N2;B5B2N7;Q6P7T9	Nfatc1	Isoform of O88942, Nuclear factor of activated T-cells c1 isoform IA-IXL;Isoform of O88942, Nuclear factor of activated T-cells c1 isoform IB-IXL;Isoform of O88942, Nuclear factor of activated T-cells c1 isoform IA-IXS	2	101610.16;100467.59;89470.55	NaN	NaN	NaN	NaN	NaN	NaN	NaN	NaN	NaN	NaN	NaN	NaN	NaN	2576.55	NaN	NaN	NaN	NaN	NaN	NaN	NaN	NaN	NaN	NaN	NaN	NaN	NaN	5300.12	NaN	NaN	NaN	NaN	NaN	NaN	NaN	762.253	NaN	NaN	NaN	NaN	NaN	5592.97	57460.1	NaN	NaN
B5X0G2	Mup17	Major urinary protein 17	6	20638.4	9703.3	19473.8	12597.4	24863.1	25369.4	65808.1	144421	323386	253555	178519	187808	135564	209087	56345.1	25423.1	17120.7	15257.8	16215.5	20207.9	55244.8	107708	251973	202191	180204	200494	65117.3	162905	25875	774.763	NaN	603.683	NaN	2983.63	6487.05	21606.4	56097.5	36437.6	22459.4	24941.1	9370.74	15882.3	1282.22	33161	33337.9	70449.4
B6CI26;Q8BZ09	Slc25a21	Isoform of Q8BZ09, Mitochondrial 2-oxodicarboxylate carrier;Mitochondrial 2-oxodicarboxylate carrier	12	34350.07;33228.89	28541.2	NaN	70125.9	8006.49	3967.12	10616.7	17864.2	38216.9	47850.1	206094	247986	109785	72888.4	26099.9	13925.9	NaN	40828	4705.33	6478.65	10259.9	13770.9	34043.1	27732.2	180549	221637	102515	103031	15559.2	31039.2	NaN	66168.6	4988.45	4304.49	10659.8	24305.9	37642.3	53603.1	220075	228634	137014	105936	16036.5	152557	170331	67907.7
B7FAU7;Q3TKX1;Q9R1Q9	Atp6ap1	Isoform of Q9R1Q9, ATPase, H+ transporting, lysosomal accessory protein (Fragment);Isoform of Q9R1Q9, ATPase, H+ transporting, lysosomal accessory protein;V-type proton ATPase subunit S1	1	30071.37;45535.05;51007.58	249.565	NaN	NaN	7402.33	7301.62	23942.4	13312.2	10834.3	12301.8	NaN	NaN	NaN	NaN	NaN	NaN	NaN	NaN	NaN	8349.72	18445.3	17393.3	27743.5	16339.5	5250.36	5348.51	4976.97	3670.19	NaN	NaN	NaN	NaN	NaN	12589.9	56646.3	NaN	21616	6051.65	NaN	6316.77	NaN	2721.15	NaN	NaN	1963.04	NaN
B7FAU9;Q8BTM8	Flna	Isoform of Q8BTM8, Filamin, alpha;Filamin-A	52	280500.73;281221.55	36784.7	223601	64712.1	156974	129190	145402	121335	182661	116832	84930.6	63913.3	27576.3	41657	43019.7	23469.3	129277	32640.8	90552.6	68850.1	92007.1	77222.3	120457	76705.9	68530.9	48054.1	23337.2	26302.5	16939.2	44826.1	239563	73314.2	130730	108609	124120	118599	187908	143839	110376	102004	56316	81722.7	112738	206837	123916	171842
B7ZC15;Q5ND56	Fam57a;Tlcd3a	Isoform of Q5ND56, Protein FAM57A (Fragment);TLC domain-containing protein 3A	1	20148.15;29467.11	3415.34	NaN	5028.91	1089.65	1952.61	5453.78	3941.36	NaN	5453.71	2566.83	2143.62	1792.53	2799.2	4327.75	1841.85	NaN	1539.01	NaN	2124.45	4308.69	5313.63	9437.15	5205.6	1584.16	3534.06	2730.59	2449.13	2927.64	3558.64	NaN	4272.82	2356.99	2744.83	3361.02	6313.16	11306.6	6962.52	3898.87	6892.39	4208.65	2046.5	2944.62	1389.52	3322.81	NaN
B7ZCA9;Q5SSK3	Tefm	Isoform of Q5SSK3, Transcription elongation factor, mitochondrial (Fragment);Transcription elongation factor, mitochondrial	3	25464.7;41873.66	7848.56	NaN	14945.9	NaN	1068.97	1661.97	3530.42	9677.12	7279.18	63389.5	74344.9	32224.3	21970.2	15882.7	1554.59	NaN	7216.57	NaN	NaN	758.083	1065.27	7091.35	6185.58	58985.2	54881	47443.9	14664.7	2047.66	7051.93	NaN	10507.3	NaN	NaN	2923.18	6984.53	NaN	18643.7	99075.3	104780	66033.7	42578.4	10083	56764.4	48974.1	47387.4
B7ZCF5;P24638	Acp2	Isoform of P24638, Lysosomal acid phosphatase (Fragment);Lysosomal acid phosphatase	4	35072.14;48508.74	488.31	NaN	1210.6	855.66	1354.59	5530.65	13729.2	7524.58	13533.2	6208.13	3162.79	1441.6	4483.44	5426.9	2213.79	NaN	5219.54	847.086	447.946	2794.91	5101.13	9683.09	10060.4	2514.34	3916.41	1146.76	944.677	437.724	1716.31	NaN	4072.44	NaN	604.86	4172.8	8184.43	18065.3	6792.46	7697.52	6971.88	8623.25	5003.44	1522.24	3039.12	3736.45	1304.25
B7ZCN0;P0C872	Gm28042;Jmjd7	Isoform of B7ZCM9, Protein Gm28042;Bifunctional peptidase and (3S)-lysyl hydroxylase Jmjd7	3	100515.53;35916.87	NaN	4966.54	NaN	1370.43	NaN	NaN	NaN	NaN	NaN	NaN	NaN	NaN	NaN	NaN	NaN	5559.63	NaN	3904.22	NaN	6527.91	540.069	NaN	NaN	586.033	NaN	NaN	NaN	NaN	NaN	9353.29	544.653	1934.44	NaN	4690.94	9239.8	NaN	5886.54	NaN	NaN	NaN	NaN	NaN	8619.97	7547.89	11306.5
B7ZCP4;Q8C166	Cpne1	Isoform of Q8C166, Copine-1;Copine-1	9	52853.68;58886.53	7138.83	83055.1	12487	37240.4	22803.3	23050.6	10070.8	9816.3	NaN	NaN	NaN	NaN	NaN	NaN	13897.4	82409.3	18649	42171	42029	32041.6	24317.3	11952.7	9121.11	NaN	NaN	NaN	NaN	NaN	10694.2	124910	20263.6	52763	35736.4	26420.7	16360.7	17511.8	6318.62	NaN	10673.8	NaN	4784.21	7152.43	55186.9	62047.2	70777.9
B7ZCU0;B7ZCU2;B7ZCU3;B7ZCU4;B7ZCU5;J3QNK8;Q8CBW3;Q8CBW3-2;Q8CBW3-3;Q8CBW3-4;Q8CBW3-5	Abi1	Isoform of Q8CBW3, Abl interactor 1;Isoform of Q8CBW3, Abl interactor 1;Isoform of Q8CBW3, Abl interactor 1;Isoform of Q8CBW3, Abl interactor 1;Isoform of Q8CBW3, Abl interactor 1;Isoform of Q8CBW3, Abl interactor 1;Abl interactor 1;Isoform of Q8CBW3, Isoform 2 of Abl interactor 1;Isoform of Q8CBW3, Isoform 3 of Abl interactor 1;Isoform of Q8CBW3, Isoform 4 of Abl interactor 1;Isoform of Q8CBW3, …	4	52216.43;43174.38;49209.88;49138.8;46252.02;52345.5;52287.51;52287.51-2;52287.51-3;52287.51-4;52287.51-5	NaN	21850.4	NaN	14816.8	7731.99	18691.3	7578.39	NaN	5746.96	5549.51	4279.24	3481.7	6980.3	2529.1	NaN	3147.84	NaN	3419.41	3189	4615.45	3592.7	6416.06	5380.3	8204.25	2471.26	4668.38	3861.26	1907.75	1939.57	8489.2	NaN	3528.32	8077.64	10309.2	6574.59	10759.3	8419.85	8800.33	7256.58	4463.11	5464.76	2383.22	7304.3	5744.79	11980.2
B7ZDD7	Crat	Isoform of P47934, Carnitine O-acetyltransferase (Fragment)	1	23493.2	495.279	24014.4	1414.3	11621.8	13575.2	13272.4	19799.6	NaN	15162	28688.4	41043.4	32168.4	36556.1	14526.8	NaN	5002.19	NaN	2410.14	3304.03	9445.27	9105.66	18342.2	19675.2	40238.5	28820.6	30348.2	29995	NaN	NaN	9469.37	NaN	NaN	3242.9	3974.76	4904.23	10153	10282.5	17658.7	22792.7	16574.7	29212.4	NaN	18964	22485.8	NaN
B7ZMP1	Xpnpep3	Xaa-Pro aminopeptidase 3	10	56677.2	1108.59	1064.81	1818.31	661.46	NaN	1249.77	2202.29	9612.11	1506.18	10315.7	23429.7	15772.7	13841.2	2087.36	1006.45	NaN	2403.6	333.432	1393.25	974.689	613.888	2642.34	870.492	4157.43	20656.7	9013.43	11442.6	2237.12	721.92	NaN	1873.17	299.861	2567.65	390.277	1028.19	580.202	998.94	7442.69	12030.3	7230.14	6995.92	1296.13	9210.54	10078	8193.1
B7ZNA5;D3YY34;E9QPT4;F8WIN6;Q8CHP6;Q8CHP6-2	Phc3	Isoform of Q8CHP6, Phc3 protein;Isoform of Q8CHP6, Polyhomeotic-like protein 3;Isoform of Q8CHP6, Polyhomeotic-like protein 3;Isoform of Q8CHP6, Polyhomeotic-like protein 3;Polyhomeotic-like protein 3;Isoform of Q8CHP6, Isoform 2 of Polyhomeotic-like protein 3	2	102436.39;102139.14;75524.02;62440.09;105352.75;105352.75-2	NaN	NaN	NaN	NaN	NaN	NaN	NaN	NaN	NaN	NaN	NaN	NaN	NaN	2635.15	NaN	NaN	NaN	NaN	NaN	NaN	NaN	NaN	NaN	NaN	NaN	NaN	NaN	3763.02	NaN	NaN	NaN	NaN	NaN	NaN	NaN	NaN	NaN	NaN	NaN	NaN	NaN	4689.48	NaN	NaN	NaN
B7ZNH7;K3W4R4;Q80X19;Q80X19-2	Col14a1	Isoform of Q80X19, Collagen alpha-1(XIV) chain;Isoform of Q80X19, Collagen alpha-1(XIV) chain;Collagen alpha-1(XIV) chain;Isoform of Q80X19, Isoform 2 of Collagen alpha-1(XIV) chain	16	192755.42;193140.84;193012.71;193012.71-2	421.264	1842.75	351.574	1077.59	890.333	1419.88	1625.92	4946.59	2525.13	1876.79	2074.47	1633.98	2750.88	2928.26	162.719	635.679	421.046	170.406	282.342	356.46	413.199	1049.44	1077.65	946.226	1101.23	427.523	1144.84	623.92	231.775	617.016	280.535	423.694	292.664	607.376	809.053	1550.34	993.511	1296.81	1313.28	717.628	1317.33	1474.54	5190.23	2003.45	5075.81
B7ZNK8;P97865	Pex7	Isoform of P97865, Peroxisomal targeting signal 2 receptor;Peroxisomal targeting signal 2 receptor	6	32565.68;35501.91	1221.45	15388.4	1662.42	9911.3	6699.05	5740.19	4819.29	1060.18	1298.79	3855.72	279.549	1330.67	745.487	NaN	3138.19	14048.4	3450.15	8267.98	6022.64	6647.84	3085.77	906.55	776.345	685.055	NaN	433.053	NaN	NaN	313.992	10427.9	2516.54	3374.04	5263.7	970.579	4793.79	1852.48	2465.72	1134.23	NaN	NaN	NaN	NaN	3893.49	6589.47	585.09
B7ZP47;Q65Z40	Wapal;Wapl	Isoform of Q65Z40, Wapal protein;Wings apart-like protein homolog	12	133349.81;134069.56	192.313	6664.38	NaN	3174.75	669.049	3434.95	3736.72	6323.43	3006.81	1356.29	353.469	414.459	3518.39	8183.17	NaN	3419.65	NaN	1262.11	1037.42	4502.49	3378.56	5840.4	2395.84	1457.96	1753.56	616.203	3165.81	14435.7	121.476	12009.1	NaN	2989.84	3293.25	4426.23	3943.74	4740.17	2232.54	1802.68	2420.91	1088.5	2129.08	3697.32	15046.6	12106.1	7286.7
B7ZW98;D3YTV8;D3Z5M4;E9QNT8;G5E8J2;G8JL84;Q02357;Q02357-2;Q02357-3;Q02357-4;Q02357-5;Q02357-6;Q0VGY9	Ank1	Isoform of Q02357, Ank1 protein;Isoform of Q02357, Ankyrin-1;Isoform of Q02357, Ankyrin-1;Isoform of Q02357, Ankyrin-1;Isoform of Q02357, Ankyrin 1, erythroid;Isoform of Q02357, Ankyrin-1;Ankyrin-1;Isoform of Q02357, Isoform Br2 of Ankyrin-1;Isoform of Q02357, Isoform Er3 of Ankyrin-1;Isoform of Q02357, Isoform Br4 of Ankyrin-1;Isoform of Q02357, Isoform 5 of Ankyrin-1;Isoform of Q02357, Isoform …	7	202962.87;205852.94;206911.1;204197.15;202519.45;204260.07;204227.17;204227.17-2;204227.17-3;204227.17-4;204227.17-5;204227.17-6;206867.22	1634.4	402.234	155.78	NaN	528.043	NaN	6973.37	24446.2	5047.01	3853.51	5331.13	NaN	14419.1	1953.01	1265.43	NaN	NaN	NaN	NaN	NaN	1214.26	5925.97	NaN	NaN	NaN	NaN	NaN	NaN	306.485	NaN	1957.15	NaN	77.2967	1768.36	8252.35	20237.7	8268.9	4496.52	3908.73	4832.85	1817.13	6652.88	3159.42	1155.88	1914.96
B8JI96	Mup14	Isoform of A2CEK7, Protein Mup14 (Fragment)	3	17365.5	195034	162708	94625.8	159988	167517	482228	702825	952692	1.22446e+06	1.01749e+06	1.04065e+06	550753	927868	410758	362043	176081	107761	93913.1	114716	298584	424569	1.49233e+06	1.38372e+06	1131748	759116	625586	823723	295075	10409.9	33117.2	14485.5	34550.6	58950.4	93160.1	143365	299553	257208	152706	128690	83484.5	111659	13747.5	271096	484766	10355.1
B8JJ66;B8JJ69	2310061I04Rik	Isoform of B8JJ69, MCG141136, isoform CRA_a;RIKEN cDNA 2310061I04 gene	4	26689.96;35756.35	1177.64	NaN	1980.72	NaN	NaN	NaN	NaN	NaN	713.418	8255	9518.62	4404.41	3047.48	1255.85	1010.45	NaN	338.227	NaN	NaN	NaN	NaN	NaN	902.891	14388.8	12987.3	7374	5209.92	1807.29	672.752	NaN	1564.59	NaN	NaN	605.767	NaN	NaN	1258.63	9237.76	9391.65	6933.72	3187.58	NaN	3933.24	6095.09	1775.99
B8JJC1;Q8BJ37	Tdp1	Isoform of Q8BJ37, Tyrosyl-DNA phosphodiesterase 1;Tyrosyl-DNA phosphodiesterase 1	2	68590.36;68689.49	NaN	NaN	NaN	NaN	NaN	NaN	NaN	NaN	NaN	NaN	NaN	NaN	NaN	2542.64	NaN	NaN	NaN	NaN	NaN	NaN	NaN	NaN	NaN	NaN	NaN	NaN	NaN	13035.4	599.19	NaN	704.824	1113.63	4912.9	5561.18	NaN	NaN	NaN	NaN	NaN	NaN	NaN	13862.1	NaN	NaN	NaN
B8JJI9;D3YYP4;F7CII1;P43135;Q32NY6;Q60632	Nr2f1;Nr2f2;Nr2f1;Nr2f2;Nr2f1;Nr2f1	Isoform of Q60632, COUP transcription factor 1;Isoform of P43135, COUP transcription factor 2;Isoform of Q60632, COUP transcription factor 1;COUP transcription factor 2;Isoform of Q60632, COUP transcription factor 1;COUP transcription factor 1	1	29313.86;31484.42;30496.22;45571.18;45899.34;46084.52	374.269	NaN	NaN	NaN	NaN	NaN	NaN	NaN	NaN	NaN	NaN	NaN	NaN	NaN	NaN	NaN	NaN	NaN	NaN	NaN	NaN	NaN	NaN	NaN	NaN	NaN	NaN	2453.67	NaN	NaN	NaN	NaN	NaN	NaN	NaN	NaN	NaN	NaN	NaN	NaN	NaN	4408.65	NaN	NaN	NaN
B8JJM5;P04186	Cfb	Isoform of P04186, Complement factor B;Complement factor B	12	85236.78;85004.49	5019.16	6700.95	5663.06	6254.55	5634.46	5820.99	6071.87	14097.6	5930.98	5993.83	4735.01	3834.66	4746.18	2313.35	13975.8	3073.93	8936.34	1511.68	2123.49	4127.99	7435.52	10819.7	9661.35	5773.16	4063.36	2049.9	4388.7	2993.59	3340.78	3618.58	2668.29	6408.94	6174.09	7898.08	7341.7	12797.9	9773.08	4155.12	6299.75	1932.12	4016.94	3115.82	5250.26	4525.62	2806.46
B8JJX7;P97801	Smn1	Isoform of P97801, Survival motor neuron protein (Fragment);Survival motor neuron protein	1	17563.62;31254.15	NaN	NaN	NaN	NaN	1845.49	3584.22	3599.33	NaN	NaN	NaN	NaN	NaN	NaN	2648.68	NaN	NaN	NaN	NaN	NaN	NaN	NaN	NaN	NaN	NaN	NaN	NaN	NaN	5430.51	NaN	NaN	NaN	NaN	NaN	5998.05	NaN	NaN	NaN	NaN	NaN	NaN	NaN	6871.36	NaN	NaN	NaN
B8JK39	Itga9	Integrin alpha-9	3	114416	1054.11	NaN	1480.76	170.589	NaN	2384.09	6074.42	23972.6	10608.8	9113.8	7207.71	NaN	NaN	NaN	182.817	NaN	156.011	NaN	NaN	NaN	1477.6	6915.9	5445.01	2609.03	6130.01	1049.45	NaN	NaN	1009.35	NaN	NaN	NaN	NaN	1016.55	2614.37	5025.2	5807.61	5164.34	9277.79	6651.62	1455.99	NaN	6406.27	2329.24	7121.06
B8XCJ6;F6ZAB0;Q8BLN6	Unc80	Isoform of Q8BLN6, Protein unc-80 homolog;Isoform of Q8BLN6, Protein unc-80 homolog (Fragment);Protein unc-80 homolog	1	370562.06;NaN;363504.12	NaN	NaN	NaN	NaN	NaN	NaN	NaN	NaN	NaN	446.708	3373.16	3872.35	3629.83	2888.05	5696.28	NaN	NaN	NaN	NaN	NaN	NaN	NaN	NaN	10270.7	NaN	NaN	NaN	NaN	NaN	NaN	NaN	NaN	NaN	NaN	41528	30032.8	32740.4	NaN	NaN	NaN	NaN	NaN	NaN	NaN	NaN
B8ZXI1	Qtrt2	Queuine tRNA-ribosyltransferase accessory subunit 2	2	46288.3	NaN	NaN	NaN	14582.6	NaN	7833.76	NaN	NaN	NaN	NaN	NaN	NaN	NaN	NaN	NaN	NaN	NaN	751.506	5266.03	8371.31	NaN	NaN	NaN	NaN	NaN	NaN	NaN	NaN	NaN	11391	2488.6	8374.74	9889.33	6108.09	NaN	NaN	NaN	NaN	NaN	NaN	NaN	NaN	10537.9	15160.9	NaN
B9EHJ3;P39447	Tjp1	Isoform of P39447, Tight junction protein ZO-1;Tight junction protein ZO-1	32	188851.93;194741.51	8918.38	4970.6	16544.7	1393.97	2067.06	6236.17	7394.03	37622.6	11147.8	9870.88	7738.04	1824.05	1733.63	2149.13	2769.57	335.222	4168.51	1133.41	1145.89	3362.74	3898.79	11616.9	7505	6066.83	12580.5	5701.01	2334.96	3295.7	4017.36	NaN	5312.22	744.324	2757.16	4082.61	5678.09	11560	6901.52	5383.7	6909.97	3667.17	2035.07	2635.42	8706.98	7368.15	14307.7
B9EHN5;Q3T9X0	Slc2a9	Isoform of Q3T9X0, Protein Slc2a9;Solute carrier family 2, facilitated glucose transporter member 9	5	57142.77;58621.48	6703.83	NaN	9997.63	1588.74	3250.08	6733.98	8260.06	6112.99	17596.9	15163.4	12950.4	2046.87	1462.78	2142.18	5476.55	NaN	4148.78	1596.28	2068.52	3912.72	6962.07	23583.3	15736.4	26289.9	16300	10125.6	5480.14	NaN	8988.17	NaN	10693.3	1831.6	3809.89	9086.19	10599.5	27485.1	25094.5	22214.9	21904.1	10939.4	3944.46	2897.73	14440.8	18510.8	12877.8
B9EJ80	Pdzd8	PDZ domain-containing protein 8	9	127739	NaN	NaN	NaN	NaN	1870.92	6803.3	9752.12	8571.33	6138.07	3623.68	4430.45	2427.09	2753.11	NaN	NaN	NaN	NaN	366.427	1537.05	4614.56	8958.07	13500.3	12718.4	9255.19	2399.28	828.172	3477.61	2294.64	NaN	NaN	NaN	NaN	3633.36	8438.54	15710.1	24723.2	14054.8	6454.38	4420.28	3566.69	4882.04	NaN	6652.46	4474.65	16967.4
B9EJ86;G3X9N6	Osbpl8	Oxysterol-binding protein-related protein 8;Isoform of B9EJ86, Oxysterol-binding protein	13	101268.65;96980.97	6620.6	3632.01	11122.5	4416.66	11191.3	20786.2	30715.5	35434.9	39610	22898.3	17226.6	10019.7	10489.5	13727.4	4361.72	NaN	7244.44	3193.25	7637.55	11960.4	21363.7	39394.2	29366.5	27023.9	14353	8375.28	10038.1	9605.24	3849.38	NaN	4195.57	1991.68	4654.41	16155.1	15399.6	37979.6	13999.8	7956.59	9401.99	3231.17	5555.86	4934.22	29503.6	22584.1	3959.56
B9EJR8	Dnaaf5	Dynein assembly factor 5, axonemal	3	93850.6	NaN	6450.58	NaN	2831.73	1819.84	1745.87	763.544	NaN	565.167	NaN	NaN	NaN	NaN	NaN	NaN	5729.22	461.181	3556.41	3360.25	3327.34	2231.85	1523.77	370.61	NaN	NaN	NaN	NaN	NaN	NaN	4404.2	567.429	4011.83	2682.04	1225.75	4688.03	8937.4	650.611	NaN	NaN	NaN	NaN	NaN	2548.32	2875.28	NaN
B9EJX5;Q8C176	Taf2	Isoform of Q8C176, TAF2 RNA polymerase II, TATA box binding protein (TBP)-associated factor;Transcription initiation factor TFIID subunit 2	5	136926.47;126997.28	435.628	NaN	NaN	NaN	NaN	726.446	NaN	NaN	722.557	NaN	NaN	NaN	649.12	4256.52	NaN	NaN	NaN	NaN	NaN	NaN	NaN	5734.36	NaN	NaN	NaN	NaN	816.451	2616.79	NaN	NaN	NaN	NaN	4518.25	NaN	NaN	999.769	408.309	926.996	NaN	NaN	NaN	5199.94	NaN	NaN	NaN
B9EKI3	Tmf1	TATA element modulatory factor	11	121803	2812.18	NaN	2479.03	NaN	NaN	NaN	NaN	NaN	NaN	NaN	NaN	NaN	NaN	NaN	6764.48	NaN	6495.42	NaN	NaN	NaN	2025.66	NaN	NaN	NaN	NaN	NaN	NaN	NaN	NaN	NaN	NaN	1884.41	2302.38	NaN	NaN	NaN	NaN	NaN	NaN	NaN	NaN	NaN	5628.36	NaN	NaN
B9EKJ3;Q80TL7-2	Mon2	Isoform of Q80TL7, Mon2 protein;Isoform of Q80TL7, Isoform 2 of Protein MON2 homolog	22	188351.53;188280.45	2302.14	42795.8	3142.1	30275.5	19847	18843.5	11566.9	10988.8	3506.71	4608.4	NaN	1281.15	4155.42	2636.22	7185.36	46593.8	8657.04	36683.6	23543.3	24725.8	17598.6	14907.6	5376.86	3253.1	NaN	1327.85	1741.22	681.492	3416.4	38411.7	5931.86	22275.8	18351.6	16224	10405.6	9261.66	4179.98	2508.16	1197.27	340.407	3392.62	1699.52	21780	30913.5	21177.3
B9EKS2;Q6ZPY7	Kdm3b	Isoform of Q6ZPY7, Jumonji domain containing 1B;Lysine-specific demethylase 3B	1	191459.64;170875	NaN	1623.46	NaN	NaN	NaN	380.921	NaN	NaN	NaN	NaN	NaN	NaN	NaN	NaN	NaN	1171.03	NaN	NaN	NaN	NaN	NaN	NaN	NaN	NaN	NaN	NaN	NaN	NaN	NaN	1439	NaN	NaN	NaN	NaN	NaN	NaN	NaN	NaN	NaN	NaN	8.95941	NaN	NaN	NaN	NaN
C0HKD8;C0HKD9	Mfap1a;Mfap1b	Microfibrillar-associated protein 1A;Microfibrillar-associated protein 1B	6	51954.44;51954.44	NaN	420.354	NaN	124.376	NaN	NaN	NaN	1820.22	NaN	NaN	NaN	NaN	447.052	4179.14	NaN	NaN	NaN	NaN	NaN	NaN	NaN	NaN	NaN	NaN	NaN	NaN	587.533	4205.46	NaN	NaN	NaN	NaN	NaN	468.308	NaN	NaN	NaN	NaN	NaN	NaN	NaN	2309.23	NaN	NaN	4084.78
C0HKE1;C0HKE2;C0HKE3;C0HKE4;C0HKE5;C0HKE6;C0HKE7;C0HKE8;C0HKE9;Q8BFU2;Q8CGP5;Q8CGP6;Q8CGP7;Q8R1M2	H2ac4;H2ac6;H2ac7;H2ac8;H2ac11;H2ac13;Hist1h2an;Hist1h2ao;Hist1h2ap;H2aw;Hist1h2af;H2ac12;H2ac15;H2aj	Histone H2A type 1-B;Histone H2A type 1-C;Histone H2A type 1-D;Histone H2A type 1-E;Histone H2A type 1-G;Histone H2A type 1-I;Histone H2A type 1-N;Histone H2A type 1-O;Histone H2A type 1-P;Histone H2A type 3;Histone H2A type 1-F;Histone H2A type 1-H;Histone H2A type 1-K;Histone H2A.J	8	14135.49;14135.49;14135.49;14135.49;14135.49;14135.49;14135.49;14135.49;14135.49;14121.46;14161.53;13950.26;14149.52;14045.45	1.69468e+06	32644.3	5.60837e+06	136060	121855	160342	254664	94771.6	228805	199784	211800	41743.8	852375	30932480	886529	26455.3	1.73458e+06	29016.5	40964.3	46430.1	138473	178751	182740	165937	107010	56571.4	715767	21544438	492294	19505.9	995595	52336	48312.8	179939	144427	233232	190106	166051	209458	173963	97859.3	14605264	608138	967551	394609
C0HKG5;C0HKG6	Rnaset2a;Rnaset2b	Ribonuclease T2-A;Ribonuclease T2-B	9	29608.78;29608.78	1915.68	NaN	8086.03	NaN	NaN	5392.6	1197.1	11919.4	5808.28	5411.42	4895.75	NaN	6429.71	5738.23	1565.25	NaN	3858.64	NaN	NaN	NaN	NaN	13974.2	9177.52	2781.91	4592.62	1677.92	4626.54	1135.96	2325.53	856.951	7429.6	5825.96	3449.26	3916.49	10937.7	23862.1	18535.4	13843.3	17850.7	8818.31	14272.9	19489.8	4132.28	3497.69	11154.9
D3YTL5;D3YU77;D3YZN3;Q99LB4	Capg	Isoform of P24452, Macrophage-capping protein (Fragment);Isoform of P24452, Macrophage-capping protein (Fragment);Isoform of P24452, Macrophage-capping protein (Fragment);Isoform of P24452, Capping protein (Actin filament), gelsolin-like	3	28031.59;21502.29;19227.71;38768.88	1922.74	30256.6	4120.28	16896.4	13434.7	17743.2	7201.57	7663.02	3829.24	2613.23	4224.44	693.256	516.9	1570.11	1446.29	17102.3	1814.64	1300.4	NaN	3020.85	3799.39	3863.65	1229.3	243.384	NaN	NaN	44.8686	561.873	1579.66	25520.7	4935.34	11240.7	5919.07	5642.35	3328.09	2867.75	1970.65	1199.16	956.535	547.862	722.575	4388.68	3061.05	2045.92	106978
D3YTN4;Q99JY3	Gimap4	Isoform of Q99JY3, GTPase IMAP family member 4;GTPase IMAP family member 4	11	38044.47;38044.47	3038.58	52441.7	3930.65	19889	10461.2	9693.38	5553.78	7462.08	3633.95	1862.25	1589.3	NaN	1036.75	NaN	2048	48300.4	6520.53	14398.8	14303.6	12498.5	7983.35	8613.18	2835.86	1844.82	1668.14	535.49	1205.93	208.746	2035.58	47119	6458.15	14927.7	8855.1	7875.61	5588.84	7786.49	2965.42	4461.28	3892.69	1254.8	3953.46	3149.66	16099.7	17194.8	31384.2
D3YTP3	Mtx3	Metaxin	3	34890.3	NaN	2500.61	10.7342	255.023	222.181	NaN	NaN	NaN	533.954	1600.38	1124.21	226.648	775.768	17.013	NaN	1216.38	9.4693	556.221	298.175	360.583	723.178	NaN	NaN	506.322	1093.06	801.657	501.58	NaN	26.4841	1441.05	104.724	229.64	NaN	NaN	11891.7	19316.9	8365.24	5572.72	NaN	856.875	9.46186	838.459	713.672	338.155	NaN
D3YTQ3;F6VQH5;Q9Z130	Hnrnpdl	Isoform of Q9Z130, Heterogeneous nuclear ribonucleoprotein D-like;Isoform of Q9Z130, Heterogeneous nuclear ribonucleoprotein D-like (Fragment);Heterogeneous nuclear ribonucleoprotein D-like	8	46270.32;NaN;33558.79	1127.07	NaN	1370.95	NaN	NaN	NaN	2878.85	NaN	NaN	NaN	NaN	2666.32	4889.22	22720.7	231.812	NaN	1456.42	NaN	NaN	NaN	NaN	NaN	NaN	NaN	3250.68	NaN	4251.68	23907.7	1136.6	NaN	1301.32	NaN	2082.39	NaN	NaN	NaN	NaN	NaN	NaN	NaN	NaN	15252.2	20702.5	8464.05	30926.6
D3YTR6;Q8R0G7	Spns1	Isoform of Q8R0G7, Protein spinster homolog 1;Protein spinster homolog 1	2	51395.86;56708.94	1830.11	NaN	4714.4	NaN	40.0066	2717.44	3458.55	16123.7	4430.25	NaN	NaN	NaN	NaN	2288.84	927.358	NaN	4611.68	NaN	NaN	890.128	1509.3	3501.99	2854.6	NaN	NaN	NaN	NaN	1082.43	NaN	NaN	NaN	NaN	NaN	NaN	NaN	NaN	1076.04	594.613	NaN	NaN	NaN	1704.76	NaN	NaN	NaN
D3YTS1;D3YWT0;D3Z569;Q9R0P6	Sec11a	Isoform of Q9R0P6, Signal peptidase complex catalytic subunit SEC11;Isoform of Q9R0P6, Signal peptidase complex catalytic subunit SEC11;Isoform of Q9R0P6, Signal peptidase complex catalytic subunit SEC11;Signal peptidase complex catalytic subunit SEC11A	7	27931.31;19568.96;21867.65;20626.3	10672.1	NaN	7550.42	5548.73	3442.4	14434.5	19131.4	35126.3	36764	45709.6	54130.1	24203	44117.4	18332.8	3653.45	NaN	438.702	NaN	2934.76	15111.2	24722.2	17091.3	31764.7	37797.5	40540.3	36674.9	33757.8	9237.92	5022.03	NaN	2557.64	NaN	4090.43	14637.5	27007.2	28259.3	29005.4	26519.3	39985.5	22705.5	26409.9	10119.7	43507.8	48130.1	32479.5
D3YTT4;Q9D7B6	Acad8	Isoform of Q9D7B6, Isobutyryl-CoA dehydrogenase, mitochondrial;Isobutyryl-CoA dehydrogenase, mitochondrial	14	45075.84;45019.78	16074.5	14232.8	32961.4	5448.44	6466.51	9152.4	7339.72	17005.4	11491.6	109394	223830	114813	114824	21402.5	5684.58	15843.7	18636.9	3623.95	9940.81	4786.11	6706.62	11657.5	7889.87	88807.5	225514	132717	133859	24149.3	16761	2693.86	21506.8	2821.16	2980.46	7503.89	7818.79	11487.9	9527.06	80881.2	155755	72716.5	66984	6219.51	117748	119610	66260.4
D3YTT6;Q9DBS9	Osbpl3	Isoform of Q9DBS9, Oxysterol-binding protein;Oxysterol-binding protein-related protein 3	4	100496.98;96965.93	NaN	23793.2	NaN	3488.73	1363.23	3686.79	4137.24	14542.2	2268.22	1505.71	NaN	NaN	NaN	NaN	NaN	2553.4	NaN	344.321	NaN	5693.99	4700	6341.26	1201.15	NaN	NaN	NaN	NaN	NaN	NaN	NaN	447.481	1265.24	1287.45	1384.18	1743.16	2441.17	NaN	NaN	NaN	NaN	NaN	NaN	NaN	752.7	1096.61
D3YTU5;D3YVV3	Ankrd29	Isoform of D3YVV3, Protein Ankrd29;ANK_REP_REGION domain-containing protein	1	29921.32;33176.05	NaN	NaN	NaN	NaN	NaN	NaN	NaN	NaN	NaN	NaN	NaN	NaN	NaN	NaN	NaN	NaN	NaN	NaN	NaN	NaN	NaN	NaN	NaN	NaN	NaN	NaN	NaN	NaN	NaN	NaN	NaN	NaN	NaN	NaN	NaN	NaN	NaN	NaN	NaN	NaN	NaN	NaN	8286.86	NaN	6758.51
D3YTU8;Q9D099	Acer3	Isoform of Q9D099, Alkaline ceramidase 3;Alkaline ceramidase 3	1	26757.14;31564.56	1548.33	NaN	2362.43	NaN	NaN	1690.33	4839.87	9567.46	4047.81	7643.76	12364	3870.22	3867.72	4523.41	NaN	NaN	NaN	NaN	NaN	1591.96	1396.68	9280.1	8351.41	2355.93	4718.27	NaN	1755.21	198.601	344.371	NaN	NaN	NaN	NaN	3215.08	3676.72	7928.16	3736.35	2897.75	5456.36	384.424	2502.54	2605.09	15851.9	13063.9	12927.4
D3YTV3;Q9DBV3	Dhx34	Isoform of Q9DBV3, Probable ATP-dependent RNA helicase DHX34;Probable ATP-dependent RNA helicase DHX34	1	128624.31;128507.15	NaN	NaN	NaN	NaN	NaN	NaN	NaN	NaN	NaN	NaN	NaN	NaN	NaN	2058.49	NaN	243.896	NaN	NaN	NaN	NaN	NaN	NaN	NaN	NaN	NaN	NaN	NaN	2365.5	NaN	NaN	NaN	NaN	NaN	NaN	NaN	NaN	NaN	NaN	NaN	NaN	NaN	NaN	NaN	NaN	NaN
D3YTX1;D3Z4D3;Q91V88;Q91V88-2;Q91V88-3;Q91V88-4	Npnt	Isoform of Q91V88, Nephronectin;Isoform of Q91V88, Nephronectin;Nephronectin;Isoform of Q91V88, Isoform 2 of Nephronectin;Isoform of Q91V88, Isoform 3 of Nephronectin;Isoform of Q91V88, Isoform 4 of Nephronectin	1	50040.81;58178.55;61490.15;61490.15-2;61490.15-3;61490.15-4	1094.74	NaN	2500.05	NaN	NaN	3057.35	4087.46	NaN	5249.45	NaN	NaN	NaN	NaN	NaN	NaN	NaN	1617.57	NaN	NaN	NaN	2577.78	502.826	2174.81	NaN	NaN	NaN	NaN	NaN	NaN	NaN	1.60314	NaN	NaN	1317.89	NaN	NaN	NaN	NaN	NaN	NaN	NaN	NaN	6787.31	7278.74	NaN
D3YU12;Q8K2T1	Nmral1	Isoform of Q8K2T1, NmrA-like family domain-containing protein 1;NmrA-like family domain-containing protein 1	7	33081.71;34376.15	NaN	30568.1	NaN	13704.8	5879.41	3013.44	1379.56	NaN	190.707	1157.07	NaN	NaN	NaN	NaN	NaN	11275.7	9592.8	11351.1	5102.49	4774.55	2534.69	360.074	208.021	1250.59	NaN	NaN	NaN	NaN	5984.62	36408.1	17325.6	11726.2	3747.69	2359.29	545.159	974.849	10037.6	NaN	3318.98	5115.34	1546.5	1965.31	17679.2	19375.9	13010.9
D3YU13;Q9DD02;Q9DD02-2	l7Rn6;Hikeshi;L7rn6	Isoform of Q9DD02, Protein l7Rn6;Protein Hikeshi;Isoform of Q9DD02, Isoform 2 of Protein Hikeshi	2	11008.55;21618.69;21618.69-2	NaN	19923.8	NaN	1812.4	3118.46	3413.75	NaN	NaN	NaN	NaN	NaN	NaN	NaN	NaN	NaN	8529.82	4169.75	7570.15	6410.12	6144.05	NaN	NaN	NaN	NaN	NaN	NaN	NaN	NaN	NaN	8442.97	NaN	1450.41	2840.89	NaN	NaN	NaN	NaN	NaN	NaN	NaN	NaN	NaN	NaN	NaN	NaN
D3YU17;Q8VCM8	Ncln	Isoform of Q8VCM8, Nicalin;Nicalin	15	62780.03;62908.17	8722.32	NaN	22519.7	761.85	1301.27	6175.41	12142.4	49821.2	27420.7	55218.6	66358.5	52686.8	83990.5	56822.9	7826.85	NaN	17048.2	NaN	2049.3	4305.32	8577.71	27911.7	30239.1	49181.1	64055.5	37062.3	77361.9	63217.9	13074.3	NaN	19786.3	1890.81	3701.07	8593.35	16604.6	35862	41206	63734.8	81820.5	51986.9	89152.4	52659.3	47439.6	53388.2	49322
D3YU56;E9QP59;Q9WU40;Q9WU40-2	Lemd3	Isoform of Q9WU40, Inner nuclear membrane protein Man1;Isoform of Q9WU40, Inner nuclear membrane protein Man1;Inner nuclear membrane protein Man1;Isoform of Q9WU40, Isoform 2 of Inner nuclear membrane protein Man1	8	102598.33;100165.51;100306.64;100306.64-2	NaN	29827	NaN	NaN	NaN	NaN	NaN	NaN	NaN	NaN	NaN	NaN	494.293	2868.82	NaN	NaN	NaN	NaN	759.154	NaN	117.156	NaN	NaN	5138.54	NaN	NaN	617.333	3265.18	NaN	NaN	573.564	NaN	NaN	NaN	NaN	NaN	NaN	NaN	NaN	NaN	NaN	3876.7	15180.4	7515.29	NaN
D3YU58;Q9WVM3	Anapc7	Isoform of Q9WVM3, Anaphase-promoting complex subunit 7;Anaphase-promoting complex subunit 7	7	56167.94;63021	1765.4	NaN	2647.6	71881.1	NaN	NaN	25281.9	NaN	1989.78	398.777	NaN	NaN	2751.83	6655.61	NaN	NaN	NaN	NaN	NaN	11.5285	NaN	NaN	NaN	NaN	2519.27	794.748	6577.76	4743.58	NaN	NaN	NaN	1898.87	594.102	530.252	641.978	474.604	425.948	367.199	NaN	2582.69	613.877	3896.03	NaN	4651.27	NaN
D3YU63;Q8BGN3	Enpp6	Isoform of Q8BGN3, Ectonucleotide pyrophosphatase/phosphodiesterase family member 6;Glycerophosphocholine cholinephosphodiesterase ENPP6	3	45235.9;50618.36	1236.78	NaN	2586.94	548.215	1200.58	2422.73	4194.17	1792.39	6236.34	1933.16	3595.5	NaN	752.9	1065.22	444.112	NaN	958.058	NaN	964.743	1990.43	2213.42	7628.37	3973.9	2817.27	2283.52	NaN	NaN	NaN	1427.05	NaN	2203.9	305.241	554.617	1978.6	1689.95	6632.1	6327.76	3129.67	NaN	2882.15	1533.87	1557.84	6489.52	6861.13	NaN
D3YUB9;D3Z055;G3UWS5;G3UY42;Q8CCS6;Q8CCS6-2	Pabpn1	Isoform of Q8CCS6, Polyadenylate-binding protein 2 (Fragment);Isoform of Q8CCS6, Polyadenylate-binding protein 2;Isoform of Q8CCS6, Polyadenylate-binding protein 2;Isoform of Q8CCS6, Polyadenylate-binding protein 2;Polyadenylate-binding protein 2;Isoform of Q8CCS6, Isoform 2 of Polyadenylate-binding protein 2	5	18225.37;19020.31;20272.71;34003.76;32296.56;32296.56-2	743.729	NaN	2183.49	NaN	4736.9	9243.12	5459.79	NaN	11358.1	NaN	NaN	NaN	7324.66	73003.2	NaN	NaN	NaN	NaN	3874.78	6187.24	8623.3	3553.91	5310.13	NaN	NaN	NaN	6221.24	49757	3768.17	NaN	3005.81	NaN	3939.78	9909.1	9795.9	13810	10911.9	4240.45	3806.46	2408.5	5160.45	57751	13450.1	8707.22	137783
D3YUD3;D3YUL8;D3Z230;E9Q9A0;F6V2U0;Q3UEQ1;Q9EPW0	Inpp4a	Isoform of Q9EPW0, Type I inositol 3,4-bisphosphate 4-phosphatase;Isoform of Q9EPW0, Type I inositol 3,4-bisphosphate 4-phosphatase;Isoform of Q9EPW0, Type I inositol 3,4-bisphosphate 4-phosphatase;Isoform of Q9EPW0, Type I inositol 3,4-bisphosphate 4-phosphatase;Isoform of Q9EPW0, Type I inositol 3,4-bisphosphate 4-phosphatase;Isoform of Q9EPW0, Type I inositol 3,4-bisphosphate 4-phosphatase;Ino…	5	107084.97;109053.47;109665.16;105486.59;105573.66;99972.36;105539.61	7609.93	62636.6	18519.5	13504.4	13293.6	20460.2	18353.5	66247.8	12278.7	24647	16345.2	11629.2	22600.1	12135.2	34378.7	81484.7	8277.24	36477	23238.1	17295.7	14886.9	23456.8	13419.7	25748.9	27525.1	11139.9	9792.74	NaN	NaN	52656.9	NaN	NaN	NaN	36060	17824.2	37870	NaN	NaN	NaN	NaN	NaN	8333.1	62810.2	58017.8	9622.3
D3YUF3;D3YUF4;E9PXE1;E9PXE2;E9PY12;E9PY13;E9Q863;E9QPM7;F6VR53;G3UX72;G3UXP9;G3UYM8;Q64096	Mcf2l	Isoform of Q64096, Guanine nucleotide exchange factor DBS (Fragment);Isoform of Q64096, Guanine nucleotide exchange factor DBS;Isoform of Q64096, Guanine nucleotide exchange factor DBS;Isoform of Q64096, Guanine nucleotide exchange factor DBS;Isoform of Q64096, Guanine nucleotide exchange factor DBS;Isoform of Q64096, Guanine nucleotide exchange factor DBS;Isoform of Q64096, Guanine nucleotide ex…	1	98248.31;118562.48;126776.59;132393.23;123928.54;123693.4;120669.98;129319.52;NaN;125266.77;119498.71;86560.83;129113.23	NaN	NaN	NaN	NaN	NaN	NaN	NaN	NaN	NaN	34.1021	NaN	NaN	NaN	NaN	NaN	NaN	NaN	NaN	NaN	NaN	NaN	NaN	NaN	405.58	527.918	NaN	NaN	NaN	NaN	NaN	NaN	NaN	NaN	NaN	NaN	NaN	NaN	NaN	NaN	248.002	NaN	NaN	NaN	NaN	NaN
D3YUJ1;Q9CY62	Rnf181	Isoform of Q9CY62, E3 ubiquitin-protein ligase RNF181;E3 ubiquitin-protein ligase RNF181	2	23020.37;19100.61	1879.05	82914	NaN	53828.4	29555.2	26349.8	8151.55	NaN	4661.02	1318.36	NaN	NaN	3383.54	NaN	5515.12	81064.9	10755.1	85868.7	18027.2	32910.5	14302.6	5375.85	6747.19	4284.17	NaN	NaN	3345.88	NaN	NaN	64039.7	4098.29	41991.8	38475.5	26271.7	5298.45	NaN	NaN	NaN	NaN	NaN	NaN	NaN	36786.7	61703.9	NaN
D3YUM1;Q91YT0	Ndufv1	Isoform of Q91YT0, NADH dehydrogenase [ubiquinone] flavoprotein 1, mitochondrial;NADH dehydrogenase [ubiquinone] flavoprotein 1, mitochondrial	17	49913.17;50834.19	136037	1255.69	337247	23581.8	30501.2	70925.4	99313.1	189802	242414	1.20547e+06	1.61671e+06	609102	548188	127578	86544.5	4256.25	246225	8943.89	13479.7	35051.7	61509.3	170566	231183	1.18434e+06	1.43508e+06	645512	655265	136862	153263	2712.57	256953	16703.7	23719.3	55197.8	69396	134689	180383	868347	1.18923e+06	572835	397123	87447.6	910337	1.01258e+06	1.11122e+06
D3YUM4;D3YVM6;D3YZ30;D3Z336;Q62178;V9GXF5;V9GXH9	Sema4a	Isoform of Q62178, Semaphorin-4A (Fragment);Isoform of Q62178, Semaphorin-4A (Fragment);Isoform of Q62178, Semaphorin-4A (Fragment);Isoform of Q62178, Semaphorin-4A (Fragment);Semaphorin-4A;Isoform of Q62178, Semaphorin-4A;Isoform of Q62178, Semaphorin-4A	1	22443.97;6659.73;25968.11;12483.42;83420.67;18770.73;19742.81	3877.45	16294.8	6043.28	12263.8	13588.3	17788.8	18628.3	NaN	28590.3	NaN	NaN	NaN	NaN	NaN	5556.64	13881.2	5997.34	12143	4737.32	15765.8	20499.2	24741.2	28875.1	25405.1	NaN	10381.2	NaN	19672.8	4544.4	14883.6	NaN	10480.7	8342.36	15043.7	NaN	NaN	36153.7	NaN	NaN	NaN	NaN	13417.3	NaN	NaN	NaN
D3YUM6;D3Z1C4;Q8BWB6	Steap2	Isoform of Q8BWB6, MCG2960, isoform CRA_a;Isoform of Q8BWB6, Metalloreductase STEAP2 (Fragment);Metalloreductase STEAP2	1	45805.24;52294.24;55760.28	141.351	NaN	348.415	NaN	NaN	NaN	NaN	NaN	1188.64	NaN	NaN	NaN	NaN	NaN	596.612	NaN	NaN	NaN	NaN	NaN	1924.76	3291.78	2000.97	1500.53	1757.73	NaN	NaN	NaN	NaN	NaN	NaN	NaN	NaN	NaN	NaN	NaN	NaN	NaN	NaN	NaN	NaN	NaN	NaN	NaN	NaN
D3YUM7;Q99M96;Q99M96-2;Q99M96-3;Q99M96-4;Q99M96-5;Q99M96-6;Q99M96-7;Q99M96-8;Q99M96-9	St7	Isoform of Q99M96, Suppressor of tumorigenicity 7 protein;Suppressor of tumorigenicity 7 protein;Isoform of Q99M96, Isoform 2 of Suppressor of tumorigenicity 7 protein;Isoform of Q99M96, Isoform 3 of Suppressor of tumorigenicity 7 protein;Isoform of Q99M96, Isoform 4 of Suppressor of tumorigenicity 7 protein;Isoform of Q99M96, Isoform 5 of Suppressor of tumorigenicity 7 protein;Isoform of Q99M96,…	3	59783.87;66095.37;66095.37-2;66095.37-3;66095.37-4;66095.37-5;66095.37-6;66095.37-7;66095.37-8;66095.37-9	1241.51	NaN	3693.34	110.17	352.292	2719	8443.15	30748.9	8851.61	14915.3	13669	12952.6	16361.1	11594.2	1282.36	NaN	1063.1	NaN	665.916	1905.26	1729.29	6184.4	7555.36	7758.33	15950.6	6415.01	14991.2	9472.6	1954.87	NaN	970.299	NaN	964.852	3825.71	5106.75	7054.46	7373.19	6394.35	11439.7	5817.01	13983.3	2779.19	19683.6	14151	12444.7
D3YUN0;D3Z558;E9QP31;O35347	Dgcr6	Isoform of O35347, Protein DGCR6;Isoform of O35347, Protein DGCR6;Isoform of O35347, Protein DGCR6;Protein DGCR6	1	26091.66;22807.03;23208.45;22837.06	NaN	NaN	NaN	NaN	NaN	NaN	NaN	485.483	NaN	NaN	NaN	NaN	NaN	1769.15	NaN	NaN	NaN	NaN	NaN	NaN	NaN	NaN	143.266	NaN	NaN	NaN	NaN	5165.19	NaN	NaN	NaN	NaN	NaN	NaN	NaN	96.7349	726.289	584.617	NaN	NaN	NaN	2284.92	1158.56	NaN	NaN
D3YUP0;F8WI64;Q0P5W1;Q0P5W1-2;Q0P5W1-3	Vps8	Isoform of Q0P5W1, Vacuolar protein sorting-associated protein 8 homolog;Isoform of Q0P5W1, Vacuolar protein sorting-associated protein 8 homolog;Vacuolar protein sorting-associated protein 8 homolog;Isoform of Q0P5W1, Isoform 2 of Vacuolar protein sorting-associated protein 8 homolog;Isoform of Q0P5W1, Isoform 3 of Vacuolar protein sorting-associated protein 8 homolog	5	161331.08;158041.2;161145.86;161145.86-2;161145.86-3	NaN	5328.46	480.956	11992.5	8497.93	11706.8	2836.78	3640.33	1626.58	NaN	NaN	NaN	NaN	NaN	NaN	11146.4	NaN	7033.58	8060.44	5703.25	3266.24	5851.94	NaN	NaN	NaN	NaN	NaN	NaN	NaN	8020.05	NaN	9247.84	7903.35	6436.59	5811.06	5417.64	705.867	NaN	NaN	NaN	NaN	NaN	4020.96	8178.19	2400.03
D3YUP1;Q9WVG6;Q9WVG6-2	Carm1	Isoform of Q9WVG6, Histone-arginine methyltransferase CARM1;Histone-arginine methyltransferase CARM1;Isoform of Q9WVG6, Isoform 2 of Histone-arginine methyltransferase CARM1	4	70322.68;65853.66;65853.66-2	NaN	11155.6	NaN	6923.2	1071.39	4061.21	5587.9	5731.17	1229.94	12258.2	24816.8	4840.5	NaN	1680.14	NaN	1492.76	328.928	4111.08	1761.5	1990.52	8178.56	NaN	8138.94	5339.91	NaN	NaN	15301	815.211	NaN	5257.13	NaN	2978.34	1712.1	669.597	435.847	NaN	7722.1	NaN	NaN	NaN	NaN	284.184	NaN	NaN	NaN
D3YUP5;D3YUP5	Exoc3l2	Exocyst complex component 3-like 2	3	87190.11;87190.11	1538.28	NaN	2155.59	6570.89	NaN	8026.55	10758.9	67862.1	19470.4	22889.2	35155.6	5267.32	1985.63	1791.42	NaN	NaN	1464.36	NaN	1609.98	6979.31	4058.54	40185.2	34177	16877.7	26184.3	NaN	NaN	29883.5	NaN	NaN	NaN	NaN	NaN	5287.5	16347.8	21631.7	NaN	15183.4	NaN	NaN	19407.7	3055.09	3860.44	9564.49	NaN
D3YUP6	Ugt2b36	Isoform of Q3UEP4, Protein Ugt2b36 (Fragment)	1	30344.3	187.468	NaN	NaN	NaN	NaN	NaN	1593.8	23899.6	5921.2	378.488	624.18	129.063	713.213	NaN	NaN	NaN	NaN	NaN	NaN	420.809	3233.38	4062.53	NaN	74.5134	NaN	NaN	NaN	2878.47	NaN	369.002	414.318	NaN	NaN	1245.76	2589.62	NaN	5014.83	2318.96	2043.14	NaN	1012.53	1057.24	2152.3	NaN	NaN
D3YUU4;D3Z448;Q61124;Q6PAH4	Cln3	Isoform of Q61124, Battenin (Fragment);Isoform of Q61124, Battenin (Fragment);Battenin;Isoform of Q61124, Battenin	1	20579.41;16060.51;47657.02;45173.37	1918.04	219.844	1332.05	3518.96	6812.16	15935.2	19690.4	31541	17342.3	6835.6	4318.75	2757.33	2977.07	3106.35	2309.88	NaN	1578.24	2728.42	6349.15	13180.3	13875.7	40833.6	21459	15812.5	7046.44	2961.34	3659.63	1459.12	1635.68	NaN	1583.89	4159.81	6065.9	14562.1	18065.8	34209.7	19097.3	11869.5	12290	5385.5	4329.76	1274.97	16820.9	13184.3	7721.6
D3YUV1;Q99J45	Nrbp1	Isoform of Q99J45, Nuclear receptor-binding protein;Nuclear receptor-binding protein	4	60850.87;59865.71	1789.67	23902.6	2490.41	14635.1	9965.08	7295.74	3014.55	13447.6	2999.18	NaN	278.172	136.673	NaN	NaN	2745.48	35973.4	7624.26	14896.7	9208.59	17622.5	10287.4	7037.96	NaN	NaN	NaN	NaN	NaN	NaN	2489.44	62814.4	10575.3	24079.9	17544.8	14348.5	11660	12205.1	6036.09	811.925	380.678	NaN	2691.85	3370.63	58826.3	77372.6	21791.5
D3YUW8;D3YUX1;Q0VGT3;Q8BZH4	Pogz	Isoform of Q8BZH4, Pogo transposable element with ZNF domain;Isoform of Q8BZH4, Pogo transposable element with ZNF domain;Isoform of Q8BZH4, Pogo transposable element with ZNF domain;Pogo transposable element with ZNF domain	5	144857.38;149669.26;154058.08;154910.04	NaN	NaN	NaN	NaN	NaN	NaN	NaN	2209.88	1077.77	NaN	3338.14	NaN	1544.43	3814.53	NaN	NaN	NaN	NaN	NaN	NaN	NaN	NaN	NaN	NaN	NaN	7131.74	1644.6	9085.02	NaN	NaN	NaN	NaN	NaN	NaN	303.746	615.761	NaN	NaN	NaN	NaN	NaN	5762.55	2448.59	2841.72	2332.25
D3YUX2;Q8VBX6;Q8VBX6-2;Q8VBX6-3;Q8VBX6-4	Mpdz	Isoform of Q8VBX6, Multiple PDZ domain protein;Multiple PDZ domain protein;Isoform of Q8VBX6, Isoform 2 of Multiple PDZ domain protein;Isoform of Q8VBX6, Isoform 3 of Multiple PDZ domain protein;Isoform of Q8VBX6, Isoform 4 of Multiple PDZ domain protein	10	218798.34;218711.26;218711.26-2;218711.26-3;218711.26-4	8821.43	29364.9	16089.3	18792	14743.4	15956.2	15858.1	44872.9	17800	14240.8	13958.3	2193.94	3132.81	1954.12	3331.37	19259.7	10131.4	12559.9	12664.2	17584.4	17516.2	31239.1	20647.2	19600	13103	4194.28	5691.54	2115.67	9197.88	41568.7	15396.4	23374.8	19812.6	24819.8	24952.5	39256.1	29503.7	24244.4	12602.7	8391.48	13603.3	5218.64	29363.1	32064.2	45871.6
D3YUY3;F8WI18;P70182;P70182-2;P70182-3	Pip5k1a	Isoform of P70182, Phosphatidylinositol 4-phosphate 5-kinase type-1 alpha;Isoform of P70182, Phosphatidylinositol 4-phosphate 5-kinase type-1 alpha;Phosphatidylinositol 4-phosphate 5-kinase type-1 alpha;Isoform of P70182, Isoform 2 of Phosphatidylinositol 4-phosphate 5-kinase type-1 alpha;Isoform of P70182, Isoform 3 of Phosphatidylinositol 4-phosphate 5-kinase type-1 alpha	1	55361.06;60413.69;60484.77;60484.77-2;60484.77-3	NaN	NaN	NaN	NaN	NaN	NaN	NaN	1766.32	477.259	152.222	NaN	NaN	137.624	130.658	NaN	NaN	NaN	NaN	NaN	NaN	NaN	NaN	NaN	NaN	NaN	156.344	NaN	29.993	NaN	NaN	514.614	NaN	NaN	NaN	NaN	NaN	NaN	1130.9	896.389	NaN	NaN	195.794	NaN	NaN	1186.82
D3YV00;P98195;P98195-2	Atp9b	Isoform of P98195, Phospholipid-transporting ATPase;Probable phospholipid-transporting ATPase IIB;Isoform of P98195, Isoform 2 of Probable phospholipid-transporting ATPase IIB	3	127939.86;129017.06;129017.06-2	NaN	NaN	NaN	NaN	NaN	2731.87	2749.73	NaN	NaN	NaN	NaN	NaN	NaN	NaN	1391.67	NaN	NaN	NaN	NaN	5232.9	3566.22	NaN	NaN	NaN	NaN	NaN	NaN	NaN	NaN	NaN	NaN	NaN	NaN	NaN	6288.64	7929.46	2643.92	NaN	NaN	NaN	NaN	NaN	4014.21	17628.4	NaN
D3YV08;P56983	Tmem14a	Isoform of P56983, Transmembrane protein 14A;Transmembrane protein 14A	2	15785.44;10593.91	149.761	NaN	NaN	NaN	NaN	5813.74	5739.17	12291.8	6744.72	8922.22	7277.77	3325.03	5785.48	668.247	NaN	NaN	NaN	NaN	244.389	2101.79	5521.95	12453.5	6294.77	9307.24	4240.29	3634.13	4687.34	NaN	NaN	NaN	NaN	NaN	832.689	11446.7	8270.63	11905.7	10410.6	16897	8903.41	5544.58	8891.03	878.607	6965.26	18173.1	13461.4
D3YV16;Q923S9	Rab30	Isoform of Q923S9, Ras-related protein Rab-30;Ras-related protein Rab-30	2	20129.78;23058.22	7652.5	NaN	5639.56	7120.09	3581.66	4899.51	5162.85	7243.65	10242.1	13714.6	10946.2	4040.95	5579.33	7284.51	14402.7	2478.08	3588.22	NaN	3231.68	4336.13	4405.45	9716.3	11208.3	10974.9	6261.47	4892.96	3030.61	4907.17	8743.92	5815.45	3194.02	4819.59	5892.1	8077.42	7583.72	16727.4	8187.14	6716.08	8293.19	4182.04	3824.92	3207.32	4113.63	4185.18	NaN
D3YV79;Q0VEE6	Zfp800;Znf800	Isoform of Q0VEE6, Zinc finger protein 800 (Fragment);Zinc finger protein 800	7	52711.67;74813.26	NaN	NaN	NaN	NaN	NaN	NaN	NaN	NaN	317.117	NaN	NaN	4123	1550.99	15309	NaN	NaN	NaN	NaN	NaN	NaN	NaN	NaN	3489.01	NaN	NaN	NaN	1280.25	15206.7	NaN	NaN	NaN	NaN	NaN	NaN	10187.4	965.385	NaN	NaN	NaN	NaN	NaN	18676.9	918.368	NaN	NaN
D3YVB1;D3Z4E6;Q3ZK22;Q3ZK22-3;Q3ZK22-4	Vezt	Isoform of Q3ZK22, Vezatin (Fragment);Isoform of Q3ZK22, Vezatin;Vezatin;Isoform of Q3ZK22, Isoform 3 of Vezatin;Isoform of Q3ZK22, Isoform 4 of Vezatin	2	21314.26;88484.27;87986.68;87986.68-3;87986.68-4	1757.92	NaN	5213.57	373.996	NaN	5033.23	8113.37	17116	9653.41	7398.58	NaN	2922.56	1703.14	3439.32	1028.91	NaN	NaN	NaN	1495.16	3903.55	5813.72	11481.1	7210.64	4823.61	2751.32	954.737	404.286	NaN	476.371	NaN	NaN	NaN	1693.98	6636	3843.11	8590.88	1936.26	1862.06	4140.43	NaN	3553.12	NaN	NaN	NaN	32192.9
D3YVB6	Khk	Isoform of P97328, Ketohexokinase (Fragment)	3	27202	135894	1.64095e+06	228290	897523	587641	507360	287084	300552	93331.8	32893.6	36179.2	33619.6	83270.9	35694.2	310045	1.79651e+06	548347	1.01736e+06	816885	660159	453595	283648	120003	49929.4	20539.5	14041.1	55621.1	27004.4	158119	2.10268e+06	490565	983682	677705	530550	286379	241725	79483	39790	19795.2	13036.3	149983	40854.7	833347	1.01576e+06	907247
D3YVC1;D3YWJ3;P25444	Rps2	Isoform of P25444, 40S ribosomal protein S2 (Fragment);Isoform of P25444, 40S ribosomal protein S2;40S ribosomal protein S2	14	28601.39;32105.23;31231.3	46327.4	11825.8	64289.3	74489.3	94560.7	149709	141083	258085	259880	300220	329038	268752	382684	236654	31056.8	13211.4	41599.7	56889.7	68762	114289	134193	219678	253817	268228	347747	245213	383536	233403	38183.1	5902.75	52519.6	58086.1	100794	116393	145915	258723	202757	199727	298280	186913	320470	233363	320891	428305	174306
D3YVC9;Q8C0K5	Slc25a16	Isoform of Q8C0K5, Graves disease carrier protein homolog (Fragment);Graves disease carrier protein homolog	14	34912.1;36219.57	9815.31	NaN	19272.5	15274.4	5712.09	6781.35	10928.5	24906.4	22713	112383	133795	60462.8	43140.3	11364.7	6641.42	NaN	19695.8	133.698	7255.13	5652.86	12598.2	22818.5	19932.7	103034	129301	51464.7	47368.6	11042.5	12808.6	2375.94	23142.4	33736.4	3158.63	5624.01	10550.1	21150.5	19877.9	97330.8	100811	68765.6	38275.6	4935.56	53685.4	79743.1	23915.3
D3YVE8	Slc35g2	Solute carrier family 35 member G2	1	46395.3	NaN	NaN	NaN	NaN	639.148	534.163	NaN	NaN	NaN	NaN	NaN	NaN	NaN	NaN	NaN	NaN	NaN	NaN	323.316	1143.11	124.399	1227.26	NaN	NaN	NaN	NaN	NaN	NaN	NaN	NaN	NaN	NaN	NaN	NaN	NaN	NaN	NaN	NaN	NaN	NaN	NaN	NaN	NaN	NaN	NaN
D3YVF8;D3Z4C3;O88939;O88939-2	Zbtb7a	Isoform of O88939, Zinc finger and BTB domain-containing protein 7A (Fragment);Isoform of O88939, Zinc finger and BTB domain-containing protein 7A;Zinc finger and BTB domain-containing protein 7A;Isoform of O88939, Isoform 2 of Zinc finger and BTB domain-containing protein 7A	1	18684.08;43710.43;60280.82;60280.82-2	NaN	NaN	NaN	NaN	NaN	NaN	NaN	NaN	NaN	NaN	NaN	NaN	NaN	NaN	NaN	NaN	NaN	NaN	NaN	NaN	NaN	NaN	NaN	NaN	NaN	NaN	NaN	2447.23	NaN	NaN	NaN	NaN	NaN	NaN	NaN	NaN	NaN	NaN	NaN	NaN	NaN	15065.9	NaN	NaN	NaN
D3YVH6;D3YXZ0;D3Z2G5;Q8VEG6;Q8VEG6-2;Q8VEG6-3	Cnot6l	Isoform of Q8VEG6, CCR4-NOT transcription complex subunit 6-like (Fragment);Isoform of Q8VEG6, CCR4-NOT transcription complex subunit 6-like (Fragment);Isoform of Q8VEG6, CCR4-NOT transcription complex subunit 6-like (Fragment);CCR4-NOT transcription complex subunit 6-like;Isoform of Q8VEG6, Isoform 2 of CCR4-NOT transcription complex subunit 6-like;Isoform of Q8VEG6, Isoform 3 of CCR4-NOT transc…	1	11160.82;14873.13;9948.4;63023.33;63023.33-2;63023.33-3	2873.86	134.657	4155.19	4298.74	4015.71	14343.8	14903.5	29498.7	9027.33	4968.49	6613.01	6691.26	5131.22	4361.07	1774.26	8628.85	2998.86	13587	9608.52	11450.4	22900.8	43037.8	17337.7	11729.1	11818.4	3989.95	7478.66	5152.11	3089.84	2209.86	7559.71	13844.5	19212.6	9482.29	7794.86	19958	9791.12	7784.8	8912.58	2540.53	7586.86	2561.47	15180.2	NaN	33756.4
D3YVK4;D3YVK5;D6RG99;Q9WV96	Timm10b	Isoform of Q9WV96, Mitochondrial import inner membrane translocase subunit Tim10 B;Isoform of Q9WV96, Mitochondrial import inner membrane translocase subunit Tim10 B;Isoform of Q9WV96, Mitochondrial import inner membrane translocase subunit Tim10 B;Mitochondrial import inner membrane translocase subunit Tim10 B	1	12658.78;10583.22;7455.42;11313.89	1547.28	NaN	8053.36	NaN	NaN	NaN	374.497	3019.3	4043.51	25003.1	31971.5	14885.4	10783.9	NaN	NaN	NaN	4093.55	NaN	NaN	NaN	NaN	1101.3	3278.57	25813	24424.6	14376.7	13551	614.725	3821.05	NaN	5674.82	NaN	NaN	NaN	NaN	NaN	1051.84	10681.7	34627.7	12680.1	6851.44	1773.43	4302.73	5529.66	NaN
D3YVL0;E9PW39;P23249	Mov10	Isoform of P23249, Putative helicase MOV-10;Isoform of P23249, Putative helicase MOV-10;Putative helicase MOV-10	31	113598.93;120970.37;113582.87	3885.58	16190.5	3064.71	45800.8	66061.3	75936.8	60216.6	56936.1	42670	27930.4	27523.4	28604.1	39662.3	29398.7	4693.38	16237	4959.01	39492	51077.1	61238.4	56804.4	71222.3	54043.1	38674.6	29429.8	21644.9	40453.8	27417.2	8362.94	25403.3	10025.4	65199	79685	112396	90398.6	116348	75218.5	45111.4	54433.6	32109.8	75674.9	42646.5	53191	55902.8	95176.6
D3YVM2;Q9QY73	Tmem59	Isoform of Q9QY73, Transmembrane protein 59;Transmembrane protein 59	2	28591.99;36313.51	5190.95	NaN	5359.17	6075.33	5785.56	9096.58	7588.4	4731.89	5094.08	1322.79	NaN	630.726	337.195	506.209	14497.8	NaN	10218.7	4343.89	6058.56	8257.85	8905.78	12989	5366.56	5611.87	1241.5	NaN	NaN	812.501	2260.69	NaN	2112.86	3683.98	6953.8	9741.45	8499.75	7169.4	5118.86	1602.11	1993.37	836.283	NaN	621.057	3435.56	2465.91	12266.6
D3YVM8;O55102	Bloc1s1	Isoform of O55102, Biogenesis of lysosome-related organelles complex 1 subunit 1;Biogenesis of lysosome-related organelles complex 1 subunit 1	2	13899.82;14281.29	1399.14	NaN	2720.99	1219.48	5032.57	7050.81	5105.42	14079.6	5464.04	1989.99	953.987	NaN	NaN	NaN	678.388	2324.66	3395.14	NaN	2167.11	4477.61	4774.24	9476.17	6876.85	3334.49	2713.78	NaN	NaN	NaN	3921.21	NaN	8046.18	6479.61	12322.2	16486	12688.5	20917.1	13324	35233.5	NaN	NaN	NaN	6570.7	5805.86	2160.39	13325.8
D3YVU0;P62069	Usp46	Isoform of P62069, Ubiquitin carboxyl-terminal hydrolase 46;Ubiquitin carboxyl-terminal hydrolase 46	1	39499.17;42442.39	NaN	1461.94	NaN	10373	9052.35	17027.8	11516.7	11126.5	9381.48	11915.4	2468.58	1261.46	1198.36	1899.88	269.555	19775.5	4275.44	12398.7	10902.5	15048.8	10752.2	15767.8	10353.8	6290.19	5038.24	2518.58	380.113	785.276	NaN	1682.23	303.625	1748.12	2441.65	3584.88	3760	5307.75	4922.18	4180.82	4994.25	3003.55	1754.39	973.942	17131.6	26380.3	12591.4
D3YVU4;D3YVU7;E9QL25;Q6P1G2	Kdm2b	Isoform of Q6P1G2, Lysine-specific demethylase 2B;Isoform of Q6P1G2, Lysine-specific demethylase 2B;Isoform of Q6P1G2, Lysine-specific demethylase 2B;Lysine-specific demethylase 2B	2	144852.77;143264.1;149101.58;149733.18	NaN	NaN	NaN	NaN	NaN	NaN	NaN	NaN	NaN	NaN	NaN	NaN	NaN	2550.24	NaN	NaN	NaN	NaN	NaN	NaN	NaN	NaN	NaN	NaN	NaN	NaN	NaN	1264.32	NaN	NaN	NaN	NaN	NaN	NaN	NaN	NaN	NaN	NaN	NaN	NaN	NaN	4638.38	NaN	NaN	NaN
D3YVW2	Golim4	Isoform of Q8BXA1, Golgi integral membrane protein 4	11	79905.3	87764.2	10231	95607.2	23884	15597.3	24558.6	16838.6	35109.9	7740.07	10654.8	11386.9	9043.36	4572.23	4645.08	199240	4910.84	141007	11112.6	13890.4	16961.1	6157.68	10586.3	5221.24	4137.84	921.064	8145.59	NaN	519395	9878.17	NaN	10889	54697.2	69433	43991.2	9074.08	22328	11733.4	9369.04	16732.4	NaN	NaN	3441	11137.9	24733.9	49760.4
D3YVZ9;P58059	Mrps21	Isoform of P58059, 28S ribosomal protein S21, mitochondrial (Fragment);28S ribosomal protein S21, mitochondrial	2	5108.95;10561.33	NaN	NaN	NaN	NaN	NaN	NaN	NaN	NaN	NaN	6768.58	11790.5	2028.26	1049.74	NaN	NaN	NaN	NaN	NaN	NaN	NaN	NaN	NaN	NaN	2168.66	13653.7	2601.47	1209.93	NaN	NaN	NaN	NaN	NaN	NaN	NaN	NaN	NaN	NaN	2648.48	6069.48	739.529	1145.75	NaN	2655.51	NaN	NaN
D3YW00;Q8BKT6;Q8BKT6-2	Tspan12	Isoform of Q8BKT6, Tetraspanin (Fragment);Tetraspanin-12;Isoform of Q8BKT6, Isoform 2 of Tetraspanin-12	1	23844.07;35407.54;35407.54-2	NaN	NaN	NaN	NaN	NaN	NaN	NaN	NaN	NaN	NaN	NaN	NaN	NaN	NaN	NaN	NaN	NaN	NaN	NaN	NaN	NaN	NaN	NaN	NaN	NaN	NaN	NaN	NaN	NaN	NaN	NaN	NaN	NaN	NaN	NaN	NaN	NaN	NaN	NaN	NaN	NaN	NaN	6424.75	10617.9	4127.66
D3YW04;Q9D6I7	Fam69a;Dipk1a	Isoform of Q9D6I7, Protein FAM69A (Fragment);Divergent protein kinase domain 1A	1	32252.55;48936	NaN	NaN	NaN	NaN	NaN	NaN	NaN	NaN	NaN	NaN	NaN	NaN	NaN	NaN	5358.01	NaN	3596.78	NaN	NaN	NaN	NaN	NaN	NaN	NaN	NaN	NaN	NaN	NaN	662.337	NaN	NaN	NaN	NaN	NaN	NaN	NaN	NaN	NaN	NaN	NaN	NaN	NaN	NaN	NaN	NaN
D3YW19;I1E4X5;Q8BWQ6	9030624J02Rik;9030624J02Rik;Vps35l	Isoform of Q8BWQ6, Protein 9030624J02Rik (Fragment);Isoform of Q8BWQ6, Protein 9030624J02Rik;VPS35 endosomal protein-sorting factor-like	14	106383.66;111978.07;109076.8	460.184	4005.45	1830.68	3492.81	5326.82	12491.5	4246.58	9049.21	3225.93	1967.13	1133.94	525.641	803.1	517.967	358.335	2751.14	1131.4	3232.73	4358.28	9645.38	7796.47	10277.6	4084.44	4007.52	2339.67	683.24	1388.76	NaN	564.251	4619.39	22.0638	2439.58	3213.77	11585.9	13324.4	17099.5	5490.29	2885.03	3321.75	501.683	1744.7	235.466	9025.07	6506.16	5852.6
D3YW42;G3X927;Q8VC31	Ccdc9	Isoform of Q8VC31, Coiled-coil domain-containing protein 9;Isoform of Q8VC31, Coiled-coil domain-containing protein 9;Coiled-coil domain-containing protein 9	2	65937.4;61576.58;61445.38	NaN	NaN	4634.65	4473.19	338.067	1266.95	1248.26	5172.09	NaN	NaN	NaN	NaN	342.831	4495.44	NaN	965.549	NaN	NaN	NaN	245.55	NaN	NaN	384.704	NaN	NaN	NaN	NaN	3851.79	NaN	NaN	NaN	NaN	NaN	1440.93	NaN	NaN	NaN	NaN	NaN	NaN	NaN	2097.5	NaN	10203.9	8088.73
D3YW48;O88456	Capns1	Isoform of O88456, Calpain small subunit 1 (Fragment);Calpain small subunit 1	12	25310.49;28463.06	10811.7	166144	16944.8	98924.3	62936.1	62249.4	30598.8	32606.6	14903.2	5576.19	5908.34	3627.54	8651.9	4890.08	19078	131199	25802.1	87409.6	60909.9	64500.7	39583	41906.9	13654.5	6441.4	7128.28	1654.34	4258.52	3178.86	12691.1	123355	16254.8	54023.1	47684.3	41028.7	28579.7	31703.3	13287.1	9322.57	5408.17	1550.47	11091.9	8251.38	95381.3	84575.8	124914
D3YW52;Q61838	Pzp	Isoform of Q61838, Alpha-2-macroglobulin;Pregnancy zone protein	43	167282.47;165852.62	68666.1	97921.1	67820.3	149870	113087	121961	109348	163225	128521	91838.7	90871.3	53559.8	82461.8	66028.9	143402	39831	88307.1	47269	49562.3	68349.6	81074.4	153035	131511	99393.9	70728.3	40202.3	65765.4	46147.2	22992.4	69924.9	35426.5	140857	102744	102879	88975.6	141228	100129	71395.8	57993.8	31514.8	56137.3	42165	170645	121581	152627
D3YW97;H7BWZ1;P61961	Ufm1	Isoform of P61961, Ubiquitin-fold modifier 1;Isoform of P61961, Ubiquitin-fold modifier 1;Ubiquitin-fold modifier 1	3	8770.3;6142.15;9117.58	4998.75	70787.8	6595.17	33441.4	27601.7	35309.9	28834	28608.9	19536.4	18968.4	19397.2	11646.4	21944.5	11193.4	6653.52	56009.1	9938.73	23428.8	26437.7	26475.3	29494.8	31730.4	23708.3	18207	17730.9	13870.5	17982.2	6782.26	3935.72	53633.2	8975.37	23932.9	20688.3	27987	23576.4	33511.7	24327.7	25012.7	25812.5	14940.2	10159.9	10209.1	6869.44	17593.9	52015
D3YWA2;Q7TT16	Ipmk	Isoform of Q7TT16, Inositol polyphosphate multikinase;Inositol polyphosphate multikinase	1	44523.93;44452.85	490.031	4288.85	1010.01	1869.3	1516.9	1811.81	3447.76	5808.92	NaN	NaN	NaN	NaN	NaN	NaN	NaN	4655.14	1917.35	3569.64	4900.68	6625.44	4689.51	2266.33	NaN	NaN	NaN	NaN	NaN	NaN	820.868	2990.45	NaN	2907.47	NaN	2600.65	3251.97	2147.15	NaN	NaN	NaN	NaN	NaN	NaN	NaN	4813.77	4110.29
D3YWB8;Q9Z1M4	Rps6kb2	Isoform of Q9Z1M4, Ribosomal protein S6 kinase beta-2;Ribosomal protein S6 kinase beta-2	2	43550.72;53538.23	NaN	2599.16	NaN	1089.41	1583.94	2816.36	1329.41	NaN	NaN	NaN	NaN	NaN	NaN	NaN	NaN	4093.39	NaN	2965.88	3686.62	2901.94	1751.28	NaN	1129.28	NaN	NaN	NaN	NaN	NaN	NaN	5133.49	NaN	2791.57	2830.72	2286.94	NaN	NaN	NaN	NaN	NaN	NaN	NaN	NaN	NaN	NaN	NaN
D3YWC2;D3Z6F1;Q9JM93	Arl6ip4	Isoform of Q9JM93, ADP-ribosylation factor-like 6 interacting protein 4;Isoform of Q9JM93, ADP-ribosylation factor-like protein 6-interacting protein 4 (Fragment);ADP-ribosylation factor-like protein 6-interacting protein 4	1	22605.68;25407.98;25524.74	519.05	NaN	NaN	NaN	NaN	NaN	2153.02	4552.09	1249.64	1627.84	1069.74	1797.21	1720.55	5771.26	NaN	NaN	NaN	NaN	NaN	1297.62	1653.71	3412.09	1333.52	NaN	1749.49	1069.89	2346.59	7499.24	299.547	NaN	NaN	NaN	NaN	728.49	NaN	197.43	NaN	NaN	NaN	NaN	1299.89	4306.42	NaN	4941	NaN
D3YWD9;D3Z503;P11862	Gas2	Isoform of P11862, Growth arrest-specific protein 2;Isoform of P11862, Growth arrest-specific protein 2 (Fragment);Growth arrest-specific protein 2	4	29329.85;20492.75;34900.51	7279.49	75041.2	9555.57	37390.7	46887.4	46389.2	46116.1	NaN	34655.9	20700.9	6162.43	13236.7	17286.6	6503.66	7122.93	73960.1	11067.9	26176.6	43867.9	52950.1	44745.4	47879.8	25050.8	29077.3	5642.39	7903.48	11272.3	3416.93	9882.22	36754.6	14796.9	27863.5	24073.5	33232.4	31446.9	33417.7	28122.2	20250.1	19635.6	13102.7	11861.4	3161.95	5864.11	7219.27	23833.7
D3YWF1;D3YYR6;Q8VC10	Osgin1	Isoform of Q8VC10, Protein Osgin1;Isoform of Q8VC10, Protein Osgin1 (Fragment);Oxidative stress-induced growth inhibitor 1	1	18863.55;13160.06;52170.4	NaN	14513.8	NaN	12974.1	10496.9	8251.14	9736.42	21155.9	5590.62	3626.9	4134.32	2361.13	2039.18	1460.03	NaN	17669	NaN	10398.7	9079.79	9815.69	7561.75	8222.91	3013.31	1794.95	1294.8	1010.25	351.569	NaN	NaN	18054.5	NaN	14029.5	15147	14840.7	14147.1	15601.7	9568.7	5229.35	4538.88	3173.48	8519.52	NaN	18377.4	14509.4	28454.8
D3YWG2;G8JL55;Q922Q9;Q922Q9-2	Chid1	Isoform of Q922Q9, Chitinase domain-containing protein 1 (Fragment);Isoform of Q922Q9, Chitinase domain-containing protein 1 (Fragment);Chitinase domain-containing protein 1;Isoform of Q922Q9, Isoform 2 of Chitinase domain-containing protein 1	5	30012.58;NaN;44905.62;44905.62-2	6846.12	423.087	14864	388.038	764.434	7221.96	8245.25	39667.1	12342.3	31551.6	46450.4	30590	39869.3	33730.1	2221.85	913.538	4871.78	NaN	1276.68	3419.85	3919.45	6091.35	11332.4	12216.2	45181.3	13234	32508.9	30334.6	3534.71	1199.56	8453.96	NaN	3047.8	4371.2	9522.85	35021.4	25353.2	24261	42574.9	34411.2	63771.1	33752.2	68304.4	38853	151180
D3YWH4;D3Z6X7;D6RGM8;Q9DBU0	Tm9sf1	Isoform of Q9DBU0, Transmembrane 9 superfamily member 1 (Fragment);Isoform of Q9DBU0, Transmembrane 9 superfamily member 1;Isoform of Q9DBU0, Transmembrane 9 superfamily member 1;Transmembrane 9 superfamily member 1	10	54870.33;66978.47;47339.14;68927.75	48154.6	13203.6	34005	25296.2	12837.3	22009.8	23175.1	30149.3	14160.5	7197.17	5722.26	2666.41	4837.63	1445.51	63625.7	8788.18	67022.5	25928.1	12775	13995.3	9757.71	13158.3	15206.9	5464.13	2912.89	1529.85	5448.04	3799.49	5700.97	NaN	2635.33	28458.8	43040.3	24569	11866.9	11119.6	6837.9	3439.04	1652.59	2345.15	2513.6	146.19	3915.3	13047.6	18518.3
D3YWI0	Hagh	Isoform of Q99KB8, Hydroxyacylglutathione hydrolase, mitochondrial (Fragment)	1	18200.9	1822.53	13275.8	1821.16	3676.34	3224.43	4194.69	1649.64	990.843	1299.27	NaN	NaN	NaN	NaN	NaN	349.991	11570.5	5370.93	8081.8	8133.14	6228.23	4352.8	4575.28	2024.27	NaN	NaN	458.429	741.025	NaN	644.502	12504.1	2437.4	6769.89	7196.11	5254.54	NaN	NaN	NaN	1086.15	NaN	NaN	1621.02	NaN	29483.8	34292.6	25656
D3YWJ4;Q8K2I1	Fntb	Isoform of Q8K2I1, Protein farnesyltransferase subunit beta;Protein farnesyltransferase subunit beta	3	52784.36;48819.69	NaN	11004.2	NaN	8939.94	6379.24	3890.72	2051.52	NaN	606.316	NaN	NaN	NaN	NaN	NaN	NaN	8066.13	NaN	10089.2	5587.8	5804.03	2935.52	3459.51	1590.92	NaN	NaN	NaN	NaN	NaN	NaN	2788.54	NaN	8684.24	1598.65	1646.23	NaN	NaN	NaN	NaN	NaN	NaN	NaN	NaN	4744.62	5141.3	NaN
D3YWJ5;D3Z312;D3Z325;J3QNA5;Q921Z5	Tnfaip8	Isoform of Q921Z5, Tumor necrosis factor alpha-induced protein 8;Isoform of Q921Z5, Tumor necrosis factor alpha-induced protein 8;Isoform of Q921Z5, Tumor necrosis factor alpha-induced protein 8;Isoform of Q921Z5, Tumor necrosis factor alpha-induced protein 8;Tumor necrosis factor alpha-induced protein 8	2	21820.23;24346.9;24322.02;11830.66;22960.44	NaN	26618.2	NaN	5376.93	3421.06	711.34	NaN	NaN	NaN	NaN	NaN	NaN	NaN	NaN	NaN	19206.4	NaN	1.34017	491.319	925.969	2572.23	NaN	NaN	NaN	NaN	NaN	NaN	NaN	371.605	38213.9	1743.9	6143.21	3070.01	2040.31	1380.67	NaN	NaN	NaN	NaN	NaN	811.775	1767.23	907.492	1279.05	NaN
D3YWK1;Q80W47	Wipi2	Isoform of Q80W47, WD repeat domain phosphoinositide-interacting protein 2;WD repeat domain phosphoinositide-interacting protein 2	4	46434.9;48477.14	4652	21357.2	4336.16	18883.1	13414.2	14895.3	15343.4	9323.13	6118.96	3922.91	3523.25	2819.29	3849.72	NaN	4599.86	18833.7	NaN	21963.9	20142.3	26994.8	15344.6	23889.2	5324.06	10807.8	4541.31	3074.57	2672.49	NaN	4862.65	15750.9	3073.86	12720.7	10105.9	11726.6	9697.16	9317.26	6806.79	NaN	NaN	NaN	NaN	NaN	15237	16053.3	NaN
D3YWN7;E9QMU3;O88735;O88735-2	Map7	Isoform of O88735, Ensconsin;Isoform of O88735, Ensconsin;Ensconsin;Isoform of O88735, Isoform 2 of Ensconsin	8	82839.63;82843.66;82021.58;82021.58-2	7124.21	16604.1	12812	8677.79	10948.8	12650.3	11224.2	23279.6	7198.97	5671.99	4699.99	1806.36	8338.15	878.767	4780.72	24623	5834.82	11130.5	6406.54	13419.8	8594.13	13264.2	3964.94	1209.94	4017.79	4310.98	1923.07	1127.36	10450.5	10710.2	10308.8	10820.3	11956.1	17480.9	17358.3	26406.3	15540.4	12459.4	7496.4	5186.81	7618.08	1672.07	20559.5	16466.2	10794.7
D3YWQ8;P23298	Prkch	Isoform of P23298, Protein kinase C;Protein kinase C eta type	2	67971.36;77918.58	NaN	NaN	NaN	1222.23	NaN	583.82	1660.22	NaN	1139.13	2518.06	2185.54	NaN	2042.11	1326.99	NaN	NaN	1636.79	NaN	201.665	1688.32	2263.85	1297.68	NaN	634.212	NaN	NaN	1406.39	11.8241	NaN	NaN	NaN	NaN	NaN	NaN	NaN	NaN	NaN	NaN	NaN	NaN	452.771	1057.12	NaN	NaN	1485.28
D3YWR2;Q9QUN3	Blnk	Isoform of Q9QUN3, B-cell linker protein;B-cell linker protein	1	50269.28;50670.7	NaN	NaN	NaN	2455.75	2081.58	1109.48	NaN	NaN	NaN	NaN	NaN	NaN	NaN	NaN	NaN	NaN	NaN	NaN	NaN	NaN	NaN	NaN	NaN	NaN	NaN	NaN	NaN	NaN	NaN	16252	866.56	2097.07	2999.45	5054.57	5109.57	4056.85	NaN	NaN	NaN	NaN	NaN	2543.36	NaN	NaN	NaN
D3YWS3;Q9JJV2;Q9JJV2-2;Q9JJV2-3	Pfn2	Isoform of Q9JJV2, Profilin;Profilin-2;Isoform of Q9JJV2, Isoform 2 of Profilin-2;Isoform of Q9JJV2, Isoform 3 of Profilin-2	1	11776.31;15032.2;15032.2-2;15032.2-3	NaN	1186.86	NaN	NaN	NaN	NaN	NaN	NaN	NaN	NaN	NaN	NaN	NaN	NaN	NaN	NaN	NaN	NaN	NaN	NaN	NaN	NaN	NaN	NaN	NaN	NaN	NaN	NaN	NaN	4379.3	298.727	2682.3	1127.43	820.778	NaN	NaN	NaN	NaN	NaN	NaN	NaN	NaN	2755.4	NaN	NaN
D3YWS5;E9QP13;Q80WP8;Q80WP8-2	Gadl1	Isoform of Q80WP8, Acidic amino acid decarboxylase GADL1;Isoform of Q80WP8, Acidic amino acid decarboxylase GADL1;Acidic amino acid decarboxylase GADL1;Isoform of Q80WP8, Isoform 2 of Acidic amino acid decarboxylase GADL1	2	54484.94;57144.12;62519.07;62519.07-2	26700.8	612584	40217	314189	149309	141639	65686.9	36827.1	13720	9440.99	2734.47	3763.68	18892.5	6403.11	43563	413063	84501.4	266062	191816	119889	96447.5	43027.8	25889.6	11813.7	5844.93	2487.36	12397.6	NaN	13821.4	56211.9	4272.92	10093.9	65228.9	55193.2	NaN	NaN	NaN	NaN	NaN	NaN	8651.65	NaN	237274	146025	123843
D3YWS8;D3YXV8;Q8CBY3	Leng8	Isoform of Q8CBY3, Leukocyte receptor cluster (LRC) member 8, isoform CRA_a;Isoform of Q8CBY3, Leukocyte receptor cluster member 8 homolog (Fragment);Leukocyte receptor cluster member 8 homolog	1	88464.34;80781.03;86766.76	NaN	NaN	NaN	NaN	NaN	NaN	NaN	NaN	325.734	NaN	NaN	NaN	NaN	1691.33	NaN	NaN	NaN	NaN	NaN	NaN	NaN	NaN	NaN	NaN	NaN	NaN	NaN	2537.87	NaN	NaN	NaN	NaN	NaN	NaN	NaN	NaN	NaN	NaN	NaN	NaN	NaN	950.168	NaN	NaN	NaN
D3YWT1;D3Z3N4	Hnrnph3	Isoform of D3Z3N4, MCG11326, isoform CRA_b;Heterogeneous nuclear ribonucleoprotein H3	4	35181.61;36869.44	5287.8	796.895	6929.97	2517.33	2175.89	8290.52	11842.6	19812.9	9364.09	4965.02	4707.06	3080.06	14528	105503	4116.4	673.011	908.255	1188.38	1574.62	3914.02	3488.2	5740.76	5831.25	2341.88	4001.99	329.001	4910.55	63496.8	1239.29	967.242	2532.9	1108.8	1985.52	4626.01	5601.69	8817.31	3850.22	2282.61	1911.4	1848.23	7842.94	66364.9	19316.4	16680.2	26469.3
D3YWT4;Q920D3	Med28	Isoform of Q920D3, Mediator of RNA polymerase II transcription subunit 28;Mediator of RNA polymerase II transcription subunit 28	2	12633.35;19538.2	NaN	9.96725	NaN	NaN	NaN	NaN	NaN	NaN	NaN	NaN	NaN	NaN	NaN	409.336	NaN	NaN	NaN	NaN	NaN	NaN	NaN	NaN	NaN	NaN	NaN	NaN	NaN	451.4	NaN	NaN	NaN	NaN	NaN	NaN	NaN	NaN	NaN	NaN	NaN	NaN	NaN	418.099	NaN	NaN	NaN
D3YWX2	Ylpm1	Isoform of Q9R0I7, YLP motif-containing protein 1	22	241051	NaN	2302.26	NaN	1526.72	32695	4633.1	59993.9	2291.72	5962.47	NaN	NaN	NaN	7918.22	37406	NaN	NaN	NaN	NaN	NaN	NaN	786.769	3231.25	NaN	NaN	NaN	NaN	6399.15	21798.9	592.464	4531.67	530.267	NaN	985.015	463.015	1299.82	2011.44	NaN	NaN	NaN	NaN	2876.82	19519.5	1119.56	10480	14815.1
D3YWZ0;Q8C4V4	Fbxl3	Isoform of Q8C4V4, F-box/LRR-repeat protein 3 (Fragment);F-box/LRR-repeat protein 3	2	20143.98;48682.04	622.913	6956.23	NaN	3094.68	2696.29	3448.29	4281.51	3869.35	1845.68	NaN	NaN	NaN	NaN	1042.72	NaN	4990.38	496.977	3666.88	2965.65	6525.87	5267.11	4744.55	1499.67	NaN	NaN	NaN	NaN	151.992	266.554	4551.42	NaN	6012.35	2604.55	3930.53	3650.5	NaN	2292.98	646.891	367.701	NaN	2151.25	1359.71	11430.4	10883.6	11052
D3YX08;D3Z0I8;D3Z3Z2;D3Z7P2;Q3UBX0	Tmem109	Isoform of Q3UBX0, Transmembrane protein 109;Isoform of Q3UBX0, Transmembrane protein 109 (Fragment);Isoform of Q3UBX0, Transmembrane protein 109 (Fragment);Isoform of Q3UBX0, Transmembrane protein 109 (Fragment);Transmembrane protein 109	4	12325.36;22713;10479.09;8025.3;26306.14	107.625	NaN	386.188	NaN	NaN	NaN	1416.41	9704.7	3710.5	4066.38	5259.61	2337.56	4390.85	1909.49	NaN	NaN	NaN	NaN	NaN	NaN	675.277	4439.87	3557.82	4807.14	7404.5	4784.58	5073.24	5414.62	995.172	NaN	NaN	NaN	NaN	1158.94	2156.8	5652.27	2902.87	3830.34	5248.53	2642.26	2496.89	2214.64	13026.8	NaN	NaN
D3YX15;Q61153	Dio1	Isoform of Q61153, Iodothyronine deiodinase (Fragment);Type I iodothyronine deiodinase	5	24159.37;29568.41	13535.8	9653.21	3243.18	12364.9	9969.31	21135.4	27350.6	21927.8	31384.2	26850.7	22633.1	12427	17545.2	11143	26428.5	9138.24	3165.88	7672.8	8665.69	19259.3	22380	39694.4	28020.4	21374.9	17151.3	9220.24	9641.47	5158.57	7951.27	NaN	9365.26	5081.45	3863.43	11765.9	11880.9	13806.2	13722.4	12539.7	13084.2	4667.92	4504.61	NaN	26877.2	31840.3	NaN
D3YX27;Q9JIY5	Htra2	Isoform of Q9JIY5, Serine protease HTRA2, mitochondrial;Serine protease HTRA2, mitochondrial	8	45822.28;49348.43	3970.2	4333.06	7797.8	4716.61	2967.84	5129.72	4191.31	13061.4	5116.82	22777	34104.5	19098.8	19136.8	4924.08	1232.02	5091.9	3483.39	2202.42	3041.83	5486.4	4069.39	5960.99	4682.04	16024	32809.8	16508	15555.2	1976.09	2308.79	5053.68	2124.77	2704.17	2145.52	4121.55	2129.64	6369.81	5757.57	18047.7	25414.3	14885.3	13752.3	3122.08	28821.9	23261.2	26738.5
D3YXB7;D3YZN4;D3Z1Z1;Q3ULF4	Spg7	Isoform of Q3ULF4, Paraplegin;Isoform of Q3ULF4, Paraplegin;Isoform of Q3ULF4, Paraplegin;Paraplegin	11	82027.86;75003.3;86008.24;85996.19	2167.15	21148.8	10349.9	15473.8	3607.11	2717.37	3021.74	20152.4	4660.97	19640.1	15689.8	6202.04	3283.17	4863.8	1034.68	NaN	5176.07	NaN	2106.91	NaN	246.5	2204.52	4209.47	10944.8	18966.4	9110.3	4768.15	2933.04	1758.95	6967.09	4352.38	NaN	3408.28	711.447	932.089	701.58	4860.94	8104.84	22914.2	11317.2	7350.58	626.357	8646.42	16537.4	63957.4
D3YXK2;S4R1M2	Safb	Scaffold attachment factor B1;Isoform of D3YXK2, Scaffold attachment factor B1	16	105103.61;105316.85	6150.53	NaN	9260.07	NaN	NaN	15063.5	13908.7	38766.8	8457.07	6228.06	7139.88	3645.84	29699.1	116516	3663.98	NaN	6992.16	1793.21	5087.75	5250.33	5170.98	8731.81	7485.21	5340.35	5759.72	2571.75	21013.4	177168	5104.9	91041.3	NaN	25008.8	25422.6	9406.54	8573.72	11454.3	7488.44	7141.56	NaN	NaN	13400.5	94445.9	34640.1	30891.1	40305.5
D3YXN0;D3Z0D6;P61967	Ap1s1	Isoform of P61967, AP-1 complex subunit sigma-1A (Fragment);Isoform of P61967, AP-1 complex subunit sigma-1A (Fragment);AP-1 complex subunit sigma-1A	4	21987.43;17903.05;18732.97	975.493	NaN	804.509	NaN	NaN	12379.3	23656.1	10637	4000.26	NaN	NaN	NaN	NaN	NaN	2800.06	NaN	1738.64	5984	1373.58	6079.39	10878.8	15307.9	12398.4	NaN	NaN	NaN	NaN	NaN	NaN	NaN	NaN	4035.1	5754.09	13442.7	7465.89	12077.9	3496.06	NaN	1712.07	NaN	NaN	NaN	121874	235340	21562.8
D3YXN7;Q8BJU2	Tspan9	Isoform of Q8BJU2, Tetraspanin (Fragment);Tetraspanin-9	1	19105.81;26737.74	NaN	NaN	2585.08	NaN	NaN	NaN	NaN	NaN	NaN	NaN	3290.63	NaN	NaN	NaN	977.184	NaN	1946.78	NaN	NaN	NaN	NaN	2304.67	3214.63	8671.13	10677.9	2113.68	NaN	687.393	6446.54	NaN	2295.89	NaN	NaN	NaN	NaN	NaN	NaN	NaN	6067.74	NaN	1293.17	NaN	2885.78	1266.63	7995.93
D3YXP6;Q9D1G2	Pmvk	Isoform of Q9D1G2, Phosphomevalonate kinase;Phosphomevalonate kinase	3	17942.53;21915.79	10446.9	266282	12463.4	101687	67642.4	39419.5	32311.4	NaN	27611.1	11126.3	24607.8	10204.6	12417.1	NaN	18089.5	211694	18532.5	110536	58726	56312.5	44593	36512.9	24804.7	20193.1	11883.7	NaN	NaN	NaN	6528.8	151783	15042.6	49374.2	27423.5	12885.9	12314.1	9718.26	4822.92	6846.4	8687.75	NaN	11446.6	2806.78	79766.7	115984	NaN
D3YXS7;E9PYD1	Fam98c	Isoform of E9PYD1, Protein Fam98c (Fragment);Family with sequence similarity 98, member C	4	29502.96;37271.89	9318.52	49204.9	16552.5	69808.1	43700.2	55965.2	39811.1	106723	42573.3	22911.2	19883.4	18666.3	23459	34003.9	4369.12	48426.2	14199.7	39808.6	37301.7	42241.9	31382.9	25313.4	40554.8	18535.7	12904.5	8385.22	19867.8	16633.8	2534.56	23491.7	3624.57	17276.5	30876.8	30854.8	14998.5	25411.2	13026	9244.05	9546.84	9755.32	19491.9	4669.28	34309	26616.4	80466.5
D3YXX1;D3YY85;Q8BJZ0;Q8R5C8	Zmynd11	Isoform of Q8R5C8, Zinc finger MYND domain-containing protein 11;Isoform of Q8R5C8, Zinc finger MYND domain-containing protein 11;Isoform of Q8R5C8, Zinc finger MYND domain-containing protein 11;Zinc finger MYND domain-containing protein 11	4	70281.12;67308.59;64273.3;70837.67	1052.34	NaN	1262.83	NaN	NaN	1988.62	3360.22	4588.44	2127.74	NaN	NaN	NaN	2819.85	40533.2	502.915	NaN	NaN	NaN	NaN	NaN	NaN	NaN	NaN	NaN	1080.08	NaN	4952.04	38251.5	1628.07	NaN	1180.42	NaN	NaN	NaN	NaN	NaN	NaN	NaN	NaN	NaN	NaN	22695.5	4063.72	4749.58	NaN
D3YXZ3;O88448;Q91YS4	Klc2	Isoform of O88448, Kinesin light chain 2;Kinesin light chain 2;Isoform of O88448, Kinesin light chain 2	2	68176.64;66662.35;68419.9	NaN	NaN	NaN	3430.23	2073.8	NaN	356.548	NaN	NaN	NaN	NaN	NaN	NaN	NaN	NaN	NaN	NaN	1592.94	NaN	NaN	NaN	NaN	NaN	NaN	NaN	NaN	NaN	NaN	NaN	2505.61	NaN	864.163	1703.33	NaN	NaN	1264.89	NaN	NaN	NaN	NaN	NaN	NaN	44496.2	25582.7	NaN
D3YY02;D3Z4H6;P52912	Tia1	Isoform of P52912, Nucleolysin TIA-1;Isoform of P52912, Nucleolysin TIA-1;Nucleolysin TIA-1	3	23778.03;42682.9;42799.96	2132.22	23480.9	2622.72	12857.8	14129.5	19054.5	19303.5	15323.6	12429.9	4771.47	NaN	3792.57	9847.58	28877.4	1156.17	13422.7	2232.14	9696.38	9069.6	17927.3	16385.6	18077.9	11116.8	4476.72	3125.79	3659.69	8996.08	21967.3	1463.09	18958.4	NaN	7153.8	11471	19743.1	23282.7	35714.8	16898.5	6126.69	11216.9	6351.64	21707.6	32836.5	24647.7	29802.9	27343
D3YY09;D3YYC2;F6T9K1;G3UXH5;Q9D6N5	Drap1	Isoform of Q9D6N5, Dr1-associated corepressor;Isoform of Q9D6N5, Dr1-associated corepressor;Isoform of Q9D6N5, Dr1-associated corepressor;Isoform of Q9D6N5, Dr1-associated corepressor;Dr1-associated corepressor	1	23160.8;17587.41;19971.39;19893.81;22277.78	103.41	NaN	NaN	NaN	NaN	NaN	NaN	NaN	NaN	NaN	NaN	NaN	NaN	443.884	NaN	NaN	506.465	NaN	NaN	NaN	NaN	NaN	NaN	NaN	NaN	NaN	NaN	1827.24	NaN	NaN	241.334	NaN	NaN	NaN	NaN	NaN	NaN	NaN	NaN	NaN	NaN	3225.14	NaN	NaN	NaN
D3YY41;P42337	Pik3ca	Isoform of P42337, Phosphatidylinositol 3-kinase, catalytic, alpha polypeptide, isoform CRA_a;Phosphatidylinositol 4,5-bisphosphate 3-kinase catalytic subunit alpha isoform	4	110138.41;124412.08	1522.25	14502.8	NaN	7870.29	7475.42	10113.2	4047.55	2602.56	1757.88	1743.48	1364.27	NaN	NaN	34.2465	955.288	12019.9	1577.03	8583.32	4392.6	5686.35	4504.18	3473.21	3499.51	1127.35	25011.7	NaN	3179.67	NaN	NaN	7967.85	3172.9	6133.58	5663.85	5390.48	3327.99	5071.22	NaN	1403.57	NaN	NaN	3178.74	NaN	4912.23	14018.9	NaN
D3YY49;Q3UT41	Lipo2;Lipo3	Lipase	2	44801.77;44694.62	3091.99	NaN	5943.27	764.296	2451.36	3548.62	6208.06	6302.75	7027.5	3597.21	2138.96	655.838	1318.89	3696.11	6935.03	NaN	5191.07	3138.34	2455.18	4234.82	5285.38	11720.3	8713.24	5120.18	1734.59	1111.84	1234.42	941.531	1728.28	NaN	2040.45	NaN	2689.21	3464.88	3099.97	6212.46	4157.41	2781.78	2071.09	2154.97	3489.74	3574.34	5538.09	8009.76	NaN
D3YY50;F8WHX2;Q9D8X1	Cutc	Isoform of Q9D8X1, Copper homeostasis protein cutC homolog (Fragment);Isoform of Q9D8X1, Copper homeostasis protein cutC homolog;Copper homeostasis protein cutC homolog	5	27153.33;27888.28;29003.57	NaN	7203.03	NaN	6517.97	3265.83	3282.27	755.533	1660.07	NaN	NaN	NaN	NaN	NaN	NaN	122.526	13818.1	1378.12	8896.18	4456.14	4540.06	2737.64	1578.52	239.022	NaN	NaN	587.327	1156.25	NaN	47.9251	10846.9	886.491	6392.19	3267.28	2575.01	1347.28	1139.4	NaN	NaN	NaN	NaN	NaN	NaN	2930.62	4862.7	12892.6
D3YY94;Q00262;Q3TJ55;Q80W45	Stx2	Isoform of Q00262, Syntaxin-2 (Fragment);Syntaxin-2;Isoform of Q00262, Syntaxin-2;Isoform of Q00262, Syntaxin 2	1	9726.92;33177.83;33202.95;33176.84	2144.59	NaN	4584.78	NaN	NaN	616.461	1052.48	12341.1	2586.57	1712.1	941.426	NaN	NaN	NaN	NaN	NaN	NaN	NaN	NaN	NaN	NaN	NaN	1232.11	NaN	1958.38	485.467	NaN	NaN	NaN	NaN	8206.81	NaN	NaN	NaN	NaN	2409.96	2213.56	NaN	1819.5	5503.96	NaN	NaN	NaN	NaN	2354.21
D3YYA0;E9PU93;Q91X20	Ash2l	Isoform of Q91X20, Set1/Ash2 histone methyltransferase complex subunit ASH2;Isoform of Q91X20, Set1/Ash2 histone methyltransferase complex subunit ASH2;Set1/Ash2 histone methyltransferase complex subunit ASH2	2	56411.39;60170.73;68250.1	NaN	NaN	NaN	NaN	0.181866	1.48433	NaN	3.14233	NaN	NaN	NaN	NaN	NaN	1.80344	NaN	NaN	NaN	NaN	NaN	NaN	NaN	NaN	NaN	NaN	NaN	NaN	NaN	5.79337	0.0870916	NaN	0.489142	0.663554	1	0.974113	2.72259	NaN	NaN	NaN	NaN	NaN	NaN	2.17398	6.21363	NaN	0.832324
D3YYC3;G5E8N3;O88974;O88974-3;O88974-4	Setdb1	Isoform of O88974, Histone-lysine N-methyltransferase SETDB1;Isoform of O88974, Histone-lysine N-methyltransferase SETDB1;Histone-lysine N-methyltransferase SETDB1;Isoform of O88974, Isoform 3 of Histone-lysine N-methyltransferase SETDB1;Isoform of O88974, Isoform 4 of Histone-lysine N-methyltransferase SETDB1	2	144639.6;144538.5;144548.54;144548.54-3;144548.54-4	NaN	1929.89	NaN	1473.92	534.401	NaN	NaN	NaN	NaN	NaN	NaN	NaN	NaN	NaN	NaN	2700.6	NaN	864.925	NaN	897.791	NaN	581.656	NaN	NaN	NaN	NaN	NaN	3012.51	121.475	5147.97	701.489	3037.3	2536.52	1713.87	798.024	NaN	NaN	NaN	NaN	NaN	NaN	1312.31	12510.5	15221.1	8963.37
D3YYD1;Q3UTQ7	Prdm10	Isoform of Q3UTQ7, PR domain zinc finger protein 10;PR domain zinc finger protein 10	3	127872.72;133746.14	NaN	NaN	NaN	26.5084	NaN	NaN	NaN	NaN	NaN	NaN	NaN	NaN	5.16145	517.432	NaN	815.138	NaN	NaN	NaN	NaN	NaN	NaN	NaN	NaN	NaN	NaN	NaN	978.583	NaN	NaN	NaN	NaN	3532.29	608.967	NaN	NaN	NaN	NaN	NaN	NaN	NaN	2222.58	NaN	NaN	NaN
D3YYD6;Q9JJJ3	Aqp9	Isoform of Q9JJJ3, Aquaporin-9;Aquaporin-9	2	34808.78;31764.46	6935.43	NaN	18626.2	548.141	1019.58	4644.79	7736.4	23426.6	21645.8	20196.4	14915.5	2911.35	1164.61	2297.17	4180.04	NaN	5014.02	NaN	272.366	2494.05	4677.05	17980.9	17941.3	18282.3	17442.7	6973.97	3673.65	NaN	2193.85	NaN	8343.71	491.372	1151.35	4634.76	4948.72	14588	14661	17255.1	16185.9	7205.16	3523.37	5032.56	15013.8	14725.5	29594.6
D3YYI3;D3Z3Z8;P60898	Polr2i	Isoform of P60898, DNA-directed RNA polymerase subunit;Isoform of P60898, DNA-directed RNA polymerase II subunit RPB9 (Fragment);DNA-directed RNA polymerase II subunit RPB9	2	12034.46;9642.73;14523.2	NaN	729.446	NaN	NaN	NaN	NaN	NaN	NaN	NaN	NaN	NaN	NaN	NaN	4227.22	NaN	NaN	NaN	NaN	NaN	NaN	NaN	NaN	NaN	NaN	NaN	NaN	282.433	4297.41	NaN	286.838	NaN	NaN	NaN	NaN	NaN	NaN	NaN	NaN	NaN	NaN	NaN	6646.72	NaN	NaN	NaN
D3YYL1;Q921K9;Q921K9-2;Q9CXE2;Q9CXE2-2	Bcl7b;Bcl7b;Bcl7b;Bcl7a;Bcl7a	Isoform of Q921K9, B-cell CLL/lymphoma 7 protein family member B;B-cell CLL/lymphoma 7 protein family member B;Isoform of Q921K9, Isoform 2 of B-cell CLL/lymphoma 7 protein family member B;B-cell CLL/lymphoma 7 protein family member A;Isoform of Q9CXE2, Isoform 2 of B-cell CLL/lymphoma 7 protein family member A	2	16087.97;22238.33;22238.33-2;22780.82;22780.82-2	NaN	NaN	465.222	230.074	416.212	346.793	252.936	NaN	146.857	NaN	NaN	NaN	2158.32	34491.6	NaN	537.647	NaN	NaN	NaN	NaN	NaN	NaN	NaN	NaN	NaN	NaN	193.445	29691.1	149.003	666.545	NaN	NaN	971.034	575.043	NaN	234.562	NaN	NaN	NaN	NaN	NaN	18552.2	NaN	NaN	NaN
D3YYN7;Q6PIE5	Atp1a2	Isoform of Q6PIE5, Sodium/potassium-transporting ATPase subunit alpha-2;Sodium/potassium-transporting ATPase subunit alpha-2	1	103586;112217.31	NaN	NaN	NaN	34707.7	28850.2	16523.8	9762.48	NaN	NaN	NaN	NaN	NaN	NaN	NaN	NaN	6701.54	NaN	28352.8	19288.4	26662.4	6773.51	NaN	NaN	NaN	NaN	NaN	NaN	NaN	NaN	NaN	NaN	27453.7	19475.2	8929.25	4552.04	NaN	NaN	NaN	NaN	NaN	NaN	NaN	14703.8	3513.94	6499.32
D3YYN8;E9PVY0;H7BX44;Q3UU96;Q3UU96-2	Cdc42bpa	Isoform of Q3UU96, Non-specific serine/threonine protein kinase;Isoform of Q3UU96, Non-specific serine/threonine protein kinase;Isoform of Q3UU96, Non-specific serine/threonine protein kinase;Serine/threonine-protein kinase MRCK alpha;Isoform of Q3UU96, Isoform 2 of Serine/threonine-protein kinase MRCK alpha	1	192678.8;196920.76;185785.02;195536.18;195536.18-2	1826.68	NaN	2108.06	NaN	198.955	185.293	125.027	1562.94	98.4655	106.94	NaN	NaN	NaN	NaN	NaN	NaN	NaN	NaN	NaN	182.187	NaN	66.7108	NaN	NaN	54.5634	NaN	NaN	NaN	NaN	NaN	NaN	NaN	NaN	NaN	5007.02	NaN	1691.89	717.949	476.963	36.053	96.933	NaN	132.573	0.546393	NaN
D3YYP5;E9Q5V3;Q9Z2D3	Dfna5;Dfna5;Gsdme	Isoform of Q9Z2D3, Non-syndromic hearing impairment protein 5 homolog;Isoform of Q9Z2D3, Non-syndromic hearing impairment protein 5 homolog;Gasdermin-E	4	44277.57;46839.64;56630.76	NaN	4540.5	NaN	NaN	NaN	NaN	NaN	NaN	NaN	NaN	NaN	NaN	NaN	NaN	3405.38	3064.05	59659.1	NaN	NaN	NaN	NaN	NaN	NaN	NaN	NaN	NaN	NaN	NaN	NaN	33106.6	NaN	3572.27	2560.89	NaN	NaN	NaN	NaN	NaN	NaN	NaN	NaN	NaN	55264.2	24018.3	67550.8
D3YYR5;D3Z5U5;Q9Z256;Q9Z257	P2rx4	Isoform of Q9JJX6, P2X purinoceptor;Isoform of Q9JJX6, P2X purinoceptor;Isoform of Q9JJX6, P2X purinoceptor;Isoform of Q9JJX6, P2X purinoceptor	2	38139.63;41323.38;40308.25;43492	NaN	NaN	NaN	NaN	NaN	NaN	NaN	NaN	6842.74	3616.99	NaN	NaN	NaN	NaN	NaN	NaN	NaN	NaN	NaN	NaN	NaN	9008.88	4112.57	NaN	NaN	NaN	NaN	NaN	354.163	NaN	NaN	NaN	NaN	3454.95	NaN	12384.9	8195.03	3265.35	2954.42	NaN	NaN	3890.14	NaN	NaN	NaN
D3YYS6;E9Q3B9;O35678	Mgll	Isoform of O35678, Monoglyceride lipase;Isoform of O35678, Monoglyceride lipase;Monoglyceride lipase	18	36654.29;35256.75;33387.5	202798	70092.2	81302.1	23643.1	34568.6	81447.9	93325.4	117550	73140.7	48562	33642.2	35012.2	36666.5	18365.1	327686	53879.9	91957.2	21947.3	39928	90836.5	78738.8	100894	64430.9	42827.9	31594.5	25834.5	24721.8	8419.82	248378	45330	36396.9	20311.9	23630.9	59600.3	64035.3	65529	46834.1	24417.4	19856.9	12687.5	19829.7	4938.39	93820.1	98276.4	74910.1
D3YYS7;D3Z478;Q9D0L8;Q9D0L8-2;Q9D0L8-3	Rnmt	Isoform of Q9D0L8, mRNA cap guanine-N7 methyltransferase (Fragment);Isoform of Q9D0L8, mRNA cap guanine-N7 methyltransferase (Fragment);mRNA cap guanine-N7 methyltransferase;Isoform of Q9D0L8, Isoform 2 of mRNA cap guanine-N7 methyltransferase;Isoform of Q9D0L8, Isoform 3 of mRNA cap guanine-N7 methyltransferase	3	27097.36;22889.55;53291.35;53291.35-2;53291.35-3	NaN	14981.8	NaN	15834.6	10520.3	10745.4	3750.84	NaN	NaN	NaN	NaN	NaN	NaN	1219.07	NaN	6162.2	NaN	19846.7	13888.3	14824.3	8040.52	NaN	NaN	NaN	NaN	NaN	NaN	NaN	842.991	22299.9	2357.49	11820.1	5074.87	4203.91	2830.59	2452.02	NaN	NaN	NaN	NaN	1952.93	2275.35	6634.1	NaN	265503
D3YYT0;P15116	Cdh2	Isoform of P15116, Cadherin-2;Cadherin-2	13	93857.42;99796.36	8513.4	NaN	14390.2	1084.45	2034.67	5102.6	6345.08	22518.6	14502.2	13657.6	12458.9	3083.75	3300.06	3008.62	3839.39	NaN	4357.25	NaN	781.974	2070.91	5678.83	14131.6	10755.8	13875.6	14509.6	7875.9	4842.46	5289.24	4053.43	NaN	6562.52	531.225	1947.97	3695.43	5360.61	15770.6	13998.4	12664.5	13621.7	7101.48	2353.38	2936.33	9822.53	8280.92	29621.3
D3YYT1;Q922P9	Glyr1	Isoform of Q922P9, Putative oxidoreductase GLYR1;Putative oxidoreductase GLYR1	15	60435.36;59715.51	2401.06	NaN	2795.72	NaN	123.053	1490.8	955.745	2809.46	1839.52	1512.49	2266.99	1341.51	4552.98	33398.6	142.783	NaN	753.364	146.342	NaN	46.7913	NaN	2632.97	902.112	1654.68	NaN	1169.77	4570.14	32724.3	850.433	NaN	1022.03	NaN	360.908	1293.25	683.034	1509.94	1330.72	216.343	2184.3	306.561	1062.43	28420	12119.7	13633.3	NaN
D3YYU4;D3Z3L3;D3Z3L3;E9PV98	Trim5;Trim12c;Trim5	Isoform of E9PV98, Protein Trim5;Tripartite motif-containing 12C;Tripartite motif-containing 5	2	56624.35;57792.95;57792.95;57761.8	1308.67	8490.88	320.287	3793.48	3743.9	5407.1	5299.25	8413.88	6048.63	2160.88	1937.74	1448.72	3035.92	5636.92	1010.86	5341.84	1395.9	5306.06	2811.4	3729	3966.74	5863.69	6337.16	2432.33	1227.84	891.413	2032.48	4145.79	609.307	6279.27	NaN	3739.2	3882.87	8672.81	1082.36	10063.1	4031.84	NaN	2942.35	996.481	6806.15	1775.37	18323	14289.4	12806.9
D3YYW8;Q91V81;Q91V81-2	Rbm42	Isoform of Q91V81, RNA-binding protein 42;RNA-binding protein 42;Isoform of Q91V81, Isoform 2 of RNA-binding protein 42	4	47214.33;50235.85;50235.85-2	9679.81	NaN	4479.37	NaN	5553.34	7941.21	8164.19	NaN	8435.83	5839.42	3051.96	2699.69	12299.3	54123.6	1837.82	NaN	NaN	NaN	NaN	NaN	NaN	8903.28	NaN	11174.5	8302.18	2961.73	16783.6	58850.8	7073.69	NaN	4921.89	NaN	NaN	NaN	NaN	7987.02	NaN	NaN	5217.26	NaN	4000.51	35481.9	NaN	10665.5	NaN
D3YYX8;D3Z2E9;D3Z7G3;Q9D882	2010107G23Rik;2010107G23Rik;2010107G23Rik;Fam241b	Isoform of Q9D882, Protein 2010107G23Rik (Fragment);Isoform of Q9D882, Protein 2010107G23Rik (Fragment);Isoform of Q9D882, Protein 2010107G23Rik (Fragment);Protein FAM241B	3	10956.46;13454.15;10843.3;13118.08	NaN	NaN	NaN	2025.41	2286.86	6426.75	7742.33	7113.56	10840.2	5081.87	8182.17	7105.04	7577.28	4510.79	NaN	NaN	NaN	NaN	2251.1	5089.55	6987.31	16495.6	10118.9	4573.27	5625.45	NaN	5079.05	1569.28	985.718	NaN	2252.35	2389.44	5844.28	15443.6	16002.4	24648	10852.3	7973.92	5261.77	2211.88	7017.79	3624.77	2999.29	NaN	2683.82
D3YZ08;O35144;O35144-2	Terf2	Isoform of O35144, Telomeric repeat-binding factor 2;Telomeric repeat-binding factor 2;Isoform of O35144, Isoform 2 of Telomeric repeat-binding factor 2	4	60176.17;60263.25;60263.25-2	2003.97	NaN	731.734	NaN	NaN	NaN	NaN	NaN	NaN	3358.46	NaN	NaN	1586.8	25064.3	NaN	NaN	NaN	NaN	NaN	NaN	NaN	1609.84	NaN	NaN	17683.5	NaN	NaN	27525.5	NaN	NaN	1774.63	NaN	NaN	804.791	NaN	3216.05	1870	NaN	NaN	NaN	NaN	43467.4	NaN	NaN	NaN
D3YZ09;Q9CY66;Q9CY66-2;Q9CY66-3	Gar1	Isoform of Q9CY66, H/ACA ribonucleoprotein complex subunit 1 (Fragment);H/ACA ribonucleoprotein complex subunit 1;Isoform of Q9CY66, Isoform 2 of H/ACA ribonucleoprotein complex subunit 1;Isoform of Q9CY66, Isoform 3 of H/ACA ribonucleoprotein complex subunit 1	6	20447.78;23474.04;23474.04-2;23474.04-3	4505.55	NaN	3395.5	NaN	NaN	NaN	957.046	NaN	3107.06	NaN	1326.92	8968.07	10784.9	34753.6	65.7846	NaN	1641.6	NaN	NaN	NaN	NaN	NaN	NaN	13319.5	NaN	522.416	13215.1	33503	374.546	NaN	853.6	NaN	NaN	NaN	NaN	NaN	954.921	62292.1	870.436	71067.6	NaN	94760.5	7515.47	8992.7	8126.86
D3YZ54	Hacl1	Isoform of Q9QXE0, 2-hydroxyacyl-CoA lyase 1	29	60996.1	29669.7	157653	61622.2	119050	81514.3	72724.2	69226.4	80436.8	113183	156728	165379	142780	178657	57890.2	32652.2	138073	67731.3	130881	90150.9	83530.9	66908.6	95999.4	99911.1	135217	159787	106389	154997	39235.9	29240.5	59774.6	42172.6	51412.6	33213.3	36544.2	36175.7	72863.8	74015.9	119891	136990	82533.7	123883	26237	320734	343482	361388
D3YZ60;Q9CYZ6	2810428I15Rik;Rex1bd	Isoform of Q9CYZ6, Protein 2810428I15Rik;Required for excision 1-B domain-containing protein	6	16738.98;18706.2	1073.59	33671.7	1375.36	21933.9	15241.4	13181.7	6271.85	9973.67	1050.91	NaN	NaN	251.175	1304.46	NaN	4633.56	24920.9	6084.82	27343.5	11269.7	19388.8	10346.3	6197.29	1808.94	305.227	NaN	NaN	NaN	NaN	997.731	37071	4985.53	21463.2	15359.9	12319.3	6279.78	4590	798.633	614.034	NaN	NaN	2760.38	655.078	8323.18	16976.6	21346
D3YZ89;D3Z5W5;F8WI92;Q99MB2	Mtfr1	Isoform of Q99MB2, Mitochondrial fission regulator 1 (Fragment);Isoform of Q99MB2, Mitochondrial fission regulator 1 (Fragment);Isoform of Q99MB2, Mitochondrial fission regulator 1;Mitochondrial fission regulator 1	1	18590.15;9197.7;6389.69;35905.09	NaN	NaN	NaN	NaN	NaN	NaN	NaN	NaN	NaN	3161.1	2842.19	526.141	NaN	NaN	NaN	NaN	NaN	NaN	NaN	NaN	NaN	NaN	NaN	1426.06	2544.38	NaN	984.855	NaN	NaN	NaN	NaN	NaN	NaN	NaN	NaN	NaN	NaN	743.17	2733.41	NaN	NaN	NaN	NaN	NaN	NaN
D3YZA1;D3Z7T7;E9PW20;Q9CY57;Q9CY57-2;Q9CY57-3;Q9CY57-4;Q9CY57-5	Chtop	Isoform of Q9CY57, Chromatin target of PRMT1 protein (Fragment);Isoform of Q9CY57, Chromatin target of PRMT1 protein (Fragment);Isoform of Q9CY57, Chromatin target of PRMT1 protein;Chromatin target of PRMT1 protein;Isoform of Q9CY57, Isoform 2 of Chromatin target of PRMT1 protein;Isoform of Q9CY57, Isoform 3 of Chromatin target of PRMT1 protein;Isoform of Q9CY57, Isoform 4 of Chromatin target of …	1	13547.99;20880.48;22106.65;26584.85;26584.85-2;26584.85-3;26584.85-4;26584.85-5	NaN	NaN	NaN	NaN	NaN	NaN	NaN	NaN	NaN	NaN	NaN	NaN	NaN	3321.66	NaN	NaN	NaN	NaN	NaN	NaN	NaN	NaN	NaN	NaN	NaN	NaN	NaN	248.481	NaN	NaN	NaN	NaN	NaN	NaN	NaN	NaN	NaN	NaN	NaN	NaN	NaN	3549.27	NaN	NaN	NaN
D3YZC7;D3YZC8;Q8R3B7	Brd8	Isoform of Q8R3B7, Bromodomain-containing protein 8;Isoform of Q8R3B7, Bromodomain-containing protein 8;Bromodomain-containing protein 8	3	95686.09;102870.34;102610.04	NaN	NaN	NaN	NaN	NaN	NaN	NaN	NaN	NaN	NaN	NaN	NaN	NaN	6537.62	NaN	NaN	NaN	NaN	NaN	NaN	NaN	NaN	NaN	NaN	NaN	NaN	NaN	6938.26	NaN	NaN	NaN	NaN	NaN	NaN	NaN	NaN	NaN	NaN	NaN	NaN	NaN	4156.84	NaN	NaN	NaN
D3YZC9;D3YZD0;E9Q4Q2;Q64213;Q64213-2;Q64213-3	Sf1	Isoform of Q64213, Splicing factor 1;Isoform of Q64213, Splicing factor 1;Isoform of Q64213, Splicing factor 1;Splicing factor 1;Isoform of Q64213, Isoform CW17E of Splicing factor 1;Isoform of Q64213, Isoform 3 of Splicing factor 1	8	61755.78;68679.95;59699;70402.99;70402.99-2;70402.99-3	386.566	4835.36	NaN	2913.91	3112.16	5951	NaN	10185.5	NaN	NaN	NaN	NaN	1957.9	13716.8	NaN	7495.34	1367.02	6605.32	3840.16	5011.2	3627.78	21367.3	2220.16	NaN	NaN	24441.4	NaN	14991.2	NaN	3055.52	NaN	NaN	3238.65	1016.55	1382.89	NaN	NaN	NaN	NaN	NaN	NaN	10450.2	7281.15	5481.46	12575
[truncated: 6,285 more rows]

## Sheet: Liver_Lipidome_pmol
feature	class	A-1	A-2	A-3	A-4	A-5	A-6	A-7	A-8	A-9	A-10	A-11	A-12	A-13	A-14	A-TL	B-1	B-2	B-3	B-4	B-5	B-6	B-7	B-8	B-9	B-10	B-11	B-12	B-13	B-14	B-TL	C-1	C-2	C-3	C-4	C-5	C-6	C-7	C-8	C-9	C-10	C-11	C-12	C-13	C-14	C-TL
[truncated: 411 more rows]

## Sheet: Liver_Lipidome_molp
feature	class	A-1	A-2	A-3	A-4	A-5	A-6	A-7	A-8	A-9	A-10	A-11	A-12	A-13	A-14	A-TL	B-1	B-2	B-3	B-4	B-5	B-6	B-7	B-8	B-9	B-10	B-11	B-12	B-13	B-14	B-TL	C-1	C-2	C-3	C-4	C-5	C-6	C-7	C-8	C-9	C-10	C-11	C-12	C-13	C-14	C-TL
[truncated: 411 more rows]

[truncated: 7 more sheets: NormalizedProfiles_Proteome, NormalizedProfiles_Lipidome, O1(stats)_Proteome, O1(stats)_Lipidome, Lipid_Information, LipidClass_Data, Imputed_TotalLysate_Lipidome]
