# Supplementary material for: C-COMPASS: a user-friendly neural network tool profiles cell compartments at protein and lipid levels
Source: Nat Methods. 2025 Dec 4;23(1):118–30. doi: 10.1038/s41592-025-02880-3 (PMC12791020; doi:10.1038/s41592-025-02880-3)
Supplement: Supplementary file 10 — R code with all important parameters used for BANDLE analysis. [file 41592_2025_2880_MOESM10_ESM.rmd]

---
title: "R Notebook"
output:
  html_document:
    df_print: paged
---
# import libraries

```{r message=FALSE}
library(tidyverse)
library(bandle)
```

# import data

```{r}
sim_data <- read.delim("sim_08_16/sim_Fractionation_08_16.txt") %>% mutate(Marker = if_else(Marker== "","unknown",Marker))
row.names(sim_data) <- sim_data$ProteinName

head(sim_data)
```

```{r}
names(sim_data)
```

# split data per condition to scale

```{r}
replicates <- c("Rep1","Rep2","Rep3")
replicates
```

## condition 1 - scaling

```{r}
con1 <- sim_data %>% dplyr::select(-contains(c("Con2","Amount")))
names(con1)
```

```{r warning=FALSE}
con1_scaled <- data.frame(ProteinName =con1$ProteinName, Gene =con1$GeneName, markers = con1$Marker)

scaling <- function(x, ...) {(x - min(x, ...)) / (max(x, ...) - min(x, ...))}


for(i in 1:length(replicates)){
  x <- con1 %>% dplyr::select(contains(replicates[i]))
  y <- apply(x, 1, scaling,na.rm = T) %>% data.frame() %>%  data.table::transpose()
  rownames(y) <- row.names(x)
  colnames(y) <- colnames(x)
  con1_scaled  <- cbind(con1_scaled, y)
}

row.names(con1_scaled) <- con1_scaled$ProteinName
con1_scaled2 <- con1_scaled %>%  replace(is.na(.), 0)
head(con1_scaled2)

```

## condition 2 - scaling

```{r}
con2 <- sim_data %>% dplyr::select(-contains(c("Con1","Amount")))
names(con2)
```

```{r warning=FALSE}
con2_scaled <- data.frame(ProteinName =con2$ProteinName, Gene =con2$GeneName, markers = con2$Marker)

scaling <- function(x, ...) {(x - min(x, ...)) / (max(x, ...) - min(x, ...))}


for(i in 1:length(replicates)){
  x <- con2 %>% dplyr::select(contains(replicates[i]))
  y <- apply(x, 1, scaling,na.rm = T) %>% data.frame() %>%  data.table::transpose()
  rownames(y) <- row.names(x)
  colnames(y) <- colnames(x)
  con2_scaled  <- cbind(con2_scaled, y)
}

row.names(con2_scaled) <- con2_scaled$ProteinName
con2_scaled2 <- con2_scaled %>%  replace(is.na(.), 0)
head(con2_scaled2)
```

# create 1 MSnSet for each replicate of each condition

```{r}
rep1_con1 <- con1_scaled2 %>%dplyr::select(-contains(c("rep2", "rep3"))) %>% readMSnSet2(ecol=4:19)
## adding phenoData
rep1_con1$replicate <- rep("1", times = 16)
rep1_con1$fraction<- 1:16
rep1_con1$group <- rep("con1", times = 16)


head(pData(rep1_con1))
dim(rep1_con1)
```

```{r}
rep2_con1 <- con1_scaled2 %>%dplyr::select(-contains(c("rep1", "rep3"))) %>% readMSnSet2(ecol=4:19)
## adding phenoData
rep2_con1$replicate <- rep("2", times = 16)
rep2_con1$fraction<- 1:16
rep2_con1$group <- rep("con1", times = 16)

head(pData(rep2_con1))
dim(rep2_con1)
```

```{r}
rep3_con1 <- con1_scaled2 %>%dplyr::select(-contains(c("rep1", "rep2"))) %>% readMSnSet2(ecol=4:19)
## adding phenoData
rep3_con1$replicate <- rep("3", times = 16)
rep3_con1$fraction<- 1:16
rep3_con1$group <- rep("con1", times = 16)

head(pData(rep3_con1))
dim(rep3_con1)
```

```{r}
rep1_con2 <- con2_scaled2 %>%dplyr::select(-contains(c("rep2", "rep3"))) %>% readMSnSet2(ecol=4:19)
## adding phenoData
rep1_con2$replicate <- rep("1", times = 16)
rep1_con2$fraction<- 1:16
rep1_con2$group <- rep("con2", times = 16)

head(pData(rep1_con2))
dim(rep1_con2)
```

```{r}
rep2_con2 <- con2_scaled2 %>%dplyr::select(-contains(c("rep1", "rep3"))) %>% readMSnSet2(ecol=4:19)
## adding phenoData
rep2_con2$replicate <- rep("2", times = 16)
rep2_con2$fraction<- 1:16
rep2_con2$group <- rep("con2", times = 16)

head(pData(rep2_con2))
dim(rep2_con2)
```
```{r}
rep3_con2 <- con2_scaled2 %>%dplyr::select(-contains(c("rep1", "rep2"))) %>% readMSnSet2(ecol=4:19)
## adding phenoData
rep3_con2$replicate <- rep("3", times = 16)
rep3_con2$fraction<- 1:16
rep3_con2$group <- rep("con2", times = 16)

head(pData(rep3_con2))
dim(rep3_con2)
```

# combine data
this function access common features and also remove the unshared ones, creating a MSnSet object

```{r}
all <- commonFeatureNames(c(rep1_con1, rep2_con1,rep3_con1,
                            rep1_con2, rep2_con2,rep3_con2
                            ))
```


## check data by PCA

```{r}
## create a character vector of title names for the plots
plot_id <- c("rep1_con1", "rep2_con1","rep3_con1",
                            "rep1_con2", "rep2_con2","rep3_con2")

## Let's set the stock colours of the classes to plot to be transparent
setStockcol(NULL)
setStockcol(paste0(getStockcol(), "90"))

## plot the data
par(mfrow = c(2,3))
for (i in seq(all))
    plot2D(all[[i]], main = plot_id[i])
addLegend(all[[4]], where = "bottomright", cex = .75)
```

# prep for bandle
## extract number of markers
```{r}
mrkCl <- getMarkerClasses(all[[1]], fcol = "markers")
mrkCl
```

## fit a non-parametric regression to the profiles
### matrix of priors


```{r}
K <- length(mrkCl)
pc_prior <- matrix(NA, ncol = 3, K)
pc_prior[seq.int(1:K), ] <- matrix(rep(c(1, 60, 100),
                                       each = K), ncol = 3)
head(pc_prior)

gpParams <- lapply(all,
                   function(x) fitGPmaternPC(x, hyppar = pc_prior))

par(mfrow = c(2, 3))
plotGPmatern(all[[1]], gpParams[[1]])
```


# setting priors


```{r}
set.seed(1)
dirPrior = diag(rep(1, K)) + matrix(0.001, nrow = K, ncol = K)
predDirPrior <- prior_pred_dir(object = all[[1]],
                               dirPrior = dirPrior,
                               q = 15)
predDirPrior$meannotAlloc #The mean number of relocalisations
```

```{r}
predDirPrior$tailnotAlloc # prior probability that more than q differential localisations are expected
```

```{r}
hist(predDirPrior$priornotAlloc, col = getStockcol()[1])
```

#setting up bandle

```{r eval=FALSE, include=FALSE}
set1 <- list(all[[1]],all[[2]],all[[3]]) #cond1
set2 <- list(all[[4]],all[[5]],all[[6]]) # cond2

start.time <- Sys.time()
bandleres <- bandle(objectCond1 = set1,
                    objectCond2 = set2,
                    numIter = 4000,       # usually 10,000 # minimum recommended 1000
                    burnin = 400L,        # usually 5,000 # 10% of number of iterations
                    thin = 5L,          # usually 20
                    gpParams = gpParams,
                    pcPrior = pc_prior,
                    numChains = 9
                    
                    ,     # usually >=4
                    dirPrior = dirPrior,
                    seed = 1)
end.time <- Sys.time()
time.taken <- end.time - start.time
time.taken
```


```{r}
par(mfrow = c(2, 2))
out <- plotConvergence(bandleres)
```

```{r}
summaries(bandleres)
```

```{r}
bandleres2 <- bandleProcess(bandleres)
```

```{r}
res <- summaries(bandleres2)
length(res)
```

```{r}
str(res[[1]])
```
```{r}
posteriorEstimates(res[[1]])
```
```{r}
pe1 <- posteriorEstimates(res[[1]])
pe2 <- posteriorEstimates(res[[2]])

head(pe2)
```
```{r}
write.csv(pe1, "cond1_allocation_9chains_4k.csv")
write.csv(pe2, "cond2_allocation_9chains_4k.csv")
```


# allocations by bandle
```{r}
alloc1 <- pe1$bandle.allocation
alloc2 <- pe2$bandle.allocation

par(mfrow = c(1, 2), oma = c(6,2,2,2))
barplot(table(alloc1), col = getStockcol()[2],
        las = 2, main = "Protein allocation: cond1")
barplot(table(alloc2), col = getStockcol()[2],
        las = 2, main = "Protein allocation: cond2")
```


```{r}
par(mfrow = c(1, 2), oma = c(6, 2, 2, 2))
boxplot(pe1$bandle.probability ~ pe1$ bandle.allocation, 
        col = getStockcol()[2], xlab = "",
        ylab = "BANDLE probability (mean)",
        las = 2, main = "cond1: Probability distribution\n by allocation class")
boxplot(pe2$bandle.probability ~ pe1$ bandle.allocation, 
        col = getStockcol()[2], xlab = "", ylab = "",
        las = 2, main = "cond2: Probability distribution\n by allocation class")
```


```{r}
pe_alloc1 <- pe1$bandle.probability
pe_alloc2 <- pe1$bandle.probability
```

```{r}
bjoint_cond1 <- bandleJoint(summaries(bandleres2)[[1]])
write.csv(bjoint_cond1, "cond1_compartment_prob_9chains_4k.csv")
View(bjoint_cond1)
```


```{r}
bjoint_cond2 <- bandleJoint(summaries(bandleres2)[[2]])
write.csv(bjoint_cond2, "cond2_compartment_prob_9chains_4k.csv")
View(bjoint_cond2)
```

```{r}
sessionInfo()
```
