# Supplementary material for: C-COMPASS: a user-friendly neural network tool profiles cell compartments at protein and lipid levels
Source: Nat Methods. 2025 Dec 4;23(1):118–30. doi: 10.1038/s41592-025-02880-3 (PMC12791020; doi:10.1038/s41592-025-02880-3)
Supplement: Supplementary file 14 — Simulated fractionation dataset for eight compartments across 16 fractions. [file 41592_2025_2880_MOESM14_ESM.txt]

ProteinName	GeneName	Con1_Rep1_Fr01	Con1_Rep1_Fr02	Con1_Rep1_Fr03	Con1_Rep1_Fr04	Con1_Rep1_Fr05	Con1_Rep1_Fr06	Con1_Rep1_Fr07	Con1_Rep1_Fr08	Con1_Rep1_Fr09	Con1_Rep1_Fr10	Con1_Rep1_Fr11	Con1_Rep1_Fr12	Con1_Rep1_Fr13	Con1_Rep1_Fr14	Con1_Rep1_Fr15	Con1_Rep1_Fr16	Con1_Rep2_Fr01	Con1_Rep2_Fr02	Con1_Rep2_Fr03	Con1_Rep2_Fr04	Con1_Rep2_Fr05	Con1_Rep2_Fr06	Con1_Rep2_Fr07	Con1_Rep2_Fr08	Con1_Rep2_Fr09	Con1_Rep2_Fr10	Con1_Rep2_Fr11	Con1_Rep2_Fr12	Con1_Rep2_Fr13	Con1_Rep2_Fr14	Con1_Rep2_Fr15	Con1_Rep2_Fr16	Con1_Rep3_Fr01	Con1_Rep3_Fr02	Con1_Rep3_Fr03	Con1_Rep3_Fr04	Con1_Rep3_Fr05	Con1_Rep3_Fr06	Con1_Rep3_Fr07	Con1_Rep3_Fr08	Con1_Rep3_Fr09	Con1_Rep3_Fr10	Con1_Rep3_Fr11	Con1_Rep3_Fr12	Con1_Rep3_Fr13	Con1_Rep3_Fr14	Con1_Rep3_Fr15	Con1_Rep3_Fr16
Prot539	Gene539	0.0	0.0	0.0	25.0	185.0	771.0	2009.0	5752.0	13111.0	6081.0	2586.0	851.0	399.0	337.0	0.0	0.0	0.0	0.0	0.0	0.0	1045.0	613.0	1556.0	5585.0	4856.0	6096.0	6723.0	1209.0	964.0	0.0	0.0	0.0	0.0	0.0	0.0	0.0	113.0	832.0	2766.0	1175.0	10849.0	6324.0	594.0	961.0	171.0	0.0	63.0	0.0
Prot683	Gene683	0.0	0.0	0.0	0.0	0.0	0.0	100.0	70.0	1890.0	1573.0	9412.0	946.0	10890.0	9457.0	589.0	471.0	0.0	0.0	0.0	0.0	0.0	0.0	1.0	111.0	1620.0	6783.0	2819.0	2434.0	12082.0	5547.0	1294.0	1678.0	0.0	0.0	0.0	0.0	0.0	0.0	0.0	467.0	553.0	4419.0	4383.0	9405.0	10776.0	3607.0	2214.0	2453.0
Prot1346	Gene1346	529.0	45.0	3828.0	6048.0	10950.0	12248.0	17251.0	3367.0	1404.0	660.0	271.0	471.0	0.0	0.0	0.0	0.0	111.0	1670.0	1525.0	6854.0	4641.0	6632.0	9400.0	3981.0	530.0	977.0	0.0	0.0	0.0	0.0	0.0	0.0	43.0	2494.0	6407.0	4613.0	4146.0	10664.0	1352.0	1493.0	2638.0	584.0	567.0	97.0	0.0	0.0	0.0	0.0
Prot3235	Prot3235	97.5	280.75	2914.5	2258.75	2197.75	987.75	872.25	114.75	1800.75	7735.5	10169.25	1629.75	8035.5	3305.25	464.25	187.5	284.0	1139.25	2196.75	1657.0	258.0	1251.5	661.25	836.75	1754.25	1507.5	6184.5	4907.25	8085.0	1428.75	879.75	264.0	171.75	695.0	437.25	1038.75	1701.75	1134.0	308.75	220.0	1448.0	2312.25	8470.5	3114.0	6003.75	488.25	2042.25	355.5
Prot3542	Prot3542	3924.25	1168.5	913.75	827.0	713.25	51.75	0.0	0.0	0.0	295.5	454.5	1610.25	3080.25	5577.75	1100.25	4489.5	2869.0	2263.0	163.75	12.25	274.5	248.5	136.25	27.25	0.0	234.0	143.25	459.0	9150.75	6876.0	1749.0	3039.0	4127.25	2463.25	107.75	1010.25	240.25	137.75	1.25	0.0	87.0	673.5	501.0	849.75	503.25	4428.0	1044.75	5598.75
Prot385	Gene385	107.0	1086.0	1272.0	1553.0	6772.0	8751.0	2107.0	1584.0	3029.0	1637.0	518.0	133.0	0.0	0.0	0.0	0.0	170.0	142.0	171.0	5207.0	1565.0	10091.0	6210.0	4203.0	4949.0	1014.0	0.0	76.0	0.0	0.0	0.0	0.0	9.0	680.0	1831.0	3004.0	3974.0	8074.0	12470.0	4894.0	1686.0	718.0	40.0	0.0	0.0	0.0	0.0	0.0
Prot2096	Prot2096	3431.25	140.25	2952.0	1281.75	304.5	0.0	150.25	189.5	434.25	506.5	1833.25	4129.75	1483.75	767.0	425.0	180.75	7814.25	8215.5	5014.5	6257.25	213.75	93.75	0.0	196.25	496.5	710.5	1909.0	4144.25	3717.25	949.75	245.75	42.0	7954.5	290.25	2925.0	1413.75	785.25	0.0	54.25	64.25	900.5	38.5	2143.25	3275.25	4744.75	1800.25	234.0	277.25
Prot181	Gene181	10264.0	217.0	1985.0	9537.0	1569.0	18.0	0.0	0.0	0.0	0.0	0.0	0.0	0.0	0.0	0.0	0.0	7139.0	1721.0	8528.0	285.0	437.0	713.0	168.0	105.0	0.0	0.0	0.0	0.0	0.0	0.0	0.0	0.0	2186.0	4594.0	9898.0	3254.0	2600.0	359.0	435.0	0.0	0.0	0.0	0.0	0.0	0.0	0.0	0.0	0.0
Prot672	Gene672	0.0	0.0	0.0	0.0	0.0	0.0	205.0	137.0	3698.0	2148.0	4514.0	14155.0	19748.0	3608.0	3190.0	161.0	0.0	0.0	0.0	0.0	0.0	0.0	0.0	292.0	1538.0	2750.0	18920.0	2419.0	8670.0	1912.0	1827.0	928.0	0.0	0.0	0.0	0.0	0.0	0.0	0.0	193.0	620.0	4685.0	6452.0	8068.0	6526.0	2336.0	1309.0	1158.0
Prot2423	Prot2423	0.0	0.0	0.0	5.0	95.0	486.25	1177.25	914.25	4440.25	10632.25	5159.0	5698.75	1129.0	273.75	0.0	0.0	0.0	0.0	0.0	0.0	12.0	426.5	2370.5	2866.75	7428.5	1881.75	7136.25	3159.5	4986.75	135.0	0.0	0.0	0.0	0.0	0.0	0.0	493.5	538.0	2184.0	4572.25	7469.0	2193.5	8008.0	10950.75	1564.0	110.0	111.75	0.0
Prot800	Gene800	0.0	0.0	0.0	0.0	0.0	0.0	0.0	0.0	0.0	198.0	2345.0	1780.0	3239.0	7720.0	745.0	5242.0	0.0	0.0	0.0	0.0	0.0	0.0	0.0	0.0	82.0	140.0	385.0	85.0	3924.0	8828.0	7946.0	2175.0	0.0	0.0	0.0	0.0	0.0	0.0	0.0	0.0	238.0	130.0	542.0	7226.0	9673.0	9737.0	4150.0	737.0
Prot3609	Prot3609	1895.5	2898.0	3114.0	7327.0	4379.0	911.0	257.0	759.5	94.5	325.0	79.5	831.0	3168.0	4195.0	1128.5	2055.5	369.0	770.0	1167.5	5465.5	4201.5	3423.5	1282.5	176.0	51.5	68.0	674.5	1399.0	1097.0	4704.0	2518.5	2209.5	2172.5	5422.5	510.0	3492.0	4506.0	158.5	225.5	67.5	55.5	107.0	95.0	914.5	4274.5	1178.0	2976.5	315.5
Prot3403	Prot3403	1507.5	1417.5	305.5	643.0	379.5	332.5	70.5	342.0	2493.0	1596.5	5059.0	623.0	1726.0	3855.0	1414.0	231.5																	3269.5	42.0	3234.5	2521.0	1056.0	415.0	156.0	553.5	1132.0	2047.5	5077.0	3391.5	4536.5	2031.0	1492.0	251.5
Prot2454	Prot2454	3943.5	1741.0	2634.0	9435.5	7868.5	4082.0	7282.5	2167.5	2001.0	1626.5	51.5	86.0	0.0	0.0	0.0	0.0	839.5	879.5	494.5	4134.5	6574.0	4000.5	4895.0	2545.5	2137.5	0.0	120.5	72.0	0.0	0.0	0.0	0.0
Prot1650	Gene1650	0.0	0.0	0.0	0.0	0.0	111.0	3706.0	2734.0	1546.0	15275.0	5568.0	3688.0	6793.0	3505.0	158.0	0.0	0.0	0.0	0.0	0.0	282.0	102.0	2143.0	2102.0	6089.0	9225.0	12446.0	9479.0	285.0	2137.0	1498.0	0.0	0.0	0.0	0.0	49.0	25.0	18.0	425.0	3856.0	3129.0	16628.0	1436.0	2610.0	373.0	810.0	333.0	0.0
Prot3203	Prot3203	1448.5	4829.5	988.5	623.0	688.0	452.0	819.0	2859.0	4659.5	4222.5	742.0	2080.0	247.5	365.0	117.5	0.0																	8122.5	1853.0	340.0	2427.0	959.0	66.5	1040.5	485.0	2476.5	3091.5	4743.5	1888.0	158.0	138.0	0.0	0.0
Prot1904	Gene1904	0.0	0.0	0.0	0.0	0.0	0.0	0.0	267.0	4091.0	2220.0	8269.0	1984.0	12701.0	10818.0	3404.0	2860.0	0.0	0.0	0.0	0.0	0.0	0.0	0.0	180.0	1771.0	3008.0	10243.0	109.0	179.0	176.0	451.0	1338.0	0.0	0.0	0.0	0.0	0.0	0.0	0.0	524.0	3208.0	5508.0	4708.0	13535.0	11739.0	5598.0	3991.0	646.0
Prot3146	Prot3146	392.5	1070.0	2462.5	1423.25	2062.75	717.5	2635.75	5070.25	473.75	8533.5	8300.25	5693.25	571.5	141.0	101.25	0.0	972.5	1001.5	2633.75	4373.75	1597.25	1531.5	2622.75	5001.0	9596.25	8452.25	5380.5	5226.75	1342.5	153.0	0.0	0.0	133.75	672.5	2716.0	2013.5	1274.25	2813.25	2578.25	4654.75	3216.0	5396.25	9399.75	3411.75	1489.5	469.5	0.0	0.0
Prot928	Gene928	4602.0	5935.0	821.0	764.0	478.0	220.0	17.0	36.0	0.0	0.0	0.0	0.0	0.0	0.0	0.0	0.0	22915.0	3454.0	2146.0	2686.0	809.0	438.0	0.0	0.0	0.0	0.0	0.0	0.0	0.0	0.0	0.0	0.0	15468.0	6109.0	2734.0	2132.0	2875.0	183.0	27.0	0.0	0.0	0.0	0.0	0.0	0.0	0.0	0.0	0.0
Prot3209	Prot3209	0.0	0.0	0.0	0.0	229.5	110.25	809.25	2995.5	7954.5	2297.75	1667.75	3406.5	717.75	916.75	1495.0	2325.0	0.0	0.0	0.0	0.0	0.0	130.5	512.25	1434.75	8301.75	4944.0	536.0	3636.5	1462.0	989.0	1035.0	42.25	0.0	0.0	0.0	0.0	0.0	449.25	98.25	4729.5	1122.75	9829.0	5796.5	8925.75	5188.0	993.0	693.25	2349.0
Prot1632	Gene1632	0.0	0.0	0.0	0.0	0.0	194.0	1716.0	2520.0	10891.0	12566.0	7174.0	8088.0	1655.0	178.0	49.0	0.0	0.0	0.0	0.0	0.0	447.0	1300.0	1348.0	4436.0	2447.0	16164.0	5939.0	1207.0	1468.0	394.0	65.0	0.0	0.0	0.0	0.0	0.0	0.0	0.0	2057.0	4661.0	18373.0	17096.0	4662.0	11224.0	5144.0	1659.0	156.0	0.0
Prot2258	Prot2258	23140.25	3534.5	4596.0	1537.5	496.25	0.75	7.5	0.0	0.0	0.0	0.0	0.0	0.0	0.0	0.0	0.0	6947.5	4343.0	3815.75	1421.5	390.25	298.25	0.0	34.75	0.0	0.0	0.0	0.0	0.0	0.0	0.0	0.0	12471.5	10127.75	2576.25	2855.75	766.25	146.25	73.75	33.5	0.0	0.0	0.0	0.0	0.0	0.0	0.0	0.0
Prot3054	Prot3054	0.0	0.0	0.0	0.0	108.0	42.0	1132.0	3443.5	4431.0	8323.5	7839.5	6554.5	6121.5	533.5	2852.5	543.5	0.0	0.0	0.0	0.0	0.0	49.0	498.5	1310.5	1041.5	2142.5	4345.0	5828.5	2725.0	4212.0	904.5	361.0	0.0	0.0	0.0	0.0	0.0	48.5	52.0	2506.5	5438.0	4169.0	12616.5	1894.5	1013.5	307.5	983.0	40.5
Prot144	Gene144	4845.0	1467.0	4070.0	290.0	2850.0	473.0	0.0	270.0	0.0	0.0	0.0	0.0	0.0	0.0	0.0	0.0	1031.0	2942.0	3653.0	3149.0	1071.0	428.0	63.0	0.0	0.0	0.0	0.0	0.0	0.0	0.0	0.0	0.0	13049.0	7756.0	7544.0	2156.0	796.0	2014.0	71.0	0.0	0.0	0.0	0.0	0.0	0.0	0.0	0.0	0.0
Prot456	Gene456	0.0	0.0	0.0	0.0	582.0	59.0	1247.0	7088.0	9128.0	903.0	2198.0	4404.0	1075.0	0.0	0.0	0.0	0.0	0.0	0.0	0.0	496.0	2228.0	10642.0	5694.0	356.0	1241.0	3807.0	1098.0	194.0	83.0	0.0	0.0	0.0	0.0	0.0	0.0	1655.0	300.0	3656.0	3402.0	8521.0	1955.0	1049.0	1696.0	247.0	316.0	0.0	0.0
Prot3035	Prot3035	0.0	0.0	0.0	56.5	39.5	1133.5	4544.5	3612.5	14506.5	12630.0	2959.0	540.0	186.0	364.0	114.0	0.0	0.0	0.0	0.0	0.0	404.0	1111.5	1998.5	4277.0	9047.5	11350.5	3052.0	4199.5	738.0	659.0	0.0	0.0	0.0	0.0	0.0	0.0	484.5	563.5	3006.5	7247.5	1950.5	6157.5	3755.0	2513.5	720.0	370.5	0.0	0.0
Prot2066	Prot2066	5115.5	2166.0	1269.5	389.5	217.5	436.5	145.5	2576.0	3502.0	2931.5	2603.5	940.0	399.0	0.0	69.5	0.0	19053.5	1712.5	1123.0	66.0	560.5	1559.0	1264.0	3201.5	8034.0	2469.0	4558.0	911.5	389.0	0.0	0.0	0.0	3154.5	3669.5	1853.0	1316.0	543.5	1843.5	1400.5	5908.0	4960.5	1096.5	1765.5	753.5	180.0	133.0	0.0	0.0
Prot231	Gene231	2493.0	4829.0	6459.0	10286.0	7337.0	1070.0	4164.0	155.0	0.0	0.0	0.0	0.0	0.0	0.0	0.0	0.0	378.0	1200.0	4513.0	6065.0	6198.0	4549.0	85.0	344.0	200.0	0.0	0.0	0.0	0.0	0.0	0.0	0.0
Prot3860	Gene3860	4233.75	325.75	846.75	1965.75	6701.75	2217.5	2875.25	4447.75	3049.25	3767.25	1295.0	2031.25	391.25	82.0	0.0	0.0	3871.5	1453.0	2872.0	1438.25	4312.25	5190.5	3800.0	5499.75	1678.75	1296.0	2133.5	3138.5	143.75	235.0	100.5	0.0	3065.75	398.75	1313.5	2214.75	7516.25	4233.25	691.0	1364.25	3255.5	839.5	1319.75	1273.75	137.75	59.5	40.0	78.25
Prot1947	Gene1947	0.0	0.0	0.0	0.0	0.0	0.0	0.0	0.0	0.0	245.0	399.0	2589.0	8787.0	15762.0	16050.0	6721.0	0.0	0.0	0.0	0.0	0.0	0.0	0.0	0.0	0.0	612.0	3267.0	6507.0	2995.0	7641.0	7802.0	4126.0	0.0	0.0	0.0	0.0	0.0	0.0	0.0	151.0	0.0	999.0	2624.0	2055.0	3991.0	1163.0	6159.0	4014.0
Prot2211	Prot2211	7523.5	7036.0	4235.5	4266.0	5019.5	1386.5	1222.0	220.5	0.0	23.5	0.0	0.0	0.0	0.0	0.0	0.0																	12538.0	1853.5	3369.5	4160.5	7178.0	3061.5	190.0	384.5	0.0	0.0	0.0	0.0	0.0	0.0	0.0	0.0
Prot3060	Prot3060	487.0	1455.5	1127.0	5427.5	2572.0	998.5	2179.0	4369.5	538.0	1806.0	1245.5	3154.5	475.5	171.5	0.0	0.0	1462.0	162.0	942.0	6815.0	2769.5	4453.0	2092.5	1297.5	1654.5	3911.5	2426.0	3597.5	72.0	80.5	0.0	116.5	1918.0	4153.0	768.0	869.0	3921.0	2489.0	1917.5	525.5	711.5	7204.5	8178.5	3905.5	999.5	34.0	0.0	0.0
Prot1459	Gene1459	0.0	1169.0	1647.0	2158.0	1360.0	3977.0	7002.0	506.0	2928.0	227.0	0.0	0.0	0.0	0.0	0.0	0.0	89.0	1169.0	1314.0	8437.0	7245.0	6439.0	3359.0	6430.0	1130.0	631.0	224.0	0.0	0.0	0.0	0.0	0.0	0.0	666.0	594.0	4021.0	4539.0	6821.0	10189.0	7337.0	1781.0	170.0	1153.0	0.0	0.0	0.0	0.0	0.0
Prot4068	Gene4068	776.5	454.75	403.75	828.5	731.75	994.5	492.0	733.75	1996.5	2027.0	4470.75	4301.25	5958.5	2213.5	1008.0	154.5	7705.5	462.5	787.75	692.25	71.75	177.75	1558.75	2477.75	1452.75	2554.0	1994.0	3825.75	6787.75	302.5	511.5	807.5	1670.0	2885.25	1969.25	247.5	314.25	490.5	970.5	2520.0	1916.25	4506.0	2860.5	5684.25	887.75	2920.5	2885.5	154.5
Prot1805	Gene1805	0.0	0.0	0.0	0.0	0.0	0.0	0.0	903.0	2756.0	2626.0	5429.0	11147.0	15129.0	5154.0	1602.0	282.0	0.0	0.0	0.0	0.0	0.0	0.0	0.0	963.0	774.0	5332.0	3440.0	6941.0	4179.0	4810.0	1505.0	230.0	0.0	0.0	0.0	0.0	0.0	0.0	0.0	41.0	3867.0	2365.0	12609.0	1158.0	7025.0	3451.0	1943.0	569.0
Prot1452	Gene1452	864.0	1323.0	2182.0	1209.0	14047.0	8275.0	4127.0	9048.0	1371.0	417.0	338.0	116.0	0.0	0.0	0.0	0.0	923.0	772.0	2644.0	5066.0	1682.0	13681.0	6422.0	1481.0	3555.0	89.0	429.0	0.0	0.0	0.0	0.0	0.0	194.0	421.0	3856.0	841.0	5437.0	4622.0	8197.0	1466.0	917.0	896.0	201.0	0.0	0.0	0.0	0.0	0.0
Prot2685	Prot2685
Prot2543	Prot2543	1235.25	980.25	3546.75	8655.25	4191.75	5348.75	1546.5	2534.5	3556.5	959.0	927.5	242.25	152.25	0.0	0.0	0.0	2301.75	5495.25	2028.75	3868.5	3595.5	5360.25	828.25	2504.0	1700.5	3239.75	936.0	362.25	89.75	56.25	0.0	0.0	1170.0	1854.0	8650.5	2063.25	2324.75	1811.5	3044.75	2416.25	3252.0	1456.0	1245.0	402.0	0.0	0.0	0.0	0.0
Prot470	Gene470	0.0	0.0	0.0	71.0	192.0	352.0	4725.0	2494.0	6705.0	8810.0	4369.0	1953.0	132.0	192.0	0.0	0.0	0.0	0.0	0.0	0.0	48.0	2002.0	1336.0	411.0	4697.0	2564.0	3715.0	1704.0	425.0	0.0	0.0	0.0	0.0	0.0	0.0	139.0	286.0	1309.0	3953.0	10297.0	14598.0	11367.0	2614.0	569.0	536.0	0.0	0.0	0.0
Prot3344	Prot3344	0.0	0.0	0.0	35.0	51.5	374.5	1108.0	733.0	3532.75	1454.25	3642.5	6105.5	3443.0	2980.5	347.25	819.0	0.0	0.0	0.0	0.0	0.0	131.0	1129.5	1957.5	4560.25	5801.0	5468.0	10079.0	9334.5	2968.5	885.75	438.0	0.0	0.0	0.0	73.25	136.75	921.5	524.25	1826.75	5494.25	4926.0	7475.0	10954.5	8788.5	3246.0	2537.25	183.75
Prot133	Gene133	1158.0	8721.0	4422.0	1803.0	1756.0	297.0	0.0	0.0	0.0	0.0	0.0	0.0	0.0	0.0	0.0	0.0	12716.0	6409.0	3344.0	506.0	2047.0	0.0	315.0	0.0	0.0	0.0	0.0	0.0	0.0	0.0	0.0	0.0
Prot2370	Prot2370	7965.5	486.5	2105.5	904.5	1383.5	172.5	407.5	0.0	92.0	150.0	274.5	822.5	6891.5	331.0	2114.0	3467.0	2398.5	3118.0	724.0	603.5	1213.0	56.5	0.0	0.0	50.5	319.5	278.5	3660.5	1008.5	191.0	7778.0	1311.5	8758.0	3831.5	4067.5	195.5	257.0	162.0	246.0	0.0	0.0	233.5	837.5	1164.5	5011.0	906.5	7701.5	2555.5
Prot1120	Gene1120	9890.0	15117.0	7093.0	6133.0	1250.0	382.0	382.0	0.0	0.0	0.0	0.0	0.0	0.0	0.0	0.0	0.0	15496.0	9716.0	6756.0	2777.0	1373.0	27.0	175.0	198.0	0.0	0.0	0.0	0.0	0.0	0.0	0.0	0.0	5567.0	5142.0	3608.0	5880.0	2470.0	698.0	59.0	0.0	222.0	0.0	0.0	0.0	0.0	0.0	0.0	0.0
Prot1797	Gene1797	0.0	0.0	0.0	0.0	0.0	0.0	0.0	471.0	4108.0	6777.0	1437.0	5187.0	7975.0	1341.0	1435.0	159.0	0.0	0.0	0.0	0.0	0.0	0.0	0.0	99.0	930.0	6720.0	9401.0	10492.0	12397.0	8777.0	1626.0	248.0	0.0	0.0	0.0	0.0	0.0	0.0	151.0	627.0	1814.0	264.0	11749.0	4565.0	4023.0	1900.0	366.0	781.0
Prot3208	Prot3208	1686.0	1599.0	3598.0	3187.0	707.5	402.5	2186.0	1309.5	7148.0	6143.0	5233.5	4769.5	33.5	1094.5	0.0	0.0	3234.0	2614.5	2596.0	2294.5	1142.0	1041.0	832.0	2396.5	1167.5	2906.5	2181.5	1328.5	249.0	90.5	184.0	0.0	11754.0	261.0	4051.0	1646.5	131.5	1173.5	808.0	1923.0	8028.0	4065.0	4435.5	1264.5	610.0	431.0	0.0	110.0
Prot3264	Prot3264
Prot1456	Gene1456	504.0	1150.0	4512.0	3691.0	5753.0	17515.0	1286.0	6770.0	1431.0	1298.0	38.0	0.0	0.0	0.0	0.0	0.0	93.0	464.0	1676.0	3087.0	3170.0	7565.0	9581.0	9866.0	41.0	1577.0	133.0	0.0	0.0	0.0	0.0	0.0	194.0	1423.0	2191.0	1123.0	2957.0	15472.0	7693.0	3055.0	4883.0	159.0	369.0	0.0	0.0	0.0	0.0	0.0
Prot2846	Prot2846	17657.0	6571.5	2578.0	197.5	699.0	609.0	2823.5	2035.0	7596.5	2024.5	658.0	1264.5	121.0	0.0	0.0	0.0	8068.5	2329.5	608.0	229.0	277.0	1006.5	1850.0	3345.5	1896.0	3203.5	134.0	1141.0	276.0	0.0	0.0	0.0	4810.5	2268.0	936.0	897.0	82.0	1020.0	1731.0	1017.5	3720.5	1595.5	625.5	2823.0	46.5	0.0	0.0	0.0
Prot2485	Prot2485	4003.25	2881.0	11057.0	11518.0	1460.5	3526.0	208.75	264.0	0.0	164.25	0.0	0.0	0.0	0.0	0.0	0.0	3525.5	1834.5	1717.0	11512.5	12178.0	6885.0	914.25	186.75	0.0	0.0	0.0	0.0	0.0	0.0	0.0	0.0	2449.5	5087.25	8855.25	10021.75	3036.25	507.0	364.75	192.75	157.5	0.0	109.5	0.0	0.0	0.0	0.0	0.0
Prot3571	Prot3571	411.0	2902.5	3069.0	1548.5	5335.0	1220.0	1213.0	782.5	2095.0	4001.5	3235.0	7069.5	5905.5	1829.0	1874.0	364.0	1112.0	356.0	5433.0	5542.5	1195.0	168.5	680.5	314.0	977.5	4124.0	9330.0	6928.0	2181.5	275.0	474.5	271.0	756.5	300.0	906.5	1392.5	261.0	3023.5	647.0	277.5	1109.5	4210.5	2335.0	4954.5	6121.5	1973.0	3057.0	177.5
Prot1734	Gene1734	0.0	0.0	0.0	0.0	0.0	0.0	316.0	1167.0	281.0	7243.0	4031.0	2550.0	6936.0	3389.0	2289.0	26.0	0.0	0.0	0.0	0.0	0.0	0.0	115.0	224.0	3115.0	486.0	848.0	14657.0	4448.0	6554.0	383.0	537.0	0.0	0.0	0.0	0.0	0.0	0.0	205.0	113.0	1562.0	8435.0	1285.0	6461.0	1396.0	6427.0	899.0	469.0
Prot1567	Gene1567	0.0	0.0	0.0	0.0	0.0	1421.0	4321.0	8446.0	265.0	5757.0	7976.0	988.0	415.0	0.0	27.0	0.0	0.0	0.0	0.0	221.0	143.0	526.0	7219.0	1539.0	2823.0	4339.0	984.0	1238.0	120.0	0.0	0.0	0.0	0.0	0.0	0.0	0.0	356.0	2237.0	4848.0	6113.0	9917.0	5724.0	1870.0	1399.0	415.0	0.0	0.0	0.0
Prot1745	Gene1745	0.0	0.0	0.0	0.0	0.0	0.0	0.0	115.0	3365.0	4613.0	18642.0	5927.0	12336.0	1036.0	1563.0	716.0	0.0	0.0	0.0	0.0	0.0	0.0	0.0	2508.0	539.0	7499.0	9073.0	3234.0	4435.0	3710.0	668.0	2523.0	0.0	0.0	0.0	0.0	0.0	0.0	249.0	474.0	3263.0	4391.0	2231.0	3101.0	5497.0	9115.0	3746.0	600.0
Prot1094	Gene1094	28169.0	11246.0	841.0	8801.0	757.0	0.0	366.0	0.0	0.0	0.0	0.0	0.0	0.0	0.0	0.0	0.0																	11013.0	3268.0	3283.0	2712.0	1586.0	1058.0	150.0	0.0	0.0	0.0	0.0	0.0	0.0	0.0	0.0	0.0
Prot2972	Prot2972	0.0	0.0	0.0	81.0	207.75	476.25	4316.25	2118.75	9033.5	3547.5	4502.75	7106.5	2719.25	2033.25	223.75	2.5	0.0	0.0	0.0	3.0	717.75	2832.0	3163.5	1828.5	8311.75	3108.75	8498.25	3832.5	3831.25	1290.25	38.0	88.5	0.0	0.0	0.0	30.75	366.75	375.75	1572.0	2089.75	3336.75	1713.5	2058.25	2954.25	1577.75	997.0	923.25	98.5
Prot2745	Prot2745	13.5	7.0	121.0	1092.5	1675.0	5540.5	6579.0	3897.0	3856.5	6559.5	1056.0	3321.5	832.5	386.0	245.0	0.0	157.0	1034.5	1092.0	947.5	6026.0	1587.0	6308.0	9157.0	1979.0	1392.0	2469.5	1799.5	329.0	105.5	367.5	0.0	166.5	141.0	1391.5	2202.0	2433.5	4424.0	7251.0	7783.0	5711.0	5161.0	2904.0	2876.0	1124.5	337.5	0.0	0.0
Prot3550	Prot3550	7282.5	572.0	1565.0	1159.5	1366.0	78.5	387.0	0.0	0.0	162.0	592.0	1245.0	2458.0	1889.0	1015.5	1709.5	13997.5	3178.0	3213.5	700.5	135.5	132.5	18.0	0.0	29.0	88.0	34.5	416.0	2618.5	994.0	1234.0	1664.5
Prot953	Gene953	18450.0	6265.0	944.0	185.0	3921.0	0.0	0.0	0.0	0.0	0.0	0.0	0.0	0.0	0.0	0.0	0.0	4757.0	3820.0	915.0	57.0	51.0	271.0	0.0	0.0	0.0	0.0	0.0	0.0	0.0	0.0	0.0	0.0	24403.0	4449.0	417.0	149.0	31.0	90.0	0.0	0.0	0.0	0.0	0.0	0.0	0.0	0.0	0.0	0.0
Prot2267	Prot2267																	9522.0	5438.0	155.0	479.0	68.5	198.0	0.0	24.5	1159.0	3432.0	3177.5	5580.5	1302.5	372.0	841.0	116.0	16785.5	1884.5	6.0	144.0	413.0	6.0	0.0	776.5	503.0	1670.5	6121.5	4162.0	3626.5	527.0	1914.5	308.0
Prot208	Gene208	760.0	2629.0	4073.0	10381.0	14963.0	2327.0	2546.0	711.0	138.0	0.0	0.0	0.0	0.0	0.0	0.0	0.0	836.0	4255.0	6921.0	16030.0	4920.0	1846.0	1839.0	335.0	394.0	0.0	0.0	0.0	0.0	0.0	0.0	0.0	479.0	1492.0	6633.0	6639.0	11234.0	3429.0	1282.0	643.0	309.0	0.0	0.0	0.0	0.0	0.0	0.0	0.0
Prot123	Gene123	16281.0	5245.0	324.0	6000.0	3189.0	140.0	279.0	0.0	0.0	0.0	0.0	0.0	0.0	0.0	0.0	0.0	11134.0	3938.0	4120.0	1013.0	1535.0	106.0	92.0	0.0	0.0	0.0	0.0	0.0	0.0	0.0	0.0	0.0	5064.0	10182.0	9725.0	2081.0	1093.0	897.0	575.0	0.0	0.0	0.0	0.0	0.0	0.0	0.0	0.0	0.0
Prot3551	Prot3551	7182.5	2130.5	1474.5	1707.5	140.0	464.0	0.0	0.0	126.0	408.5	111.5	940.0	3352.0	2938.0	5554.5	1999.0	2790.0	6063.0	169.0	1386.0	919.0	500.0	176.0	0.0	0.0	184.0	913.5	1119.5	6723.5	4696.5	1126.0	3657.0	4598.0	2681.0	6973.0	2373.5	780.5	593.5	159.5	32.5	0.0	102.5	215.5	2048.0	3919.0	2603.5	6064.5	7.5
Prot2512	Prot2512	298.5	2445.75	2727.0	8422.5	3952.5	2151.75	1318.5	137.25	0.0	0.0	827.5	1113.75	2682.75	1502.0	1905.75	414.0	3091.5	1457.25	7724.25	11243.25	1086.75	658.5	252.75	99.75	50.25	155.75	108.5	857.75	1695.75	342.25	3666.25	1509.25	1587.0	856.5	6112.5	9256.5	3757.5	2139.0	2144.25	192.75	115.5	3.5	293.5	752.0	1689.5	1451.5	689.75	1772.75
Prot2848	Prot2848																	0.0	0.0	0.0	0.0	366.0	1931.25	1332.75	129.0	2087.25	7527.5	871.75	1224.75	1272.0	2993.0	921.0	448.0	0.0	0.0	0.0	0.0	317.25	504.75	1031.25	2979.75	5142.0	8180.75	638.75	1185.0	2594.0	1666.0	805.5	848.25
Prot1670	Gene1670	0.0	0.0	0.0	0.0	149.0	144.0	4554.0	1782.0	4002.0	11906.0	1454.0	1817.0	994.0	0.0	0.0	0.0	0.0	0.0	0.0	0.0	53.0	267.0	451.0	1667.0	10357.0	10000.0	4972.0	5196.0	108.0	1970.0	1.0	0.0	0.0	0.0	0.0	5.0	144.0	598.0	1383.0	2707.0	909.0	12041.0	5704.0	5775.0	2549.0	588.0	70.0	0.0
Prot1988	Gene1988	0.0	0.0	0.0	0.0	0.0	0.0	0.0	0.0	0.0	357.0	2941.0	3182.0	8000.0	1310.0	663.0	8483.0	0.0	0.0	0.0	0.0	0.0	0.0	0.0	0.0	0.0	359.0	3603.0	6891.0	9730.0	5174.0	10348.0	2734.0	0.0	0.0	0.0	0.0	0.0	0.0	0.0	0.0	0.0	928.0	1455.0	4026.0	2642.0	2796.0	5090.0	7979.0
Prot2015	Gene2015	10622.0	5322.0	1658.0	3315.0	611.0	1179.0	412.0	0.0	0.0	0.0	0.0	0.0	0.0	0.0	0.0	0.0	3156.0	6685.0	3893.0	2063.0	1992.0	1054.0	0.0	0.0	0.0	0.0	0.0	0.0	0.0	0.0	0.0	0.0	10488.0	108.0	1733.0	5634.0	5220.0	397.0	84.0	38.0	0.0	0.0	0.0	0.0	0.0	0.0	0.0	0.0
Prot1799	Gene1799	0.0	0.0	0.0	0.0	0.0	0.0	0.0	11.0	800.0	3364.0	12066.0	19661.0	468.0	690.0	1087.0	2026.0	0.0	0.0	0.0	0.0	0.0	0.0	0.0	12.0	1842.0	3164.0	6741.0	431.0	8384.0	4301.0	444.0	1714.0	0.0	0.0	0.0	0.0	0.0	0.0	364.0	1605.0	1025.0	443.0	19293.0	2292.0	8169.0	11254.0	1156.0	117.0
Prot3407	Prot3407	89.5	983.75	667.5	921.5	1277.5	4681.0	5305.75	1822.75	6542.0	3636.75	3908.25	612.0	122.25	45.75	0.0	0.0	0.0	66.0	444.25	30.5	2145.0	1515.0	3369.5	3850.5	8747.25	2906.25	2585.5	1287.0	0.0	0.0	0.0	0.0	23.75	308.25	906.25	365.0	2829.5	4666.5	2848.0	6413.25	3270.5	3695.75	2051.0	735.0	499.5	0.0	413.25	0.0
Prot2915	Prot2915	0.0	0.0	0.0	220.5	0.0	360.75	4804.75	8201.5	4531.75	2769.5	2677.5	1872.5	347.0	82.75	9.25	0.0	0.0	0.0	0.0	0.0	210.5	452.75	400.5	640.5	10118.25	11613.75	3858.0	2281.25	2172.5	151.5	24.25	0.0	0.0	0.0	0.0	0.0	682.5	674.0	1834.5	6678.25	1623.25	3735.0	7203.75	1544.25	1168.75	116.25	12.75	0.0
Prot3932	Gene3932																	270.75	599.5	494.25	904.25	2087.0	694.75	1652.0	4545.5	4131.0	1892.5	2275.25	1363.0	393.75	286.75	0.0	5.5	61.75	549.5	1325.0	2189.75	4426.0	996.75	1420.25	2757.0	4851.0	4575.25	2779.75	1878.0	868.5	299.0	0.0	68.75
Prot1905	Gene1905	0.0	0.0	0.0	0.0	0.0	0.0	0.0	134.0	0.0	399.0	741.0	4181.0	5789.0	15573.0	4797.0	8686.0	0.0	0.0	0.0	0.0	0.0	0.0	0.0	0.0	150.0	371.0	3894.0	4311.0	11096.0	5839.0	4687.0	8112.0	0.0	0.0	0.0	0.0	0.0	0.0	0.0	0.0	0.0	334.0	1783.0	885.0	8415.0	6127.0	505.0	5766.0
Prot2835	Prot2835	0.0	0.0	0.0	0.0	218.0	529.5	420.0	1025.5	2118.0	412.0	2718.5	1845.0	4849.0	2043.0	4307.0	1849.5	0.0	0.0	66.5	0.0	159.0	132.0	714.0	6307.5	3553.0	984.0	1738.5	3451.0	3036.5	146.0	2926.0	2670.5	0.0	0.0	0.0	0.0	100.0	931.5	984.0	533.0	1585.0	2079.0	1456.5	3171.0	3380.5	2804.5	4067.5	1052.5
Prot2930	Prot2930	0.0	0.0	0.0	0.0	477.0	3461.25	4200.0	715.0	8235.25	4115.5	2900.25	8275.0	3226.0	892.0	107.0	49.25	0.0	0.0	0.0	120.0	486.0	139.5	1440.75	4267.75	3216.75	2662.25	4640.75	2465.0	1249.5	615.25	538.5	77.5	0.0	0.0	0.0	0.0	90.0	253.5	1153.0	2507.75	754.75	463.25	2916.25	2557.25	1793.75	394.25	995.5	123.75
Prot1015	Gene1015	1011.0	14915.0	7774.0	919.0	7858.0	159.0	275.0	85.0	0.0	0.0	0.0	0.0	0.0	0.0	0.0	0.0	2587.0	8106.0	14455.0	2953.0	693.0	2166.0	34.0	0.0	0.0	0.0	0.0	0.0	0.0	0.0	0.0	0.0	18549.0	5571.0	7282.0	1309.0	57.0	19.0	0.0	0.0	0.0	0.0	0.0	0.0	0.0	0.0	0.0	0.0
Prot1007	Gene1007	1204.0	10127.0	9657.0	1696.0	1923.0	199.0	0.0	0.0	0.0	0.0	0.0	0.0	0.0	0.0	0.0	0.0	3865.0	3250.0	7.0	3875.0	2013.0	1659.0	0.0	0.0	0.0	0.0	0.0	0.0	0.0	0.0	0.0	0.0	9680.0	367.0	3897.0	8028.0	1201.0	1110.0	0.0	0.0	0.0	0.0	0.0	0.0	0.0	0.0	0.0	0.0
Prot3018	Prot3018	178.0	413.0	1409.5	4193.5	1960.5	3509.5	3100.0	3161.0	8387.5	1239.0	448.0	2641.0	1635.0	170.5	273.0	0.0	48.0	490.5	1837.5	6208.0	3338.5	7520.5	2505.5	6598.5	5221.5	2302.0	1883.0	8651.5	1886.0	187.0	0.0	0.0	343.0	454.5	2111.0	2062.5	4749.0	2538.0	7106.0	6358.0	8779.5	5940.5	7841.5	1472.5	1570.0	491.5	0.0	0.0
Prot3919	Gene3919	9165.25	316.25	62.0	300.75	156.0	150.75	377.75	1635.0	2331.25	1009.0	3351.0	1331.0	3527.5	3444.75	3940.0	931.5	3009.0	1778.25	863.5	1027.5	22.25	165.75	681.0	1297.75	2728.0	1573.75	2996.25	1742.75	627.25	1399.5	1333.5	284.5	1493.75	1008.5	1395.0	290.25	41.75	374.75	354.75	290.5	1388.25	3920.5	1852.25	3344.0	1266.5	386.25	4262.5	25.5
Prot1003	Gene1003	13054.0	9959.0	2893.0	5073.0	2111.0	279.0	363.0	0.0	0.0	0.0	0.0	0.0	0.0	0.0	0.0	0.0	1980.0	3712.0	4593.0	1965.0	2849.0	655.0	0.0	0.0	0.0	0.0	0.0	0.0	0.0	0.0	0.0	0.0	8760.0	6871.0	622.0	2132.0	1154.0	795.0	103.0	0.0	65.0	0.0	0.0	0.0	0.0	0.0	0.0	0.0
Prot3420	Prot3420	165.0	604.75	1587.0	296.5	1427.75	349.0	290.75	271.5	548.25	2370.0	10266.75	6806.25	393.0	2697.0	1710.75	1050.0	1141.0	1436.75	1579.25	2993.75	1572.75	1580.75	958.5	616.0	1623.0	6208.5	8080.5	2208.75	4950.75	3726.75	1183.5	535.5	441.25	1446.5	1496.5	3607.5	1871.25	1130.5	342.25	474.25	570.75	3398.25	9583.5	13626.0	1994.25	2112.75	1308.0	591.0
Prot2263	Prot2263	0.0	0.0	0.0	390.0	1608.0	764.25	1209.75	1437.75	6971.0	1287.75	5119.75	2962.25	3806.25	2477.75	597.0	565.5	0.0	0.0	0.0	143.25	267.75	1298.25	1643.25	2946.75	2355.75	4157.0	6450.0	5208.25	1162.75	1648.0	1537.0	241.5	0.0	0.0	0.0	0.0	90.0	193.5	1544.75	435.75	1120.0	4588.0	6413.5	3831.0	3036.0	2592.0	529.75	83.0
Prot3050	Prot3050	8537.75	658.75	471.0	456.5	364.5	441.0	2695.5	4471.5	7557.0	3143.25	5932.5	1324.5	1535.25	354.0	89.25	0.0	7322.75	1778.5	79.25	655.25	431.25	587.5	1135.5	3856.5	527.25	10736.25	6460.5	3480.75	1230.75	714.0	132.0	0.0	739.25	676.75	403.75	769.25	116.0	34.75	1413.0	2910.0	7572.0	2845.5	6696.0	3377.25	524.25	12.0	0.0	0.0
Prot1192	Gene1192	727.0	3366.0	17439.0	4004.0	6347.0	992.0	1363.0	760.0	0.0	0.0	0.0	0.0	0.0	0.0	0.0	0.0	2133.0	1047.0	19293.0	3509.0	13750.0	1558.0	2728.0	480.0	0.0	122.0	0.0	0.0	0.0	0.0	0.0	0.0	4304.0	1007.0	5239.0	8808.0	5753.0	5112.0	1700.0	158.0	0.0	0.0	0.0	0.0	0.0	0.0	0.0	0.0
Prot3220	Prot3220	1591.5	1528.0	636.0	1298.0	1330.0	3516.5	4053.0	2313.0	12927.0	1585.5	10.5	4487.5	457.0	354.0	0.0	0.0	885.5	140.5	5370.0	4678.5	2931.5	2803.0	902.0	1072.0	844.0	1419.0	7994.5	243.0	577.5	234.0	123.0	0.0	1900.0	1565.0	5818.0	841.0	4048.0	7105.0	805.0	1139.5	2181.0	5606.5	1329.0	3020.5	1619.0	379.0	0.0	0.0
Prot2307	Prot2307	373.5	3552.75	4614.75	238.5	1359.0	141.0	50.25	230.75	552.5	1579.0	1871.25	1022.75	962.0	487.75	369.0	51.75	7616.25	8619.75	2719.5	4189.5	430.5	2669.25	248.75	222.75	141.75	256.0	2560.0	2.25	388.0	265.0	1287.0	170.5
Prot3956	Gene3956	0.0	0.0	0.0	42.5	80.0	813.0	2180.0	1696.75	380.25	4312.0	3281.5	4371.75	1693.0	2081.0	2206.0	1821.0																	0.0	0.0	0.0	177.5	278.5	435.25	2330.5	4631.75	5642.5	4102.5	2542.75	4161.0	411.5	1606.75	3381.5	2177.75
Prot3939	Gene3939	358.75	616.75	696.5	2898.5	3975.25	3581.75	5000.5	3817.5	637.5	1545.0	740.75	333.0	75.0	3.0	0.0	0.0	628.0	971.5	1176.75	1419.25	2405.5	4738.25	7331.5	7021.75	2951.25	2069.0	2204.5	1332.0	385.0	120.0	0.0	0.0	544.75	254.25	2280.75	1566.75	4170.0	2028.75	4646.5	2459.75	3727.5	5847.25	2304.75	936.5	191.5	0.0	0.0	0.0
Prot1620	Gene1620	793.0	23.0	1286.0	761.0	9547.0	5273.0	7726.0	11352.0	815.0	1368.0	174.0	604.0	0.0	0.0	0.0	0.0	0.0	902.0	1576.0	6391.0	3270.0	8238.0	3433.0	6701.0	916.0	1158.0	0.0	0.0	159.0	0.0	0.0	0.0	260.0	709.0	1212.0	7288.0	9831.0	10212.0	8600.0	4828.0	1918.0	431.0	8.0	0.0	0.0	0.0	0.0	0.0
Prot4070	Gene4070	0.0	0.0	0.0	0.0	73.5	227.0	1022.5	4635.0	6937.0	5905.75	6830.5	6899.0	4326.25	3203.0	417.5	812.0	0.0	0.0	0.0	0.0	0.0	569.0	559.0	4453.0	4805.75	6619.25	4585.0	4146.5	10684.0	1841.25	471.75	47.5	0.0	0.0	0.0	0.0	393.0	337.0	1667.25	4748.5	5771.0	3227.5	4534.0	8739.5	2963.0	2677.5	1444.0	306.5
Prot1860	Gene1860	0.0	0.0	0.0	0.0	0.0	0.0	0.0	0.0	327.0	271.0	1298.0	1315.0	12314.0	5316.0	9271.0	2303.0	0.0	0.0	0.0	0.0	0.0	0.0	0.0	0.0	0.0	947.0	1015.0	11089.0	12383.0	6265.0	1037.0	1461.0	0.0	0.0	0.0	0.0	0.0	0.0	0.0	219.0	0.0	394.0	501.0	1617.0	7951.0	13152.0	6123.0	5800.0
Prot1473	Gene1473	86.0	1075.0	4523.0	3678.0	15122.0	4306.0	8129.0	16040.0	1657.0	1823.0	0.0	0.0	0.0	0.0	0.0	0.0																	1319.0	1607.0	2930.0	4913.0	3270.0	7744.0	3375.0	4929.0	3330.0	529.0	1578.0	0.0	0.0	0.0	0.0	0.0
Prot933	Gene933	19346.0	9372.0	1383.0	2286.0	12.0	2.0	0.0	0.0	0.0	0.0	0.0	0.0	0.0	0.0	0.0	0.0	975.0	504.0	709.0	618.0	718.0	369.0	206.0	0.0	0.0	0.0	0.0	0.0	0.0	0.0	0.0	0.0	13957.0	9665.0	998.0	615.0	132.0	0.0	0.0	0.0	0.0	0.0	0.0	0.0	0.0	0.0	0.0	0.0
Prot2875	Prot2875	1681.0	180.25	1270.75	2206.25	1334.25	1967.0	6902.0	2283.25	996.75	3589.5	1859.25	1559.25	382.5	0.0	0.0	0.0	666.5	1665.75	2190.25	1812.25	2326.5	1248.25	3011.0	6481.5	2446.5	1994.25	1003.5	512.25	258.75	0.0	0.0	0.0	141.75	527.0	2002.0	2866.0	1220.0	4098.0	2192.25	6188.25	3053.25	7230.0	1611.75	1134.75	0.75	42.75	0.0	47.25
Prot184	Gene184	1161.0	9497.0	4586.0	4059.0	3101.0	272.0	5.0	0.0	0.0	0.0	0.0	0.0	0.0	0.0	0.0	0.0	3917.0	4258.0	2074.0	101.0	702.0	493.0	96.0	60.0	0.0	0.0	0.0	0.0	0.0	0.0	0.0	0.0	275.0	11126.0	8351.0	10156.0	3504.0	392.0	736.0	0.0	0.0	0.0	0.0	0.0	0.0	0.0	0.0	0.0
Prot1685	Gene1685	0.0	0.0	0.0	0.0	569.0	120.0	2963.0	3224.0	7388.0	5154.0	6125.0	6800.0	361.0	342.0	0.0	0.0	0.0	0.0	0.0	0.0	379.0	774.0	1243.0	3605.0	16788.0	16707.0	5153.0	1873.0	133.0	445.0	61.0	0.0	0.0	0.0	0.0	0.0	0.0	579.0	3285.0	6566.0	7057.0	15329.0	10021.0	8204.0	1762.0	1177.0	283.0	0.0
Prot3364	Prot3364	2262.0	3105.5	2799.0	2295.5	1934.0	1176.5	76.0	985.5	1772.0	1111.0	754.0	2810.5	1154.5	4558.5	130.5	262.0	1932.5	85.5	2216.0	4207.5	2727.0	7.0	614.0	522.5	529.5	1697.5	2415.5	3808.0	3240.0	2492.0	1129.5	6.5	1390.5	800.5	5585.5	5808.5	6020.0	2771.5	868.5	26.5	464.0	1826.5	943.0	4448.5	5659.5	2062.5	1633.0	73.0
Prot2133	Prot2133
Prot457	Gene457																	0.0	0.0	0.0	0.0	1013.0	1275.0	8096.0	10277.0	9390.0	10659.0	2943.0	1779.0	175.0	257.0	0.0	0.0	0.0	0.0	0.0	0.0	0.0	2829.0	3651.0	1463.0	7972.0	4428.0	7052.0	303.0	763.0	0.0	0.0	0.0
Prot3446	Prot3446	513.25	690.0	1306.5	4498.0	6937.5	4463.0	6861.5	3615.25	1908.25	2049.75	0.0	0.0	0.0	0.0	0.0	0.0	761.0	1414.0	3972.75	5655.25	5737.25	12879.75	3669.75	3663.0	624.0	1983.0	102.0	37.5	0.0	0.0	0.0	0.0	402.75	1095.0	2239.25	3232.5	4763.25	811.5	1348.0	8383.25	1026.75	71.25	228.75	0.0	0.0	0.0	0.0	0.0
Prot4107	Gene4107	4706.25	125.75	1802.75	693.75	106.75	93.75	174.0	1717.0	4319.25	3745.5	1594.5	1222.5	3401.0	5163.75	6471.0	3707.0	4851.25	242.75	359.75	193.25	257.5	88.0	475.5	1454.5	3207.25	896.0	4182.5	2768.25	2468.25	869.0	4068.75	630.0	3960.75	2620.0	787.25	283.75	130.25	121.0	426.0	2526.25	418.5	3267.75	5051.0	2166.5	5514.5	7782.0	1639.0	3318.5
Prot2238	Prot2238	7426.5	1340.25	708.75	1470.0	201.0	346.25	428.5	314.75	2612.0	1319.25	357.0	367.25	27.25	0.0	0.0	0.0	7157.25	1294.5	9081.0	1199.25	105.25	1172.75	1125.5	558.25	2773.5	4168.25	420.25	745.5	18.0	49.75	0.0	0.0	27972.75	789.75	3311.25	1144.5	429.0	754.5	1434.0	146.5	1493.75	2002.0	675.5	565.25	58.25	0.0	0.0	0.0
Prot89	Gene89	1619.0	617.0	6948.0	3975.0	92.0	139.0	0.0	0.0	0.0	0.0	0.0	0.0	0.0	0.0	0.0	0.0	11638.0	6379.0	4949.0	1273.0	951.0	123.0	167.0	0.0	0.0	0.0	0.0	0.0	0.0	0.0	0.0	0.0	23016.0	14960.0	859.0	1291.0	197.0	205.0	125.0	0.0	0.0	0.0	0.0	0.0	0.0	0.0	0.0	0.0
Prot129	Gene129	5331.0	1975.0	12551.0	851.0	312.0	1444.0	0.0	0.0	0.0	0.0	0.0	0.0	0.0	0.0	0.0	0.0	14753.0	1138.0	8530.0	1399.0	1980.0	150.0	191.0	0.0	0.0	0.0	0.0	0.0	0.0	0.0	0.0	0.0	7290.0	7819.0	4029.0	4013.0	954.0	930.0	323.0	0.0	213.0	0.0	0.0	0.0	0.0	0.0	0.0	0.0
Prot2773	Prot2773	144.0	969.75	497.25	2092.5	3710.25	8515.5	6171.0	4829.25	380.25	347.0	1105.75	1587.5	1086.75	1696.0	2244.25	538.25	699.0	440.25	4160.25	4061.25	7240.5	6514.5	3026.25	4637.25	1639.5	1221.0	30.5	581.0	2325.5	75.75	99.25	874.5	241.5	822.0	322.5	6534.75	3089.25	2028.75	3157.5	1722.75	451.5	1275.75	650.0	420.0	3329.75	2278.25	705.25	176.25
Prot3397	Prot3397	7951.5	2587.0	689.0	2510.0	4637.0	4067.5	2131.0	2781.0	871.0	292.5	134.5	91.0	0.0	0.0	0.0	0.0	3502.0	3251.0	2330.0	1744.5	4904.5	452.0	2748.0	4173.5	1521.5	0.0	84.0	0.0	0.0	0.0	0.0	0.0	2394.0	4092.5	1045.0	3712.0	4484.5	4854.0	7965.5	2391.5	777.5	1867.5	544.5	36.0	0.0	0.0	0.0	0.0
Prot1880	Gene1880	0.0	0.0	0.0	0.0	0.0	0.0	0.0	0.0	0.0	161.0	1738.0	2876.0	7598.0	2484.0	10351.0	326.0	0.0	0.0	0.0	0.0	0.0	0.0	0.0	0.0	0.0	0.0	1114.0	2446.0	6003.0	13108.0	324.0	1616.0	0.0	0.0	0.0	0.0	0.0	0.0	0.0	0.0	87.0	360.0	4213.0	721.0	2708.0	13630.0	3421.0	5506.0
Prot373	Gene373																	124.0	517.0	2287.0	8618.0	7635.0	6171.0	7660.0	9550.0	4449.0	713.0	350.0	0.0	0.0	0.0	0.0	0.0	1047.0	635.0	4779.0	1961.0	5134.0	12398.0	384.0	3370.0	345.0	34.0	640.0	0.0	0.0	0.0	0.0	0.0
Prot1361	Gene1361	0.0	729.0	3323.0	5830.0	7196.0	12203.0	9452.0	6109.0	3286.0	440.0	0.0	0.0	0.0	0.0	0.0	0.0	280.0	1478.0	3096.0	4449.0	6393.0	6195.0	9462.0	2677.0	410.0	97.0	1453.0	0.0	0.0	0.0	0.0	0.0	165.0	412.0	2317.0	20257.0	7990.0	12128.0	867.0	5227.0	2051.0	2069.0	34.0	207.0	0.0	0.0	0.0	0.0
Prot807	Gene807	0.0	0.0	0.0	0.0	0.0	0.0	0.0	0.0	397.0	275.0	2120.0	1341.0	2043.0	10122.0	3151.0	8452.0	0.0	0.0	0.0	0.0	0.0	0.0	0.0	0.0	0.0	387.0	936.0	728.0	1814.0	3377.0	17921.0	4847.0	0.0	0.0	0.0	0.0	0.0	0.0	0.0	0.0	0.0	1354.0	94.0	5949.0	7682.0	1811.0	4512.0	7932.0
Prot2297	Prot2297	3958.0	3776.0	224.0	2931.0	101.0	257.0	557.5	1774.0	2312.5	1625.5	1325.5	144.5	235.0	0.0	0.0	0.0	12.0	7660.0	4221.0	2573.5	949.5	987.0	1604.5	3184.5	3576.5	2386.0	1197.0	959.5	64.5	92.0	0.0	0.0	7722.0	7326.0	4752.5	1388.0	1351.5	1374.5	1038.5	3702.0	4943.5	4159.5	1890.5	379.5	225.5	128.0	0.0	0.0
Prot244	Gene244	1477.0	3054.0	574.0	6151.0	3824.0	2136.0	949.0	657.0	0.0	0.0	0.0	0.0	0.0	0.0	0.0	0.0																	1523.0	1216.0	3387.0	5463.0	4783.0	1564.0	527.0	0.0	0.0	0.0	0.0	0.0	0.0	0.0	0.0	0.0
Prot73	Gene73																	45474.0	3153.0	3530.0	3235.0	42.0	79.0	126.0	0.0	0.0	0.0	0.0	0.0	0.0	0.0	0.0	0.0	27423.0	15407.0	5860.0	3264.0	429.0	0.0	0.0	0.0	0.0	0.0	0.0	0.0	0.0	0.0	0.0	0.0
Prot2955	Prot2955	3069.5	1437.0	64.5	3451.5	681.5	408.5	712.0	3382.0	6547.5	2895.5	1407.5	119.0	157.5	71.0	0.0	0.0	1692.0	636.5	2417.5	793.5	1026.0	433.5	1525.5	2620.5	2808.0	1027.0	2445.5	1063.5	425.0	106.5	0.0	0.0	8123.0	813.0	2421.5	3909.5	2296.5	450.5	1940.5	1071.5	2046.5	1778.0	188.5	383.0	444.5	155.5	0.0	0.0
Prot1886	Gene1886	0.0	0.0	0.0	0.0	0.0	0.0	0.0	36.0	0.0	111.0	1357.0	10189.0	10496.0	1064.0	5978.0	6551.0	0.0	0.0	0.0	0.0	0.0	0.0	0.0	0.0	0.0	109.0	1729.0	1343.0	12513.0	1370.0	2289.0	11025.0	0.0	0.0	0.0	0.0	0.0	0.0	0.0	0.0	94.0	293.0	284.0	5835.0	5999.0	6481.0	8200.0	13251.0
Prot3990	Gene3990	5346.25	1564.5	967.0	523.0	128.75	522.0	435.25	1569.0	3586.75	3801.5	1432.25	2017.75	4589.75	1905.25	331.0	202.75	1062.25	1301.0	756.0	431.0	563.0	283.5	256.5	1890.25	3529.75	4075.25	3704.75	3826.0	1744.75	430.5	142.5	25.0	8673.0	1624.75	1681.25	235.25	624.25	341.0	601.5	1005.0	8581.25	2872.25	2423.5	978.25	3640.0	1235.75	13.0	138.25
Prot2185	Prot2185	2234.25	4881.75	4534.5	2917.5	1362.75	588.75	679.75	1220.25	704.0	865.75	1068.25	184.5	35.0	86.5	31.0	0.0	11741.25	465.75	903.75	96.75	1032.75	141.75	893.25	372.75	4396.0	1619.75	1036.75	152.5	217.5	0.0	0.0	0.0	27570.75	2982.0	287.25	133.5	480.0	391.75	1261.25	1498.0	1053.75	812.0	1071.5	121.25	112.75	0.0	0.0	0.0
Prot353	Gene353	295.0	242.0	1039.0	10081.0	1689.0	12348.0	8643.0	6222.0	5247.0	1649.0	111.0	80.0	23.0	0.0	0.0	0.0	88.0	385.0	3984.0	3634.0	7215.0	16302.0	2837.0	9869.0	2170.0	357.0	0.0	0.0	0.0	0.0	0.0	0.0	518.0	130.0	2872.0	1258.0	5872.0	5860.0	6800.0	1997.0	3994.0	560.0	239.0	0.0	0.0	0.0	0.0	0.0
Prot3158	Prot3158	141.0	22.5	855.5	382.25	1680.5	2418.75	2042.25	5375.75	1363.5	1501.75	3063.0	490.5	2106.0	460.5	224.25	0.0	142.5	443.75	1322.0	812.75	2586.75	3553.5	4033.75	6804.25	2032.75	14179.25	9720.0	2850.5	596.25	648.75	227.25	0.0	89.75	328.5	435.75	1095.0	2697.75	1382.5	3421.75	5741.5	5084.5	7392.0	6556.75	8139.0	1951.5	0.0	0.0	0.0
Prot2325	Prot2325	19582.5	1611.75	2142.0	4502.25	1825.5	95.25	125.0	537.5	145.75	1240.0	2010.0	681.75	3051.25	2166.0	276.0	94.25	8734.5	5940.0	3753.0	6667.5	642.0	438.0	377.5	170.25	543.0	741.25	1153.25	903.25	3563.0	849.5	300.25	213.5	7276.5	10779.75	7083.0	2150.25	1784.25	624.75	328.5	83.0	155.0	1467.25	1890.75	1970.25	792.5	616.5	787.75	17.25
Prot1478	Gene1478	0.0	0.0	0.0	93.0	34.0	739.0	1936.0	318.0	2037.0	3602.0	2104.0	176.0	97.0	121.0	0.0	0.0	0.0	0.0	0.0	40.0	0.0	554.0	3419.0	5356.0	11930.0	1542.0	4707.0	646.0	89.0	106.0	0.0	0.0	0.0	0.0	0.0	0.0	198.0	1998.0	1614.0	3034.0	2561.0	11467.0	1852.0	178.0	32.0	0.0	0.0	0.0
Prot3325	Prot3325	979.0	3070.0	3001.5	1940.5	2932.0	1420.0	1951.5	681.0	667.0	3182.0	4956.0	5901.0	160.0	760.0	455.0	824.0	938.5	269.5	1681.0	7567.0	5011.5	585.0	765.5	467.5	2119.5	2648.0	747.5	6855.5	72.0	30.0	2115.0	356.0	1762.0	559.5	3559.0	4649.0	3607.0	1097.0	1165.0	434.5	1290.0	833.5	1889.5	3443.5	1879.0	1897.5	463.5	569.0
Prot1177	Gene1177	2216.0	438.0	2186.0	5551.0	7701.0	1787.0	2119.0	323.0	121.0	0.0	0.0	0.0	0.0	0.0	0.0	0.0	2597.0	4778.0	7905.0	11974.0	5043.0	4301.0	2798.0	308.0	168.0	0.0	0.0	0.0	0.0	0.0	0.0	0.0	328.0	4523.0	7194.0	11239.0	7018.0	1159.0	1238.0	457.0	0.0	0.0	0.0	0.0	0.0	0.0	0.0	0.0
Prot3263	Prot3263	1710.5	1925.0	1990.0	7911.0	3417.0	2591.0	810.5	320.5	1977.0	1233.0	8321.0	1680.5	6965.5	4335.5	1657.0	30.0	692.5	338.5	1442.5	11794.0	1724.0	746.5	328.0	717.5	340.0	6230.0	8422.5	6370.5	4755.5	4551.5	420.0	40.5	537.0	1268.5	1324.0	6543.5	5290.0	1819.5	2360.0	106.5	3110.0	941.5	817.0	6507.5	3751.0	2178.5	1433.0	393.5
Prot3090	Prot3090	0.0	0.0	0.0	0.0	0.0	213.0	3974.25	2370.0	7836.75	1854.5	11375.0	4732.25	2077.0	1198.0	1543.0	1588.5	0.0	0.0	0.0	0.0	0.0	78.0	831.75	4831.5	5193.25	9605.75	6088.0	4722.75	4751.25	1497.25	1164.0	676.75	0.0	0.0	0.0	0.0	0.0	469.5	1752.75	2049.0	9046.5	422.25	1550.0	6396.75	1147.75	1700.75	1198.25	807.5
Prot1403	Gene1403	287.0	54.0	4199.0	3364.0	9297.0	11013.0	449.0	2352.0	2775.0	1288.0	52.0	0.0	0.0	0.0	0.0	0.0	98.0	268.0	1517.0	12680.0	1629.0	11624.0	7370.0	10408.0	938.0	883.0	598.0	0.0	0.0	0.0	0.0	0.0	677.0	1120.0	3563.0	10271.0	4641.0	16634.0	8966.0	10143.0	1118.0	607.0	418.0	102.0	0.0	0.0	0.0	0.0
Prot3541	Prot3541	0.0	0.0	0.0	34.0	106.75	288.5	358.5	109.5	2171.5	1229.25	950.75	3745.25	764.25	6558.75	1841.25	2499.75	0.0	0.0	0.0	0.0	12.75	113.75	976.25	1886.25	1745.75	1366.75	1839.25	3056.75	4292.25	5895.75	113.25	3706.5	0.0	0.0	0.0	25.5	0.0	76.0	1766.75	1630.75	5074.75	2279.75	3287.0	2448.5	8477.5	3624.0	3013.5	10323.0
Prot2495	Prot2495	2255.25	1755.75	6111.25	4440.25	9871.5	3907.25	2406.0	3163.75	1018.0	475.5	46.25	0.0	0.0	0.0	0.0	0.0	2217.0	2710.75	7227.0	6193.25	3649.25	5594.0	1425.75	2438.5	252.25	52.0	0.0	0.0	0.0	0.0	0.0	0.0	4501.5	1919.5	12353.25	6395.75	6677.5	3386.75	3327.5	954.5	337.75	143.0	43.25	0.0	0.0	0.0	0.0	0.0
Prot3544	Prot3544	0.0	0.0	0.0	0.0	88.75	0.0	382.5	270.75	570.5	2237.25	6095.75	5228.0	1631.25	12637.5	3330.75	2748.75	0.0	0.0	0.0	0.0	0.0	137.0	656.5	1325.5	970.0	1347.0	1984.5	4044.75	6607.0	9904.0	5531.25	1124.25	0.0	0.0	0.0	0.0	0.0	54.75	263.25	1376.25	2469.75	3038.25	4359.5	8528.75	6029.5	11540.25	4045.25	4363.5
Prot2178	Prot2178	4513.5	297.75	2284.5	1638.75	165.75	628.5	0.0	145.0	473.0	658.0	778.25	1955.5	1329.0	1103.0	304.75	194.0	1884.75	1193.25	679.5	775.5	483.75	0.0	0.0	209.0	573.5	122.5	2250.0	1619.75	3766.75	1622.25	1016.0	62.25	23392.5	9355.5	445.5	1624.5	440.25	0.0	31.25	15.25	167.75	24.75	4688.5	2639.5	2547.25	1385.5	292.0	95.75
Prot2900	Prot2900	15330.5	4858.5	567.5	2861.5	1149.0	84.25	0.25	0.0	0.0	0.0	0.0	0.0	0.0	0.0	0.0	0.0	6307.5	4303.0	1814.0	2954.75	1163.25	596.25	0.0	0.0	0.0	0.0	0.0	0.0	0.0	0.0	0.0	0.0	28922.5	1397.75	775.25	2891.5	1567.25	504.0	183.75	0.0	0.0	0.0	0.0	0.0	0.0	0.0	0.0	0.0
Prot3903	Gene3903	16.5	157.5	615.5	799.5	5154.5	7754.5	4319.5	3058.25	1617.75	1490.5	1767.5	1418.75	2733.25	2113.25	1272.0	1621.25	302.0	74.0	2863.5	3216.5	500.0	4461.5	4111.5	1635.75	1732.5	1713.25	225.25	1923.5	1480.0	3271.25	1766.5	478.5	393.5	409.0	711.0	4846.0	1362.0	1771.5	6018.0	2258.75	1223.5	1593.5	2741.75	3462.25	1731.0	4860.5	3941.5	634.75
Prot2240	Prot2240	4751.5	5196.0	577.5	64.0	88.5	154.5	0.0	148.0	736.5	1924.0	249.0	7066.0	866.5	1207.0	1704.0	200.5																	16098.5	3310.5	3067.0	636.0	165.0	118.0	37.5	172.0	397.0	1468.0	2754.0	4759.0	816.0	4377.0	619.0	156.0
Prot2401	Prot2401	6616.5	1668.0	2497.5	8753.0	4601.5	1306.75	1226.0	332.0	0.0	0.0	0.0	0.0	0.0	0.0	0.0	0.0	12537.25	9063.5	4653.5	6267.5	1945.5	1581.25	628.0	151.75	0.0	0.0	0.0	0.0	0.0	0.0	0.0	0.0	13092.5	2113.25	5482.25	5461.0	1070.5	1302.5	1053.75	172.75	0.0	0.0	0.0	0.0	0.0	0.0	0.0	0.0
Prot781	Gene781	0.0	0.0	0.0	0.0	0.0	0.0	0.0	0.0	234.0	1124.0	1346.0	718.0	14794.0	10352.0	4479.0	8750.0	0.0	0.0	0.0	0.0	0.0	0.0	0.0	0.0	164.0	709.0	1102.0	2276.0	2722.0	818.0	13805.0	463.0	0.0	0.0	0.0	0.0	0.0	0.0	0.0	0.0	0.0	42.0	676.0	1717.0	10563.0	7474.0	3496.0	2605.0
Prot218	Gene218	255.0	606.0	17028.0	5531.0	1886.0	11253.0	2639.0	288.0	387.0	0.0	0.0	0.0	0.0	0.0	0.0	0.0	815.0	5286.0	7330.0	5192.0	7383.0	424.0	1219.0	109.0	0.0	0.0	0.0	0.0	0.0	0.0	0.0	0.0	126.0	290.0	1652.0	774.0	6043.0	1685.0	2425.0	163.0	0.0	0.0	0.0	0.0	0.0	0.0	0.0	0.0
Prot2099	Prot2099	11043.75	4765.5	3642.75	1307.0	576.0	308.75	377.5	509.25	2428.0	229.5	2014.0	247.75	458.5	183.5	0.0	0.0	6774.0	1953.75	4651.5	3093.0	564.75	171.25	249.5	279.75	1154.25	747.25	56.25	935.25	1231.75	11.5	0.0	0.0	11373.0	3048.75	6468.75	2217.75	432.25	87.75	1198.5	1620.25	1962.5	667.25	4165.75	372.75	936.5	151.75	0.0	0.0
Prot861	Gene861	0.0	0.0	0.0	0.0	0.0	0.0	0.0	0.0	0.0	92.0	2391.0	2102.0	7364.0	2126.0	2132.0	2521.0	0.0	0.0	0.0	0.0	0.0	0.0	0.0	0.0	0.0	133.0	1993.0	4412.0	6150.0	15262.0	13603.0	1406.0	0.0	0.0	0.0	0.0	0.0	0.0	0.0	0.0	0.0	142.0	882.0	502.0	4943.0	16194.0	11374.0	2014.0
Prot3652	Prot3652	0.0	0.0	0.0	0.0	0.0	0.0	0.0	501.5	290.5	2882.0	8138.5	11765.5	3275.0	7281.0	2042.5	4148.0	0.0	0.0	0.0	0.0	0.0	0.0	0.0	865.0	985.0	2343.5	1319.0	7132.0	6645.5	10134.5	1622.0	1941.5	0.0	0.0	0.0	0.0	0.0	0.0	91.5	249.0	2272.5	2414.5	3925.5	2620.5	4811.5	4047.5	3378.0	2880.5
Prot3549	Prot3549	0.0	0.0	0.0	0.0	0.0	0.0	0.0	1393.0	966.5	6213.0	5500.5	2118.5	1890.0	5021.5	2520.5	2392.5	0.0	0.0	0.0	0.0	0.0	0.0	12.0	734.0	206.0	4916.0	5228.5	6978.0	10426.0	4505.5	6424.0	4403.0	0.0	0.0	0.0	0.0	0.0	0.0	277.0	300.5	1748.5	3399.0	4945.5	6892.0	4957.5	323.0	4456.0	660.0
Prot2513	Prot2513	2091.0	3628.5	4374.75	5586.0	3153.75	2610.75	106.5	501.75	523.75	1201.5	1028.75	843.75	3798.0	531.0	237.0	159.5	81.75	744.0	10251.0	10555.5	2394.75	680.25	3207.75	50.75	279.25	1115.0	2756.25	2003.25	812.5	418.5	754.5	216.5	3358.5	1168.5	1823.25	10957.5	4315.5	1847.25	3413.0	1009.0	781.25	94.0	4881.5	1169.25	4383.5	392.0	95.5	266.25
Prot1131	Gene1131	2354.0	14078.0	4702.0	7558.0	563.0	596.0	4.0	0.0	0.0	0.0	0.0	0.0	0.0	0.0	0.0	0.0	12425.0	7553.0	1701.0	2246.0	1059.0	124.0	191.0	0.0	0.0	0.0	0.0	0.0	0.0	0.0	0.0	0.0	2858.0	3290.0	3109.0	1044.0	923.0	440.0	229.0	0.0	0.0	0.0	0.0	0.0	0.0	0.0	0.0	0.0
Prot3819	Gene3819	1466.25	4357.0	6032.0	6945.5	2629.25	2166.25	1054.5	1345.25	2654.75	1287.25	1203.75	1505.75	179.75	140.5	0.0	0.0	3391.25	2505.5	7337.5	3901.0	2327.25	1036.5	416.75	1003.5	2502.75	4554.75	2166.5	203.25	224.0	29.25	0.0	0.0	6405.5	2682.0	8337.25	3409.0	6919.75	4567.75	448.25	1865.75	2862.5	2356.0	203.0	423.5	243.0	349.0	0.0	0.0
Prot220	Gene220
Prot2945	Prot2945	0.0	0.0	0.0	74.0	672.0	578.0	2678.25	3025.75	6284.0	3280.0	3445.5	2552.75	554.75	265.0	96.0	0.0	0.0	0.0	0.0	0.0	282.75	1489.5	1607.75	1508.25	9437.5	4690.5	2109.0	897.25	1044.0	418.0	7.0	0.0	0.0	0.0	0.0	256.5	80.25	3369.5	4306.5	5336.0	1853.5	6179.75	1722.75	3785.0	525.75	172.5	0.0	0.0
Prot4031	Gene4031	156.5	1358.25	4130.25	2437.0	4358.25	5014.25	1092.5	1448.25	2129.25	5060.25	1243.0	1811.5	412.0	164.0	407.5	0.0	415.75	1558.5	3027.0	1089.75	2856.25	1901.5	1157.5	2565.25	11231.75	1420.5	5981.0	3615.0	2401.0	46.5	0.0	0.0	696.75	2213.25	47.0	5010.75	2635.25	5020.0	3256.5	5368.0	5783.0	4822.75	4644.0	1051.5	619.0	320.0	0.0	0.0
Prot3451	Prot3451	0.0	0.0	0.0	25.5	558.0	55.0	3139.0	1391.0	7376.5	8950.0	3147.5	3361.0	2209.5	4382.0	2924.5	218.5	0.0	0.0	0.0	43.0	284.5	470.5	4177.5	1629.0	5526.5	5230.0	12357.0	3834.0	148.0	2016.0	2090.5	312.0	0.0	0.0	0.0	81.0	11.5	873.0	693.5	3456.0	1673.5	6770.5	2294.5	2632.5	4900.0	3599.0	1408.0	0.0
Prot837	Gene837	0.0	0.0	0.0	0.0	0.0	0.0	0.0	0.0	0.0	236.0	3687.0	6529.0	1900.0	791.0	8024.0	4155.0	0.0	0.0	0.0	0.0	0.0	0.0	0.0	0.0	427.0	44.0	1242.0	6246.0	4780.0	2599.0	4393.0	15392.0	0.0	0.0	0.0	0.0	0.0	0.0	0.0	0.0	0.0	794.0	1268.0	5687.0	6326.0	854.0	2445.0	1518.0
Prot1778	Gene1778	0.0	0.0	0.0	0.0	0.0	0.0	54.0	415.0	3019.0	11254.0	4033.0	2690.0	11091.0	2024.0	2995.0	334.0	0.0	0.0	0.0	0.0	0.0	0.0	0.0	190.0	834.0	5588.0	8777.0	9938.0	18191.0	10579.0	611.0	452.0	0.0	0.0	0.0	0.0	0.0	0.0	209.0	388.0	3708.0	5324.0	4177.0	13725.0	4533.0	4789.0	56.0	1392.0
Prot2562	Prot2562	4460.25	4080.5	7435.0	1792.75	12967.0	3746.5	601.5	497.0	183.5	0.0	0.0	0.0	0.0	0.0	0.0	0.0	10462.0	5235.0	6245.75	3863.75	3124.0	5089.25	1618.0	498.0	206.25	0.0	0.0	0.0	0.0	0.0	0.0	0.0	6091.75	6015.0	1140.75	3031.75	5827.5	935.25	567.25	125.25	246.75	0.0	0.0	0.0	0.0	0.0	0.0	0.0
Prot2045	Prot2045	9592.75	6469.0	236.5	1573.0	1981.25	1052.25	2037.25	915.0	190.25	318.5	0.0	0.0	0.0	0.0	0.0	0.0	29562.75	9516.25	3185.5	4508.75	1935.0	2814.5	1098.75	2148.5	1313.75	143.0	137.0	47.75	0.0	0.0	0.0	0.0	5218.0	5501.75	5322.25	1754.75	1058.75	1119.0	2207.25	927.5	1066.5	98.25	55.0	0.0	0.0	0.0	0.0	0.0
Prot1552	Gene1552	14114.0	948.0	6018.0	478.0	165.0	81.0	0.0	0.0	0.0	0.0	0.0	0.0	0.0	0.0	0.0	0.0	27669.0	10537.0	816.0	1973.0	1024.0	365.0	0.0	0.0	0.0	0.0	0.0	0.0	0.0	0.0	0.0	0.0	36351.0	4687.0	6699.0	3693.0	884.0	0.0	0.0	303.0	0.0	0.0	0.0	0.0	0.0	0.0	0.0	0.0
Prot2457	Prot2457	4096.5	3212.75	3441.25	11844.5	8823.0	437.5	1276.5	819.0	0.0	0.0	0.0	0.0	0.0	0.0	0.0	0.0	4510.25	2477.5	2372.75	5737.0	1271.0	3219.25	2745.75	282.0	125.25	132.0	0.0	0.0	0.0	0.0	0.0	0.0	12084.5	5869.75	12814.0	6792.25	5452.75	1974.0	798.75	32.25	0.0	0.0	0.0	0.0	0.0	0.0	0.0	0.0
Prot2999	Prot2999	524.5	480.5	1463.0	1613.5	2559.0	1493.0	2264.0	2956.0	10327.0	7480.0	3676.0	4515.0	418.5	0.0	0.0	0.0	0.0	397.0	1151.5	1876.0	4606.0	5541.0	1519.5	8205.0	7710.5	2269.0	10532.5	2288.5	1462.0	115.0	0.0	0.0	49.5	721.0	3238.0	981.0	5257.0	3722.5	1408.5	3371.0	6021.0	7431.5	3627.0	613.0	873.5	506.5	0.0	137.5
Prot2604	Prot2604	8201.0	1799.0	7524.0	7211.0	1232.0	4161.5	309.0	0.0	0.0	0.0	0.0	0.0	0.0	0.0	0.0	0.0	6157.0	2384.0	5681.0	5296.5	1147.0	2422.5	926.0	0.0	0.0	0.0	57.0	0.0	0.0	0.0	0.0	0.0	2201.5	3548.5	9622.0	1192.5	3949.0	3773.0	1489.0	110.0	0.0	0.0	0.0	0.0	0.0	0.0	0.0	0.0
Prot261	Gene261	11638.0	3428.0	6959.0	7795.0	6802.0	6827.0	687.0	40.0	71.0	0.0	0.0	0.0	0.0	0.0	0.0	0.0	1484.0	6925.0	13088.0	4483.0	7892.0	3845.0	2850.0	946.0	739.0	0.0	0.0	0.0	0.0	0.0	0.0	0.0	3834.0	2218.0	4845.0	4477.0	3798.0	4614.0	1228.0	475.0	299.0	0.0	0.0	0.0	0.0	0.0	0.0	0.0
Prot2703	Prot2703	5555.5	4568.5	3268.75	3050.5	561.75	9972.5	8488.5	2524.5	2285.25	635.25	177.75	0.0	0.0	0.0	0.0	0.0	1450.75	1656.0	5711.0	2172.25	1179.75	1203.0	6632.75	2200.5	561.0	612.75	72.75	0.0	0.0	0.0	0.0	0.0	1399.25	1022.0	3194.0	3645.75	9765.75	7972.5	6591.0	3240.0	2079.0	596.25	0.0	0.0	0.0	0.0	0.0	0.0
Prot2042	Prot2042	14534.0	10430.5	5473.25	2141.5	2973.5	843.75	157.25	193.25	46.75	0.0	0.0	0.0	0.0	0.0	0.0	0.0	3310.0	6226.75	967.75	1875.5	2792.25	1181.0	329.25	102.75	121.5	0.0	0.0	0.0	0.0	0.0	0.0	0.0	5440.75	2989.0	1067.0	5720.75	947.25	1457.75	255.0	162.0	0.0	0.0	0.0	0.0	0.0	0.0	0.0	0.0
Prot3792	Gene3792	5308.75	2674.5	5200.0	1595.75	1639.0	1351.5	345.25	221.75	232.25	309.25	954.75	1347.5	3446.25	1767.25	259.75	203.5	2297.5	4875.75	2682.75	196.75	3376.25	2456.5	478.5	422.5	367.75	342.0	3670.5	2850.75	1916.25	1370.25	257.75	403.5
Prot984	Gene984	7932.0	3408.0	1087.0	2822.0	536.0	129.0	0.0	0.0	0.0	0.0	0.0	0.0	0.0	0.0	0.0	0.0	18367.0	10979.0	1335.0	929.0	281.0	668.0	80.0	0.0	0.0	0.0	0.0	0.0	0.0	0.0	0.0	0.0	1989.0	1806.0	7379.0	366.0	180.0	220.0	89.0	48.0	0.0	0.0	0.0	0.0	0.0	0.0	0.0	0.0
Prot543	Gene543	0.0	0.0	0.0	132.0	1053.0	1735.0	2179.0	12341.0	5398.0	5480.0	5861.0	1220.0	42.0	0.0	0.0	0.0	0.0	0.0	0.0	210.0	64.0	437.0	1594.0	5998.0	10133.0	2307.0	6171.0	1176.0	3.0	0.0	0.0	0.0	0.0	0.0	0.0	0.0	1995.0	1586.0	2590.0	3513.0	7625.0	5941.0	5300.0	543.0	357.0	0.0	0.0	0.0
Prot3330	Prot3330	3134.5	631.25	445.5	422.75	84.25	42.0	0.0	685.5	1501.5	1182.0	2892.0	5211.75	3092.25	1658.25	597.75	2239.5	3711.0	1734.0	128.0	334.5	447.0	0.0	141.0	1463.25	117.0	3068.25	1524.75	10753.5	6333.75	1817.25	189.75	174.0	2838.25	554.25	436.25	62.75	10.0	0.0	241.25	108.75	1234.5	3357.0	4248.0	3021.75	8676.75	3605.25	706.5	932.25
Prot513	Gene513	0.0	0.0	0.0	194.0	170.0	731.0	6975.0	4865.0	3258.0	3969.0	4979.0	277.0	307.0	620.0	0.0	0.0	0.0	0.0	0.0	162.0	314.0	1835.0	2314.0	11205.0	1363.0	2602.0	4655.0	958.0	523.0	0.0	0.0	0.0	0.0	0.0	0.0	193.0	538.0	1569.0	893.0	3868.0	13854.0	1811.0	3155.0	1017.0	185.0	53.0	0.0	0.0
Prot3279	Prot3279	3167.0	1402.25	577.25	396.25	201.5	44.5	37.5	56.25	896.25	6703.5	11199.0	8912.25	6768.75	2791.5	390.75	1123.5	3440.75	547.5	372.75	132.75	5.25	21.75	0.0	615.0	1047.75	4204.5	3520.5	1362.0	12261.75	3340.5	821.25	552.0	1652.5	375.5	359.0	133.25	271.25	99.5	0.0	444.75	1488.0	1781.25	2458.5	7821.75	3351.0	139.5	1228.5	495.75
Prot2085	Prot2085	21249.5	5226.25	6514.75	1935.5	1968.0	483.25	966.25	202.5	50.5	0.0	0.0	0.0	0.0	0.0	0.0	0.0	1480.5	3353.0	4986.75	70.5	777.0	1772.0	241.0	77.75	0.0	0.0	0.0	0.0	0.0	0.0	0.0	0.0	19327.5	8060.25	6196.0	1767.75	2733.5	2124.25	468.75	196.75	0.0	0.0	0.0	0.0	0.0	0.0	0.0	0.0
Prot3859	Gene3859	1734.75	1477.0	2313.25	1242.0	3515.25	5528.25	940.75	4405.0	1790.25	868.5	2585.0	3033.0	757.0	2358.0	389.25	80.0	975.0	818.25	2488.75	4410.75	3781.0	4927.25	3250.5	3165.25	1362.25	912.25	2568.25	3280.25	1108.75	1901.25	415.0	39.0	803.5	483.5	1941.0	4413.25	1745.5	9880.25	3445.25	2593.75	1065.75	2147.0	3126.5	1476.25	2524.75	1278.25	786.25	741.25
Prot214	Gene214	88.0	3134.0	7373.0	2460.0	3385.0	1321.0	577.0	2033.0	0.0	0.0	0.0	0.0	0.0	0.0	0.0	0.0	3255.0	3992.0	14288.0	3385.0	8664.0	387.0	1511.0	348.0	0.0	0.0	0.0	0.0	0.0	0.0	0.0	0.0	1259.0	6278.0	1223.0	4505.0	13478.0	1983.0	4850.0	0.0	103.0	0.0	0.0	0.0	0.0	0.0	0.0	0.0
Prot3504	Prot3504	0.0	0.0	0.0	0.0	0.0	758.5	463.5	2304.0	4759.0	4233.5	3536.0	4786.5	1843.5	3864.5	5239.0	190.0	0.0	0.0	0.0	0.0	103.0	117.0	301.0	3783.5	2121.0	5538.0	4762.0	6607.5	5599.5	1681.5	4627.5	5538.0	0.0	0.0	0.0	0.0	0.0	310.5	1035.0	2464.5	3323.0	5122.0	9826.0	6305.0	7224.5	5815.0	1583.0	34.0
Prot1585	Gene1585	0.0	0.0	0.0	231.0	0.0	139.0	1806.0	11603.0	6070.0	10668.0	3884.0	1312.0	76.0	0.0	0.0	0.0	0.0	0.0	0.0	160.0	81.0	1460.0	2888.0	7414.0	2744.0	4664.0	3365.0	240.0	560.0	0.0	0.0	0.0	0.0	0.0	0.0	31.0	152.0	543.0	2395.0	4043.0	16222.0	3791.0	5511.0	292.0	423.0	573.0	0.0	0.0
Prot2235	Prot2235	3565.5	2762.0	2198.0	1197.0	793.0	146.5	43.5	0.0	0.0	703.5	1135.5	865.5	7237.5	2075.0	2488.0	2846.0	3465.5	3744.0	632.0	1684.5	539.0	30.5	183.0	0.0	17.5	0.0	753.5	831.0	5021.5	3692.5	1126.5	6725.0	14745.5	3685.0	1585.0	67.5	198.0	620.5	0.0	0.0	188.0	140.0	1442.5	1607.0	1044.5	3964.5	6117.0	113.0
Prot2591	Prot2591
Prot1356	Gene1356	218.0	991.0	3374.0	4207.0	13481.0	25410.0	3515.0	4547.0	2907.0	1327.0	117.0	36.0	0.0	0.0	0.0	0.0	181.0	297.0	251.0	1242.0	6126.0	12553.0	9102.0	14662.0	32.0	346.0	0.0	0.0	0.0	0.0	0.0	0.0	821.0	911.0	1119.0	6549.0	3358.0	12500.0	8852.0	2118.0	2034.0	248.0	435.0	233.0	0.0	0.0	0.0	0.0
Prot2669	Prot2669	689.75	1113.75	2679.25	2466.5	7276.0	24298.5	4049.5	295.5	1596.25	844.5	629.25	0.0	0.0	0.0	0.0	0.0	377.5	1663.5	2013.5	3190.75	3645.25	7933.0	10224.0	3345.0	202.5	557.25	27.75	0.0	0.0	0.0	0.0	0.0	1811.25	672.0	1871.75	4871.0	13409.0	6061.0	5599.75	6072.25	3081.0	1747.5	0.0	111.0	0.0	0.0	0.0	0.0
Prot520	Gene520	0.0	0.0	0.0	0.0	403.0	1680.0	1447.0	4821.0	2123.0	2546.0	753.0	1704.0	1284.0	0.0	0.0	0.0	0.0	0.0	28.0	0.0	8.0	363.0	367.0	6577.0	3723.0	10139.0	4042.0	1053.0	150.0	0.0	0.0	0.0	0.0	0.0	0.0	0.0	236.0	2452.0	3010.0	4505.0	3788.0	3333.0	4300.0	2153.0	143.0	0.0	0.0	0.0
Prot4021	Gene4021	49.5	317.0	9.25	1039.5	3072.5	1874.0	3026.0	2308.75	3965.0	4215.5	1666.75	1882.0	3249.0	5183.0	4907.5	369.5	74.25	455.5	701.5	1646.25	4615.25	977.75	2189.25	2272.75	1235.25	713.5	2828.25	4521.25	5200.0	2788.25	373.5	859.0	47.75	98.0	1521.75	2836.5	1102.25	2787.75	1053.25	5625.75	5465.75	748.75	3896.25	1844.25	3932.0	316.25	2999.5	695.5
Prot1719	Gene1719	0.0	0.0	0.0	0.0	1252.0	122.0	1135.0	3133.0	7253.0	26683.0	5921.0	4431.0	1708.0	1591.0	0.0	0.0	0.0	0.0	0.0	0.0	0.0	1014.0	1835.0	1810.0	2838.0	7920.0	8701.0	5009.0	1395.0	0.0	190.0	162.0	0.0	0.0	0.0	0.0	17.0	491.0	7280.0	5275.0	6901.0	8353.0	24213.0	1638.0	1050.0	85.0	0.0	0.0
Prot2843	Prot2843	272.5	666.5	829.0	156.0	2740.5	5968.0	7079.0	7841.5	4916.0	3061.0	3076.5	996.0	217.0	0.0	0.0	0.0																	389.5	555.5	421.0	2421.0	1637.0	2418.5	3003.0	6007.0	7165.5	2768.5	2967.0	596.0	47.5	5.5	0.0	1.5
Prot109	Gene109	48902.0	7294.0	615.0	1315.0	568.0	97.0	233.0	0.0	0.0	0.0	0.0	0.0	0.0	0.0	0.0	0.0	4943.0	5604.0	6006.0	209.0	214.0	0.0	0.0	0.0	0.0	0.0	0.0	0.0	0.0	0.0	0.0	0.0	1607.0	11936.0	4112.0	942.0	372.0	101.0	0.0	0.0	0.0	0.0	0.0	0.0	0.0	0.0	0.0	0.0
Prot600	Gene600	0.0	0.0	0.0	0.0	0.0	650.0	213.0	4111.0	4030.0	6366.0	1899.0	3346.0	184.0	349.0	67.0	0.0	0.0	0.0	0.0	0.0	36.0	273.0	374.0	11105.0	4591.0	11662.0	24729.0	3624.0	3068.0	718.0	0.0	0.0	0.0	0.0	0.0	0.0	35.0	816.0	1140.0	5669.0	11467.0	9799.0	14251.0	2698.0	1620.0	138.0	81.0	0.0
Prot1394	Gene1394	596.0	852.0	5595.0	10296.0	9735.0	15190.0	3671.0	2162.0	2264.0	752.0	0.0	0.0	0.0	0.0	0.0	0.0	0.0	160.0	2356.0	10598.0	6478.0	4742.0	11457.0	6094.0	860.0	980.0	0.0	95.0	0.0	0.0	0.0	0.0	433.0	1102.0	621.0	6295.0	3365.0	2208.0	1273.0	10952.0	317.0	613.0	133.0	0.0	0.0	0.0	0.0	0.0
Prot1001	Gene1001	0.0	0.0	0.0	0.0	0.0	0.0	264.0	142.0	1376.0	6182.0	1708.0	5484.0	10015.0	3977.0	1637.0	551.0	0.0	0.0	0.0	0.0	0.0	0.0	0.0	441.0	3411.0	5208.0	9592.0	6903.0	3507.0	5134.0	178.0	2151.0	0.0	0.0	0.0	0.0	0.0	0.0	0.0	23.0	59.0	2111.0	15572.0	469.0	1505.0	6911.0	3255.0	39.0
Prot1912	Gene1912	0.0	0.0	0.0	0.0	0.0	0.0	0.0	0.0	85.0	413.0	297.0	7510.0	4702.0	16252.0	4714.0	3879.0	0.0	0.0	0.0	0.0	0.0	0.0	0.0	0.0	0.0	504.0	455.0	3040.0	6703.0	10360.0	9271.0	4337.0	0.0	0.0	0.0	0.0	0.0	0.0	0.0	0.0	0.0	0.0	1120.0	726.0	7516.0	5378.0	1720.0	9666.0
Prot2901	Prot2901	726.25	1582.75	64.5	1310.25	2740.25	1994.25	2129.5	5623.5	2497.5	4305.0	5712.75	1010.25	330.0	192.75	0.0	0.0	936.25	1642.5	998.75	2250.5	1594.75	1990.75	866.5	2159.25	8617.0	5720.25	702.0	1619.25	315.75	0.0	0.0	0.0	5.0	1011.75	545.75	1996.75	828.75	1373.0	940.5	96.75	2809.75	1391.25	1190.25	1538.25	363.0	0.0	0.0	0.0
Prot2162	Prot2162	970.0	5105.0	1793.0	1420.5	5777.0	2540.0	3444.5	2195.0	746.5	244.0	233.5	0.0	0.0	0.0	0.0	0.0																	8697.0	1516.5	1881.0	1867.0	357.0	1251.0	1491.5	1958.0	56.5	498.0	67.5	61.0	0.0	0.0	0.0	0.0
Prot854	Gene854	0.0	0.0	0.0	0.0	0.0	0.0	0.0	0.0	0.0	327.0	1264.0	4031.0	5401.0	5925.0	3177.0	1671.0	0.0	0.0	0.0	0.0	0.0	0.0	0.0	0.0	0.0	128.0	833.0	7323.0	3132.0	5398.0	13258.0	4189.0	0.0	0.0	0.0	0.0	0.0	0.0	0.0	0.0	0.0	649.0	1302.0	2076.0	6584.0	16138.0	3353.0	3917.0
Prot4043	Gene4043	156.75	4.75	934.0	1657.75	755.0	358.5	3209.5	2442.0	2415.25	4274.0	5479.0	1855.5	3698.25	588.0	1316.5	847.5	197.75	150.75	1116.5	2673.25	1789.25	2767.75	1437.0	2834.75	3494.5	2093.75	6946.5	5084.25	5637.0	1559.0	903.5	39.0	35.75	478.75	899.5	2171.0	1440.25	1008.25	2890.0	1838.25	4462.5	3396.25	1236.0	3182.25	3337.0	3202.75	345.0	271.0
Prot3913	Gene3913	278.0	206.5	115.5	3540.0	3349.0	2545.75	4594.5	3445.25	1982.75	981.5	4289.25	5054.5	4121.0	3088.5	3387.0	517.0	92.5	344.0	809.0	141.5	7366.5	4437.5	6097.0	1705.0	2190.0	1818.0	1746.5	5153.5	3091.5	893.75	1895.0	737.5	268.0	205.5	420.0	1694.5	3516.0	1153.5	1394.75	6885.5	1513.25	590.5	3166.0	4451.5	3496.25	2626.5	1850.5	437.25
Prot3785	Gene3785	7848.0	3241.75	1428.0	3101.25	4825.0	2036.25	4323.75	1360.75	2220.5	1550.25	1826.0	324.75	0.0	8.0	0.0	0.0	343.0	1955.25	2283.75	2559.25	3029.25	5117.5	2368.75	1031.75	5322.5	319.25	1466.25	390.25	108.75	0.0	0.0	0.0	3107.5	2677.75	2048.5	3601.0	1583.25	1576.5	1963.5	2264.25	2010.75	1751.75	748.75	571.0	121.25	32.0	0.0	0.0
Prot4056	Gene4056	331.25	812.5	1552.0	854.25	370.25	7.0	387.5	320.5	43.5	7004.25	910.75	6723.5	3593.0	2630.0	5989.75	1247.25	1190.75	975.75	873.75	428.5	93.75	447.75	146.5	447.75	3330.0	2977.75	2690.25	2446.75	6614.25	1662.5	1018.0	1198.0	1860.5	581.0	517.0	2606.25	873.75	147.75	17.5	205.75	477.5	2497.5	2885.0	2217.25	1016.25	4662.75	1171.25	896.5
Prot433	Gene433	306.0	1979.0	1637.0	1685.0	5091.0	14090.0	6511.0	1251.0	1649.0	392.0	204.0	0.0	301.0	0.0	0.0	0.0	934.0	3.0	1334.0	4180.0	718.0	3934.0	8710.0	13590.0	252.0	1296.0	42.0	0.0	0.0	0.0	0.0	0.0	358.0	581.0	2237.0	11100.0	7713.0	4255.0	9081.0	2200.0	630.0	370.0	662.0	0.0	0.0	0.0	0.0	0.0
Prot3221	Prot3221	8328.5	7551.0	7140.0	2004.0	745.5	84.5	460.0	1171.5	1372.5	3810.0	7607.5	388.5	498.5	264.0	275.0	0.0	1469.0	3327.0	4047.0	684.5	75.5	1808.5	1181.0	1169.0	7008.5	3401.5	6023.5	2880.5	895.0	23.0	115.5	0.0	4457.0	3922.5	2353.5	963.0	150.0	709.5	500.5	302.0	3944.0	5948.5	1698.5	1513.0	1803.0	384.5	0.0	0.0
Prot1265	Gene1265	3838.0	10782.0	3900.0	4852.0	4713.0	2858.0	300.0	402.0	144.0	0.0	0.0	0.0	0.0	0.0	0.0	0.0	1992.0	3000.0	14363.0	12061.0	2266.0	2296.0	269.0	1250.0	430.0	0.0	0.0	0.0	0.0	0.0	0.0	0.0	1828.0	702.0	4842.0	12980.0	20824.0	6819.0	3696.0	0.0	69.0	0.0	0.0	0.0	0.0	0.0	0.0	0.0
Prot2204	Prot2204	23983.0	7580.0	4717.0	972.5	1813.5	2391.0	742.0	107.5	109.0	0.0	0.0	0.0	0.0	0.0	0.0	0.0	10179.5	4277.0	7143.5	6381.0	7000.0	1685.0	1143.5	308.5	90.0	0.0	0.0	0.0	0.0	0.0	0.0	0.0	19154.5	2249.0	8656.5	1880.5	1416.0	701.5	1375.5	591.0	60.0	0.0	0.0	0.0	0.0	0.0	0.0	0.0
Prot959	Gene959	15410.0	2271.0	4414.0	975.0	90.0	0.0	0.0	0.0	0.0	0.0	0.0	0.0	0.0	0.0	0.0	0.0	6141.0	7713.0	2761.0	501.0	579.0	137.0	0.0	0.0	0.0	0.0	0.0	0.0	0.0	0.0	0.0	0.0	14206.0	5318.0	2796.0	3360.0	0.0	414.0	166.0	0.0	0.0	0.0	0.0	0.0	0.0	0.0	0.0	0.0
Prot294	Gene294	2607.0	1594.0	12867.0	5614.0	8362.0	1763.0	1391.0	40.0	251.0	0.0	0.0	0.0	0.0	0.0	0.0	0.0	3577.0	1014.0	620.0	6357.0	3146.0	5891.0	587.0	460.0	136.0	0.0	70.0	0.0	0.0	0.0	0.0	0.0	2765.0	4049.0	3602.0	2770.0	1649.0	5854.0	2055.0	375.0	128.0	0.0	0.0	0.0	0.0	0.0	0.0	0.0
Prot1253	Gene1253	1486.0	4967.0	3078.0	8139.0	6294.0	982.0	1997.0	838.0	0.0	0.0	0.0	0.0	0.0	0.0	0.0	0.0	2853.0	2269.0	13663.0	9561.0	7513.0	2157.0	2661.0	730.0	196.0	0.0	0.0	0.0	0.0	0.0	0.0	0.0	2338.0	1475.0	8842.0	4632.0	4531.0	3817.0	1954.0	1919.0	301.0	0.0	0.0	0.0	0.0	0.0	0.0	0.0
Prot1655	Gene1655	0.0	0.0	0.0	0.0	9.0	824.0	420.0	4588.0	6596.0	7608.0	6550.0	5045.0	2271.0	117.0	0.0	0.0	0.0	0.0	0.0	0.0	0.0	1408.0	2027.0	1136.0	4661.0	6839.0	2511.0	6361.0	318.0	110.0	97.0	0.0	0.0	0.0	0.0	0.0	0.0	784.0	389.0	193.0	12084.0	16157.0	13497.0	12607.0	33.0	522.0	0.0	0.0
Prot3729	Gene3729	3129.0	2748.0	3549.5	1114.75	1546.5	101.25	202.75	0.0	0.0	0.0	368.75	1291.25	1202.25	516.5	2169.5	3143.25	8653.25	2974.75	2688.0	3066.0	914.75	307.25	28.0	0.0	0.0	67.5	285.5	1364.0	2005.25	1515.5	3144.0	2514.75	18282.25	7330.5	3370.0	644.0	644.5	404.75	0.0	30.25	16.5	0.0	76.0	647.5	5094.25	1125.25	1287.5	412.75
Prot318	Gene318	307.0	16.0	2460.0	4493.0	6046.0	8416.0	8555.0	642.0	2476.0	779.0	0.0	0.0	0.0	0.0	0.0	0.0	294.0	598.0	562.0	1584.0	1096.0	11953.0	7110.0	1511.0	2006.0	410.0	166.0	0.0	0.0	0.0	0.0	0.0	265.0	1497.0	2634.0	5743.0	3045.0	7793.0	5449.0	6895.0	2561.0	75.0	741.0	0.0	30.0	0.0	0.0	0.0
Prot1082	Gene1082	4812.0	290.0	7352.0	2699.0	1497.0	508.0	161.0	0.0	0.0	0.0	0.0	0.0	0.0	0.0	0.0	0.0	4568.0	4822.0	2502.0	1477.0	1435.0	211.0	911.0	0.0	0.0	0.0	0.0	0.0	0.0	0.0	0.0	0.0	479.0	5358.0	4693.0	1930.0	3180.0	1667.0	242.0	137.0	0.0	0.0	0.0	0.0	0.0	0.0	0.0	0.0
Prot1161	Gene1161	889.0	788.0	2552.0	12634.0	10325.0	8562.0	1875.0	0.0	0.0	0.0	0.0	0.0	0.0	0.0	0.0	0.0																	2184.0	1510.0	4467.0	1712.0	3813.0	1868.0	1207.0	106.0	0.0	0.0	0.0	0.0	0.0	0.0	0.0	0.0
Prot541	Gene541	0.0	0.0	0.0	0.0	429.0	3335.0	283.0	5107.0	13524.0	4175.0	3183.0	143.0	64.0	0.0	0.0	0.0	0.0	0.0	0.0	13.0	324.0	961.0	2572.0	5132.0	9008.0	5648.0	2805.0	3969.0	203.0	137.0	0.0	0.0	0.0	0.0	0.0	0.0	127.0	2799.0	1710.0	3707.0	7139.0	3022.0	2220.0	1153.0	179.0	796.0	0.0	0.0
Prot2061	Prot2061	14212.25	7625.75	6785.0	2187.5	5026.5	1945.75	388.75	24.75	90.5	0.0	0.0	0.0	0.0	0.0	0.0	0.0	14512.0	10624.5	7989.25	3946.0	1588.75	1418.5	59.75	88.25	0.0	0.0	0.0	0.0	0.0	0.0	0.0	0.0	5556.75	1080.5	8698.5	2423.75	1745.0	369.5	251.75	229.25	0.0	0.0	0.0	0.0	0.0	0.0	0.0	0.0
Prot3633	Prot3633	0.0	142.5	523.5	5367.5	538.0	1693.5	4290.0	3967.0	1106.5	577.0	612.5	2724.0	1731.5	1729.5	4247.5	4453.5	0.0	1664.0	235.0	5060.5	5497.0	4361.5	6920.0	4439.5	898.5	725.0	1016.5	2937.0	3317.0	3127.5	649.5	4087.5	0.0	489.5	539.0	162.5	6879.0	4177.0	808.0	1874.0	496.5	759.5	241.0	1989.0	1579.5	5602.0	1245.5	1513.5
Prot1738	Gene1738	0.0	0.0	0.0	0.0	0.0	0.0	0.0	942.0	3417.0	3785.0	13094.0	12921.0	2875.0	5094.0	2799.0	1462.0	0.0	0.0	0.0	0.0	0.0	0.0	0.0	622.0	2756.0	3393.0	8554.0	5384.0	479.0	3249.0	2385.0	180.0	0.0	0.0	0.0	0.0	0.0	0.0	0.0	1291.0	166.0	367.0	3286.0	10489.0	388.0	2719.0	2074.0	444.0
Prot3640	Prot3640	7880.0	2267.0	4166.0	757.5	29.0	98.5	0.0	0.0	0.0	91.5	260.0	122.0	4165.5	1932.5	1134.0	2880.5	2736.0	5924.0	1123.0	521.5	234.0	35.5	0.0	0.0	0.0	327.5	600.5	3353.5	159.5	2939.0	3120.0	2491.0	3820.5	1136.5	1314.0	1145.5	138.5	102.5	0.0	0.0	0.0	102.5	1030.5	2562.5	595.0	3247.5	4790.5	2580.0
Prot1057	Gene1057	23058.0	2019.0	7516.0	2251.0	990.0	527.0	205.0	0.0	0.0	0.0	0.0	0.0	0.0	0.0	0.0	0.0	8180.0	8738.0	4275.0	1974.0	2440.0	350.0	0.0	0.0	0.0	0.0	0.0	0.0	0.0	0.0	0.0	0.0	10379.0	1758.0	1131.0	2002.0	493.0	249.0	157.0	123.0	0.0	0.0	0.0	0.0	0.0	0.0	0.0	0.0
Prot3348	Prot3348	217.25	869.75	444.0	2890.5	1064.0	1541.75	1615.25	405.0	1934.75	2059.5	8403.75	3662.25	3021.0	3997.5	900.0	614.25	130.0	29.5	641.25	138.0	3307.5	4013.0	1911.75	922.75	3962.0	896.0	3924.75	8907.75	8529.0	2022.0	2661.0	0.0	243.0	2.0	9.75	757.75	2491.5	2608.5	145.5	1496.25	611.0	733.0	1085.25	6912.0	5246.25	3770.25	2274.75	1047.0
Prot2369	Prot2369	2757.5	1670.0	1247.5	1957.5	1669.0	247.5	1037.5	1108.5	3610.5	1842.5	2016.0	461.0	56.5	62.0	0.0	0.0	13280.5	2817.0	3155.5	2857.0	1198.5	707.0	2169.0	5890.0	2032.0	1570.0	1117.5	554.5	50.0	26.5	0.0	0.0	359.0	251.0	3619.5	56.5	1322.5	626.5	528.5	2526.5	5594.5	1780.5	2342.5	1099.0	275.5	40.0	51.0	0.0
Prot1611	Gene1611	0.0	0.0	0.0	73.0	1300.0	2438.0	5876.0	3925.0	9850.0	11202.0	3237.0	263.0	486.0	168.0	0.0	0.0	0.0	0.0	0.0	0.0	95.0	1096.0	8225.0	7432.0	11337.0	12110.0	1183.0	3085.0	432.0	172.0	0.0	0.0	0.0	0.0	0.0	8.0	2.0	2682.0	3931.0	8516.0	12546.0	4042.0	1220.0	506.0	306.0	274.0	0.0	0.0
Prot4	Gene4	12973.0	7280.0	109.0	1087.0	425.0	0.0	0.0	0.0	0.0	0.0	0.0	0.0	0.0	0.0	0.0	0.0	32980.0	7863.0	2740.0	1323.0	305.0	302.0	0.0	0.0	0.0	0.0	0.0	0.0	0.0	0.0	0.0	0.0
Prot213	Gene213	8011.0	7720.0	7817.0	15590.0	395.0	3561.0	3037.0	2913.0	375.0	0.0	0.0	0.0	0.0	0.0	0.0	0.0	30.0	1272.0	5649.0	1452.0	562.0	1661.0	38.0	57.0	0.0	0.0	0.0	0.0	0.0	0.0	0.0	0.0	2202.0	432.0	7695.0	10423.0	5346.0	4502.0	3088.0	649.0	0.0	0.0	0.0	0.0	0.0	0.0	0.0	0.0
Prot1841	Gene1841	0.0	0.0	0.0	0.0	0.0	0.0	0.0	78.0	2413.0	5609.0	569.0	10129.0	2821.0	11306.0	1515.0	258.0	0.0	0.0	0.0	0.0	0.0	0.0	0.0	371.0	1694.0	2625.0	4979.0	3837.0	1760.0	7231.0	3535.0	2334.0	0.0	0.0	0.0	0.0	0.0	0.0	0.0	122.0	1298.0	4204.0	4453.0	10415.0	10329.0	167.0	5416.0	6.0
Prot2574	Prot2574	1716.0	2194.0	5378.0	3723.0	1827.0	3767.0	155.0	0.0	49.5	3.0	669.0	2377.5	1324.5	5005.0	3420.0	2805.0	865.5	2266.0	7027.5	8379.0	660.5	1263.0	711.5	87.5	81.5	0.0	951.0	1406.0	2207.0	4384.0	2184.5	3305.5	1774.0	517.5	4288.0	7489.5	1169.5	1241.0	1610.0	71.5	0.0	233.0	195.5	860.0	3451.0	3711.5	3243.0	3543.5
Prot3889	Gene3889	1216.75	1149.75	1844.25	3340.0	3160.25	726.75	2442.5	3955.25	1780.25	1841.0	1642.5	78.25	383.75	21.5	66.25	0.0	2393.0	1852.5	1594.75	3031.0	4206.75	1836.0	3076.25	2514.0	3515.5	582.25	1924.5	195.5	118.5	79.0	50.0	0.0	3805.75	1275.0	1641.0	2610.5	2793.25	4465.25	6385.75	1690.0	2291.0	3811.5	630.25	808.75	614.25	116.5	55.75	0.0
Prot3585	Prot3585	5265.5	268.5	700.0	261.5	708.0	73.0	0.0	28.25	0.0	842.25	2005.5	1221.75	2959.5	259.5	1807.5	3026.25	4473.5	81.25	2145.5	522.25	126.0	24.25	18.25	0.0	0.0	407.25	858.75	276.0	4618.5	6068.25	3393.75	3321.0	37.75	701.0	1594.0	1158.5	27.5	165.0	49.0	0.0	0.0	350.25	1149.0	982.5	2448.0	2142.0	5622.75	7034.25
Prot3468	Prot3468	731.5	443.0	1883.5	662.25	715.0	1375.75	674.75	230.0	2816.0	8899.5	2432.25	8160.75	660.75	2711.25	378.75	211.5	913.0	1121.5	1474.75	2302.25	1462.5	975.5	491.75	189.5	336.75	1551.0	3490.5	2666.25	6840.75	344.25	990.0	339.0
Prot2014	Gene2014	0.0	0.0	0.0	0.0	0.0	0.0	0.0	0.0	0.0	98.0	2308.0	5228.0	7087.0	11161.0	10191.0	5446.0																	0.0	0.0	0.0	0.0	0.0	0.0	0.0	0.0	0.0	103.0	1039.0	4999.0	2697.0	4347.0	2188.0	2015.0
Prot632	Gene632	0.0	0.0	0.0	0.0	317.0	439.0	2625.0	8315.0	2288.0	17860.0	7465.0	2320.0	1835.0	625.0	197.0	28.0	0.0	0.0	0.0	335.0	0.0	520.0	2536.0	6924.0	4146.0	17682.0	7029.0	5297.0	1683.0	1161.0	151.0	0.0	0.0	0.0	0.0	0.0	507.0	183.0	889.0	1316.0	8868.0	8740.0	8910.0	8620.0	2467.0	1256.0	0.0	0.0
Prot1910	Gene1910	34579.0	2654.0	636.0	1749.0	182.0	0.0	0.0	0.0	0.0	0.0	0.0	0.0	0.0	0.0	0.0	0.0	10238.0	410.0	3553.0	613.0	318.0	0.0	0.0	0.0	0.0	0.0	0.0	0.0	0.0	0.0	0.0	0.0	7300.0	2527.0	628.0	2188.0	1331.0	273.0	0.0	0.0	0.0	0.0	0.0	0.0	0.0	0.0	0.0	0.0
Prot3019	Prot3019	0.0	0.0	0.0	0.0	7.0	70.0	449.5	6018.0	4118.5	6158.0	2218.0	2832.5	6648.0	1477.5	1251.5	1202.5	0.0	0.0	0.0	0.0	0.0	96.5	1519.5	681.5	1145.5	8220.5	4699.5	4340.0	3960.5	4690.5	6776.5	1042.5	0.0	0.0	0.0	0.0	0.0	109.0	788.0	1577.5	1937.0	4836.5	1399.5	4328.5	3030.5	3913.5	7887.0	3156.5
Prot3759	Gene3759	7306.25	4311.0	3475.0	2636.75	4872.75	1737.25	2127.75	3001.0	555.0	102.0	0.0	94.75	0.0	0.0	0.0	0.0	7391.5	3204.25	8067.0	2749.5	4404.0	2235.0	1966.5	1642.5	1216.25	53.25	54.5	0.0	0.0	0.0	0.0	0.0	7991.25	2689.75	4349.0	1200.75	3233.25	1681.75	788.0	1101.5	833.75	104.0	0.0	0.0	0.0	0.0	0.0	0.0
Prot3315	Prot3315	5866.5	1481.0	2691.0	1044.5	272.5	230.0	0.0	493.0	1985.5	592.5	3240.0	2973.0	5387.5	1004.5	1076.5	408.5	4668.0	2128.5	1538.0	465.5	290.0	202.0	0.0	75.0	658.5	413.0	4711.0	1687.0	4325.5	2341.5	633.5	81.0	9403.5	2655.5	809.5	1777.0	712.5	371.0	272.0	620.0	126.0	2292.5	699.0	1936.5	8675.0	1781.0	904.0	523.0
Prot3012	Prot3012	0.0	0.0	0.0	0.0	0.0	337.5	644.5	4451.0	5622.5	6934.0	6503.5	3738.0	2581.0	4982.0	1218.5	833.0																	0.0	0.0	0.0	0.0	0.0	504.0	1797.5	721.0	3703.5	9162.5	1775.5	5608.0	2119.5	7307.0	1825.0	725.0
Prot3290	Prot3290	0.0	0.0	0.0	0.0	156.0	257.5	458.0	2547.0	5986.5	4991.0	3228.5	6475.0	7876.5	335.5	3545.0	463.0	0.0	0.0	0.0	0.0	145.0	106.0	1284.0	1612.5	6711.0	1892.0	2198.0	7045.5	3280.0	2243.0	1580.5	317.5	0.0	0.0	0.0	0.0	38.5	94.5	162.0	3599.5	1428.0	2331.5	6792.0	3234.0	7612.5	931.0	595.5	599.0
Prot105	Gene105	5313.0	14509.0	3560.0	3082.0	652.0	1045.0	0.0	0.0	0.0	0.0	0.0	0.0	0.0	0.0	0.0	0.0	12199.0	6180.0	7112.0	2394.0	650.0	0.0	0.0	0.0	0.0	0.0	0.0	0.0	0.0	0.0	0.0	0.0	12177.0	4532.0	3323.0	172.0	924.0	208.0	0.0	0.0	0.0	0.0	0.0	0.0	0.0	0.0	0.0	0.0
Prot417	Gene417	0.0	397.0	3378.0	955.0	13284.0	8685.0	5261.0	5223.0	4893.0	529.0	66.0	0.0	0.0	0.0	0.0	0.0	580.0	1548.0	1601.0	4901.0	5983.0	10097.0	4049.0	5637.0	2322.0	991.0	967.0	0.0	0.0	0.0	0.0	0.0	806.0	341.0	700.0	4483.0	1900.0	4260.0	9648.0	3339.0	1088.0	94.0	0.0	0.0	0.0	0.0	0.0	0.0
Prot501	Gene501	0.0	0.0	0.0	193.0	50.0	1500.0	3005.0	6217.0	5503.0	9525.0	3380.0	1050.0	348.0	53.0	0.0	0.0	0.0	0.0	0.0	0.0	107.0	715.0	6548.0	3336.0	10952.0	5135.0	2618.0	1924.0	418.0	0.0	0.0	0.0	0.0	0.0	0.0	0.0	934.0	1492.0	336.0	10128.0	6938.0	1719.0	2167.0	1702.0	441.0	0.0	0.0	0.0
Prot3688	Gene3688	7806.75	2495.75	2620.75	1285.25	284.5	677.5	81.5	2130.5	608.5	3993.0	4636.75	989.5	86.5	112.25	153.75	0.0	7857.75	5800.25	3147.5	2604.0	841.75	493.0	703.75	559.25	499.75	2267.0	1771.5	1025.5	812.5	52.25	74.0	0.0	20751.0	7307.0	2578.75	2212.75	350.5	866.5	633.5	479.0	1219.75	1475.75	840.5	755.0	1137.25	76.0	47.75	109.75
Prot1371	Gene1371	240.0	702.0	1740.0	3572.0	10670.0	13842.0	6791.0	5921.0	975.0	335.0	0.0	0.0	0.0	0.0	0.0	0.0	28.0	108.0	346.0	818.0	5323.0	3570.0	5825.0	1667.0	1811.0	2631.0	296.0	0.0	0.0	0.0	0.0	0.0	0.0	704.0	2803.0	8431.0	10607.0	488.0	3971.0	3546.0	251.0	1634.0	559.0	0.0	0.0	0.0	0.0	0.0
Prot978	Gene978	32169.0	9281.0	1772.0	1005.0	73.0	24.0	0.0	0.0	0.0	0.0	0.0	0.0	0.0	0.0	0.0	0.0	2571.0	3321.0	266.0	272.0	738.0	378.0	45.0	0.0	0.0	0.0	0.0	0.0	0.0	0.0	0.0	0.0	18007.0	2688.0	5223.0	569.0	1513.0	0.0	0.0	0.0	0.0	0.0	0.0	0.0	0.0	0.0	0.0	0.0
Prot3352	Prot3352	1011.75	443.0	4085.0	823.0	2193.25	1594.0	1555.75	127.0	180.5	2356.5	9805.5	7268.25	2211.75	3862.5	566.25	105.75	0.25	1013.5	1188.25	2928.5	1654.75	1155.25	611.0	663.75	803.5	3834.0	1088.25	7430.25	8952.75	2408.25	783.75	790.5	637.25	419.5	3513.0	1516.25	2311.75	680.5	668.25	594.25	559.5	1269.0	5422.5	6504.75	11792.25	5658.0	343.5	80.25
Prot2610	Prot2610	10073.75	2858.0	5476.75	10070.25	10086.0	3693.75	1026.75	267.0	194.25	139.5	0.0	0.0	0.0	0.0	0.0	0.0	5747.5	3682.75	3174.5	1415.0	14163.75	4005.0	1958.25	165.75	0.0	0.0	0.0	0.0	0.0	0.0	0.0	0.0	2125.0	1575.5	3997.75	4430.5	5283.75	2764.5	1099.5	74.25	102.75	0.0	0.0	0.0	0.0	0.0	0.0	0.0
Prot3383	Prot3383	0.0	0.0	0.0	0.0	76.0	289.0	599.0	1665.0	3878.0	4635.0	6016.5	6585.5	976.0	516.5	783.5	123.0	0.0	0.0	0.0	0.0	48.0	57.0	305.0	497.5	2886.0	1127.0	11018.0	953.0	8763.5	3300.0	738.5	454.5
Prot3539	Prot3539	0.0	0.0	0.0	0.0	0.0	0.0	0.0	131.5	80.75	1125.25	3940.0	9116.75	5965.25	2539.5	1773.0	3493.0	0.0	0.0	0.0	0.0	0.0	0.0	135.5	17.75	559.75	1488.5	2348.75	9919.5	2949.25	11631.25	8845.25	1791.25	0.0	0.0	0.0	0.0	0.0	0.0	0.0	109.0	785.5	1114.0	3157.5	3637.0	1255.0	4514.75	1311.0	1254.75
Prot2372	Prot2372	10793.5	5368.5	5627.5	2417.0	2276.5	42.0	0.0	80.5	0.0	0.0	0.0	0.0	0.0	0.0	0.0	0.0	10814.5	3919.0	6208.5	1474.0	1049.0	234.5	21.0	135.5	0.0	0.0	0.0	0.0	0.0	0.0	0.0	0.0	12369.5	1761.5	8229.5	1134.0	214.0	1342.0	1.5	0.0	0.0	0.0	0.0	0.0	0.0	0.0	0.0	0.0
Prot3948	Gene3948	531.0	3572.5	1269.25	371.0	2833.5	2606.5	3819.75	1214.25	1095.0	2968.25	659.5	408.5	565.0	0.0	0.0	0.0	8922.25	397.75	784.75	1157.75	1079.25	3170.25	1249.5	1706.5	424.0	3247.0	2821.0	1592.0	377.0	0.0	0.0	0.0	2181.0	1144.75	659.25	1346.0	2036.0	1319.25	5844.75	7188.25	1921.5	3125.75	2784.5	227.75	297.5	260.5	0.0	0.0
Prot2279	Prot2279
Prot1200	Gene1200	2628.0	1061.0	12661.0	4890.0	9796.0	8099.0	998.0	724.0	146.0	0.0	0.0	0.0	0.0	0.0	0.0	0.0	1167.0	5743.0	8251.0	11802.0	4235.0	200.0	5298.0	570.0	0.0	0.0	0.0	0.0	0.0	0.0	0.0	0.0	3630.0	3639.0	5458.0	8114.0	4105.0	3834.0	515.0	1165.0	0.0	112.0	0.0	0.0	0.0	0.0	0.0	0.0
Prot1267	Gene1267	460.0	5447.0	9112.0	6577.0	3685.0	448.0	16.0	266.0	0.0	274.0	0.0	0.0	0.0	0.0	0.0	0.0	4856.0	2193.0	3405.0	3992.0	2641.0	4420.0	1194.0	575.0	0.0	0.0	0.0	0.0	0.0	0.0	0.0	0.0	992.0	2951.0	8908.0	10869.0	2596.0	3479.0	1325.0	1072.0	0.0	0.0	0.0	0.0	0.0	0.0	0.0	0.0
Prot3190	Prot3190	536.0	1805.0	587.25	2218.0	5296.75	858.25	546.75	1699.5	7308.75	9642.75	1577.25	2850.0	99.0	255.75	0.0	0.0	426.5	1479.75	1827.0	161.25	1194.0	899.25	1214.75	4919.75	11088.0	6111.0	7747.5	4156.5	861.0	163.5	0.0	0.0	220.25	490.5	557.75	482.0	862.75	1533.0	2948.25	6459.25	11592.0	5241.75	5676.75	1345.5	1090.5	777.75	0.0	0.0
Prot2789	Prot2789	56.0	352.0	155.0	1035.5	1793.0	6446.5	3719.5	425.0	686.0	603.0	152.0	2042.0	300.5	2785.5	5185.0	4261.0	104.5	1327.5	1230.0	2724.5	3137.5	4222.0	4284.5	3601.5	596.5	1234.5	262.5	153.0	2691.0	7708.5	1479.5	1217.0	86.0	614.5	1355.0	2072.5	2006.5	1726.0	1534.5	1376.5	3256.5	1204.5	513.0	1286.0	1732.5	5356.5	3591.0	3213.5
Prot1091	Gene1091	1057.0	9768.0	3738.0	3128.0	1951.0	992.0	0.0	0.0	0.0	0.0	0.0	0.0	0.0	0.0	0.0	0.0	12347.0	5947.0	1311.0	2220.0	420.0	618.0	0.0	0.0	0.0	0.0	0.0	0.0	0.0	0.0	0.0	0.0	6273.0	2797.0	6341.0	6529.0	2373.0	70.0	57.0	0.0	0.0	0.0	0.0	0.0	0.0	0.0	0.0	0.0
Prot2248	Prot2248	17489.5	1250.0	1654.5	3755.5	990.0	2466.5	2411.0	288.5	2021.5	866.5	16.5	0.0	0.0	0.0	0.0	0.0	7165.5	2196.0	3585.5	3816.0	8686.0	1465.0	5195.5	80.5	535.5	669.0	281.0	0.0	0.0	0.0	0.0	0.0	3365.5	2095.0	2631.5	3561.0	4970.0	7466.0	2372.5	4249.5	961.5	586.5	0.0	0.0	0.0	0.0	0.0	0.0
Prot2399	Prot2399	1611.0	2291.5	3634.0	3319.5	7644.5	3439.5	408.5	88.5	138.0	86.5	374.5	2738.5	1940.5	3967.0	2609.5	2458.5	2684.0	2261.0	5387.0	3645.5	1410.5	776.0	1508.0	413.0	189.0	79.0	506.0	105.0	6272.5	2206.0	323.0	2226.0	2197.5	2246.5	911.0	4465.5	4261.0	1179.0	249.5	892.5	42.0	534.5	977.5	678.5	514.0	1199.5	1709.0	3738.5
Prot3000	Prot3000	16.0	611.0	84.25	720.25	3151.0	4228.75	5458.0	3335.75	6587.75	1915.5	3865.25	961.5	3699.0	173.25	254.25	79.5	125.0	86.25	632.5	416.5	1005.5	2801.0	6223.25	8683.75	6700.0	11092.5	6662.25	2253.0	3235.5	220.5	154.5	0.0	20.5	280.75	901.25	1155.75	4656.25	1466.0	2544.75	2259.25	9052.25	8717.75	312.0	225.75	1420.5	1313.25	9.0	0.0
Prot994	Gene994	17040.0	2689.0	4116.0	326.0	2549.0	42.0	0.0	0.0	0.0	0.0	0.0	0.0	0.0	0.0	0.0	0.0	26016.0	11246.0	1189.0	485.0	495.0	52.0	0.0	0.0	0.0	0.0	0.0	0.0	0.0	0.0	0.0	0.0	4680.0	207.0	3880.0	3039.0	739.0	55.0	297.0	0.0	0.0	0.0	0.0	0.0	0.0	0.0	0.0	0.0
Prot389	Gene389	0.0	1084.0	4343.0	1307.0	1260.0	10435.0	6821.0	10850.0	2811.0	824.0	255.0	0.0	0.0	0.0	0.0	0.0	357.0	1277.0	1963.0	5821.0	6495.0	15330.0	8750.0	5432.0	1621.0	2104.0	738.0	11.0	0.0	0.0	0.0	0.0	322.0	2261.0	2923.0	261.0	2853.0	13457.0	11821.0	3132.0	2166.0	1096.0	223.0	0.0	0.0	0.0	0.0	0.0
Prot1579	Gene1579	0.0	0.0	0.0	181.0	648.0	549.0	5547.0	4851.0	889.0	148.0	418.0	1761.0	305.0	0.0	0.0	0.0	0.0	0.0	0.0	0.0	330.0	590.0	3676.0	9733.0	9321.0	2520.0	3529.0	800.0	157.0	0.0	0.0	0.0	0.0	0.0	0.0	153.0	1267.0	738.0	4852.0	4660.0	3392.0	2097.0	2032.0	1415.0	561.0	169.0	0.0	0.0
Prot3316	Prot3316	1469.0	3208.5	3734.0	2094.5	7718.0	1681.5	390.5	887.0	1142.5	398.5	3109.5	3288.0	5277.5	1403.5	250.0	76.0	898.0	167.0	938.0	2026.5	3111.0	2640.5	115.0	731.0	875.0	1686.0	5606.5	3498.0	4689.0	190.5	501.0	347.0
Prot118	Gene118	2868.0	658.0	1270.0	1290.0	2391.0	0.0	0.0	0.0	0.0	0.0	0.0	0.0	0.0	0.0	0.0	0.0	21623.0	4128.0	7993.0	1775.0	471.0	0.0	329.0	0.0	0.0	0.0	0.0	0.0	0.0	0.0	0.0	0.0	18395.0	1947.0	4820.0	3468.0	1169.0	47.0	0.0	0.0	0.0	0.0	0.0	0.0	0.0	0.0	0.0	0.0
Prot1770	Gene1770	0.0	0.0	0.0	0.0	0.0	0.0	235.0	507.0	1462.0	2920.0	5087.0	8847.0	13685.0	2780.0	3426.0	369.0	0.0	0.0	0.0	0.0	0.0	0.0	40.0	139.0	1437.0	468.0	10445.0	6082.0	5583.0	8093.0	1566.0	236.0	0.0	0.0	0.0	0.0	0.0	0.0	0.0	1099.0	1735.0	3003.0	8520.0	15605.0	10053.0	3955.0	5133.0	816.0
Prot2483	Prot2483	5651.25	4282.0	2973.25	3003.0	4620.75	1301.75	1519.75	0.0	0.0	0.0	0.0	0.0	0.0	0.0	0.0	0.0	4685.75	3571.0	972.0	10906.5	13897.25	406.25	2869.5	37.5	109.5	0.0	0.0	0.0	0.0	0.0	0.0	0.0	2284.25	4377.0	7005.75	8450.75	3648.25	6241.75	1474.5	413.25	0.0	0.0	0.0	0.0	0.0	0.0	0.0	0.0
Prot1020	Gene1020	26007.0	7755.0	10939.0	2876.0	133.0	701.0	246.0	0.0	0.0	0.0	0.0	0.0	0.0	0.0	0.0	0.0																	9709.0	9938.0	3615.0	1395.0	1257.0	0.0	51.0	33.0	0.0	0.0	0.0	0.0	0.0	0.0	0.0	0.0
Prot3147	Prot3147	0.0	0.0	0.0	18.0	0.0	19.5	2032.5	292.5	5532.75	146.25	6702.75	3028.25	2870.25	2828.5	922.5	1635.5	0.0	0.0	0.0	0.0	0.0	840.0	1082.25	1626.75	3426.0	9627.5	4974.0	3917.25	2466.25	2344.25	2841.0	2021.0	0.0	0.0	0.0	87.0	21.0	971.25	1087.5	961.5	6847.5	11706.5	850.25	3836.25	1197.75	4007.75	2819.75	264.5
Prot2992	Prot2992	0.0	0.0	0.0	0.0	0.0	199.5	2373.0	2157.0	8129.25	4622.25	10643.25	5234.0	2262.5	1968.5	1001.25	142.75	0.0	0.0	0.0	0.0	0.0	190.5	238.5	3973.5	2568.0	5351.0	1222.0	3424.75	2127.5	2511.75	1215.25	2148.5	0.0	0.0	0.0	0.0	0.0	511.5	1976.25	7161.75	5436.75	7455.75	5216.0	5940.75	5797.75	2002.25	2592.0	2088.0
Prot3448	Prot3448	0.0	0.0	0.0	0.0	0.0	427.25	641.75	1576.25	1415.0	4318.25	10204.0	10967.25	3154.0	3350.5	1700.25	1008.0	0.0	0.0	0.0	0.0	51.75	66.5	762.0	3687.75	2983.5	5985.5	4262.0	2404.5	9784.5	2429.75	116.25	702.75	0.0	0.0	0.0	19.25	0.0	77.75	324.75	2426.25	5170.25	3213.0	2666.25	14803.25	6797.25	4008.0	1360.25	0.0
Prot1761	Gene1761	4484.0	12236.0	3014.0	5768.0	868.0	265.0	486.0	0.0	0.0	0.0	0.0	0.0	0.0	0.0	0.0	0.0	642.0	9251.0	1908.0	6410.0	1532.0	638.0	708.0	0.0	0.0	0.0	0.0	0.0	0.0	0.0	0.0	0.0	8156.0	14276.0	194.0	3390.0	2446.0	465.0	15.0	0.0	0.0	0.0	0.0	0.0	0.0	0.0	0.0	0.0
Prot708	Gene708	0.0	0.0	0.0	0.0	0.0	0.0	0.0	1576.0	1992.0	7049.0	1243.0	7650.0	9433.0	4940.0	6668.0	1028.0	0.0	0.0	0.0	0.0	0.0	0.0	93.0	1488.0	1682.0	5229.0	5276.0	2096.0	11840.0	4259.0	1612.0	308.0	0.0	0.0	0.0	0.0	0.0	0.0	302.0	523.0	2028.0	1758.0	4541.0	12143.0	18895.0	10042.0	449.0	213.0
Prot2820	Prot2820	0.0	0.0	0.0	0.0	183.75	1196.0	3489.5	1684.25	7355.75	1015.25	2396.5	694.0	829.75	465.5	0.0	0.0	0.0	0.0	0.0	50.5	48.25	584.5	2298.75	5088.0	3203.5	3644.5	3977.25	1315.0	380.0	87.25	0.0	97.5	0.0	0.0	69.75	111.75	1544.25	516.0	2729.5	3905.75	2497.75	1479.5	8272.5	3644.25	501.25	150.0	15.25	0.0
Prot1593	Gene1593	0.0	0.0	0.0	0.0	93.0	202.0	2311.0	406.0	2404.0	4195.0	9345.0	1064.0	565.0	0.0	0.0	0.0	0.0	0.0	0.0	193.0	189.0	2102.0	429.0	866.0	5614.0	8092.0	4377.0	1263.0	304.0	244.0	0.0	0.0	0.0	0.0	0.0	0.0	460.0	1698.0	894.0	3246.0	13348.0	11974.0	4884.0	876.0	1435.0	249.0	0.0	0.0
Prot2716	Prot2716	4980.0	2542.0	1761.5	1480.25	4290.5	15615.5	8339.5	2444.25	2345.25	15.75	0.0	0.0	92.25	0.0	0.0	0.0	501.0	2121.0	3285.25	1977.25	3776.5	3384.75	6524.75	971.25	504.5	708.0	67.5	0.0	0.0	0.0	0.0	0.0	643.75	1837.75	5676.25	3272.75	2220.75	12971.25	8493.25	1383.5	2642.25	393.0	22.5	0.0	0.0	90.0	0.0	0.0
Prot1639	Gene1639	0.0	0.0	0.0	0.0	0.0	192.0	3878.0	1577.0	5703.0	11473.0	2187.0	5455.0	295.0	458.0	469.0	0.0	0.0	0.0	0.0	0.0	71.0	388.0	2241.0	5518.0	8376.0	10551.0	12866.0	7701.0	1264.0	1497.0	90.0	0.0
Prot1819	Gene1819	0.0	0.0	0.0	0.0	232.0	311.0	3937.0	6520.0	5871.0	9552.0	9076.0	6651.0	869.0	83.0	0.0	0.0	0.0	0.0	0.0	0.0	0.0	39.0	2131.0	650.0	4465.0	882.0	8337.0	8840.0	902.0	77.0	0.0	0.0	0.0	0.0	0.0	0.0	0.0	971.0	2399.0	3627.0	2996.0	6852.0	14106.0	1471.0	991.0	0.0	697.0	0.0
Prot3076	Prot3076
Prot2472	Prot2472																	2641.5	1551.0	8886.75	4273.5	1793.25	5689.5	2140.5	1597.75	292.0	238.25	41.75	0.0	0.0	0.0	0.0	0.0	3069.75	243.5	2874.5	8622.25	5341.25	5137.75	2219.75	828.0	519.25	167.25	61.75	0.0	0.0	0.0	0.0	0.0
Prot257	Gene257	727.0	2339.0	8611.0	4145.0	10499.0	2197.0	2208.0	6.0	0.0	0.0	0.0	0.0	0.0	0.0	0.0	0.0	3606.0	1930.0	8919.0	2160.0	2403.0	4773.0	1498.0	203.0	244.0	0.0	0.0	0.0	0.0	0.0	0.0	0.0	3677.0	10087.0	5736.0	395.0	12286.0	1731.0	441.0	266.0	0.0	0.0	0.0	0.0	0.0	0.0	0.0	0.0
Prot1623	Gene1623	0.0	0.0	0.0	0.0	276.0	48.0	827.0	308.0	13046.0	6664.0	5628.0	1739.0	746.0	135.0	550.0	0.0	0.0	0.0	0.0	0.0	0.0	1778.0	1595.0	3556.0	13243.0	8443.0	9725.0	1126.0	1526.0	92.0	282.0	0.0	0.0	0.0	0.0	0.0	0.0	752.0	402.0	5726.0	18676.0	11219.0	11189.0	6065.0	2711.0	342.0	260.0	0.0
Prot3700	Gene3700	17270.0	4493.0	2781.75	774.5	751.25	424.0	431.5	645.5	3377.5	101.5	1425.25	1310.5	297.5	255.0	74.25	0.0	5160.0	4181.75	5043.5	1193.0	158.25	452.0	379.25	464.5	1703.5	6143.25	3065.5	1.0	356.0	19.5	0.0	0.0	17416.25	3352.25	5133.0	3414.5	2498.25	99.25	1080.0	906.0	2172.25	511.75	2113.0	548.75	88.0	125.5	0.0	0.0
Prot3370	Prot3370	0.0	0.0	0.0	0.0	9.0	440.5	1441.75	1333.5	3375.0	15122.5	5924.75	5281.5	3889.5	3547.5	1789.5	499.5	0.0	0.0	0.0	0.0	74.5	125.75	1179.5	1139.75	3433.25	5709.0	4777.25	730.75	5507.0	18.75	3339.25	0.0	0.0	0.0	52.75	36.0	141.0	225.25	917.75	1951.75	1704.75	1454.0	1478.75	238.25	313.5	947.5	1550.25	1276.5
Prot2794	Prot2794	111.0	705.0	796.5	2940.75	4875.0	2093.25	1044.75	2991.0	2091.75	414.75	657.75	434.25	2426.5	2831.0	3220.75	1261.0	470.25	300.0	2193.75	528.75	8350.5	6954.0	5867.25	4065.75	1951.5	892.75	3.5	2114.25	2463.0	3098.5	2421.5	2650.75	213.0	536.25	2384.25	7032.0	2805.75	11079.0	6679.5	3652.5	1941.0	681.5	773.5	219.5	1052.5	151.75	1390.25	25.5
Prot717	Gene717	0.0	0.0	0.0	0.0	0.0	0.0	250.0	463.0	1687.0	5947.0	6757.0	22473.0	7305.0	7266.0	1999.0	94.0	0.0	0.0	0.0	0.0	0.0	0.0	0.0	187.0	887.0	7075.0	4538.0	13626.0	443.0	5909.0	1505.0	574.0	0.0	0.0	0.0	0.0	0.0	0.0	25.0	303.0	3037.0	683.0	9217.0	8710.0	16251.0	1053.0	169.0	353.0
Prot4127	Gene4127	1209.25	2382.5	2388.75	997.5	1687.0	1526.25	816.75	3682.25	1817.75	2273.0	557.75	1657.75	4689.25	6753.25	710.5	996.0																	1671.25	300.0	1381.5	1170.25	649.0	566.25	1897.0	1867.5	2404.0	1141.5	831.75	881.75	1503.5	3071.5	4790.0	2228.0
Prot4098	Gene4098	56.75	55.5	63.25	1458.5	268.75	1480.0	1689.25	191.75	1846.5	587.5	703.75	3801.75	5542.25	2912.25	2820.5	1610.5	315.5	22.0	1222.5	514.5	3367.25	2085.25	579.5	1993.5	357.5	1984.75	2462.75	2414.25	2502.75	2750.0	3733.5	1879.25	81.5	112.5	449.0	1500.0	1572.0	1013.75	2305.75	465.0	1422.75	2190.0	733.5	2691.75	7996.75	5920.5	1434.25	969.25
Prot2763	Prot2763	0.0	0.0	0.0	0.0	766.5	310.0	882.0	4793.5	2948.0	6078.0	2855.5	639.5	1887.5	709.5	0.0	0.0	0.0	0.0	0.0	0.0	58.5	1053.5	3173.5	6393.0	10585.5	5272.0	4241.0	1613.0	808.5	509.5	146.5	117.0	0.0	0.0	0.0	44.5	1490.5	1828.0	1622.5	5381.0	8311.0	2480.0	962.0	3570.5	600.5	40.0	94.5	0.0
Prot2081	Prot2081	4270.5	5212.5	2554.5	346.5	489.0	11.25	38.25	259.5	163.0	1786.5	1150.5	4718.25	2006.25	2221.25	77.25	195.75	2151.0	1854.0	2995.5	2173.5	1359.75	153.0	78.0	415.25	481.5	1948.25	1346.0	1751.0	1905.75	2035.0	32.25	33.5
Prot2644	Prot2644	19122.0	1017.0	4471.5	12047.5	3426.0	468.5	838.5	203.0	0.0	0.0	0.0	0.0	0.0	0.0	0.0	0.0	18709.5	7672.0	1281.0	1916.0	2364.0	2596.5	1148.5	229.0	66.5	0.0	0.0	0.0	0.0	0.0	0.0	0.0	7643.0	3396.5	3740.0	1969.5	4900.5	1707.0	297.5	485.5	0.0	0.0	0.0	0.0	0.0	0.0	0.0	0.0
Prot1184	Gene1184	2897.0	4826.0	13481.0	8824.0	2440.0	1272.0	264.0	772.0	0.0	0.0	0.0	0.0	0.0	0.0	0.0	0.0	1490.0	2583.0	8051.0	8355.0	10771.0	5610.0	1405.0	264.0	502.0	0.0	0.0	0.0	0.0	0.0	0.0	0.0	1234.0	58.0	7534.0	8554.0	7120.0	3254.0	698.0	949.0	0.0	0.0	0.0	0.0	0.0	0.0	0.0	0.0
Prot887	Gene887	1715.0	12565.0	9370.0	3262.0	231.0	0.0	0.0	0.0	0.0	0.0	0.0	0.0	0.0	0.0	0.0	0.0	36084.0	3802.0	5061.0	466.0	214.0	0.0	0.0	0.0	0.0	0.0	0.0	0.0	0.0	0.0	0.0	0.0	10469.0	3861.0	2051.0	54.0	379.0	63.0	0.0	0.0	0.0	0.0	0.0	0.0	0.0	0.0	0.0	0.0
Prot3400	Prot3400	4050.0	219.0	2503.0	981.5	429.0	8.5	98.0	295.0	506.5	3467.5	4907.0	4089.5	6094.0	3185.0	793.0	0.0	8960.0	527.0	1042.0	3179.0	629.0	273.0	122.5	31.5	1401.5	224.5	4668.5	7304.0	4141.0	832.0	550.5	626.0	498.5	3562.5	4796.5	1239.0	705.5	130.0	202.0	401.5	2449.0	1249.0	256.0	8332.0	2796.0	1227.5	294.5	1202.5
Prot4010	Gene4010	1853.25	847.25	2257.0	45.25	790.25	454.0	2416.75	1417.75	7208.0	7748.25	5430.25	1507.0	1912.75	253.5	126.5	87.0	1423.5	923.5	3268.5	942.75	286.0	862.5	1355.0	3410.0	2075.0	8230.0	5443.25	2773.5	782.0	74.5	83.0	0.0	2815.0	5743.75	2073.25	1289.75	677.25	1070.25	2156.75	6517.0	2855.75	5453.25	7756.25	1513.5	1327.5	10.0	17.5	0.0
Prot1008	Gene1008	12205.0	4872.0	6349.0	831.0	1655.0	93.0	0.0	0.0	0.0	0.0	0.0	0.0	0.0	0.0	0.0	0.0	16974.0	10729.0	3922.0	5855.0	4003.0	582.0	659.0	0.0	0.0	0.0	0.0	0.0	0.0	0.0	0.0	0.0	5559.0	4249.0	8772.0	4345.0	3606.0	72.0	55.0	177.0	0.0	0.0	0.0	0.0	0.0	0.0	0.0	0.0
Prot278	Gene278	2600.0	1323.0	4972.0	2992.0	750.0	807.0	529.0	99.0	765.0	0.0	0.0	0.0	0.0	0.0	0.0	0.0
Prot1216	Gene1216	4883.0	1378.0	9989.0	8499.0	6347.0	14080.0	971.0	5.0	0.0	0.0	0.0	0.0	0.0	0.0	0.0	0.0	4527.0	6146.0	4268.0	9129.0	6629.0	2016.0	1778.0	492.0	277.0	0.0	0.0	0.0	0.0	0.0	0.0	0.0	1809.0	4983.0	7749.0	7628.0	13496.0	4758.0	1364.0	1644.0	0.0	0.0	0.0	0.0	0.0	0.0	0.0	0.0
Prot2443	Prot2443	7635.75	3620.25	2721.0	893.25	721.75	1275.75	952.5	843.5	2586.25	2595.0	715.0	218.75	242.75	18.75	0.0	0.0	11585.25	3058.5	1182.0	2195.5	288.0	502.5	1471.75	1057.25	1229.25	1032.0	1335.5	147.5	175.25	12.0	0.0	0.0	9772.5	5517.0	2128.5	2310.75	1616.75	764.75	625.25	1476.0	12.5	569.0	740.5	665.75	107.25	87.75	0.0	0.0
Prot323	Gene323	349.0	436.0	640.0	513.0	14120.0	13741.0	18556.0	2145.0	3865.0	1705.0	187.0	0.0	225.0	0.0	0.0	0.0	38.0	307.0	2111.0	6750.0	7457.0	5416.0	1389.0	4542.0	2127.0	771.0	412.0	20.0	0.0	0.0	0.0	0.0	652.0	49.0	289.0	7714.0	9348.0	6893.0	7334.0	7900.0	25.0	946.0	142.0	0.0	0.0	0.0	0.0	0.0
Prot2969	Prot2969	16529.0	661.5	732.0	124.5	1419.5	521.0	2302.0	2168.0	1632.5	4306.5	1892.5	1311.5	400.5	0.0	0.0	0.0	19700.5	2375.0	421.0	584.5	682.0	2861.0	1299.0	2848.0	6644.5	2106.0	298.0	634.0	118.5	0.0	0.0	0.0	7417.5	525.5	1356.0	226.5	486.5	741.5	1004.0	2423.0	4752.0	2463.0	180.5	191.0	418.0	91.0	0.0	0.0
Prot1930	Gene1930	0.0	0.0	0.0	0.0	0.0	0.0	0.0	0.0	135.0	145.0	785.0	3599.0	11.0	9257.0	4842.0	5349.0																	0.0	0.0	0.0	0.0	0.0	0.0	0.0	0.0	0.0	320.0	583.0	1423.0	4915.0	1205.0	8517.0	7144.0
Prot4026	Gene4026	229.25	746.75	2798.0	3349.25	1543.75	745.75	358.25	1880.5	339.0	7499.5	4209.5	1661.0	1191.5	272.5	0.0	0.0	8948.75	3377.0	2779.25	903.0	4062.5	503.0	1365.5	1184.5	1247.75	3520.0	1010.5	1267.5	871.5	18.0	120.0	0.0	304.25	6852.75	4759.0	2234.5	2908.5	1703.25	754.0	441.25	6549.5	2874.5	5364.5	1594.5	417.0	699.5	314.0	0.0
Prot1373	Gene1373	4038.0	10257.0	1740.0	301.0	894.0	261.0	0.0	0.0	0.0	0.0	0.0	0.0	0.0	0.0	0.0	0.0	29011.0	560.0	1014.0	2.0	525.0	536.0	0.0	0.0	0.0	0.0	0.0	0.0	0.0	0.0	0.0	0.0	10667.0	1452.0	89.0	3366.0	1734.0	0.0	266.0	0.0	0.0	0.0	0.0	0.0	0.0	0.0	0.0	0.0
Prot3120	Prot3120	2713.0	3264.0	942.0	1593.5	216.0	577.0	188.0	2874.5	439.0	2914.0	2768.5	1093.0	539.0	98.0	0.0	0.0	12328.5	4753.0	2799.5	1738.5	477.5	210.0	973.5	1419.5	5081.0	2683.0	2411.0	983.0	342.0	377.0	113.5	0.0	7590.0	4641.0	21.0	3312.0	1332.5	1126.5	494.0	2679.5	2510.0	3587.5	5063.0	890.0	1491.5	207.5	0.0	0.0
Prot3895	Gene3895	60.0	787.0	630.0	2844.5	2771.0	4591.0	2780.75	8670.0	5937.75	2326.75	4026.75	1340.5	3174.25	322.5	426.0	192.5	115.5	223.0	1428.5	1621.5	2871.5	8784.0	1176.75	4812.75	4427.25	3010.0	4383.25	4354.0	2495.5	819.75	414.0	447.25
Prot340	Gene340	186.0	688.0	3400.0	91.0	3811.0	2745.0	2612.0	4944.0	7411.0	163.0	0.0	0.0	0.0	0.0	0.0	0.0	314.0	821.0	1494.0	3498.0	7315.0	3165.0	16992.0	4803.0	3537.0	1743.0	113.0	186.0	0.0	0.0	0.0	0.0	0.0	1765.0	3964.0	304.0	3085.0	8179.0	5224.0	2808.0	3111.0	685.0	411.0	0.0	0.0	0.0	0.0	0.0
Prot1939	Gene1939	0.0	0.0	0.0	0.0	0.0	0.0	0.0	0.0	0.0	102.0	3751.0	5711.0	2245.0	13439.0	6843.0	7776.0	0.0	0.0	0.0	0.0	0.0	0.0	0.0	0.0	5.0	176.0	2271.0	5232.0	3827.0	3319.0	1342.0	8867.0	0.0	0.0	0.0	0.0	0.0	0.0	0.0	0.0	0.0	160.0	575.0	329.0	2995.0	30.0	3885.0	7178.0
Prot1645	Gene1645	0.0	0.0	0.0	0.0	59.0	381.0	1837.0	9280.0	12460.0	13277.0	947.0	6155.0	538.0	281.0	295.0	0.0	0.0	0.0	0.0	0.0	0.0	463.0	168.0	4826.0	2278.0	9955.0	14645.0	1570.0	3374.0	159.0	238.0	0.0	0.0	0.0	0.0	0.0	242.0	344.0	3729.0	2744.0	3815.0	8261.0	4422.0	4537.0	4276.0	129.0	622.0	0.0
Prot2586	Prot2586	1483.5	849.0	8222.25	9557.25	6241.5	3325.5	70.5	269.25	252.0	148.5	485.75	395.75	3927.75	969.5	769.75	515.0	493.5	717.0	4991.25	8290.5	1376.25	1393.5	561.75	674.25	1.25	224.0	208.25	1058.75	3052.25	645.25	3850.5	748.25	714.0	1469.25	3497.25	11894.25	5173.5	2898.0	183.75	375.0	4.5	5.5	140.75	1574.75	694.75	869.5	747.25	2947.0
Prot673	Gene673	0.0	0.0	0.0	0.0	0.0	0.0	0.0	1373.0	3237.0	1578.0	14107.0	7027.0	7198.0	759.0	403.0	295.0	0.0	0.0	0.0	0.0	0.0	0.0	0.0	908.0	1812.0	5799.0	7025.0	10685.0	1912.0	2717.0	1251.0	0.0	0.0	0.0	0.0	0.0	0.0	0.0	314.0	467.0	4219.0	4496.0	9652.0	11316.0	1807.0	395.0	107.0	3207.0
Prot1054	Gene1054	6391.0	8202.0	2634.0	1660.0	3119.0	1153.0	224.0	260.0	0.0	0.0	0.0	0.0	0.0	0.0	0.0	0.0	17384.0	6836.0	2772.0	4451.0	1788.0	147.0	0.0	0.0	0.0	0.0	0.0	0.0	0.0	0.0	0.0	0.0	10548.0	3654.0	2107.0	6315.0	884.0	300.0	65.0	0.0	0.0	0.0	0.0	0.0	0.0	0.0	0.0	0.0
Prot1859	Gene1859	0.0	0.0	0.0	0.0	0.0	0.0	0.0	0.0	0.0	164.0	3010.0	1644.0	9133.0	14591.0	4468.0	4597.0	0.0	0.0	0.0	0.0	0.0	0.0	0.0	0.0	247.0	344.0	2451.0	3328.0	6146.0	4378.0	13849.0	1422.0	0.0	0.0	0.0	0.0	0.0	0.0	0.0	0.0	0.0	372.0	1151.0	1563.0	13553.0	6445.0	3965.0	10631.0
Prot3583	Prot3583	0.0	0.0	0.0	0.0	0.0	123.0	443.25	1911.0	2444.75	1048.0	3387.5	5835.5	3115.5	4741.0	4074.0	6643.5	0.0	0.0	0.0	0.0	0.0	126.25	1114.0	1242.75	1714.25	1624.25	1805.25	7957.0	4573.25	8282.0	6263.0	5025.0	0.0	0.0	0.0	68.25	23.75	77.0	599.5	1435.25	990.25	3487.0	1310.25	2023.0	8507.75	3063.75	5902.5	4791.0
Prot2063	Prot2063	3181.0	2825.0	3379.5	4034.5	719.5	4571.5	352.5	150.0	27.0	0.0	0.0	0.0	0.0	0.0	0.0	0.0	12247.0	4832.0	8025.0	4709.0	521.0	2005.5	359.0	188.0	2.0	0.0	0.0	0.0	0.0	0.0	0.0	0.0	4900.5	6247.5	6230.0	5516.0	4168.5	3647.0	298.5	212.5	138.0	0.0	0.0	0.0	0.0	0.0	0.0	0.0
Prot2514	Prot2514	3320.75	6437.5	2347.5	4103.25	6343.5	4479.0	663.0	861.0	0.0	0.0	0.0	0.0	0.0	0.0	0.0	0.0	4619.0	3931.0	7120.75	4131.5	6663.5	599.25	647.25	202.5	0.0	0.0	0.0	0.0	0.0	0.0	0.0	0.0	14271.25	4476.75	5008.5	4162.25	8071.5	1827.0	955.5	448.5	0.0	0.0	0.0	0.0	0.0	0.0	0.0	0.0
Prot1546	Gene1546
Prot1903	Gene1903	0.0	0.0	0.0	0.0	0.0	0.0	0.0	0.0	158.0	0.0	1740.0	2420.0	9987.0	8366.0	2436.0	1281.0	0.0	0.0	0.0	0.0	0.0	0.0	0.0	0.0	0.0	376.0	1271.0	4172.0	3879.0	12975.0	8799.0	9854.0	0.0	0.0	0.0	0.0	0.0	0.0	0.0	0.0	335.0	269.0	966.0	983.0	8532.0	6196.0	6879.0	2388.0
Prot3024	Prot3024	2829.5	456.0	2968.0	4422.0	350.0	459.0	1048.0	799.0	8123.5	1671.0	4094.5	2845.5	1267.0	527.0	80.0	0.0	7375.5	5926.5	1013.0	2796.0	1184.0	765.0	1756.0	1407.0	4708.0	2799.0	5714.0	3315.0	251.0	77.0	0.0	0.0	10815.5	2864.0	1741.5	3256.5	967.0	1002.5	4365.0	277.5	2919.5	3202.0	2901.5	2444.0	1822.5	0.5	0.0	0.0
Prot1138	Gene1138	1549.0	7753.0	5957.0	1791.0	9.0	291.0	2490.0	666.0	109.0	0.0	0.0	0.0	0.0	0.0	0.0	0.0	1434.0	3810.0	6805.0	2463.0	5536.0	4070.0	2446.0	854.0	6.0	0.0	0.0	0.0	0.0	0.0	0.0	0.0	4772.0	4674.0	5374.0	4160.0	17593.0	8680.0	3193.0	928.0	129.0	0.0	0.0	0.0	0.0	0.0	0.0	0.0
Prot680	Gene680	0.0	0.0	0.0	0.0	0.0	0.0	107.0	1017.0	1277.0	331.0	15260.0	10517.0	12680.0	2897.0	2020.0	1162.0	0.0	0.0	0.0	0.0	0.0	0.0	0.0	218.0	1140.0	8408.0	12501.0	4569.0	5498.0	6042.0	873.0	865.0	0.0	0.0	0.0	0.0	0.0	0.0	220.0	996.0	617.0	6992.0	16931.0	59.0	1544.0	2873.0	1062.0	0.0
Prot1983	Gene1983	0.0	0.0	0.0	0.0	0.0	0.0	0.0	209.0	0.0	932.0	680.0	953.0	5846.0	8943.0	3013.0	7690.0	0.0	0.0	0.0	0.0	0.0	0.0	0.0	0.0	77.0	563.0	1247.0	1868.0	2500.0	4499.0	3786.0	7651.0	0.0	0.0	0.0	0.0	0.0	0.0	0.0	0.0	0.0	670.0	445.0	3089.0	6589.0	5467.0	4550.0	11344.0
Prot4100	Gene4100	56.75	347.75	145.25	2116.5	3718.5	2091.75	1073.5	1073.25	2765.75	2191.0	1781.0	2669.75	3814.75	3339.75	933.75	611.25	46.75	201.5	1112.5	287.75	1854.25	1488.25	2550.25	1453.25	1511.75	1420.5	1625.25	6408.75	5928.5	5491.5	1004.25	1215.75	29.25	296.5	949.25	2677.75	1177.25	1629.75	2327.5	1417.5	1023.5	3941.75	3425.5	6503.25	5078.75	5090.75	2727.25	180.0
Prot2944	Prot2944	86.5	577.5	1269.0	49.0	571.0	1889.0	2467.5	1206.5	1973.5	3441.5	2263.0	2054.5	29.5	20.0	0.0	0.0	2322.5	479.5	3049.5	8079.0	757.5	1325.5	1327.5	3168.5	1655.5	665.0	1232.5	1505.5	0.0	0.0	0.0	0.0	799.5	549.5	5974.5	4159.0	2048.0	1769.5	1865.0	2233.5	3517.5	2230.0	1984.5	130.5	198.5	0.0	144.0	0.0
Prot970	Gene970	9547.0	3892.0	11724.0	1828.0	326.0	0.0	0.0	0.0	0.0	0.0	0.0	0.0	0.0	0.0	0.0	0.0	46123.0	1631.0	2405.0	289.0	250.0	0.0	0.0	0.0	0.0	0.0	0.0	0.0	0.0	0.0	0.0	0.0	520.0	7853.0	4648.0	2458.0	189.0	0.0	0.0	0.0	0.0	0.0	0.0	0.0	0.0	0.0	0.0	0.0
Prot3653	Prot3653	3255.75	4917.0	1320.75	495.75	310.5	6.5	0.0	0.0	8.25	200.25	1577.25	914.25	4449.0	12831.75	4725.75	1687.5	3387.0	984.0	1403.5	27.75	148.75	70.75	0.0	0.0	140.25	30.75	1454.25	3198.75	5741.25	1446.75	2521.5	1054.5	14465.75	1192.25	505.0	68.0	89.0	219.75	23.75	0.0	0.0	166.5	1899.0	1537.5	5180.25	6093.75	2277.75	8490.75
Prot193	Gene193																	3407.0	15966.0	18627.0	4084.0	2763.0	334.0	177.0	0.0	0.0	0.0	0.0	0.0	0.0	0.0	0.0	0.0
Prot783	Gene783	0.0	0.0	0.0	0.0	0.0	0.0	0.0	0.0	111.0	182.0	392.0	4609.0	3404.0	4392.0	1922.0	10673.0	0.0	0.0	0.0	0.0	0.0	0.0	0.0	0.0	0.0	270.0	1642.0	2533.0	2410.0	13333.0	218.0	2239.0	0.0	0.0	0.0	0.0	0.0	0.0	0.0	0.0	0.0	240.0	1383.0	1361.0	6885.0	13596.0	8846.0	3640.0
Prot977	Gene977	23276.0	213.0	2960.0	3888.0	229.0	234.0	0.0	0.0	0.0	0.0	0.0	0.0	0.0	0.0	0.0	0.0	14654.0	3046.0	2535.0	1483.0	586.0	23.0	30.0	0.0	0.0	0.0	0.0	0.0	0.0	0.0	0.0	0.0	16859.0	3581.0	7735.0	1890.0	226.0	0.0	0.0	0.0	0.0	0.0	0.0	0.0	0.0	0.0	0.0	0.0
Prot4022	Gene4022
Prot1683	Gene1683	0.0	0.0	0.0	0.0	374.0	249.0	1921.0	6156.0	6366.0	11617.0	8407.0	9051.0	1560.0	291.0	0.0	0.0	0.0	0.0	0.0	0.0	0.0	1373.0	1608.0	7597.0	10996.0	5364.0	878.0	1235.0	3560.0	110.0	0.0	0.0	0.0	0.0	0.0	0.0	304.0	35.0	1503.0	326.0	9338.0	15511.0	12872.0	2160.0	2271.0	653.0	563.0	0.0
Prot3256	Prot3256	0.0	0.0	0.0	0.0	0.0	203.5	1506.0	6503.0	3386.5	7092.5	8169.5	3084.5	6655.5	1574.5	669.0	256.0	0.0	0.0	0.0	0.0	90.0	115.5	235.0	962.5	1014.0	7683.0	6491.5	1795.5	6295.5	1181.0	194.0	634.5	0.0	0.0	0.0	0.0	0.0	135.5	1409.5	4015.0	1670.5	6147.5	14081.0	3336.0	5571.5	1728.5	849.0	1369.0
Prot155	Gene155	4204.0	9125.0	10619.0	2000.0	773.0	678.0	187.0	0.0	0.0	0.0	0.0	0.0	0.0	0.0	0.0	0.0	8390.0	5406.0	6253.0	3694.0	2292.0	756.0	306.0	0.0	0.0	0.0	0.0	0.0	0.0	0.0	0.0	0.0	13755.0	4860.0	7921.0	692.0	351.0	59.0	24.0	30.0	0.0	0.0	0.0	0.0	0.0	0.0	0.0	0.0
Prot4131	Gene4131	112.5	306.0	573.75	1639.5	428.5	1743.75	2223.0	2084.25	1994.25	2790.5	3291.5	1853.75	3921.5	1559.0	2846.5	23.5	135.25	383.0	350.0	2377.25	1447.5	2043.0	378.5	1849.75	537.0	1054.5	822.5	769.0	3099.5	6510.5	4458.0	7166.5	148.25	289.25	371.25	429.75	1772.0	870.5	1290.25	2874.75	1575.0	619.5	1505.0	1856.25	2166.25	7452.0	2601.0	3347.0
Prot1334	Gene1334	918.0	1099.0	155.0	6381.0	13442.0	23455.0	5820.0	7752.0	62.0	2033.0	0.0	0.0	0.0	0.0	0.0	0.0	1014.0	76.0	2209.0	2231.0	4614.0	16338.0	11496.0	5877.0	1409.0	577.0	285.0	0.0	0.0	0.0	0.0	0.0	292.0	305.0	1501.0	3281.0	2524.0	12298.0	6526.0	10849.0	1093.0	1168.0	0.0	0.0	0.0	0.0	0.0	0.0
Prot2636	Prot2636	1202.25	1024.5	10350.75	1969.5	6674.75	662.0	1981.5	691.25	4453.25	1067.5	1571.75	1177.25	507.5	660.75	0.0	0.0	399.75	3838.5	158.25	7734.0	1302.75	3975.5	1548.25	2404.5	164.75	3957.25	2120.75	911.0	32.25	248.75	0.0	0.0	933.75	6700.5	652.5	1707.75	743.5	1651.75	2556.5	2120.75	5058.5	1934.0	107.5	2917.5	48.75	167.0	0.0	0.0
Prot507	Gene507	0.0	0.0	0.0	0.0	116.0	1548.0	3289.0	3971.0	3290.0	2703.0	4909.0	882.0	208.0	0.0	0.0	0.0	0.0	0.0	0.0	0.0	651.0	601.0	5129.0	3040.0	3720.0	1420.0	4968.0	49.0	226.0	0.0	0.0	0.0	0.0	0.0	0.0	214.0	246.0	2711.0	6790.0	7357.0	4677.0	5460.0	4709.0	641.0	678.0	0.0	0.0	0.0
Prot3293	Prot3293	4740.5	2702.0	1783.0	2590.0	373.5	54.0	70.5	480.5	1293.0	3225.0	5944.5	3309.0	2481.0	2879.0	1309.0	362.5	1179.5	4089.0	102.5	833.0	289.5	218.5	118.5	168.5	1045.0	2349.0	6087.5	1861.0	751.5	3923.5	840.0	426.5	9557.0	3775.0	795.0	2040.5	3259.0	270.0	54.5	310.5	2713.5	1214.5	1432.5	2003.0	4245.5	33.0	1195.5	382.0
Prot3048	Prot3048	0.0	0.0	0.0	0.0	57.0	65.5	1145.0	905.5	5790.5	7825.5	7934.5	4576.5	4183.0	5486.0	2213.0	157.5	0.0	0.0	0.0	0.0	124.5	532.0	188.5	2363.5	4147.0	5617.5	7509.0	9304.5	4680.5	1983.5	390.0	1.5	0.0	0.0	0.0	0.0	0.0	124.0	1214.5	4013.5	3843.0	1239.0	8821.0	2121.0	4783.5	1331.0	246.5	115.5
Prot324	Gene324	68.0	1193.0	4923.0	7758.0	1047.0	4906.0	8076.0	3152.0	2244.0	569.0	0.0	0.0	0.0	0.0	0.0	0.0	440.0	400.0	2765.0	4193.0	3307.0	1856.0	2599.0	1477.0	1563.0	1440.0	633.0	132.0	0.0	0.0	0.0	0.0	24.0	251.0	176.0	4775.0	8225.0	10344.0	13195.0	4833.0	5414.0	708.0	196.0	0.0	0.0	192.0	0.0	0.0
Prot203	Gene203	1704.0	4627.0	8446.0	7062.0	6612.0	5558.0	479.0	418.0	0.0	0.0	0.0	0.0	0.0	0.0	0.0	0.0	1591.0	2749.0	4135.0	12975.0	1676.0	11352.0	2355.0	1391.0	0.0	0.0	0.0	0.0	0.0	0.0	0.0	0.0	202.0	4243.0	8956.0	10040.0	14411.0	2708.0	971.0	187.0	395.0	0.0	0.0	0.0	0.0	0.0	0.0	0.0
Prot4037	Gene4037	2554.5	2286.5	3256.0	3115.25	622.0	2035.5	2263.0	2084.5	5709.0	2656.5	2920.0	1907.0	1612.75	1616.0	2673.5	114.0	1190.5	6825.0	80.5	5083.0	1238.75	591.25	271.0	589.5	2553.25	2559.25	1743.5	1703.5	3413.0	2449.25	1257.5	1682.5	1414.5	1979.5	362.5	3117.5	4205.0	6736.0	1042.0	2393.5	827.25	1730.75	2867.5	2398.5	1036.25	2755.0	340.75	2219.5
Prot3777	Gene3777	11728.5	5300.0	4270.0	5795.25	4688.75	2199.25	302.5	3473.25	3406.75	608.25	1043.75	64.75	309.25	0.0	48.0	0.0	5298.0	2520.75	4064.75	3269.25	3181.25	1713.25	1050.75	1372.5	2183.75	1452.25	1713.75	238.75	154.25	0.0	0.0	0.0	9591.25	1692.0	3542.25	3984.75	2218.25	790.25	1080.25	2625.25	360.0	1376.25	1906.0	145.75	130.75	8.75	0.0	0.0
Prot384	Gene384	705.0	122.0	2355.0	2712.0	1971.0	14517.0	4587.0	1513.0	4925.0	2804.0	122.0	10.0	0.0	0.0	0.0	0.0	39.0	501.0	229.0	8349.0	1874.0	11065.0	17947.0	2627.0	2764.0	1336.0	185.0	0.0	0.0	0.0	0.0	0.0	159.0	226.0	3653.0	1040.0	7955.0	8390.0	14799.0	2425.0	998.0	716.0	0.0	22.0	0.0	0.0	0.0	0.0
Prot3672	Prot3672																	316.5	527.0	832.5	2926.0	3628.0	4577.5	1361.0	2640.5	1100.0	364.0	1042.5	1200.5	715.5	1781.0	2447.0	984.5	70.5	506.5	2726.0	2763.5	3945.5	7992.5	5871.5	3015.0	794.0	479.5	677.0	3659.0	648.0	3740.5	4112.0	2455.0
Prot3543	Prot3543	0.0	368.75	403.0	1837.0	1172.25	2596.5	1446.5	1560.25	761.75	493.5	2215.5	6872.25	7482.75	4409.25	7551.0	1327.5	87.5	19.25	518.0	138.25	2174.25	1389.5	4267.0	294.5	31.75	587.25	2680.25	348.75	4236.75	5765.25	5857.5	1167.75
Prot2244	Prot2244	9671.25	394.5	7635.75	2379.75	141.0	97.5	190.5	0.0	0.0	0.0	825.25	133.0	483.75	3325.75	3034.75	357.5	38703.0	4853.25	900.75	858.75	146.25	0.0	0.0	0.0	7.25	0.0	227.75	330.5	2583.0	851.25	244.75	4208.5	20223.75	3282.75	3775.5	900.75	1293.0	0.0	0.0	0.0	0.0	8.5	467.0	134.0	417.0	2054.25	2196.5	1337.75
Prot2302	Prot2302	2676.25	9517.25	10768.25	4267.75	3022.0	2047.25	4035.75	1501.0	488.0	90.25	0.0	0.0	0.0	0.0	0.0	0.0	6824.25	8251.0	6444.5	3289.5	1867.75	1301.75	2629.0	1459.75	969.5	61.25	0.0	0.0	0.0	0.0	0.0	0.0	19129.25	4357.25	3908.5	9687.5	6418.5	3439.25	2083.5	1914.25	953.0	213.0	69.25	0.0	0.0	0.0	0.0	0.0
Prot2742	Prot2742	2277.75	2253.5	3198.0	2886.0	8471.5	2335.5	1929.25	8575.25	1800.0	2266.5	249.0	0.0	0.0	0.0	0.0	0.0	344.5	2202.5	2875.0	4604.5	7060.75	9154.25	9402.25	10628.5	2172.0	174.0	0.0	0.0	0.0	0.0	0.0	0.0	613.25	966.5	4034.75	5701.0	11703.0	10049.5	8107.0	4832.25	1750.5	19.5	525.0	102.0	0.0	0.0	0.0	0.0
Prot191	Gene191	10238.0	3043.0	6581.0	1660.0	498.0	676.0	207.0	0.0	0.0	0.0	0.0	0.0	0.0	0.0	0.0	0.0	11016.0	3438.0	3338.0	5993.0	2282.0	1136.0	275.0	0.0	0.0	0.0	0.0	0.0	0.0	0.0	0.0	0.0	9325.0	4386.0	375.0	328.0	336.0	33.0	252.0	276.0	0.0	0.0	0.0	0.0	0.0	0.0	0.0	0.0
Prot17	Gene17	26121.0	3997.0	1739.0	2243.0	596.0	334.0	0.0	0.0	0.0	0.0	0.0	0.0	0.0	0.0	0.0	0.0	2129.0	941.0	1654.0	3388.0	353.0	55.0	0.0	0.0	0.0	0.0	0.0	0.0	0.0	0.0	0.0	0.0	3862.0	3656.0	4321.0	3467.0	695.0	633.0	0.0	0.0	0.0	0.0	0.0	0.0	0.0	0.0	0.0	0.0
Prot3938	Gene3938	351.25	734.0	969.0	878.25	1462.0	774.0	4415.25	2418.25	8410.0	1846.75	1560.5	6274.75	1401.0	1065.5	429.25	148.75	608.25	872.75	1459.75	4541.0	255.75	1592.5	202.0	1384.5	2982.25	5385.25	1580.0	4498.25	1256.75	834.5	708.25	494.75	310.0	384.0	1492.0	1605.0	1904.0	1697.25	429.25	2615.5	7964.75	7023.25	3503.75	1389.0	1281.5	756.0	753.0	332.75
Prot2484	Prot2484	1484.25	4073.25	5256.75	10017.0	3429.0	2076.75	2810.25	1658.75	1103.75	3490.0	4488.25	1190.25	687.75	49.5	39.0	0.0	1986.0	1531.5	6795.0	9986.25	6614.25	3718.5	1015.25	1467.75	1114.5	3098.75	2414.5	1541.25	611.5	318.5	0.0	0.0	2683.5	6175.5	5283.75	2222.25	2015.25	2656.0	1569.25	1215.75	1695.75	4343.75	3708.25	116.0	246.25	16.75	0.0	0.0
Prot3437	Prot3437	4576.75	1139.75	474.0	92.5	148.25	14.5	0.0	364.5	2814.0	1113.75	6490.5	8578.5	3870.0	5553.75	1028.25	278.25	4613.5	1137.75	423.75	262.25	5.0	72.75	0.0	783.0	3537.0	2427.75	3151.5	4134.0	5936.25	3408.75	903.75	994.5	8784.75	255.75	466.75	401.25	188.0	170.0	0.0	399.75	1823.25	852.75	6761.25	7452.75	1198.5	144.75	350.25	493.5
Prot2105	Prot2105	20655.5	5122.0	87.5	135.0	370.5	61.5	0.0	74.0	694.5	2475.0	1762.5	5417.0	2304.5	2813.5	673.5	537.0	24997.5	1675.0	2233.5	769.0	600.0	77.5	0.0	475.5	601.5	1719.5	3272.0	317.0	364.0	5341.5	2216.0	32.5	9246.5	3881.0	1536.0	2271.5	87.5	0.0	145.0	432.0	1897.0	2709.5	5841.5	6605.0	853.0	3602.0	725.5	33.0
Prot3275	Prot3275	0.0	0.0	0.0	83.5	69.0	468.5	1233.5	3570.5	1609.0	4102.5	5233.5	4216.0	5069.0	3164.5	662.0	77.0	0.0	0.0	0.0	0.0	49.5	805.5	4279.0	489.5	2462.5	1829.0	8154.0	2903.0	3684.0	2381.0	571.5	60.0	0.0	0.0	0.0	0.0	289.5	744.5	1249.0	6290.0	5748.0	5283.0	3986.0	3708.0	2841.0	3025.0	376.5	1040.0
Prot3414	Prot3414	1062.75	888.75	1158.75	1479.5	10.0	99.0	25.25	1916.25	1763.25	3406.5	12294.75	4729.5	9651.0	876.75	1652.25	697.5	8587.5	355.0	1819.75	977.75	154.75	2.75	0.0	559.5	1678.5	7380.75	4633.5	1818.75	8334.0	2783.25	2787.0	265.5	2223.0	1044.25	1229.5	307.75	69.25	99.25	24.0	498.75	1587.0	1059.75	4740.75	6694.5	10406.25	2895.75	2353.5	174.75
Prot3692	Gene3692	1896.5	2007.0	6722.0	3879.5	3039.0	3253.5	322.5	832.25	217.25	1726.5	769.75	4525.75	3844.5	4874.75	1090.25	1596.75	522.0	702.0	2017.5	3424.5	144.5	2377.0	138.5	750.75	469.5	655.75	1733.5	2810.5	3294.0	757.25	1527.5	327.25
Prot4054	Gene4054
Prot167	Gene167	1738.0	1988.0	1403.0	4586.0	822.0	94.0	73.0	327.0	0.0	0.0	0.0	0.0	0.0	0.0	0.0	0.0	18396.0	4572.0	2232.0	3013.0	1444.0	596.0	0.0	0.0	0.0	0.0	0.0	0.0	0.0	0.0	0.0	0.0	4648.0	3877.0	6122.0	3819.0	5763.0	482.0	0.0	0.0	0.0	0.0	0.0	0.0	0.0	0.0	0.0	0.0
Prot265	Gene265																	1888.0	1500.0	5418.0	21743.0	4799.0	931.0	2034.0	456.0	0.0	0.0	0.0	0.0	0.0	0.0	0.0	0.0	3938.0	4481.0	3991.0	4274.0	5959.0	2418.0	1584.0	171.0	0.0	0.0	0.0	0.0	0.0	0.0	0.0	0.0
Prot1464	Gene1464	678.0	407.0	3104.0	1927.0	6360.0	1882.0	4834.0	6034.0	1110.0	482.0	53.0	0.0	0.0	0.0	0.0	0.0	80.0	271.0	2062.0	5985.0	14973.0	7807.0	6244.0	2220.0	189.0	209.0	0.0	0.0	0.0	0.0	0.0	0.0	0.0	124.0	3932.0	12882.0	600.0	83.0	9955.0	8020.0	2038.0	803.0	80.0	0.0	0.0	0.0	0.0	0.0
Prot62	Gene62	11886.0	1777.0	2505.0	1394.0	804.0	0.0	0.0	0.0	0.0	0.0	0.0	0.0	0.0	0.0	0.0	0.0	14153.0	4989.0	1777.0	6493.0	134.0	554.0	0.0	0.0	0.0	0.0	0.0	0.0	0.0	0.0	0.0	0.0	3789.0	4045.0	1812.0	753.0	375.0	86.0	0.0	0.0	0.0	0.0	0.0	0.0	0.0	0.0	0.0	0.0
Prot463	Gene463
Prot1164	Gene1164	2459.0	1927.0	3464.0	2279.0	7388.0	2183.0	528.0	72.0	143.0	0.0	0.0	0.0	0.0	0.0	0.0	0.0	1434.0	2363.0	5508.0	8533.0	15106.0	7490.0	482.0	336.0	209.0	0.0	0.0	0.0	0.0	0.0	0.0	0.0	1380.0	10272.0	13225.0	11324.0	9402.0	6849.0	775.0	727.0	98.0	0.0	0.0	0.0	0.0	0.0	0.0	0.0
Prot2899	Prot2899	0.0	0.0	0.0	525.0	334.5	944.5	884.5	2775.0	3636.0	5737.5	8410.5	3699.5	5265.5	2453.5	368.5	615.5	0.0	0.0	0.0	0.0	365.0	387.0	2235.5	2008.0	1773.0	3985.0	4034.5	2778.0	4084.0	569.0	1086.0	370.5	0.0	0.0	0.0	0.0	0.0	2080.5	1321.0	1275.0	6766.5	3415.5	2211.0	3326.0	3665.0	1904.5	350.0	163.0
Prot606	Gene606	0.0	0.0	0.0	0.0	265.0	819.0	58.0	5837.0	8107.0	18671.0	8348.0	2201.0	2383.0	1291.0	0.0	0.0	0.0	0.0	0.0	0.0	112.0	696.0	873.0	2699.0	7435.0	1348.0	7426.0	744.0	2386.0	187.0	0.0	0.0	0.0	0.0	0.0	0.0	0.0	406.0	3136.0	7016.0	8344.0	9301.0	12612.0	3715.0	1074.0	368.0	0.0	0.0
Prot3491	Prot3491	0.0	0.0	0.0	0.0	0.0	0.0	0.0	308.25	517.75	461.25	3437.5	3142.5	3477.25	3484.5	1042.0	5621.25	0.0	0.0	0.0	0.0	0.0	0.0	90.0	166.0	552.5	943.5	4562.0	4532.25	5940.25	8372.0	3359.75	2941.5
Prot2530	Prot2530	3214.5	272.0	2672.0	171.0	405.0	1090.0	2563.0	4203.0	1212.5	3151.5	2946.0	23.5	198.5	127.5	0.0	0.0	10543.0	4405.5	1233.5	940.0	1050.5	1161.0	1610.0	2665.5	4684.5	290.0	3035.0	174.5	8.5	0.0	0.0	0.0	1549.0	1430.5	4124.0	632.5	653.0	1099.0	529.0	3810.0	4145.0	4170.0	852.0	717.0	369.0	0.0	0.0	0.0
Prot605	Gene605	0.0	0.0	0.0	0.0	0.0	621.0	86.0	6391.0	19142.0	5906.0	51.0	8170.0	1588.0	687.0	236.0	0.0	0.0	0.0	0.0	0.0	207.0	1610.0	414.0	7240.0	7628.0	14610.0	7811.0	2173.0	3229.0	1154.0	0.0	0.0	0.0	0.0	0.0	0.0	219.0	300.0	1532.0	6769.0	13594.0	6741.0	4351.0	619.0	5848.0	454.0	444.0	0.0
Prot305	Gene305	1648.0	6984.0	4804.0	8146.0	6109.0	4741.0	1942.0	319.0	0.0	0.0	0.0	0.0	0.0	0.0	0.0	0.0	1232.0	7139.0	6963.0	775.0	449.0	5571.0	1929.0	280.0	0.0	0.0	0.0	0.0	0.0	0.0	0.0	0.0	355.0	1735.0	10510.0	485.0	10963.0	675.0	4218.0	609.0	0.0	0.0	0.0	0.0	0.0	0.0	0.0	0.0
Prot1627	Gene1627	0.0	0.0	0.0	0.0	13.0	202.0	863.0	706.0	16431.0	12465.0	7058.0	4532.0	726.0	1606.0	338.0	0.0	0.0	0.0	0.0	0.0	264.0	235.0	1051.0	7752.0	6316.0	5709.0	7733.0	678.0	2231.0	81.0	0.0	0.0	0.0	0.0	0.0	0.0	110.0	310.0	1284.0	1553.0	2164.0	12387.0	3371.0	1326.0	335.0	391.0	0.0	0.0
Prot3728	Gene3728	0.0	25.25	1262.75	1227.5	2228.75	2405.75	4205.0	2700.75	5582.25	5010.75	2888.75	4967.0	4969.0	492.5	805.0	826.0	105.25	75.25	199.5	1769.0	762.5	2493.25	4474.0	3052.0	3007.25	5914.25	3785.0	9038.0	4313.0	1233.5	2366.5	98.5	108.0	60.75	559.5	1631.75	1870.5	4089.0	4203.25	4458.0	2246.0	6602.5	4299.25	2738.0	10436.75	1791.0	1153.5	127.0
Prot1451	Gene1451	233.0	408.0	2715.0	4005.0	3997.0	9779.0	10961.0	6622.0	236.0	1660.0	0.0	0.0	199.0	0.0	0.0	0.0	167.0	533.0	1905.0	2461.0	697.0	18342.0	7598.0	8109.0	1263.0	168.0	180.0	214.0	0.0	0.0	0.0	0.0	63.0	1256.0	878.0	12415.0	7474.0	4965.0	10928.0	4452.0	3345.0	466.0	0.0	0.0	0.0	0.0	0.0	0.0
Prot3512	Prot3512	6140.25	2968.5	1307.5	1334.5	76.5	371.0	55.0	0.0	0.0	208.5	1309.5	2411.25	1737.0	912.0	2079.0	1041.75	4115.0	1641.5	769.0	118.25	350.0	363.75	51.0	46.5	0.0	142.5	2529.0	2314.5	2567.25	6565.5	414.75	6071.25	3509.75	2744.5	237.25	30.5	315.75	821.75	0.0	0.0	0.0	87.75	417.75	3785.25	2649.75	3425.25	2782.5	3060.0
Prot215	Gene215	1771.0	10948.0	8648.0	3518.0	8599.0	1979.0	1927.0	692.0	0.0	0.0	0.0	0.0	0.0	0.0	0.0	0.0	2293.0	3508.0	4624.0	3669.0	1703.0	3713.0	36.0	346.0	0.0	0.0	0.0	0.0	0.0	0.0	0.0	0.0	3280.0	2978.0	9470.0	931.0	5694.0	4778.0	794.0	3.0	0.0	36.0	0.0	0.0	0.0	0.0	0.0	0.0
Prot3654	Prot3654	23421.0	202.5	2072.0	1140.0	167.0	6.5	69.5	0.0	0.0	349.0	631.5	380.0	1744.5	1973.5	4171.0	1519.0	13175.0	1607.0	62.0	727.5	303.0	40.0	0.0	0.0	0.0	373.0	444.0	155.5	2615.0	1259.5	2993.0	3057.0	21426.5	416.5	497.5	160.5	409.5	543.5	0.0	0.0	0.0	242.5	292.0	1812.0	3822.5	1342.5	4555.5	1260.5
Prot412	Gene412	212.0	628.0	715.0	2497.0	1362.0	8592.0	484.0	2473.0	3552.0	611.0	800.0	243.0	0.0	0.0	0.0	0.0	89.0	2265.0	812.0	14956.0	10251.0	3343.0	1056.0	572.0	579.0	1051.0	194.0	0.0	0.0	0.0	0.0	0.0	437.0	977.0	3188.0	2756.0	10882.0	3386.0	11691.0	5998.0	642.0	1430.0	0.0	0.0	0.0	0.0	0.0	0.0
Prot751	Gene751	0.0	0.0	0.0	0.0	0.0	0.0	0.0	285.0	3944.0	3960.0	3099.0	15708.0	8257.0	5500.0	1233.0	2891.0	0.0	0.0	0.0	0.0	0.0	0.0	0.0	68.0	1990.0	3898.0	1716.0	12407.0	8136.0	3746.0	3672.0	1659.0	0.0	0.0	0.0	0.0	0.0	0.0	120.0	54.0	3375.0	4928.0	7620.0	12163.0	7865.0	3168.0	504.0	181.0
Prot1206	Gene1206																	4642.0	1411.0	4581.0	249.0	12342.0	726.0	3569.0	112.0	230.0	0.0	0.0	0.0	0.0	0.0	0.0	0.0	92.0	2108.0	7006.0	7049.0	13156.0	3425.0	365.0	242.0	281.0	0.0	0.0	0.0	0.0	0.0	0.0	0.0
Prot315	Gene315	1971.0	2200.0	2819.0	8901.0	9071.0	5520.0	1665.0	508.0	83.0	0.0	0.0	0.0	0.0	0.0	0.0	0.0	1267.0	2361.0	8941.0	9723.0	7482.0	8775.0	1867.0	416.0	172.0	0.0	0.0	0.0	0.0	0.0	0.0	0.0	1025.0	2189.0	10133.0	4065.0	3828.0	3684.0	287.0	950.0	0.0	0.0	0.0	0.0	0.0	0.0	0.0	0.0
Prot2116	Prot2116																	6956.5	4175.0	1693.5	298.0	542.5	7.0	96.5	0.0	150.5	70.0	873.5	981.0	5415.5	1701.5	1929.0	2908.0	13305.5	3938.0	1150.0	116.5	152.0	90.5	0.0	0.0	0.0	61.5	1610.0	1343.5	2610.5	3477.5	4188.5	65.5
Prot3915	Gene3915	679.0	146.5	552.5	3722.0	3651.5	4674.5	6040.5	2359.0	788.25	1340.5	4012.25	3676.0	2415.75	1940.0	2468.25	1399.25	417.5	632.0	1617.0	2839.5	3047.0	3854.5	663.0	2004.5	2695.0	2443.25	2914.0	3759.75	2997.25	1372.0	1266.0	2132.0	120.5	782.0	3378.5	2085.5	1577.5	3279.0	3324.0	1329.25	990.25	2024.25	1753.25	5600.75	3874.0	2694.75	2796.5	1036.75
Prot4106	Gene4106	159.5	216.0	708.5	1142.0	732.75	863.0	1365.5	2239.75	1417.75	1613.25	1316.5	2143.25	4041.25	510.75	2546.5	2934.25	0.0	240.0	710.5	1346.25	2499.75	2451.5	1842.75	219.25	1857.0	781.75	1513.5	3684.5	2164.75	5342.75	2258.25	6234.0	95.25	176.5	606.5	1068.0	2372.5	895.5	1683.0	231.0	1601.75	819.5	3174.75	1286.5	315.0	7092.25	2739.25	1718.25
Prot2286	Prot2286	13230.25	1163.25	3081.0	2065.0	2981.0	5040.75	1412.5	3262.0	1075.5	29.25	183.5	0.0	126.5	0.0	0.0	0.0	3825.25	6806.75	2410.75	3163.5	4244.0	5001.25	2406.75	2431.0	79.5	523.5	55.0	0.0	0.0	0.0	0.0	0.0	4694.0	6458.5	599.25	8004.75	4009.75	804.0	2311.25	406.0	418.25	223.75	0.0	48.25	0.0	0.0	0.0	0.0
Prot3516	Prot3516	0.0	0.0	0.0	0.0	0.0	627.0	380.5	994.5	3893.0	2958.5	3029.5	3152.75	6240.25	5809.5	4587.75	461.25	0.0	0.0	0.0	0.0	0.0	212.0	240.75	1979.5	2536.5	2289.25	2986.0	1896.0	17650.5	6754.75	18199.75	1896.0	0.0	0.0	0.0	0.0	27.25	70.75	84.75	1033.25	1455.5	3449.75	3435.0	1882.25	7970.75	7919.5	7701.75	7.5
Prot2124	Prot2124	11324.0	565.5	2335.0	31.5	331.5	195.5	1911.0	3465.5	1094.0	3738.5	4480.0	1149.0	1062.5	291.0	0.0	0.0	72.0	6542.0	2420.5	31.0	399.5	78.5	717.5	2328.0	4841.5	2380.0	3840.5	31.5	819.5	343.0	98.5	0.0	11171.5	5122.0	3685.0	384.0	74.5	481.5	2528.0	1621.5	5569.0	7742.5	1731.5	508.0	204.0	131.0	0.0	0.0
Prot15	Gene15	7510.0	2296.0	186.0	209.0	967.0	140.0	0.0	0.0	0.0	0.0	0.0	0.0	0.0	0.0	0.0	0.0	28152.0	2977.0	642.0	4296.0	527.0	44.0	0.0	0.0	0.0	0.0	0.0	0.0	0.0	0.0	0.0	0.0	430.0	1612.0	4446.0	1212.0	0.0	49.0	148.0	0.0	0.0	0.0	0.0	0.0	0.0	0.0	0.0	0.0
Prot1414	Gene1414	156.0	471.0	2306.0	6699.0	7972.0	7378.0	9226.0	5488.0	897.0	187.0	0.0	0.0	0.0	0.0	0.0	0.0	223.0	628.0	1075.0	11268.0	340.0	681.0	3117.0	6189.0	572.0	850.0	193.0	0.0	0.0	0.0	0.0	0.0	186.0	1705.0	1141.0	1255.0	4994.0	1794.0	10702.0	6883.0	2197.0	1334.0	0.0	0.0	0.0	0.0	0.0	0.0
Prot583	Gene583	0.0	0.0	0.0	0.0	0.0	577.0	693.0	3279.0	2799.0	7803.0	9360.0	3848.0	4054.0	1422.0	0.0	0.0	0.0	0.0	0.0	0.0	0.0	93.0	3662.0	5424.0	3896.0	1527.0	6381.0	1328.0	1380.0	108.0	12.0	0.0	0.0	0.0	0.0	0.0	0.0	505.0	2341.0	3216.0	12851.0	6389.0	7207.0	1842.0	1449.0	431.0	0.0	0.0
Prot544	Gene544	0.0	0.0	0.0	0.0	281.0	945.0	11734.0	6986.0	10581.0	7940.0	2899.0	6.0	0.0	0.0	0.0	0.0	0.0	0.0	0.0	0.0	1398.0	1931.0	2552.0	721.0	3881.0	4221.0	858.0	1190.0	23.0	58.0	0.0	0.0	0.0	0.0	0.0	0.0	235.0	855.0	2551.0	3361.0	5561.0	5309.0	4179.0	2316.0	323.0	0.0	0.0	0.0
Prot2001	Gene2001	0.0	0.0	0.0	0.0	0.0	0.0	0.0	0.0	0.0	180.0	744.0	1976.0	1593.0	5120.0	8235.0	5256.0	0.0	0.0	0.0	0.0	0.0	0.0	0.0	0.0	0.0	245.0	1717.0	1505.0	2479.0	7772.0	1207.0	13747.0	0.0	0.0	0.0	0.0	0.0	0.0	0.0	0.0	0.0	626.0	1064.0	3285.0	5717.0	7165.0	6779.0	18266.0
Prot1362	Gene1362	744.0	901.0	343.0	1056.0	784.0	10527.0	12018.0	3065.0	2979.0	1392.0	40.0	0.0	0.0	0.0	0.0	0.0	721.0	95.0	5088.0	671.0	528.0	11893.0	6167.0	6148.0	66.0	1495.0	618.0	0.0	0.0	0.0	0.0	0.0	321.0	1612.0	1031.0	6150.0	9149.0	13300.0	6297.0	8623.0	1578.0	1195.0	1456.0	0.0	0.0	0.0	0.0	0.0
Prot2860	Prot2860	0.0	0.0	0.0	91.0	89.5	1028.0	558.0	5229.0	2468.0	4271.0	2490.5	1609.5	2928.0	7488.5	2085.5	1275.5	0.0	0.0	0.0	37.0	197.0	1018.0	1119.0	6939.0	3865.0	1796.0	1942.5	2959.5	2447.5	9679.5	4843.5	3086.5	0.0	0.0	0.0	141.5	165.0	593.5	1.5	708.0	1069.5	3058.5	1077.5	2875.5	1241.5	452.5	1133.5	2176.0
Prot3415	Prot3415	6001.25	79.25	1752.75	290.25	75.5	0.0	0.0	45.0	1005.75	742.5	9244.5	8535.0	4787.25	670.5	766.5	0.0	4510.5	158.75	401.0	133.5	466.0	0.0	39.75	324.75	881.25	1408.5	1185.0	4085.25	10701.75	11307.0	1142.25	225.75	1023.75	452.0	351.25	279.25	137.25	0.0	234.75	11.25	1312.5	3231.0	1206.75	5679.0	8266.5	1827.0	2964.0	249.75
Prot3796	Gene3796	3865.25	1986.5	2339.5	2197.25	826.25	161.25	234.5	2305.25	1898.25	1070.5	1171.0	506.5	294.5	66.0	0.0	0.0	7036.0	1779.0	3658.25	6733.25	2731.0	487.5	243.0	657.75	2879.5	2876.0	3482.75	34.0	1467.25	186.75	98.5	0.0	6609.0	2975.75	1558.5	2766.5	2122.5	835.5	148.0	147.25	1032.5	1608.25	2595.0	3086.0	110.25	34.5	45.5	0.0
Prot2150	Prot2150	544.75	1102.25	1125.25	400.75	932.25	1223.5	678.5	362.25	1171.5	6396.0	7220.25	12444.75	5856.75	2955.75	1843.5	149.25	433.75	889.25	2406.5	1291.5	2207.25	547.0	4.25	327.0	1293.75	2349.0	5973.75	9281.25	1470.75	6037.5	1359.0	117.0	497.5	80.0	1073.25	3613.5	838.25	895.75	254.75	1340.0	2332.5	1875.0	5652.75	3321.0	7292.25	4395.75	437.25	56.25
Prot275	Gene275	3585.0	5538.0	2935.0	1129.0	9199.0	7780.0	461.0	150.0	185.0	0.0	0.0	0.0	0.0	0.0	0.0	0.0	3337.0	2436.0	8323.0	9376.0	8992.0	1779.0	711.0	1395.0	0.0	0.0	0.0	0.0	0.0	0.0	0.0	0.0	2275.0	4634.0	5767.0	5835.0	12030.0	2617.0	258.0	770.0	285.0	0.0	0.0	0.0	0.0	0.0	0.0	0.0
Prot1437	Gene1437	634.0	1225.0	25.0	7073.0	9354.0	10083.0	1411.0	8227.0	1213.0	128.0	0.0	36.0	0.0	0.0	0.0	0.0	370.0	776.0	3387.0	2824.0	1064.0	14207.0	9394.0	2942.0	3428.0	1823.0	180.0	0.0	0.0	0.0	0.0	0.0	712.0	1613.0	1210.0	2766.0	9157.0	6880.0	11602.0	3778.0	433.0	1140.0	309.0	0.0	43.0	0.0	0.0	0.0
Prot3770	Gene3770	10220.5	1435.5	2253.0	5186.5	4436.25	904.0	660.25	52.75	62.5	70.0	283.25	1331.25	773.0	3255.75	742.5	628.75	6448.75	4065.5	2855.5	3615.5	1571.0	894.25	110.25	23.75	33.25	0.0	410.5	645.75	1900.5	2376.0	1578.5	1144.25	3727.5	7718.75	4850.0	2520.0	2328.0	1273.75	637.75	40.75	40.5	180.0	21.0	1081.5	1238.25	1022.0	4048.75	1222.25
Prot2671	Prot2671	178.0	303.0	903.5	3066.5	1631.5	3081.5	2558.5	3572.5	1187.0	2793.0	3988.5	6474.5	1518.0	2557.0	1143.5	537.0	68.5	88.5	1718.5	2789.0	3057.0	1181.5	3556.0	2298.5	1396.5	1249.0	1053.0	1576.5	3226.5	3276.0	211.5	20.0	109.5	8.5	702.0	556.5	4369.0	1695.5	3180.0	3338.5	1921.0	3199.5	1807.0	10228.0	6136.5	662.0	743.5	171.0
Prot1952	Gene1952	13230.0	1561.0	4830.0	1128.0	664.0	224.0	94.0	0.0	0.0	0.0	0.0	0.0	0.0	0.0	0.0	0.0	18661.0	4257.0	1843.0	1260.0	896.0	1230.0	0.0	0.0	0.0	0.0	0.0	0.0	0.0	0.0	0.0	0.0	13219.0	135.0	6747.0	156.0	24.0	35.0	0.0	234.0	0.0	0.0	0.0	0.0	0.0	0.0	0.0	0.0
Prot1063	Gene1063	19096.0	8313.0	2643.0	1874.0	1998.0	1007.0	49.0	0.0	0.0	0.0	0.0	0.0	0.0	0.0	0.0	0.0	265.0	2497.0	10043.0	4663.0	4016.0	295.0	0.0	0.0	0.0	0.0	0.0	0.0	0.0	0.0	0.0	0.0	25090.0	7711.0	4538.0	218.0	365.0	1202.0	0.0	0.0	0.0	0.0	0.0	0.0	0.0	0.0	0.0	0.0
Prot1562	Gene1562	0.0	0.0	0.0	115.0	231.0	1656.0	126.0	8176.0	2298.0	390.0	1560.0	565.0	162.0	0.0	0.0	0.0	0.0	0.0	0.0	29.0	350.0	231.0	476.0	391.0	8023.0	1238.0	5699.0	19.0	906.0	0.0	0.0	0.0	0.0	0.0	0.0	0.0	226.0	1768.0	3981.0	3125.0	1014.0	6279.0	738.0	1295.0	42.0	0.0	0.0	0.0
Prot3902	Gene3902	1976.5	515.75	1778.75	5225.5	4200.75	8943.5	537.5	3457.5	2501.5	295.75	181.0	1628.0	4273.5	1563.0	310.25	2291.0	3820.75	1102.0	3723.75	1491.25	3429.0	6780.0	3045.5	5632.5	1640.5	753.25	1157.25	1141.0	1293.5	2872.5	1952.5	599.5	1762.25	5733.25	2044.25	677.75	3865.5	6214.25	7376.5	2172.5	295.5	348.5	776.0	659.75	1265.75	2150.5	858.5	224.25
Prot1043	Gene1043	1375.0	7881.0	1096.0	4744.0	1868.0	709.0	517.0	72.0	0.0	0.0	0.0	0.0	0.0	0.0	0.0	0.0	20570.0	2225.0	963.0	3059.0	810.0	297.0	121.0	0.0	0.0	0.0	0.0	0.0	0.0	0.0	0.0	0.0	564.0	4693.0	6956.0	5834.0	4068.0	238.0	0.0	0.0	0.0	0.0	0.0	0.0	0.0	0.0	0.0	0.0
Prot2975	Prot2975	2213.5	5863.5	277.5	49.0	683.0	527.0	3238.5	1678.5	5498.0	1681.5	681.0	1403.5	111.0	0.0	0.0	0.0	6803.5	956.0	3211.5	2611.0	1591.5	724.0	770.0	3173.5	2127.0	2224.5	1731.0	409.0	659.5	140.0	0.0	0.0	4784.5	4670.0	1481.5	2429.5	182.5	631.5	2086.5	3033.0	5591.5	1559.0	1045.5	209.5	0.0	195.5	0.0	0.0
Prot3850	Gene3850	4153.75	4288.0	5313.5	3797.0	6252.5	2078.5	3343.75	2575.75	1104.25	1915.0	1048.75	29.5	68.0	62.5	0.0	0.0	3389.0	5760.25	1823.25	3775.5	1487.75	2651.0	2721.25	1569.5	3075.75	1426.25	479.5	648.0	127.0	26.0	0.0	0.0	6540.0	1504.5	2155.5	6746.5	2873.5	2545.75	857.5	1139.25	2338.5	189.25	2142.75	282.0	0.0	38.0	0.0	0.0
Prot1092	Gene1092	25168.0	6122.0	2917.0	2458.0	3050.0	170.0	67.0	112.0	0.0	0.0	0.0	0.0	0.0	0.0	0.0	0.0	11577.0	3925.0	6692.0	4117.0	1488.0	666.0	186.0	0.0	0.0	0.0	0.0	0.0	0.0	0.0	0.0	0.0	6046.0	3137.0	11906.0	1238.0	2197.0	304.0	135.0	0.0	0.0	0.0	0.0	0.0	0.0	0.0	0.0	0.0
Prot2336	Prot2336	9023.5	3022.0	1663.5	2204.0	1925.5	670.5	2247.0	1612.0	3993.5	5780.0	2909.0	510.5	1524.0	155.5	406.5	0.0	15941.5	1032.5	3412.5	1735.0	3050.5	915.5	1282.0	1103.0	3518.0	6196.0	3886.0	2495.5	1122.0	61.5	125.0	0.0	6403.5	4995.5	3535.5	1731.5	351.5	483.0	1961.5	3829.5	9472.0	4855.0	2955.0	1523.0	839.5	1290.5	0.0	0.0
Prot4019	Gene4019	1554.0	1814.5	163.25	472.25	328.0	605.75	635.75	2675.5	2789.5	5869.25	4057.75	2620.25	3070.75	2072.5	2436.75	234.75	3198.25	1738.25	277.75	1458.25	1.25	585.75	466.0	3612.0	3480.0	4535.25	1859.5	2467.0	1555.0	1406.25	1844.25	1688.0	368.25	187.0	1472.25	1048.5	122.75	0.75	1069.5	1217.5	2421.5	5262.5	1093.0	2634.25	1451.25	1180.75	748.0	2631.25
Prot3033	Prot3033	2058.5	710.0	567.25	916.25	49.5	647.25	1495.5	2408.25	5862.0	8010.0	9896.25	4280.25	540.75	1145.25	0.0	0.0	4138.25	2934.0	3567.5	79.5	648.75	129.0	272.25	2715.0	5313.0	2304.0	1071.75	3308.25	1429.5	0.0	0.0	0.0	664.25	965.25	665.0	464.5	308.25	675.5	1003.0	5121.75	8129.25	428.25	7386.0	8894.25	1728.0	534.75	0.0	208.5
Prot291	Gene291	2670.0	10552.0	14010.0	4406.0	6111.0	6348.0	58.0	649.0	166.0	0.0	0.0	0.0	0.0	0.0	0.0	0.0	2470.0	7852.0	4739.0	6111.0	7213.0	4957.0	2348.0	719.0	0.0	0.0	0.0	0.0	0.0	0.0	0.0	0.0	1327.0	7423.0	1003.0	23786.0	5159.0	7396.0	2387.0	801.0	35.0	0.0	0.0	0.0	0.0	0.0	0.0	0.0
Prot4088	Gene4088	0.0	0.0	0.0	0.0	242.0	109.75	362.25	3851.75	7356.0	5114.75	3999.25	2280.0	2010.5	3147.0	1396.25	178.0	0.0	0.0	0.0	13.25	12.0	490.0	1657.25	4907.75	3093.0	4457.0	6509.25	1735.75	5131.75	2112.75	514.5	306.0	0.0	0.0	0.0	56.0	8.75	529.25	1845.0	3659.25	4898.5	6631.5	3916.5	3858.75	5103.75	2316.75	1389.0	192.5
Prot2961	Prot2961	2310.5	873.5	1343.5	3252.5	2510.0	1009.0	1523.0	1716.0	1031.5	4542.5	1812.5	1068.5	542.0	397.5	80.0	0.0	259.5	3727.5	5075.5	1580.0	931.0	527.5	460.0	2730.5	3868.5	3356.5	1689.5	932.5	401.0	250.0	0.0	0.0	2101.0	4176.0	6193.5	956.0	1431.0	1025.5	2752.0	815.0	5584.5	2693.5	2003.0	617.5	38.5	0.0	0.0	0.0
Prot355	Gene355	125.0	1796.0	6852.0	5111.0	8951.0	1309.0	10991.0	2194.0	2651.0	1497.0	330.0	0.0	0.0	0.0	0.0	0.0	0.0	963.0	2728.0	5806.0	4873.0	5593.0	4478.0	1502.0	2020.0	624.0	215.0	0.0	0.0	0.0	0.0	0.0	313.0	99.0	1927.0	1839.0	9836.0	7209.0	9966.0	6674.0	4235.0	1250.0	192.0	0.0	0.0	0.0	0.0	0.0
Prot153	Gene153																	6575.0	16328.0	3529.0	1708.0	586.0	500.0	59.0	0.0	0.0	0.0	0.0	0.0	0.0	0.0	0.0	0.0	14168.0	4127.0	3962.0	1525.0	1357.0	1487.0	728.0	0.0	0.0	0.0	0.0	0.0	0.0	0.0	0.0	0.0
Prot3058	Prot3058	325.0	1984.5	3809.5	870.5	933.0	406.5	2090.0	1442.5	2259.0	4228.5	4485.5	572.5	1265.0	706.5	0.0	0.0	3239.0	3191.0	314.0	258.5	441.0	744.5	732.5	2416.5	3461.0	4341.0	557.0	1536.0	251.0	215.5	0.0	0.0	7802.5	3258.5	3693.0	3121.0	1246.0	612.0	1543.0	2385.0	7466.0	3216.0	4954.0	369.5	1283.0	0.0	90.5	0.0
Prot65	Gene65	2918.0	281.0	4386.0	1254.0	819.0	251.0	149.0	0.0	0.0	0.0	0.0	0.0	0.0	0.0	0.0	0.0	25750.0	6108.0	4324.0	2129.0	209.0	18.0	0.0	0.0	0.0	0.0	0.0	0.0	0.0	0.0	0.0	0.0	10806.0	7338.0	5793.0	2815.0	232.0	0.0	0.0	0.0	0.0	0.0	0.0	0.0	0.0	0.0	0.0	0.0
Prot2006	Gene2006	0.0	0.0	0.0	0.0	0.0	0.0	0.0	0.0	217.0	0.0	1103.0	7737.0	4051.0	5353.0	2948.0	2475.0	0.0	0.0	0.0	0.0	0.0	0.0	0.0	0.0	200.0	226.0	1296.0	4460.0	2916.0	2035.0	1934.0	6532.0	0.0	0.0	0.0	0.0	0.0	0.0	0.0	0.0	131.0	473.0	2185.0	1384.0	10945.0	8853.0	10466.0	2238.0
Prot524	Gene524																	0.0	0.0	0.0	961.0	58.0	865.0	1315.0	3121.0	2021.0	8499.0	322.0	417.0	152.0	0.0	0.0	0.0	0.0	0.0	0.0	53.0	921.0	2318.0	736.0	2026.0	6192.0	5082.0	3175.0	627.0	455.0	0.0	14.0	0.0
Prot397	Gene397	0.0	323.0	566.0	4644.0	6268.0	1274.0	3485.0	7421.0	1994.0	1251.0	7.0	0.0	0.0	0.0	0.0	0.0	137.0	700.0	389.0	7391.0	1143.0	2267.0	4349.0	730.0	1680.0	605.0	62.0	0.0	0.0	0.0	0.0	0.0	80.0	923.0	5011.0	7054.0	828.0	2838.0	11834.0	1070.0	4192.0	461.0	97.0	0.0	0.0	0.0	0.0	0.0
Prot2766	Prot2766	0.0	140.25	1411.5	7113.0	10677.25	2258.5	2299.25	9948.5	6693.75	3070.75	2880.5	1394.0	999.75	482.0	0.0	0.0	0.0	50.25	818.25	8184.75	15767.25	13052.0	5522.75	8204.5	1458.5	1748.75	3625.75	912.5	762.5	83.75	49.5	0.0	447.75	454.5	651.0	57.0	4920.75	6798.0	6367.75	2614.5	9021.0	2325.75	1514.75	1565.5	256.75	42.0	65.0	0.0
Prot2436	Prot2436	9833.5	5376.0	5797.25	4042.5	1245.5	5.25	86.0	0.0	0.0	0.0	0.0	0.0	0.0	0.0	0.0	0.0	9890.25	8557.0	978.25	3143.5	637.5	131.25	0.0	0.0	0.0	0.0	0.0	0.0	0.0	0.0	0.0	0.0	18755.0	2578.0	6578.75	1307.0	373.25	144.75	20.25	0.0	0.0	0.0	0.0	0.0	0.0	0.0	0.0	0.0
Prot3988	Gene3988	1596.5	683.25	1161.0	966.0	890.0	2140.5	2693.75	1232.5	2330.75	6802.25	2976.75	1747.25	1947.0	892.0	820.75	1911.75	2207.5	1188.0	3441.5	1568.5	133.5	376.5	756.75	1636.5	2158.25	4956.25	1466.5	2381.5	524.75	1758.75	1555.75	859.25	903.75	2638.75	1441.5	1464.25	825.25	1095.75	1574.5	2467.0	5245.0	1116.0	1407.75	1377.5	2802.75	1255.5	445.75	739.75
Prot1279	Gene1279	584.0	2410.0	8436.0	9224.0	12819.0	5122.0	14.0	135.0	0.0	0.0	0.0	0.0	0.0	0.0	0.0	0.0	3148.0	4829.0	4864.0	16681.0	7361.0	3880.0	4555.0	244.0	0.0	16.0	0.0	0.0	0.0	0.0	0.0	0.0	16.0	2310.0	6983.0	11257.0	4762.0	6537.0	2810.0	274.0	0.0	0.0	0.0	0.0	0.0	0.0	0.0	0.0
Prot1460	Gene1460	241.0	598.0	1352.0	1288.0	9970.0	4458.0	2081.0	1240.0	2354.0	141.0	111.0	0.0	0.0	0.0	0.0	0.0	0.0	1767.0	1704.0	4184.0	8908.0	6639.0	905.0	1170.0	932.0	1009.0	55.0	341.0	0.0	0.0	0.0	0.0	0.0	657.0	3752.0	6352.0	3672.0	2217.0	9494.0	5632.0	1878.0	1523.0	247.0	0.0	0.0	0.0	0.0	0.0
Prot2737	Prot2737	93.0	583.0	459.0	2216.5	4523.5	4040.0	6389.5	1191.0	1787.5	1795.0	8585.0	658.5	9393.5	2150.5	116.5	546.5	97.0	111.0	605.0	676.0	3496.5	2360.0	3269.5	2012.5	856.5	2123.0	13365.5	6358.5	2674.5	1518.5	878.5	151.5	901.5	65.0	1750.5	23.5	2652.5	4961.0	4917.5	3492.5	474.0	1727.5	7578.5	4895.5	6834.0	1869.0	252.5	359.5
Prot394	Gene394	65.0	1087.0	1449.0	4256.0	3078.0	2808.0	3767.0	5949.0	163.0	881.0	0.0	0.0	0.0	0.0	0.0	0.0	984.0	188.0	2483.0	1129.0	6428.0	20106.0	16691.0	3785.0	768.0	944.0	0.0	223.0	0.0	0.0	0.0	0.0	1084.0	764.0	1144.0	1772.0	6207.0	6775.0	15420.0	3192.0	695.0	939.0	0.0	480.0	0.0	0.0	0.0	0.0
Prot2616	Prot2616	1337.5	1807.5	4172.0	4414.5	9266.0	2710.5	977.0	574.5	258.0	1801.5	5128.5	2821.0	4827.5	362.5	477.5	362.0	2156.0	1758.5	5301.5	5566.5	974.0	1774.5	1610.5	466.0	3031.5	4491.0	3560.0	256.0	1354.5	32.0	281.0	142.0	1976.5	2823.5	2297.5	6322.0	2169.5	3445.5	1521.5	837.5	1600.5	2488.5	779.5	2045.5	1909.0	2366.5	829.0	112.0
Prot2051	Prot2051	2149.5	1247.5	457.5	771.5	385.5	82.0	124.0	195.5	93.0	207.5	1345.5	1312.5	9194.5	2935.5	753.0	179.0	170.0	6228.0	451.0	151.5	0.5	0.0	257.5	176.0	628.5	4101.0	2263.0	7823.0	1207.0	1460.0	316.0	166.0	10079.0	1854.5	275.0	413.5	85.5	88.5	0.0	763.0	1615.0	221.5	3483.0	3040.0	1526.0	2004.5	1528.5	448.5
Prot2573	Prot2573	1186.5	729.0	9548.25	2909.25	6374.25	4311.75	611.25	70.75	430.5	250.25	244.0	1397.5	218.75	916.25	2185.0	945.0	555.75	8349.75	8014.5	2169.75	1944.75	1797.0	1347.0	0.0	0.0	0.0	609.0	1182.5	728.0	1860.25	2916.5	1508.25	2002.5	2400.75	4414.5	3132.75	9723.75	4.5	51.0	274.5	345.5	277.0	262.75	1366.75	142.0	413.25	127.0	410.0
Prot1113	Gene1113	1233.0	16631.0	10495.0	2933.0	6002.0	177.0	270.0	0.0	0.0	0.0	0.0	0.0	0.0	0.0	0.0	0.0	7792.0	9294.0	4467.0	4143.0	3214.0	64.0	437.0	243.0	0.0	0.0	0.0	0.0	0.0	0.0	0.0	0.0	2875.0	7105.0	8631.0	6124.0	1679.0	256.0	0.0	93.0	0.0	0.0	0.0	0.0	0.0	0.0	0.0	0.0
Prot3297	Prot3297	7440.0	122.5	4265.5	2954.0	1921.5	276.0	337.5	226.5	169.5	2943.0	2686.5	3273.0	8578.0	149.5	598.0	84.0	1218.0	2623.5	1738.5	1690.5	323.5	652.0	0.0	395.0	811.5	1501.0	4627.0	4161.5	5050.5	2376.5	181.0	30.0	10600.5	3601.5	2620.0	1988.5	1022.0	34.0	148.5	22.0	354.0	1753.0	2610.0	6771.0	1014.0	2120.5	1062.5	206.0
Prot2962	Prot2962	0.0	501.5	2050.0	2146.5	4760.0	2011.0	2791.5	6166.5	6888.0	2491.0	2727.0	717.0	150.5	80.0	0.0	0.0	209.5	468.0	283.0	461.0	4516.5	2189.0	9805.5	1293.5	2814.5	1720.5	1912.0	582.0	114.5	68.0	0.0	0.0	71.0	699.5	568.0	1428.5	2621.5	1930.5	5838.5	8306.0	3282.0	1738.0	3265.0	487.5	143.5	0.0	0.0	0.0
Prot2749	Prot2749	35.5	1884.0	6621.0	7677.5	11189.0	5101.0	6438.0	1376.5	542.5	533.0	106.5	0.0	0.0	0.0	0.0	0.0	507.5	1122.5	7405.0	5575.5	9076.0	1667.5	5385.0	2093.5	560.0	560.5	46.0	0.0	0.0	0.0	0.0	0.0	1018.0	1274.0	4460.0	3358.0	5416.5	9388.5	5419.5	2795.0	931.0	166.0	73.5	0.0	0.0	0.0	0.0	0.0
Prot1844	Gene1844	0.0	0.0	0.0	0.0	0.0	0.0	0.0	0.0	277.0	218.0	1326.0	1043.0	188.0	11693.0	10625.0	5655.0	0.0	0.0	0.0	0.0	0.0	0.0	0.0	0.0	75.0	0.0	605.0	3829.0	6883.0	12316.0	6457.0	14116.0	0.0	0.0	0.0	0.0	0.0	0.0	0.0	0.0	0.0	263.0	2820.0	12943.0	4357.0	7000.0	9393.0	5182.0
Prot2475	Prot2475
Prot1681	Gene1681	0.0	0.0	0.0	150.0	269.0	160.0	3391.0	2945.0	4546.0	2485.0	2565.0	4508.0	1718.0	497.0	75.0	0.0	0.0	0.0	0.0	0.0	0.0	394.0	2952.0	1482.0	10146.0	135.0	11836.0	5697.0	3012.0	133.0	88.0	0.0	0.0	0.0	0.0	0.0	0.0	945.0	796.0	1245.0	855.0	11415.0	11505.0	3887.0	1962.0	134.0	0.0	0.0
Prot1744	Gene1744	0.0	0.0	0.0	0.0	0.0	0.0	66.0	149.0	831.0	8047.0	10563.0	3336.0	3683.0	1432.0	203.0	2785.0	0.0	0.0	0.0	0.0	0.0	111.0	10.0	997.0	1689.0	1747.0	6054.0	1960.0	3424.0	55.0	2306.0	976.0	0.0	0.0	0.0	0.0	0.0	48.0	0.0	909.0	3029.0	4441.0	896.0	4862.0	10753.0	10074.0	2928.0	326.0
Prot2554	Prot2554	6404.0	2488.5	7264.0	5224.0	1044.5	2199.0	1086.5	636.0	92.5	0.0	0.0	0.0	0.0	0.0	0.0	0.0	3417.5	3281.0	4596.5	2578.0	5438.0	1720.5	287.0	137.0	62.5	0.0	0.0	0.0	0.0	0.0	0.0	0.0	4835.5	428.0	3727.0	6271.5	4491.0	1248.0	1253.5	1356.5	10.0	0.0	0.0	0.0	0.0	0.0	0.0	0.0
Prot2529	Prot2529	684.0	4166.0	6909.5	7622.5	5220.0	5680.0	1430.5	5098.0	7285.0	2797.5	2722.5	649.5	168.0	0.0	0.0	0.0	27.0	2445.5	819.5	6618.0	3804.0	892.5	4279.5	2520.5	2649.5	2840.5	988.5	681.5	120.0	0.0	0.0	0.0	1332.0	1201.5	4059.0	560.0	3342.0	709.0	2911.0	1342.0	5571.5	2037.5	895.5	486.5	173.0	0.0	0.0	0.0
Prot3766	Gene3766	1513.25	3355.0	2807.75	3380.75	1725.75	4208.5	3580.75	3412.0	1097.75	1161.0	169.25	2513.0	321.75	189.25	0.0	0.0	11477.25	1038.0	1418.75	3604.75	3956.5	2900.0	2743.25	1711.25	446.5	4181.5	2137.25	963.0	486.25	123.25	0.0	0.0	510.75	4613.5	1219.75	3597.5	1669.0	5327.5	2523.0	513.0	1422.5	4257.25	1559.75	500.0	393.0	20.75	36.25	0.0
Prot1262	Gene1262	2981.0	1508.0	1897.0	8079.0	4876.0	2530.0	1719.0	1608.0	0.0	0.0	0.0	0.0	0.0	0.0	0.0	0.0	4271.0	4637.0	6698.0	4198.0	9136.0	7640.0	35.0	1656.0	407.0	0.0	0.0	0.0	0.0	0.0	0.0	0.0	1855.0	3569.0	22694.0	2156.0	6661.0	4408.0	1921.0	1359.0	135.0	0.0	0.0	0.0	0.0	0.0	0.0	0.0
Prot1917	Gene1917	0.0	0.0	0.0	0.0	0.0	0.0	0.0	0.0	0.0	712.0	681.0	5416.0	4057.0	10276.0	1979.0	4611.0	0.0	0.0	0.0	0.0	0.0	0.0	0.0	0.0	0.0	0.0	1639.0	1986.0	4021.0	3294.0	8376.0	3627.0	0.0	0.0	0.0	0.0	0.0	0.0	0.0	0.0	0.0	744.0	3509.0	2409.0	11384.0	5783.0	5854.0	4897.0
Prot301	Gene301	3990.0	1937.0	13695.0	1175.0	5026.0	836.0	1824.0	501.0	87.0	0.0	0.0	0.0	0.0	0.0	0.0	0.0	3111.0	9841.0	3743.0	3134.0	5918.0	7351.0	1527.0	602.0	0.0	0.0	0.0	0.0	0.0	0.0	0.0	0.0	3265.0	2560.0	4606.0	12046.0	1861.0	2257.0	1816.0	106.0	0.0	0.0	0.0	0.0	0.0	0.0	0.0	0.0
Prot3088	Prot3088	251.5	369.5	98.0	2600.0	752.5	3020.0	5026.5	2437.0	3864.5	9689.0	7703.5	707.5	1114.0	117.5	0.0	0.0	167.5	526.5	1561.0	800.0	5796.0	4668.0	4680.5	1338.5	362.5	5166.5	7223.5	983.0	93.5	164.5	0.0	0.0	190.5	86.0	1286.0	1142.5	3162.0	1965.5	642.0	8708.5	7496.5	5776.0	3028.5	4868.0	344.5	364.5	0.0	0.0
Prot1733	Gene1733	0.0	0.0	0.0	0.0	0.0	0.0	0.0	574.0	1099.0	4782.0	11467.0	3542.0	1963.0	5092.0	3935.0	170.0	0.0	0.0	0.0	0.0	0.0	0.0	93.0	1015.0	1189.0	6379.0	7687.0	13359.0	10708.0	4381.0	2905.0	112.0	0.0	0.0	0.0	0.0	0.0	0.0	0.0	404.0	1043.0	1461.0	146.0	1272.0	1394.0	11832.0	3414.0	899.0
Prot885	Gene885	27990.0	5853.0	1850.0	2189.0	548.0	926.0	248.0	0.0	0.0	0.0	0.0	0.0	0.0	0.0	0.0	0.0	1197.0	1462.0	1434.0	1869.0	991.0	179.0	0.0	0.0	0.0	0.0	0.0	0.0	0.0	0.0	0.0	0.0	3430.0	4009.0	12086.0	3166.0	42.0	834.0	0.0	0.0	0.0	0.0	0.0	0.0	0.0	0.0	0.0	0.0
Prot428	Gene428
Prot625	Gene625	0.0	0.0	0.0	0.0	0.0	0.0	1232.0	1092.0	11623.0	6563.0	20961.0	7392.0	1605.0	491.0	209.0	0.0	0.0	0.0	0.0	0.0	147.0	391.0	968.0	303.0	7796.0	6080.0	17001.0	5883.0	1002.0	337.0	271.0	0.0	0.0	0.0	0.0	174.0	0.0	1982.0	1441.0	1106.0	9762.0	6007.0	7312.0	11778.0	3757.0	154.0	106.0	81.0
Prot1407	Gene1407	0.0	0.0	0.0	0.0	0.0	169.0	596.0	11423.0	54.0	6029.0	1800.0	3398.0	2809.0	648.0	0.0	0.0	0.0	0.0	0.0	0.0	0.0	198.0	1411.0	3381.0	3642.0	6336.0	484.0	7670.0	1734.0	1221.0	371.0	0.0	0.0	0.0	0.0	0.0	0.0	1099.0	1072.0	10656.0	7436.0	11924.0	1352.0	12017.0	1175.0	36.0	180.0	0.0
Prot2697	Prot2697	950.5	2843.25	4622.25	6472.5	8847.0	4934.75	5301.75	320.5	2418.75	1104.0	299.25	0.0	0.0	0.0	0.0	0.0	243.0	1561.25	3831.75	3309.0	5173.25	6969.75	7309.0	5458.0	33.25	248.25	206.25	0.0	0.0	0.0	0.0	0.0	193.25	2156.25	2464.25	5700.0	11485.75	10588.5	4182.25	1656.0	1902.25	1448.25	78.75	0.0	0.0	0.0	0.0	0.0
Prot3461	Prot3461	0.0	0.0	0.0	0.0	0.0	563.0	439.0	4402.0	11105.5	5983.0	10378.0	6052.0	4217.5	1524.5	1507.5	301.0	0.0	0.0	0.0	0.0	40.5	596.5	2237.0	4495.5	4737.0	13032.0	5010.0	5644.0	451.5	2661.5	1085.5	541.0	0.0	0.0	0.0	0.0	150.5	275.5	655.0	6570.0	1178.0	7763.0	4766.5	6846.5	1066.5	4582.0	299.5	114.0
Prot3730	Gene3730	8749.5	4408.5	1190.0	1142.0	3449.25	521.75	616.5	78.0	3.0	5.25	759.25	2010.25	1283.75	2241.0	1290.0	830.25	8690.75	4241.5	4427.25	2172.0	1954.75	2099.0	22.5	36.5	73.25	0.0	626.25	206.25	1183.0	2055.25	444.0	2126.75	3816.75	5624.25	3636.5	1235.25	2026.75	405.75	1314.25	7.5	5.5	122.5	255.5	910.75	2247.5	1886.75	863.0	379.25
Prot4029	Gene4029																	928.0	1516.25	167.0	883.0	806.25	698.5	2678.75	725.5	3225.75	4549.75	6225.25	2847.5	1074.25	367.5	0.0	0.0	263.75	856.5	611.0	1572.5	1063.75	1721.25	1441.5	5192.25	6688.25	4699.5	2867.75	2153.0	232.75	23.0	292.5	81.5
Prot3985	Gene3985	946.25	438.5	2432.5	2342.25	1814.25	1691.0	3404.25	2722.75	5103.5	1848.25	184.25	102.0	52.5	0.0	0.0	0.0	439.0	895.0	2188.25	3833.25	4038.75	3514.75	2796.75	3863.75	5491.5	5964.5	1938.0	348.0	143.25	0.0	0.0	0.0	432.5	389.0	3602.0	4269.25	1459.0	3083.75	2628.5	2077.5	7807.25	1517.0	1797.25	270.5	114.0	44.5	0.0	0.0
Prot1360	Gene1360																	88.0	428.0	3348.0	7699.0	5912.0	82.0	4548.0	3251.0	3338.0	987.0	511.0	0.0	0.0	0.0	0.0	0.0	255.0	3351.0	3526.0	4060.0	6580.0	1024.0	12347.0	7341.0	3023.0	1479.0	692.0	0.0	0.0	0.0	0.0	0.0
Prot1964	Gene1964	0.0	0.0	0.0	0.0	0.0	0.0	0.0	0.0	0.0	0.0	2128.0	5768.0	10431.0	8553.0	4652.0	3541.0	0.0	0.0	0.0	0.0	0.0	0.0	0.0	0.0	0.0	42.0	1536.0	2258.0	5829.0	3087.0	9897.0	1345.0	0.0	0.0	0.0	0.0	0.0	0.0	0.0	0.0	0.0	476.0	958.0	4917.0	11675.0	4775.0	332.0	9470.0
Prot3853	Gene3853	6356.5	6418.5	6960.5	2852.75	9938.75	383.0	365.75	114.0	338.0	741.75	4339.5	2116.75	1051.0	1269.5	160.5	22.75	4118.75	3117.75	8608.5	5448.5	3257.5	2619.25	2353.25	181.5	374.0	453.0	2241.5	1823.5	1190.0	1042.0	243.25	133.75	3419.25	4024.75	3931.5	1223.0	6054.5	1221.5	2073.5	836.0	317.25	186.25	211.5	2172.5	3119.5	2538.5	256.0	335.5
Prot1604	Gene1604	0.0	0.0	0.0	623.0	155.0	525.0	4234.0	2159.0	265.0	5280.0	1120.0	1303.0	34.0	0.0	0.0	0.0	0.0	0.0	0.0	404.0	91.0	3878.0	1371.0	768.0	4856.0	9241.0	3045.0	1674.0	421.0	202.0	0.0	0.0	0.0	0.0	0.0	0.0	300.0	1795.0	1075.0	7361.0	6637.0	10096.0	3178.0	612.0	331.0	0.0	0.0	0.0
Prot1982	Gene1982	0.0	0.0	0.0	0.0	0.0	0.0	0.0	0.0	0.0	0.0	714.0	2239.0	2169.0	7560.0	6088.0	13010.0	0.0	0.0	0.0	0.0	0.0	0.0	0.0	0.0	41.0	658.0	793.0	1271.0	4106.0	15048.0	2996.0	7896.0	0.0	0.0	0.0	0.0	0.0	0.0	0.0	0.0	0.0	363.0	2035.0	2483.0	3351.0	9090.0	5471.0	5342.0
Prot3991	Gene3991	533.75	1107.0	728.25	752.0	255.0	806.25	2363.0	3084.0	1922.25	2561.75	1881.75	2532.75	269.0	31.5	0.0	93.25	1004.75	726.5	875.5	842.75	406.5	1201.25	2609.25	3459.75	8367.75	3988.0	5118.0	508.25	796.5	0.5	0.0	0.0	579.5	1781.75	1327.75	478.0	643.5	1927.0	1232.0	3779.25	8523.0	4578.5	7325.25	1962.25	1158.5	141.0	40.75	0.0
Prot138	Gene138	1232.0	4986.0	4440.0	153.0	986.0	367.0	0.0	0.0	0.0	0.0	0.0	0.0	0.0	0.0	0.0	0.0	19507.0	341.0	1770.0	2531.0	1326.0	868.0	128.0	119.0	0.0	0.0	0.0	0.0	0.0	0.0	0.0	0.0	23605.0	4558.0	1136.0	7414.0	8711.0	43.0	0.0	0.0	0.0	0.0	0.0	0.0	0.0	0.0	0.0	0.0
Prot3924	Gene3924	3228.25	4281.75	5539.5	4975.25	3986.75	5613.5	3054.0	2117.5	1061.5	382.75	71.75	0.0	0.0	0.0	0.0	0.0	6806.0	3833.75	7177.5	6169.25	5859.0	3203.0	2523.25	524.5	632.75	479.0	85.0	0.0	0.0	0.0	0.0	0.0	7149.25	1337.5	5528.75	1024.75	3924.25	5692.75	2817.25	798.75	97.25	32.25	23.5	0.0	0.0	0.0	0.0	0.0
Prot1435	Gene1435	319.0	322.0	4642.0	3682.0	12891.0	3752.0	8577.0	5555.0	3216.0	1177.0	821.0	0.0	0.0	0.0	0.0	0.0	310.0	31.0	2063.0	1690.0	20058.0	9599.0	13268.0	2261.0	1005.0	748.0	166.0	431.0	0.0	0.0	0.0	0.0	28.0	294.0	1322.0	4762.0	6618.0	4953.0	6394.0	13498.0	1128.0	1687.0	1464.0	0.0	0.0	0.0	0.0	0.0
Prot1662	Gene1662	0.0	0.0	0.0	0.0	0.0	70.0	1077.0	8371.0	3112.0	12352.0	3825.0	4572.0	2715.0	602.0	483.0	0.0	0.0	0.0	0.0	0.0	279.0	153.0	1514.0	5557.0	18488.0	15589.0	11545.0	2690.0	2407.0	11.0	377.0	151.0	0.0	0.0	0.0	0.0	0.0	287.0	968.0	2578.0	193.0	15589.0	820.0	1182.0	2031.0	1000.0	119.0	0.0
Prot3505	Prot3505	0.0	0.0	0.0	0.0	146.5	255.0	1433.0	1451.5	3224.0	3847.0	6703.0	3063.5	775.0	7068.0	6629.5	2409.5	0.0	0.0	0.0	0.0	0.0	0.0	657.5	43.0	7568.5	2909.5	1766.5	2859.5	2989.5	1380.0	3172.5	2093.0	0.0	0.0	0.0	0.0	0.0	0.0	1689.5	3170.5	1070.5	2113.5	2711.0	5841.0	5186.5	3633.5	2834.5	2306.0
Prot3775	Gene3775	12117.5	5315.25	11717.75	3778.25	2512.5	2148.5	817.0	632.25	270.25	1398.25	216.25	656.25	13.5	0.0	0.0	0.0	5187.5	6556.75	5468.75	3709.25	1539.25	1028.75	1057.25	2295.5	1350.5	1913.5	874.5	185.75	25.5	105.5	0.0	0.0	327.75	5498.0	6162.0	3065.5	2703.0	944.0	2281.5	942.5	1360.5	814.25	558.0	415.75	150.75	0.0	0.0	0.0
Prot3560	Prot3560	0.0	0.0	0.0	0.0	0.0	0.0	11.5	91.25	276.75	1226.5	2499.75	6050.5	10420.5	5810.75	3987.75	9104.5	0.0	0.0	0.0	0.0	0.0	0.0	74.25	269.5	542.75	677.25	5604.5	5130.75	6627.75	8233.75	2482.0	9583.75	0.0	0.0	0.0	0.0	0.0	0.0	87.5	5.75	557.75	167.0	1836.25	9247.5	4852.5	8863.25	11089.5	2189.5
Prot2432	Prot2432	8814.75	726.75	3228.0	140.25	2984.25	239.25	167.25	0.0	32.0	64.5	338.75	720.75	1744.5	4578.25	1259.75	250.75	7036.5	7848.0	1125.75	1429.5	665.25	1530.75	74.25	0.0	0.0	0.0	364.5	1254.25	1766.25	2943.25	3630.0	1911.75	1110.0	2985.75	4167.75	3536.25	471.0	305.25	33.0	0.0	0.0	153.0	192.25	342.5	3542.75	2446.75	663.25	1043.5
Prot11	Gene11	29561.0	2254.0	2223.0	2547.0	957.0	0.0	0.0	0.0	0.0	0.0	0.0	0.0	0.0	0.0	0.0	0.0																	26938.0	1919.0	2423.0	870.0	529.0	135.0	0.0	0.0	0.0	0.0	0.0	0.0	0.0	0.0	0.0	0.0
Prot834	Gene834	0.0	0.0	0.0	0.0	0.0	0.0	0.0	0.0	0.0	0.0	732.0	5528.0	18976.0	182.0	4042.0	1643.0	0.0	0.0	0.0	0.0	0.0	0.0	0.0	0.0	224.0	0.0	633.0	2872.0	5434.0	5833.0	4986.0	1222.0	0.0	0.0	0.0	0.0	0.0	0.0	0.0	0.0	0.0	97.0	2883.0	6837.0	7214.0	13888.0	4081.0	5831.0
Prot3074	Prot3074	0.0	0.0	0.0	0.0	0.0	300.0	2162.25	4777.75	3102.75	12814.5	7045.0	14269.75	2838.75	99.25	689.0	190.25	0.0	0.0	0.0	0.0	70.5	144.0	3312.0	5322.25	6990.0	5721.75	9146.25	3899.25	3592.25	486.5	530.5	378.0	0.0	0.0	0.0	0.0	261.75	174.0	1074.75	9272.0	3829.75	6803.0	7937.25	3172.25	5924.75	140.75	541.5	144.0
Prot3701	Gene3701	10048.25	9915.5	2064.75	1158.25	586.0	285.25	1230.75	966.75	1368.5	390.5	35.25	334.75	18.25	0.0	0.0	0.0	8699.75	5807.0	4320.5	1720.75	464.0	708.5	941.75	1812.5	800.5	2645.75	184.25	392.5	53.25	0.0	0.0	0.0	8751.25	8466.0	1379.5	1178.5	1229.75	891.75	1264.0	159.25	4091.0	761.0	760.0	163.25	36.25	0.0	0.0	0.0
Prot2376	Prot2376	263.5	745.0	1491.5	3664.5	8979.5	3443.5	1980.0	2576.0	566.0	616.5	289.5	303.0	1812.0	2460.5	1789.5	2810.0	31.5	331.5	1797.0	5290.5	2884.5	2623.5	6195.0	994.0	981.5	682.5	408.0	1894.0	2803.5	1598.5	1975.5	221.5	175.5	733.0	353.0	355.0	4484.5	1296.5	10189.0	3498.0	1309.0	431.5	2183.0	3719.5	2794.5	7275.5	1903.5	1481.0
Prot2291	Prot2291	12783.75	6774.0	3804.5	3359.5	1739.5	70.5	524.75	0.0	0.0	0.0	0.0	0.0	0.0	0.0	0.0	0.0	17054.25	9278.75	8615.0	1714.25	2329.0	588.5	413.25	0.0	0.0	0.0	0.0	0.0	0.0	0.0	0.0	0.0	10103.0	10191.0	7017.75	1002.25	301.0	654.75	17.25	14.25	0.0	0.0	0.0	0.0	0.0	0.0	0.0	0.0
Prot38	Gene38	16050.0	7582.0	1073.0	435.0	671.0	492.0	134.0	0.0	0.0	0.0	0.0	0.0	0.0	0.0	0.0	0.0	6581.0	9804.0	3112.0	3010.0	2422.0	154.0	47.0	0.0	0.0	0.0	0.0	0.0	0.0	0.0	0.0	0.0	16541.0	6818.0	1380.0	236.0	201.0	77.0	84.0	0.0	0.0	0.0	0.0	0.0	0.0	0.0	0.0	0.0
Prot2582	Prot2582	1436.25	1562.25	1816.5	12462.75	3118.25	4396.25	870.25	1246.0	973.25	890.5	1127.5	181.5	57.5	0.0	0.0	0.0	1053.75	2527.5	9743.25	2237.25	8953.25	768.5	2524.75	2564.5	761.5	349.5	453.5	55.5	7.0	0.0	0.0	0.0	2049.0	634.5	1305.0	5495.25	6957.75	2356.75	1979.75	1187.0	1684.5	456.0	1375.25	300.25	9.25	0.0	0.0	0.0
Prot2086	Prot2086	24116.0	1141.5	6274.5	1249.0	922.5	40.5	722.5	0.0	0.0	0.0	0.0	0.0	0.0	0.0	0.0	0.0	9339.0	5915.0	2354.0	1293.0	174.0	233.5	77.5	0.0	0.0	0.0	0.0	0.0	0.0	0.0	0.0	0.0	9425.0	9160.0	4223.5	2525.5	2318.0	1658.5	301.5	0.0	0.0	0.0	0.0	0.0	0.0	0.0	0.0	0.0
Prot3587	Prot3587	6816.0	8020.5	3108.5	4837.5	4655.0	3151.0	1028.5	12.5	0.0	0.0	0.0	0.0	0.0	0.0	0.0	0.0	10355.5	5905.0	7835.0	6889.0	1175.0	4197.0	835.0	59.5	0.0	0.0	0.0	0.0	0.0	0.0	0.0	0.0	10325.0	2593.5	6567.0	3462.0	2382.5	2477.5	858.5	220.5	0.0	0.0	0.0	0.0	0.0	0.0	0.0	0.0
Prot3377	Prot3377	3731.5	952.75	444.0	74.0	0.5	127.0	0.0	285.0	1135.5	5472.0	7999.5	568.5	1314.0	30.75	582.0	1466.25	297.5	144.0	270.0	591.75	65.5	0.0	0.0	432.0	3149.25	3080.25	3218.25	11082.0	1999.5	4845.0	798.0	903.75	2376.0	1859.75	22.5	322.5	30.5	38.25	93.75	679.5	494.25	1773.0	569.25	13082.25	1886.25	6600.75	1688.25	540.0
Prot840	Gene840	0.0	0.0	0.0	0.0	0.0	0.0	0.0	0.0	0.0	0.0	1588.0	2984.0	1716.0	14731.0	9564.0	14605.0	0.0	0.0	0.0	0.0	0.0	0.0	0.0	0.0	0.0	0.0	476.0	3313.0	15162.0	4614.0	9033.0	1748.0	0.0	0.0	0.0	0.0	0.0	0.0	0.0	0.0	0.0	319.0	560.0	587.0	8590.0	9674.0	10733.0	14186.0
Prot3869	Gene3869																	605.75	987.75	2052.5	1132.75	4251.75	5186.0	4669.0	1548.0	1370.5	718.5	615.25	1907.75	572.5	2347.75	383.75	2966.25	1019.5	923.0	1962.25	6218.5	4586.75	10095.5	6253.75	808.25	1517.5	533.5	36.0	864.5	1850.75	1123.75	732.25	2048.5
Prot985	Gene985	18480.0	12156.0	379.0	342.0	689.0	171.0	300.0	0.0	0.0	0.0	0.0	0.0	0.0	0.0	0.0	0.0	13058.0	51.0	2487.0	715.0	1571.0	0.0	0.0	0.0	0.0	0.0	0.0	0.0	0.0	0.0	0.0	0.0	9053.0	12975.0	672.0	1377.0	1518.0	256.0	0.0	0.0	0.0	0.0	0.0	0.0	0.0	0.0	0.0	0.0
Prot1080	Gene1080	12712.0	2919.0	11006.0	1751.0	1287.0	466.0	379.0	0.0	0.0	0.0	0.0	0.0	0.0	0.0	0.0	0.0	424.0	3566.0	270.0	4883.0	308.0	949.0	91.0	0.0	0.0	0.0	0.0	0.0	0.0	0.0	0.0	0.0	3345.0	3063.0	2626.0	3856.0	2127.0	395.0	62.0	28.0	484.0	0.0	0.0	0.0	0.0	0.0	0.0	0.0
Prot3776	Gene3776	3580.5	208.0	3078.0	1642.75	260.5	122.0	222.5	1434.0	3608.75	2141.5	3498.0	1575.5	375.0	1123.0	709.5	241.75	7013.0	4304.5	4125.0	2980.0	121.25	2196.0	420.75	580.75	908.5	2459.75	2711.25	3039.0	845.5	18.5	524.0	384.0	4060.0	500.0	3461.5	3334.5	1082.75	606.75	209.5	1310.0	2878.0	1802.0	1318.25	3059.5	1497.5	1203.75	230.75	141.75
Prot1747	Gene1747	0.0	0.0	0.0	0.0	0.0	0.0	524.0	280.0	5335.0	1158.0	5689.0	9419.0	9488.0	6940.0	3438.0	390.0	0.0	0.0	0.0	0.0	0.0	0.0	274.0	1007.0	2185.0	2718.0	7920.0	9015.0	8419.0	3819.0	785.0	46.0	0.0	0.0	0.0	0.0	0.0	0.0	0.0	233.0	534.0	8008.0	3867.0	13733.0	1595.0	2842.0	1920.0	165.0
Prot2373	Prot2373	13327.5	4972.0	3073.5	2298.0	153.5	487.0	109.0	3708.0	4591.0	2838.0	1663.0	779.5	201.0	7.0	0.0	0.0	1845.0	5440.0	1987.5	207.5	1137.5	618.0	1696.5	2039.5	6508.5	2886.0	1486.5	1498.5	0.0	0.0	0.0	0.0	7571.5	2689.0	4447.5	4000.5	338.5	803.0	592.0	4020.0	4028.0	918.0	1572.0	538.5	220.0	0.0	0.0	0.0
Prot196	Gene196
Prot3595	Prot3595	1374.75	3047.5	416.0	337.75	484.5	110.25	65.5	47.25	93.75	533.25	812.25	1757.25	416.25	9648.0	2841.0	5277.75	3583.5	237.0	1393.5	628.25	736.5	48.0	0.0	0.0	0.0	0.0	615.75	5031.0	1356.0	8502.75	3865.5	8040.0	1481.5	481.75	606.75	661.75	1225.25	293.0	56.25	0.0	109.5	594.75	192.0	2683.5	3207.0	981.75	6286.5	3719.25
Prot1269	Gene1269	1638.0	4950.0	9592.0	14334.0	4737.0	10248.0	1888.0	28.0	0.0	0.0	0.0	0.0	0.0	0.0	0.0	0.0	4803.0	5541.0	6926.0	2779.0	5376.0	2182.0	2100.0	770.0	0.0	0.0	0.0	0.0	0.0	0.0	0.0	0.0	2226.0	4975.0	3168.0	8634.0	8281.0	1273.0	1300.0	208.0	0.0	0.0	0.0	0.0	0.0	0.0	0.0	0.0
Prot3867	Gene3867	4157.25	2812.0	3119.5	3088.0	2570.75	4671.25	1126.5	2099.0	1983.0	2033.5	1441.5	810.5	197.25	0.0	0.0	0.0	2985.0	588.25	2208.0	1023.75	4183.25	4835.25	697.5	4362.75	2121.25	896.0	1023.75	394.5	316.25	35.5	0.0	0.0	353.25	1274.5	509.5	1830.25	2187.0	311.5	4431.0	3946.5	2383.5	2344.75	155.25	52.5	144.75	0.0	0.0	0.0
Prot2036	Gene2036	0.0	0.0	0.0	0.0	0.0	0.0	0.0	0.0	0.0	342.0	842.0	4093.0	5492.0	8564.0	1142.0	6671.0	0.0	0.0	0.0	0.0	0.0	0.0	0.0	0.0	1.0	62.0	896.0	934.0	13544.0	1746.0	5627.0	5998.0	0.0	0.0	0.0	0.0	0.0	0.0	0.0	0.0	0.0	12.0	187.0	6048.0	2734.0	4691.0	10211.0	6513.0
Prot1908	Gene1908	0.0	0.0	0.0	0.0	0.0	0.0	0.0	0.0	0.0	272.0	1133.0	5443.0	10904.0	9792.0	1155.0	586.0	0.0	0.0	0.0	0.0	0.0	0.0	0.0	0.0	112.0	151.0	1674.0	3465.0	7542.0	9419.0	2804.0	11029.0	0.0	0.0	0.0	0.0	0.0	0.0	0.0	0.0	0.0	156.0	949.0	2154.0	934.0	1358.0	5464.0	12333.0
Prot2069	Prot2069	7316.25	10663.25	5201.25	2113.25	1758.5	1986.25	173.75	22.5	0.0	17.0	0.0	0.0	0.0	0.0	0.0	0.0	7752.75	1830.0	1334.25	569.0	1120.25	2810.75	160.25	81.0	0.0	1.0	0.0	0.0	0.0	0.0	0.0	0.0	16763.75	3734.0	7258.5	4358.0	2067.75	957.5	114.25	70.0	0.0	0.0	0.0	0.0	0.0	0.0	0.0	0.0
Prot2367	Prot2367	3011.5	1902.0	2974.0	3245.5	1551.5	1049.0	20.5	0.0	102.5	93.5	1385.0	1152.0	1198.5	1823.5	2045.0	575.5	5892.5	5493.5	2366.0	1796.5	715.0	309.5	0.0	0.0	0.0	0.0	815.0	5672.5	3857.5	3454.5	3138.0	5547.5	2249.0	3764.5	2762.5	3314.5	468.5	172.5	88.0	0.0	0.0	65.0	437.5	1416.0	1440.0	488.0	2161.0	644.5
Prot890	Gene890	25913.0	20885.0	489.0	328.0	115.0	434.0	0.0	0.0	0.0	0.0	0.0	0.0	0.0	0.0	0.0	0.0	2842.0	5843.0	4418.0	2655.0	1536.0	0.0	0.0	0.0	0.0	0.0	0.0	0.0	0.0	0.0	0.0	0.0	14081.0	917.0	5110.0	1575.0	168.0	8.0	0.0	0.0	0.0	0.0	0.0	0.0	0.0	0.0	0.0	0.0
Prot505	Gene505	0.0	0.0	0.0	98.0	231.0	829.0	2240.0	3968.0	6013.0	9018.0	3470.0	968.0	238.0	0.0	0.0	0.0	0.0	0.0	0.0	0.0	193.0	399.0	3421.0	7560.0	4609.0	3742.0	1867.0	938.0	1615.0	0.0	0.0	0.0	0.0	0.0	0.0	0.0	143.0	3279.0	3133.0	7100.0	7558.0	3838.0	2187.0	389.0	519.0	0.0	0.0	0.0
Prot201	Gene201	2139.0	7145.0	17494.0	9196.0	433.0	5845.0	2103.0	1208.0	197.0	0.0	0.0	0.0	0.0	0.0	0.0	0.0	575.0	3202.0	8728.0	4839.0	4443.0	3157.0	1341.0	1380.0	288.0	0.0	0.0	0.0	0.0	0.0	0.0	0.0	4493.0	1466.0	8010.0	1746.0	399.0	3626.0	819.0	100.0	0.0	0.0	0.0	0.0	0.0	0.0	0.0	0.0
Prot142	Gene142	7133.0	1891.0	2643.0	377.0	1855.0	356.0	0.0	0.0	0.0	0.0	0.0	0.0	0.0	0.0	0.0	0.0	5861.0	6980.0	10499.0	679.0	1345.0	91.0	0.0	0.0	0.0	0.0	0.0	0.0	0.0	0.0	0.0	0.0	20107.0	11331.0	252.0	6603.0	918.0	955.0	54.0	0.0	0.0	0.0	0.0	0.0	0.0	0.0	0.0	0.0
Prot1021	Gene1021	6488.0	10248.0	717.0	2083.0	735.0	255.0	0.0	0.0	0.0	0.0	0.0	0.0	0.0	0.0	0.0	0.0	11777.0	1724.0	174.0	2476.0	1313.0	309.0	0.0	0.0	0.0	0.0	0.0	0.0	0.0	0.0	0.0	0.0	11248.0	4631.0	5026.0	100.0	792.0	147.0	8.0	32.0	0.0	0.0	0.0	0.0	0.0	0.0	0.0	0.0
Prot2965	Prot2965	0.0	0.0	0.0	141.0	341.25	573.75	2520.0	711.0	4876.5	90.0	5623.5	2165.0	2705.75	2006.0	2525.25	729.75	0.0	0.0	0.0	0.0	312.75	2649.75	1405.5	3269.25	8994.5	1854.25	2080.75	1257.25	1087.25	842.75	344.0	1970.0	0.0	0.0	0.75	0.0	53.25	2566.5	683.25	303.0	3204.75	3049.25	2734.75	3059.75	2537.5	1886.5	361.25	3031.75
Prot2079	Prot2079	18143.5	2246.0	2342.5	6328.5	4044.5	5159.5	4448.0	3299.0	1373.0	123.5	71.5	0.0	0.0	0.0	0.0	0.0	3259.5	4470.0	3985.5	2335.5	2870.5	4611.5	1982.5	1397.5	305.0	1183.5	0.0	0.0	0.0	0.0	0.0	0.0	8917.0	2503.5	2912.0	2503.5	4891.0	6513.0	236.0	2225.5	1033.0	42.5	93.0	0.0	0.0	0.0	0.0	0.0
Prot2666	Prot2666	778.5	671.5	4662.0	4812.0	6037.0	7579.0	2486.0	5754.5	913.5	118.5	116.5	51.0	0.0	0.0	0.0	0.0	749.0	1149.5	3275.5	4591.0	11742.5	7683.5	1956.5	4071.5	4002.5	219.5	75.5	0.0	0.0	0.0	0.0	0.0	750.5	1420.5	4049.0	8373.5	10594.5	4825.0	1015.5	4260.5	1039.5	330.5	240.0	0.0	0.0	0.0	0.0	0.0
Prot3970	Gene3970	1843.0	2295.25	548.25	2855.25	1069.25	887.25	637.0	3690.75	7070.0	8702.5	5514.5	2736.5	329.5	231.0	85.25	0.0	1913.5	1330.25	2103.75	445.0	387.75	103.0	1417.5	1862.25	4107.5	7867.5	2951.25	2738.0	389.0	169.75	0.0	0.0	2421.75	1645.0	1579.25	1425.75	282.75	1544.5	2110.5	3729.0	2498.75	8506.25	4749.75	1757.25	34.75	198.5	0.0	41.5
Prot2030	Gene2030	0.0	0.0	0.0	0.0	0.0	0.0	0.0	0.0	92.0	242.0	3535.0	2885.0	6509.0	1378.0	4179.0	3510.0	0.0	0.0	0.0	0.0	0.0	0.0	0.0	0.0	66.0	749.0	1618.0	527.0	4168.0	8308.0	1253.0	3835.0	0.0	0.0	0.0	0.0	0.0	0.0	0.0	0.0	0.0	774.0	1417.0	106.0	9353.0	8133.0	9611.0	1137.0
Prot667	Gene667	0.0	0.0	0.0	0.0	0.0	0.0	969.0	539.0	1030.0	3439.0	3118.0	5869.0	1903.0	10405.0	2276.0	197.0	0.0	0.0	0.0	0.0	0.0	0.0	101.0	1515.0	977.0	6977.0	1738.0	11795.0	1703.0	1441.0	1077.0	1316.0	0.0	0.0	0.0	0.0	0.0	0.0	0.0	558.0	2368.0	8517.0	12691.0	9684.0	6885.0	12335.0	3473.0	764.0
Prot2433	Prot2433	9308.25	542.25	5432.25	696.0	1551.75	388.5	0.0	109.5	0.0	50.0	375.75	9.5	2808.0	1778.75	2823.75	1731.0	16461.75	2391.75	3936.0	2331.0	348.75	1079.25	330.75	0.0	0.0	8.75	330.0	1340.0	1237.5	3218.25	2282.5	911.75	8559.75	710.25	4332.75	660.0	498.0	441.0	15.0	0.0	0.0	40.0	465.75	90.25	1560.0	827.0	832.75	2086.5
Prot1648	Gene1648	0.0	0.0	0.0	0.0	0.0	0.0	2043.0	2937.0	13745.0	13370.0	3404.0	10852.0	3443.0	9.0	0.0	0.0	0.0	0.0	0.0	0.0	0.0	275.0	3095.0	1327.0	2550.0	19031.0	2134.0	3905.0	3844.0	101.0	201.0	0.0	0.0	0.0	0.0	0.0	157.0	1481.0	2466.0	4598.0	9110.0	8164.0	4924.0	13230.0	2044.0	409.0	0.0	0.0
Prot239	Gene239	2275.0	2046.0	6628.0	5552.0	15228.0	6267.0	2034.0	24.0	0.0	0.0	0.0	0.0	0.0	0.0	0.0	0.0	819.0	6265.0	60.0	1380.0	299.0	3288.0	600.0	147.0	0.0	0.0	0.0	0.0	0.0	0.0	0.0	0.0	509.0	4401.0	2731.0	14214.0	3379.0	4701.0	2601.0	163.0	293.0	0.0	0.0	0.0	0.0	0.0	0.0	0.0
Prot1153	Gene1153	0.0	0.0	0.0	0.0	4.0	1234.0	3865.0	9258.0	6080.0	1889.0	1946.0	718.0	1275.0	0.0	0.0	0.0	0.0	0.0	0.0	144.0	453.0	406.0	5042.0	6313.0	3427.0	583.0	1928.0	740.0	10.0	0.0	0.0	0.0	0.0	0.0	0.0	0.0	554.0	5068.0	350.0	5723.0	4212.0	7913.0	1133.0	670.0	816.0	155.0	0.0	0.0
Prot497	Gene497	0.0	0.0	0.0	0.0	639.0	937.0	2727.0	1878.0	4681.0	7726.0	1377.0	2753.0	844.0	0.0	0.0	0.0	0.0	0.0	0.0	0.0	177.0	1257.0	3391.0	3385.0	4481.0	1463.0	10247.0	881.0	1108.0	0.0	0.0	0.0	0.0	0.0	104.0	0.0	73.0	3369.0	4016.0	5523.0	8630.0	3687.0	3131.0	1758.0	450.0	562.0	0.0	0.0
Prot3732	Gene3732	4763.0	2307.25	1348.5	3331.25	1048.25	293.5	1233.0	1405.25	70.5	155.0	430.25	422.75	1800.75	1452.25	1149.0	1837.0	10593.0	1939.5	1752.25	3148.75	2468.5	2963.25	815.0	376.5	55.5	416.75	364.25	395.25	2114.0	2313.25	399.75	1091.0	2956.5	3212.0	1069.25	952.0	416.75	2411.25	3947.75	2194.75	933.5	203.5	538.75	477.75	297.75	2414.0	1513.5	2034.5
Prot707	Gene707	0.0	0.0	0.0	0.0	0.0	165.0	574.0	646.0	1780.0	1254.0	18226.0	11130.0	8372.0	1992.0	2983.0	1028.0	0.0	0.0	0.0	0.0	0.0	0.0	79.0	163.0	424.0	418.0	3431.0	9098.0	7318.0	4176.0	1070.0	986.0	0.0	0.0	0.0	0.0	0.0	0.0	0.0	157.0	704.0	862.0	10230.0	7787.0	8152.0	6902.0	1205.0	1455.0
Prot3833	Gene3833	5882.75	3580.5	3752.25	6940.75	2170.75	2024.75	137.25	4.5	979.75	234.5	1615.5	3645.5	1429.0	936.0	388.75	14.5	1070.25	2762.25	447.0	4134.25	2019.0	2696.25	2316.5	325.0	685.25	1232.5	2729.5	203.25	880.25	647.0	135.0	527.0	2325.75	4166.25	5409.25	2293.5	194.25	2703.75	810.5	209.75	94.0	1231.75	4039.25	76.0	2658.5	711.5	1346.5	135.5
Prot3511	Prot3511	7781.25	1067.25	1022.0	1695.25	168.5	0.0	0.0	29.25	169.5	37.5	678.75	769.5	6254.25	1587.75	5444.25	3222.75	5156.5	814.75	72.25	1231.25	54.75	26.0	0.0	126.0	0.0	154.5	102.0	1224.0	897.75	6611.25	6745.5	5525.25	5581.25	935.0	1381.0	450.75	283.75	40.0	51.0	0.0	0.0	1005.0	426.75	1711.5	2462.25	4929.75	627.0	1603.5
Prot3027	Prot3027	8881.5	2707.5	1609.0	1004.5	1826.5	394.5	991.0	5002.0	996.5	4388.0	5549.5	424.0	397.0	391.0	116.0	0.0	5862.5	243.5	3685.0	1478.5	1284.0	210.0	2136.0	1306.5	4761.0	1052.0	3603.0	5641.0	710.0	468.0	0.0	0.0	10786.0	2635.5	339.5	826.0	1253.5	711.0	594.0	57.0	5293.5	1830.0	2342.0	1525.0	196.0	205.0	58.0	0.0
Prot1773	Gene1773	0.0	0.0	0.0	0.0	0.0	0.0	48.0	0.0	5157.0	4978.0	4736.0	2345.0	1028.0	1529.0	5767.0	382.0	0.0	0.0	0.0	0.0	0.0	0.0	90.0	232.0	1160.0	5149.0	11037.0	8952.0	5919.0	1475.0	847.0	449.0	0.0	0.0	0.0	0.0	0.0	0.0	0.0	1105.0	1357.0	9842.0	1794.0	1579.0	356.0	2898.0	119.0	1409.0
Prot1594	Gene1594	0.0	0.0	0.0	178.0	48.0	657.0	136.0	5377.0	3468.0	10390.0	9703.0	302.0	401.0	0.0	0.0	0.0	0.0	0.0	0.0	0.0	33.0	920.0	4531.0	5996.0	6150.0	3914.0	2438.0	2540.0	16.0	0.0	0.0	0.0	0.0	0.0	0.0	0.0	77.0	2473.0	2691.0	3770.0	5718.0	4524.0	215.0	997.0	156.0	3.0	0.0	0.0
Prot550	Gene550	0.0	0.0	0.0	0.0	0.0	66.0	2793.0	5783.0	12811.0	2973.0	7463.0	10227.0	1719.0	182.0	0.0	0.0	0.0	0.0	0.0	0.0	877.0	909.0	584.0	6306.0	10118.0	10964.0	8846.0	4968.0	333.0	383.0	0.0	0.0	0.0	0.0	0.0	0.0	0.0	215.0	2024.0	4021.0	13333.0	10220.0	13687.0	6084.0	6678.0	1472.0	0.0	0.0
Prot2707	Prot2707	485.5	1620.75	1923.75	1855.5	8819.25	17084.75	9574.75	3856.0	933.75	245.25	111.75	0.0	0.0	0.0	0.0	0.0	924.75	3326.25	1202.25	4029.5	7581.25	5368.75	3971.75	1461.5	2151.25	345.75	147.75	0.0	0.0	0.0	0.0	0.0	393.0	318.5	2672.0	6488.25	2672.5	2483.0	5377.0	4202.75	3463.25	548.25	283.5	0.0	153.0	0.0	0.0	0.0
Prot3823	Gene3823	6227.5	1806.5	3674.5	4633.75	3527.5	2308.75	1417.0	2346.25	1424.25	1794.25	970.0	320.75	146.0	0.0	0.0	0.0	1981.25	3747.75	5349.5	2623.5	5734.5	1554.5	1071.0	2907.75	1506.0	640.75	2201.25	124.75	74.5	49.75	0.0	0.0	5456.25	8760.25	4072.25	6377.75	3135.25	2018.5	957.0	442.25	185.0	3309.25	875.25	287.25	287.0	27.5	32.25	0.0
Prot1124	Gene1124	9661.0	7040.0	352.0	10179.0	1152.0	1087.0	288.0	264.0	0.0	0.0	0.0	0.0	0.0	0.0	0.0	0.0	3243.0	5453.0	7000.0	1212.0	791.0	1642.0	1.0	0.0	0.0	0.0	0.0	0.0	0.0	0.0	0.0	0.0	22583.0	9882.0	1416.0	244.0	991.0	375.0	1298.0	0.0	0.0	0.0	0.0	0.0	0.0	0.0	0.0	0.0
Prot839	Gene839	0.0	0.0	0.0	0.0	0.0	0.0	0.0	0.0	0.0	0.0	947.0	750.0	1087.0	1724.0	11463.0	7180.0	0.0	0.0	0.0	0.0	0.0	0.0	0.0	0.0	194.0	986.0	1557.0	2090.0	6482.0	9468.0	8947.0	1942.0	0.0	0.0	0.0	0.0	0.0	0.0	0.0	0.0	0.0	433.0	1385.0	2865.0	14659.0	8043.0	7354.0	3830.0
Prot2408	Prot2408	7834.0	845.5	4302.5	3526.5	881.5	1421.0	3066.0	9138.5	4622.0	707.0	2275.5	632.0	238.0	0.0	0.0	0.0	1857.5	2672.0	2581.0	2056.0	779.0	551.0	1803.0	9390.5	450.0	3768.5	2157.5	253.5	487.0	0.0	0.0	0.0	3223.5	1943.5	657.0	1055.0	875.5	801.0	368.0	758.0	220.0	2588.5	762.5	1379.5	58.0	0.0	0.0	0.0
Prot586	Gene586
Prot3748	Gene3748	2280.5	931.5	6472.0	740.5	138.0	98.75	1123.75	577.0	3726.75	2922.25	3655.0	4263.75	1481.25	859.25	773.0	178.25	11630.0	1352.0	1836.0	931.5	232.25	139.5	635.0	2211.75	1804.25	2449.0	2896.5	3856.25	50.5	1680.5	286.25	300.5	15700.0	671.0	2107.0	197.0	76.5	291.0	10.5	1758.0	1480.0	5692.0	3880.25	863.25	2194.75	2959.75	394.75	156.25
Prot43	Gene43	5135.0	3166.0	8407.0	2432.0	493.0	185.0	0.0	0.0	0.0	0.0	0.0	0.0	0.0	0.0	0.0	0.0	4493.0	4549.0	1322.0	304.0	201.0	209.0	0.0	0.0	0.0	0.0	0.0	0.0	0.0	0.0	0.0	0.0	14622.0	6920.0	7388.0	1386.0	965.0	0.0	317.0	0.0	0.0	0.0	0.0	0.0	0.0	0.0	0.0	0.0
Prot1997	Gene1997	0.0	0.0	0.0	0.0	0.0	0.0	0.0	73.0	0.0	642.0	286.0	8487.0	9907.0	9388.0	2010.0	809.0	0.0	0.0	0.0	0.0	0.0	0.0	0.0	0.0	0.0	863.0	203.0	4816.0	57.0	429.0	3405.0	6747.0	0.0	0.0	0.0	0.0	0.0	0.0	0.0	0.0	0.0	328.0	1308.0	1812.0	4345.0	1534.0	12935.0	3099.0
Prot2594	Prot2594	2592.0	2081.0	3923.5	4528.0	4964.5	3491.0	2772.0	5381.5	897.0	0.0	120.0	147.5	0.0	0.0	0.0	0.0	1629.5	2402.5	3942.5	5651.5	5510.0	769.0	4202.0	2956.0	991.5	0.0	310.5	83.0	0.0	0.0	0.0	0.0	490.0	1495.5	4987.0	4328.0	9594.5	3289.5	6175.0	1784.5	1672.0	1389.5	328.5	0.0	0.0	0.0	0.0	0.0
Prot3862	Gene3862	1104.5	500.75	2429.5	3662.0	3282.25	5294.0	8265.0	3418.0	1747.0	1687.0	670.5	482.75	169.25	90.0	0.0	0.0	3297.0	1254.0	5129.25	3212.25	5010.0	4803.25	2221.0	4366.5	3464.25	1239.75	1045.25	217.75	10.75	0.0	0.0	0.0	1577.5	2072.75	2993.25	5417.0	3814.5	5697.0	3780.25	2698.25	4073.5	1009.5	1478.0	209.5	129.75	0.0	0.0	0.0
Prot1158	Gene1158	1536.0	652.0	9591.0	18850.0	3953.0	11337.0	1796.0	65.0	275.0	0.0	0.0	0.0	0.0	0.0	0.0	0.0	1642.0	7024.0	16213.0	9764.0	935.0	1548.0	722.0	299.0	146.0	0.0	0.0	0.0	0.0	0.0	0.0	0.0	1999.0	1855.0	983.0	14432.0	4788.0	4561.0	599.0	632.0	120.0	0.0	0.0	0.0	0.0	0.0	0.0	0.0
Prot3978	Gene3978	5762.0	2418.5	2273.0	893.0	453.25	606.25	516.0	2435.0	1353.75	671.0	1951.0	229.5	60.5	64.5	0.0	0.0	11327.25	2224.0	2814.0	1186.0	1155.25	1836.75	4851.0	493.25	7476.5	2400.5	3112.0	417.0	218.5	0.0	0.0	0.0	7156.0	3275.0	540.0	1769.25	1130.25	132.5	2949.75	3019.25	1338.5	8486.5	737.5	917.5	20.0	260.0	0.0	0.0
Prot3579	Prot3579	0.0	0.0	0.0	0.0	0.0	0.0	0.0	279.0	640.0	3771.0	8205.0	6936.0	3381.5	5123.5	5207.5	4606.0	0.0	0.0	0.0	0.0	0.0	0.0	139.0	972.5	755.0	1450.5	2303.0	2946.0	1272.5	7720.0	3935.5	3735.0	0.0	0.0	0.0	0.0	0.0	0.0	0.0	29.5	1370.5	2257.5	3192.5	3469.5	6738.0	5627.5	1661.0	5133.5
Prot1879	Gene1879																	0.0	0.0	0.0	0.0	0.0	0.0	0.0	0.0	0.0	1296.0	850.0	4344.0	1540.0	627.0	506.0	9894.0	0.0	0.0	0.0	0.0	0.0	0.0	0.0	0.0	0.0	262.0	1416.0	1678.0	8024.0	5019.0	5624.0	3945.0
Prot634	Gene634	0.0	0.0	0.0	0.0	0.0	1261.0	325.0	3625.0	5092.0	3470.0	5767.0	10502.0	4821.0	343.0	0.0	0.0	0.0	0.0	0.0	0.0	0.0	706.0	1865.0	1732.0	1417.0	10808.0	7999.0	4982.0	2300.0	1455.0	96.0	0.0	0.0	0.0	0.0	0.0	0.0	0.0	1055.0	11793.0	15344.0	12620.0	9348.0	8478.0	3106.0	629.0	256.0	0.0
Prot1446	Gene1446	256.0	167.0	468.0	1319.0	1312.0	1549.0	1105.0	888.0	3762.0	149.0	209.0	0.0	0.0	0.0	0.0	0.0	325.0	613.0	2156.0	7733.0	5917.0	22598.0	6246.0	3232.0	186.0	95.0	234.0	0.0	0.0	0.0	0.0	0.0	913.0	386.0	2438.0	7749.0	1701.0	5197.0	11769.0	3134.0	3970.0	862.0	156.0	0.0	0.0	0.0	0.0	0.0
Prot3521	Prot3521	0.0	0.0	0.0	75.75	155.5	296.0	801.0	2995.0	100.25	1802.75	3661.5	4626.0	6277.0	4743.75	3114.0	5934.0	0.0	0.0	0.0	0.0	16.25	892.0	424.5	357.25	2591.5	1826.0	574.5	5067.75	3434.5	5073.0	1861.5	4366.5	0.0	0.0	0.0	0.0	29.5	519.75	1258.75	608.75	2928.25	998.75	1116.75	1907.75	3272.75	2700.5	509.25	2694.75
Prot2553	Prot2553	92.25	2998.5	2692.5	11185.0	2864.0	4965.25	1206.0	426.75	2088.0	1591.5	721.75	311.25	162.25	0.0	0.0	0.0	996.75	3007.5	384.75	6450.25	3288.75	859.0	1599.75	1025.75	1801.5	2513.5	524.75	548.25	105.0	0.0	0.0	0.0	366.0	2887.5	3156.75	4534.0	56.75	4830.0	2122.0	481.5	1629.5	1887.5	470.5	260.75	158.5	41.75	0.0	0.0
Prot3121	Prot3121	0.0	0.0	0.0	0.0	176.25	155.0	519.75	762.0	9773.25	3648.75	3546.5	6854.25	2693.25	2036.25	266.0	130.5	0.0	0.0	0.0	0.0	0.0	708.0	1692.75	1922.5	8571.5	2918.75	2359.75	6378.25	2398.75	1032.5	314.5	128.75	0.0	0.0	0.0	0.0	156.0	36.0	2186.0	207.25	6145.25	10903.75	11646.25	6548.75	1123.0	1809.75	393.5	23.25
Prot163	Gene163	9803.0	1874.0	12762.0	2149.0	1669.0	518.0	602.0	0.0	0.0	0.0	0.0	0.0	0.0	0.0	0.0	0.0	12085.0	6295.0	8145.0	1581.0	326.0	34.0	178.0	254.0	0.0	0.0	0.0	0.0	0.0	0.0	0.0	0.0	7778.0	552.0	4420.0	2828.0	453.0	527.0	60.0	93.0	0.0	0.0	0.0	0.0	0.0	0.0	0.0	0.0
Prot3603	Prot3603	1374.25	931.75	1867.75	1178.75	246.5	338.5	20.25	0.0	0.0	193.5	2007.75	1030.5	3434.25	2083.5	8076.75	3866.25	3798.5	2031.0	520.0	552.0	628.25	100.25	0.0	0.0	51.5	17.25	4487.25	1452.75	2194.5	1669.5	2809.5	3169.5	3916.0	2494.5	252.0	279.75	98.75	8.5	117.25	57.25	0.0	1032.0	346.5	4025.25	4086.75	867.0	7302.0	1657.5
Prot2337	Prot2337	6138.0	1001.0	2085.5	3106.5	1977.5	123.5	1309.5	2081.0	3806.5	2627.5	2013.5	3433.0	571.0	172.5	0.0	49.0	5798.0	4057.0	1102.5	1160.0	88.5	552.0	1288.5	877.0	4135.5	2259.5	4374.5	252.5	216.0	105.0	107.0	0.0	9529.0	1854.0	845.0	1411.0	1083.0	1049.5	2192.0	2183.0	3374.5	458.0	877.0	1503.0	103.0	115.5	41.0	45.0
Prot1922	Gene1922	0.0	0.0	0.0	0.0	0.0	0.0	0.0	0.0	0.0	354.0	940.0	2652.0	12224.0	11219.0	6439.0	2835.0	0.0	0.0	0.0	0.0	0.0	0.0	0.0	0.0	0.0	605.0	500.0	2187.0	232.0	9860.0	2971.0	167.0	0.0	0.0	0.0	0.0	0.0	0.0	0.0	0.0	0.0	261.0	1070.0	435.0	3879.0	9333.0	11441.0	807.0
Prot698	Gene698	0.0	0.0	0.0	0.0	0.0	0.0	309.0	33.0	531.0	4306.0	1202.0	13379.0	13682.0	8022.0	654.0	631.0	0.0	0.0	0.0	0.0	0.0	0.0	126.0	857.0	914.0	1160.0	3791.0	18500.0	4544.0	4731.0	1620.0	1374.0	0.0	0.0	0.0	0.0	0.0	0.0	415.0	752.0	618.0	3770.0	4152.0	21339.0	9159.0	310.0	1279.0	1000.0
Prot2398	Prot2398	8689.5	2773.5	4527.75	696.75	1908.75	618.75	85.5	0.0	0.0	145.75	357.0	1027.25	1392.75	1103.5	1493.75	146.75	5222.25	4732.5	4668.75	2961.0	2889.0	727.5	0.0	0.0	0.0	291.0	399.75	727.75	4742.75	255.75	983.0	1482.0	2559.75	6976.5	87.75	1611.75	232.5	891.0	341.25	216.0	63.0	107.25	293.75	460.25	4682.0	3160.0	693.0	1425.75
Prot3980	Gene3980	380.75	2677.75	2321.75	1880.0	3746.25	1934.5	425.25	5842.5	3692.5	1858.0	238.0	585.0	203.5	67.0	0.0	0.0	5217.5	3168.25	3094.0	1622.5	2459.5	1422.25	2106.25	1805.75	197.0	333.5	1851.0	196.5	324.0	0.0	0.0	0.0	1892.75	1390.25	3507.25	1540.5	912.75	1531.75	1752.75	1238.75	4897.0	2885.5	702.0	642.5	68.0	0.0	0.0	0.0
Prot461	Gene461	0.0	0.0	0.0	162.0	0.0	1346.0	1403.0	11292.0	23186.0	3495.0	2884.0	1423.0	448.0	0.0	0.0	0.0	0.0	0.0	249.0	0.0	407.0	788.0	1884.0	2146.0	2976.0	2348.0	763.0	1063.0	536.0	152.0	0.0	0.0	0.0	0.0	0.0	0.0	304.0	1867.0	1335.0	8309.0	461.0	10575.0	4975.0	2021.0	275.0	234.0	0.0	0.0
Prot3916	Gene3916	13923.5	4101.5	699.5	4524.25	5101.25	8656.25	1918.5	2024.5	2272.0	149.75	183.5	0.0	0.0	0.0	0.0	0.0	4531.0	1251.25	3437.25	5275.0	5099.25	6573.25	5377.5	4672.5	2418.25	323.0	156.5	37.5	65.5	0.0	0.0	0.0	6100.5	2262.5	3617.0	6896.0	2326.5	2392.0	1664.75	4716.5	478.5	518.5	0.0	0.0	282.0	0.0	0.0	0.0
Prot3812	Gene3812	12533.5	7266.75	2936.25	5067.5	97.0	801.75	391.5	595.0	2135.0	1658.75	3588.25	844.75	238.5	219.5	0.0	0.0																	14551.0	3813.25	3301.75	2397.75	1297.25	241.75	533.5	653.0	1003.5	1107.0	2632.75	812.25	361.0	463.25	0.0	0.0
Prot2024	Gene2024	0.0	0.0	0.0	0.0	0.0	0.0	0.0	0.0	0.0	0.0	649.0	799.0	5541.0	6775.0	11530.0	3716.0	0.0	0.0	0.0	0.0	0.0	0.0	0.0	0.0	0.0	932.0	1453.0	1653.0	993.0	17309.0	8598.0	4167.0	0.0	0.0	0.0	0.0	0.0	0.0	0.0	0.0	0.0	56.0	2565.0	1642.0	2000.0	14652.0	2994.0	4919.0
Prot1774	Gene1774	5269.0	7223.0	3370.0	1606.0	647.0	173.0	106.0	0.0	0.0	0.0	0.0	0.0	0.0	0.0	0.0	0.0	12346.0	6531.0	14026.0	6860.0	413.0	1402.0	0.0	0.0	0.0	0.0	0.0	0.0	0.0	0.0	0.0	0.0	8207.0	9532.0	1012.0	8077.0	3017.0	188.0	78.0	0.0	0.0	0.0	0.0	0.0	0.0	0.0	0.0	0.0
Prot1491	Gene1491	0.0	0.0	0.0	0.0	0.0	2030.0	1525.0	3799.0	1711.0	6987.0	7019.0	820.0	448.0	0.0	96.0	0.0	0.0	0.0	0.0	486.0	179.0	1534.0	2597.0	647.0	187.0	2085.0	507.0	425.0	252.0	0.0	0.0	0.0	0.0	0.0	0.0	0.0	608.0	178.0	1752.0	4100.0	3706.0	3846.0	1277.0	2395.0	584.0	0.0	0.0	0.0
Prot1151	Gene1151	534.0	1318.0	1242.0	9391.0	943.0	2552.0	4511.0	439.0	0.0	0.0	0.0	0.0	0.0	0.0	0.0	0.0	4492.0	4166.0	4761.0	10517.0	17171.0	99.0	1430.0	309.0	0.0	0.0	0.0	0.0	0.0	0.0	0.0	0.0	4294.0	1495.0	2931.0	10396.0	8505.0	4420.0	1253.0	771.0	58.0	0.0	0.0	0.0	0.0	0.0	0.0	0.0
Prot1101	Gene1101	5121.0	1411.0	14.0	4735.0	3222.0	226.0	137.0	0.0	0.0	0.0	0.0	0.0	0.0	0.0	0.0	0.0	8636.0	2452.0	8600.0	2394.0	422.0	835.0	171.0	0.0	0.0	0.0	0.0	0.0	0.0	0.0	0.0	0.0	13546.0	2585.0	10848.0	5868.0	773.0	137.0	85.0	357.0	0.0	0.0	0.0	0.0	0.0	0.0	0.0	0.0
Prot3854	Gene3854	448.0	1355.0	635.25	5176.5	1971.0	2828.0	2583.5	5241.0	1074.5	356.0	308.0	898.25	663.0	704.75	2503.5	2064.5	251.5	470.5	2436.75	5052.25	6191.5	3932.0	5007.5	1595.25	293.0	3.5	75.75	1764.0	3589.75	1630.5	1208.5	24.5	729.75	837.75	3492.75	2746.5	2063.5	5608.25	5936.75	4355.0	420.0	468.5	166.25	196.5	2104.25	2483.25	1079.75	699.75
Prot35	Gene35	7666.0	9764.0	3667.0	590.0	1380.0	85.0	0.0	0.0	0.0	0.0	0.0	0.0	0.0	0.0	0.0	0.0	16302.0	2556.0	3011.0	2519.0	1844.0	0.0	71.0	0.0	0.0	0.0	0.0	0.0	0.0	0.0	0.0	0.0	7771.0	659.0	3738.0	3010.0	606.0	705.0	0.0	0.0	0.0	0.0	0.0	0.0	0.0	0.0	0.0	0.0
Prot1896	Gene1896	0.0	0.0	0.0	0.0	0.0	0.0	0.0	0.0	47.0	247.0	209.0	4560.0	1188.0	6369.0	142.0	6268.0	0.0	0.0	0.0	0.0	0.0	0.0	0.0	0.0	0.0	943.0	3276.0	2935.0	511.0	5947.0	10847.0	3199.0	0.0	0.0	0.0	0.0	0.0	0.0	0.0	0.0	0.0	64.0	493.0	220.0	7857.0	10104.0	6072.0	9355.0
Prot900	Gene900	4812.0	183.0	5879.0	2476.0	1473.0	96.0	0.0	0.0	0.0	0.0	0.0	0.0	0.0	0.0	0.0	0.0	16887.0	3610.0	7511.0	2131.0	183.0	48.0	0.0	0.0	0.0	0.0	0.0	0.0	0.0	0.0	0.0	0.0	8397.0	2260.0	636.0	1806.0	601.0	60.0	358.0	0.0	0.0	0.0	0.0	0.0	0.0	0.0	0.0	0.0
Prot1406	Gene1406
Prot2880	Prot2880	0.0	0.0	0.0	0.0	140.25	304.5	5456.25	1215.0	3533.25	5953.25	1532.75	2459.75	2207.75	1622.5	525.5	900.0	0.0	0.0	67.5	0.0	372.0	1423.5	1126.5	3378.75	400.5	2250.25	1909.25	996.75	778.25	4590.75	491.75	1351.25	0.0	0.0	0.0	288.75	291.0	1982.25	5403.75	2842.5	4995.75	2425.5	1849.25	2095.0	1063.5	4670.25	743.5	1465.25
Prot2765	Prot2765	3779.5	3114.5	10068.5	4700.0	4542.0	2958.0	760.5	285.5	44.0	0.0	0.0	0.0	0.0	0.0	0.0	0.0	10950.5	6113.5	6813.5	3874.5	5392.0	1024.5	1447.0	122.5	0.0	0.0	0.0	0.0	0.0	0.0	0.0	0.0	14348.5	10715.0	3470.0	5905.0	1104.5	212.5	630.5	129.5	0.0	0.0	0.0	0.0	0.0	0.0	0.0	0.0
Prot3022	Prot3022	849.5	145.0	476.0	5031.0	1111.5	2983.0	4904.5	3131.5	3861.5	1414.5	420.5	0.5	464.5	19.5	0.0	52.0	930.0	3216.5	5359.5	2183.5	4032.5	939.5	1228.0	2077.0	4063.0	1135.0	3334.0	3332.5	1936.0	275.0	0.0	0.0	1233.0	2516.5	3616.5	2314.0	1825.0	1051.5	567.5	2237.0	1383.0	7213.0	6398.5	3719.5	1134.5	129.0	40.5	0.0
Prot3229	Prot3229	8013.0	3062.5	4861.5	3621.5	902.0	278.0	89.5	0.0	0.0	0.0	0.0	0.0	0.0	0.0	0.0	0.0	12059.5	6512.5	3180.0	2901.0	250.0	174.0	63.0	0.0	0.0	0.0	0.0	0.0	0.0	0.0	0.0	0.0	19194.5	1761.5	10539.5	997.0	1694.5	700.0	391.5	48.5	0.0	0.0	0.0	0.0	0.0	0.0	0.0	0.0
Prot2262	Prot2262	3890.0	6577.0	1412.5	145.0	432.5	85.5	160.0	184.0	120.0	527.5	4323.5	1313.5	2555.0	158.0	407.5	251.5	6990.0	3684.0	1146.5	580.0	16.5	319.5	0.0	79.5	879.0	870.0	4201.5	4586.5	8220.0	1079.0	655.0	100.0	14304.5	2885.5	849.0	948.5	1158.5	0.0	182.5	16.0	266.0	1720.5	1157.0	220.5	6759.5	3099.0	694.0	87.5
Prot1527	Gene1527	0.0	0.0	0.0	0.0	348.0	1656.0	2800.0	6748.0	1396.0	3573.0	3330.0	755.0	142.0	0.0	0.0	0.0	0.0	0.0	0.0	0.0	622.0	255.0	1173.0	5779.0	2566.0	3844.0	1788.0	623.0	662.0	0.0	0.0	0.0	0.0	0.0	0.0	0.0	277.0	210.0	6521.0	7469.0	6364.0	2204.0	2486.0	155.0	258.0	486.0	0.0	0.0
Prot3464	Prot3464	2433.5	3623.5	1147.0	912.5	110.0	108.5	0.0	267.5	1209.5	981.0	6394.5	3657.5	383.0	367.0	231.0	584.5	10673.0	2594.0	1407.5	192.0	237.5	0.0	146.5	195.5	837.0	2706.0	6057.5	5572.5	519.5	1820.5	2350.0	609.0	10310.5	1584.0	282.5	298.0	729.0	0.0	143.0	582.5	855.5	468.0	3692.5	5526.5	987.0	1784.5	903.5	227.0
Prot3130	Prot3130	7190.5	344.0	3295.0	1268.5	1146.5	119.5	194.5	982.5	3581.0	1195.0	2796.0	2297.5	202.5	146.0	0.0	0.0	9455.0	3843.0	3450.0	1971.5	2967.0	199.5	771.0	473.5	7836.0	1622.5	3054.5	1474.0	761.0	406.5	59.5	134.5	7766.0	2806.0	2705.5	1191.0	1288.5	225.0	29.0	2507.0	4166.0	3341.5	3295.0	4902.0	2066.5	172.5	0.0	0.0
Prot573	Gene573	0.0	0.0	0.0	0.0	361.0	716.0	2272.0	8975.0	3162.0	15414.0	20442.0	12629.0	157.0	875.0	0.0	0.0	0.0	0.0	0.0	0.0	0.0	393.0	3852.0	908.0	9627.0	3559.0	4211.0	2740.0	994.0	1116.0	108.0	0.0	0.0	0.0	0.0	0.0	0.0	445.0	5152.0	224.0	4831.0	14082.0	4786.0	4963.0	1269.0	170.0	0.0	112.0
Prot2171	Prot2171	4609.5	8127.75	2468.25	1817.25	366.25	505.5	707.0	2184.0	1739.25	1273.75	95.5	516.0	17.75	17.25	0.0	0.0	9222.0	2301.75	42.75	2010.0	1111.25	1167.75	861.5	422.25	2769.0	1614.5	469.0	358.0	174.0	0.0	65.25	0.0	12486.75	3186.0	2856.75	484.5	384.75	69.75	624.5	1132.0	1308.5	1034.0	2233.0	435.5	68.0	32.0	0.0	0.0
Prot1600	Gene1600	0.0	0.0	0.0	0.0	502.0	1109.0	798.0	5871.0	4648.0	14338.0	6590.0	1697.0	529.0	41.0	0.0	0.0																	0.0	0.0	0.0	0.0	139.0	2261.0	5309.0	300.0	6819.0	5219.0	1248.0	313.0	241.0	0.0	0.0	0.0
Prot2680	Prot2680	143.5	151.5	194.5	1768.5	3394.5	5269.5	3215.0	3914.0	4913.5	3256.5	4424.0	373.5	923.0	468.5	244.5	0.0	178.5	984.5	2313.0	856.0	293.0	2778.0	6760.5	4301.5	1910.5	2480.0	1835.5	3037.5	994.0	328.0	0.0	0.0	124.0	230.0	2547.0	3007.5	7452.5	460.0	6860.0	3214.0	1825.0	8729.5	1398.5	3466.0	1769.0	170.0	0.0	85.5
Prot416	Gene416	82.0	460.0	512.0	1094.0	14362.0	4506.0	4255.0	5086.0	2822.0	878.0	558.0	166.0	0.0	0.0	0.0	0.0	0.0	1059.0	651.0	2862.0	4451.0	3990.0	12062.0	4948.0	3615.0	1135.0	1.0	0.0	0.0	0.0	0.0	0.0	2046.0	399.0	1044.0	7535.0	4495.0	6876.0	12252.0	2076.0	3502.0	203.0	770.0	0.0	0.0	0.0	0.0	0.0
Prot1946	Gene1946	0.0	0.0	0.0	0.0	0.0	0.0	0.0	0.0	0.0	93.0	2169.0	5257.0	1284.0	20419.0	4631.0	2478.0	0.0	0.0	0.0	0.0	0.0	0.0	0.0	0.0	0.0	256.0	639.0	2462.0	6698.0	7604.0	1814.0	11495.0	0.0	0.0	0.0	0.0	0.0	0.0	0.0	0.0	322.0	0.0	54.0	4092.0	2753.0	6425.0	4039.0	6092.0
Prot1228	Gene1228	1231.0	1406.0	3144.0	6670.0	7466.0	2574.0	977.0	0.0	211.0	0.0	0.0	0.0	0.0	0.0	0.0	0.0																	3383.0	7200.0	3116.0	10341.0	8101.0	6006.0	2297.0	875.0	0.0	245.0	0.0	0.0	0.0	0.0	0.0	0.0
Prot1950	Gene1950	0.0	0.0	0.0	0.0	0.0	0.0	0.0	0.0	98.0	0.0	1270.0	2586.0	2222.0	7298.0	4071.0	5791.0	0.0	0.0	0.0	0.0	0.0	0.0	0.0	0.0	0.0	0.0	1556.0	501.0	6571.0	9396.0	3310.0	6743.0	0.0	0.0	0.0	0.0	0.0	0.0	0.0	0.0	0.0	192.0	552.0	4622.0	5141.0	4787.0	2831.0	3787.0
Prot1264	Gene1264	992.0	1223.0	1211.0	9110.0	8341.0	1896.0	2485.0	517.0	60.0	0.0	0.0	0.0	0.0	0.0	0.0	0.0	1421.0	4294.0	3543.0	16770.0	3798.0	9033.0	975.0	167.0	0.0	0.0	0.0	0.0	0.0	0.0	0.0	0.0	4536.0	9677.0	1984.0	3754.0	237.0	3647.0	1182.0	0.0	120.0	0.0	0.0	0.0	0.0	0.0	0.0	0.0
Prot3100	Prot3100	1435.5	2039.0	4513.5	6895.0	5189.5	1155.0	2362.0	3915.5	5926.5	6558.0	5191.5	3586.5	964.0	597.0	70.0	0.0	1991.5	4011.0	6906.0	5572.5	1340.0	1903.5	1892.5	426.5	2550.5	13637.5	1225.0	2897.5	2753.5	408.5	0.0	0.0	968.0	1632.5	671.0	4716.5	331.5	1725.0	2435.0	347.0	5121.5	10148.0	4634.0	247.5	942.5	548.5	0.0	0.0
Prot3418	Prot3418	0.0	0.0	0.0	0.0	0.0	616.5	1688.5	4964.5	7256.0	1421.5	2094.0	1169.5	1514.5	1455.5	1767.0	711.5	0.0	0.0	0.0	0.0	28.0	280.5	630.5	2885.5	3948.0	2973.0	9826.5	7067.0	3869.5	2353.0	735.5	130.0	0.0	0.0	0.0	0.0	0.0	239.5	229.5	3006.0	5868.0	5514.0	6132.5	9063.0	1157.0	1028.5	796.5	544.5
Prot521	Gene521	0.0	0.0	0.0	33.0	780.0	1053.0	1801.0	2760.0	9823.0	12418.0	1510.0	1011.0	65.0	0.0	0.0	0.0	0.0	0.0	0.0	32.0	0.0	778.0	9785.0	6768.0	2024.0	3573.0	3362.0	582.0	835.0	136.0	0.0	0.0	0.0	0.0	233.0	0.0	679.0	2118.0	811.0	281.0	5772.0	13254.0	4567.0	1752.0	104.0	33.0	0.0	0.0
Prot2342	Prot2342	13953.5	4435.0	1410.25	4831.5	3123.5	3184.5	2635.0	423.0	503.25	0.0	7.75	0.0	0.0	0.0	0.0	0.0	13330.0	2538.0	3834.0	3308.5	2275.75	3268.75	963.0	2690.75	1151.25	233.75	0.0	0.0	0.0	0.0	0.0	0.0	9657.0	4022.0	1315.75	4611.0	3043.75	2636.25	3345.0	1214.0	165.0	202.5	0.0	0.0	0.0	0.0	0.0	0.0
Prot3737	Gene3737	10523.5	2367.0	1899.0	29.5	315.25	301.25	1033.5	1248.0	1326.75	2726.0	2203.0	2335.5	3790.75	1973.75	218.25	371.25	286.5	3853.0	460.0	436.0	212.0	73.25	312.5	673.75	2271.5	3403.25	2313.25	3630.5	2380.25	1606.0	675.0	165.75	13164.5	2243.0	3369.0	620.0	483.0	222.0	883.75	773.75	2843.0	2893.75	3552.0	2592.25	1741.75	1584.0	567.25	478.5
Prot745	Gene745	0.0	0.0	0.0	0.0	0.0	0.0	0.0	184.0	1874.0	10561.0	1634.0	492.0	10450.0	2775.0	1398.0	611.0	0.0	0.0	0.0	0.0	0.0	0.0	293.0	606.0	571.0	18.0	13164.0	13169.0	1424.0	2658.0	1605.0	302.0	0.0	0.0	0.0	0.0	0.0	0.0	0.0	708.0	1457.0	5050.0	7879.0	17227.0	8379.0	1710.0	2315.0	806.0
Prot1842	Gene1842	0.0	0.0	0.0	0.0	0.0	0.0	0.0	0.0	0.0	115.0	396.0	3099.0	615.0	10455.0	5050.0	7579.0	0.0	0.0	0.0	0.0	0.0	0.0	0.0	0.0	91.0	475.0	294.0	1448.0	2951.0	8382.0	6423.0	1918.0	0.0	0.0	0.0	0.0	0.0	0.0	0.0	0.0	99.0	98.0	2320.0	8830.0	3636.0	12915.0	9162.0	4639.0
Prot2186	Prot2186	3595.0	2112.25	4187.5	1213.25	2955.25	2283.0	2392.5	135.75	720.5	160.5	0.0	0.0	0.0	0.0	0.0	0.0	7504.5	1661.5	3290.25	2715.25	3204.0	1879.75	4192.75	496.25	309.25	212.25	0.0	0.0	53.0	0.0	0.0	0.0	7298.0	1397.25	1624.75	1613.25	1002.5	2578.5	40.0	1013.75	478.25	279.25	57.5	0.0	0.0	0.0	0.0	0.0
Prot1272	Gene1272	2438.0	3912.0	6167.0	3072.0	4949.0	3425.0	3905.0	980.0	0.0	0.0	0.0	0.0	0.0	0.0	0.0	0.0	2280.0	2861.0	5831.0	6648.0	8526.0	7007.0	475.0	111.0	0.0	0.0	0.0	0.0	0.0	0.0	0.0	0.0	2512.0	4168.0	287.0	6107.0	11641.0	5316.0	457.0	689.0	0.0	0.0	0.0	0.0	0.0	0.0	0.0	0.0
Prot2172	Prot2172	11005.5	6512.25	3227.25	1047.0	237.0	177.25	1337.0	1103.0	1486.5	2200.5	2525.5	1209.25	558.5	0.0	17.5	0.0	8700.75	4785.75	603.0	811.5	902.5	334.75	516.0	700.0	1825.0	2401.25	2828.25	510.0	606.75	79.5	11.25	0.0	12352.5	780.75	2482.5	1251.0	147.75	385.25	433.0	2422.25	2159.0	2450.0	1964.0	786.75	674.5	163.25	15.25	0.0
Prot3892	Gene3892	1056.75	2287.75	3642.25	4311.75	7117.5	1713.25	3682.25	2570.25	1311.75	919.25	108.0	2517.0	3527.25	2269.5	115.75	426.0	665.75	2182.25	2777.75	7899.5	10449.5	2630.0	865.25	1751.25	2419.25	2840.75	5210.5	463.5	767.0	375.75	786.5	56.75	496.25	762.25	2640.75	3520.0	1785.25	1575.0	2745.75	1398.0	959.25	440.75	545.0	2517.0	2672.0	796.25	76.5	317.25
Prot1353	Gene1353	83.0	351.0	3289.0	3334.0	11340.0	7998.0	6904.0	3639.0	4059.0	379.0	0.0	0.0	139.0	0.0	0.0	0.0	0.0	73.0	2647.0	6479.0	2701.0	13987.0	9161.0	7729.0	4679.0	991.0	86.0	0.0	0.0	0.0	0.0	0.0	162.0	843.0	2152.0	3652.0	10243.0	12139.0	1701.0	2565.0	3818.0	167.0	201.0	245.0	0.0	0.0	0.0	0.0
Prot3335	Prot3335	11429.5	2756.25	71.25	104.5	13.25	34.0	0.0	0.0	0.0	93.0	513.0	1703.25	11735.25	5408.25	4962.0	3776.25	6544.0	2973.5	865.0	1000.25	303.25	0.0	23.0	0.0	0.0	419.75	628.5	1286.25	7813.5	1403.25	192.0	3051.0	2414.5	1263.25	757.5	32.25	25.25	26.75	0.0	0.0	0.0	955.5	1112.25	176.25	1052.25	6405.0	943.5	2229.0
Prot25	Gene25	8490.0	5347.0	8582.0	2062.0	94.0	0.0	0.0	0.0	0.0	0.0	0.0	0.0	0.0	0.0	0.0	0.0	13765.0	6128.0	4964.0	96.0	153.0	0.0	0.0	0.0	0.0	0.0	0.0	0.0	0.0	0.0	0.0	0.0
Prot2725	Prot2725	657.0	25.5	1088.25	4497.75	6987.0	5703.0	8592.0	3562.75	907.0	2500.0	1040.5	858.75	1770.5	1000.5	780.25	257.75	96.75	306.75	1939.5	233.25	10101.75	11736.0	2424.75	6603.0	657.75	1973.25	900.25	2434.75	381.0	122.5	322.25	25.0	68.25	111.0	1524.0	1429.5	4363.5	11091.0	1846.0	227.25	219.75	2160.0	2657.25	1999.75	2342.0	610.75	1232.75	120.75
Prot1994	Gene1994	0.0	0.0	0.0	0.0	0.0	0.0	0.0	0.0	0.0	446.0	679.0	923.0	5932.0	11039.0	6587.0	1979.0	0.0	0.0	0.0	0.0	0.0	0.0	0.0	0.0	255.0	447.0	915.0	2595.0	3278.0	22863.0	4040.0	7909.0	0.0	0.0	0.0	0.0	0.0	0.0	0.0	0.0	0.0	237.0	2147.0	4564.0	6508.0	4028.0	8461.0	6287.0
Prot3825	Gene3825	1997.5	1208.0	2854.0	5613.75	2527.0	2872.75	1197.25	1575.5	4203.5	1146.25	667.25	168.75	726.0	2587.5	1025.25	2169.5	1393.5	1394.5	4030.0	3932.5	1675.5	3081.25	1394.5	3262.75	3526.75	2123.5	1688.25	1090.5	998.75	2688.5	390.0	1745.25	543.0	5272.0	2045.0	3323.5	1659.75	2988.25	1820.25	255.0	2055.25	1790.5	598.75	1344.75	747.5	69.0	1707.25	363.5
Prot3073	Prot3073	0.0	0.0	0.0	121.0	42.0	1456.5	1977.0	2847.5	7767.5	6531.5	2957.5	1448.0	452.5	255.0	0.0	0.0	0.0	0.0	0.0	0.0	301.0	397.5	3280.5	5612.5	6778.0	5915.5	3763.0	2019.5	1093.0	663.5	26.5	0.0	0.0	0.0	0.0	18.5	484.0	630.0	2060.0	3741.5	7753.0	2841.0	4682.5	2884.5	1151.0	161.0	79.0	193.5
Prot2645	Prot2645	5630.5	866.0	425.0	2317.5	1108.0	1049.0	2933.5	364.5	2727.5	1594.0	340.5	41.0	61.0	0.0	0.0	0.0	4260.0	1120.0	942.5	1289.5	311.5	665.5	1758.0	450.5	762.0	3490.5	1011.0	320.0	107.5	133.0	0.0	0.0	15429.0	4498.0	854.5	1447.0	804.0	1261.0	1980.0	966.0	138.0	4567.0	1447.0	411.5	197.5	0.0	0.0	0.0
Prot3768	Gene3768	8579.0	1870.0	2220.75	5041.5	2329.75	1186.75	3054.25	2336.25	1602.0	2558.75	2979.0	920.25	88.25	57.5	47.25	0.0	3051.0	3651.75	1224.25	1823.0	1347.0	2649.5	2752.25	1502.75	222.0	3680.25	1157.75	590.25	214.0	289.25	0.0	67.0	6140.5	2369.25	3374.0	1481.5	2848.5	821.0	3751.75	3886.5	1235.75	3975.5	2763.0	732.5	248.75	230.5	33.0	0.0
Prot3368	Prot3368	0.0	0.0	0.0	0.0	8.0	1022.5	1142.0	5354.0	3315.5	2139.0	2078.0	9701.0	2976.0	3213.0	147.5	307.5	0.0	0.0	0.0	152.0	251.5	9.0	1606.5	4407.0	4038.5	3257.0	5810.0	5848.0	2580.5	1000.5	645.5	452.5	0.0	0.0	0.0	142.0	134.5	353.5	2629.0	4157.5	6265.0	2990.5	7090.0	8408.0	4108.0	2728.0	478.5	189.5
Prot2416	Prot2416	373.0	3434.0	3427.0	4090.0	252.0	650.0	1405.0	8273.5	894.5	250.0	2743.5	3731.5	937.0	95.0	0.0	21.0	10391.0	2738.0	1474.0	1953.5	1101.5	619.0	1459.5	2059.0	3112.0	4703.5	1549.5	3928.0	1440.0	52.0	0.0	0.0	5211.0	3644.5	1006.5	4222.5	1214.0	601.0	1551.5	2385.5	6326.5	1071.5	1527.5	2795.0	544.5	291.0	35.5	0.0
Prot1794	Gene1794	0.0	0.0	0.0	0.0	0.0	0.0	0.0	560.0	233.0	391.0	14627.0	9506.0	648.0	958.0	4714.0	491.0	0.0	0.0	0.0	0.0	0.0	0.0	0.0	1264.0	3147.0	8914.0	17291.0	10160.0	4319.0	8935.0	3585.0	33.0	0.0	0.0	0.0	0.0	0.0	0.0	284.0	451.0	872.0	4395.0	1782.0	11038.0	11445.0	6425.0	2184.0	700.0
Prot1081	Gene1081	1825.0	9908.0	11059.0	2098.0	107.0	279.0	0.0	0.0	0.0	0.0	0.0	0.0	0.0	0.0	0.0	0.0	1184.0	4773.0	4354.0	10207.0	1262.0	395.0	0.0	0.0	0.0	0.0	0.0	0.0	0.0	0.0	0.0	0.0	12932.0	2367.0	9341.0	1906.0	209.0	1628.0	346.0	0.0	0.0	0.0	0.0	0.0	0.0	0.0	0.0	0.0
Prot1931	Gene1931	0.0	0.0	0.0	0.0	199.0	1035.0	437.0	7297.0	2677.0	8663.0	8188.0	9223.0	2838.0	238.0	0.0	0.0	0.0	0.0	0.0	0.0	0.0	330.0	3290.0	3874.0	14187.0	3446.0	8563.0	5998.0	193.0	447.0	0.0	0.0	0.0	0.0	0.0	0.0	494.0	736.0	2922.0	5205.0	14038.0	2409.0	12963.0	2721.0	1591.0	534.0	0.0	0.0
Prot776	Gene776	0.0	0.0	0.0	0.0	0.0	0.0	0.0	0.0	5.0	325.0	684.0	7187.0	10336.0	13818.0	7223.0	575.0	0.0	0.0	0.0	0.0	0.0	0.0	0.0	0.0	0.0	276.0	708.0	1411.0	403.0	7128.0	7210.0	4553.0	0.0	0.0	0.0	0.0	0.0	0.0	0.0	0.0	248.0	162.0	712.0	3047.0	10904.0	11047.0	11062.0	7572.0
Prot3900	Gene3900	550.5	633.5	2349.0	697.0	3402.5	9124.75	6321.75	3215.5	2184.0	840.0	864.25	1336.5	1700.25	4014.5	836.5	647.75	134.5	542.5	11.0	1261.75	1975.0	8865.0	1494.25	3655.5	2028.75	2615.75	458.0	866.0	3161.0	3287.75	1096.25	2724.5	302.5	394.5	292.5	1480.75	3883.0	4836.5	5437.0	2383.0	2268.5	919.5	1278.0	1231.25	2277.0	4279.25	3504.75	1755.5
Prot620	Gene620	0.0	0.0	0.0	0.0	0.0	823.0	360.0	773.0	5240.0	7565.0	1079.0	6711.0	1276.0	143.0	0.0	0.0	0.0	0.0	0.0	0.0	0.0	167.0	864.0	2282.0	5656.0	4619.0	1769.0	3797.0	637.0	354.0	0.0	0.0	0.0	0.0	0.0	0.0	0.0	76.0	2473.0	4119.0	11676.0	10540.0	4738.0	4614.0	3380.0	781.0	0.0	0.0
Prot2651	Prot2651	178.75	924.0	50.75	2113.75	1234.75	1911.0	593.0	234.5	0.0	105.0	449.25	2390.25	1891.5	6600.75	2268.75	301.5	219.5	1164.0	1674.25	1978.5	802.0	2064.75	1510.75	31.0	0.0	105.75	1356.75	2997.0	3924.75	5421.0	1913.25	6286.5	495.75	104.25	1358.25	758.75	3568.25	218.75	1019.5	85.5	406.75	179.25	427.5	2435.25	107.25	3849.75	6658.5	5073.75
Prot4035	Gene4035	45.75	223.0	170.25	537.25	1137.75	1196.75	3263.25	4475.5	8825.0	1321.0	3846.0	1309.5	1005.25	1647.75	464.75	375.25	41.0	78.0	642.25	776.75	2943.75	2945.75	2395.5	2774.5	3150.25	2975.0	2261.75	5626.25	5259.5	811.75	564.0	469.0	459.5	155.75	165.5	915.0	1282.0	3996.75	3082.75	4803.75	3896.5	8611.0	7157.5	6933.5	3898.75	1200.25	663.25	146.75
Prot1454	Gene1454	0.0	1520.0	97.0	4933.0	7650.0	12971.0	4739.0	6109.0	153.0	1544.0	1074.0	0.0	0.0	0.0	0.0	0.0	111.0	683.0	4428.0	11010.0	7648.0	8452.0	8863.0	3148.0	3547.0	599.0	593.0	0.0	0.0	0.0	0.0	0.0	0.0	1660.0	3237.0	2351.0	5100.0	7802.0	1811.0	1806.0	5132.0	1383.0	34.0	0.0	131.0	0.0	0.0	0.0
Prot2980	Prot2980	244.5	414.25	961.75	1923.5	3161.5	2192.75	7030.5	3388.75	8170.5	969.0	1797.75	833.0	511.5	0.0	0.0	0.0	0.0	433.75	247.25	755.75	5024.0	1167.25	4468.5	6789.75	3807.75	5464.75	518.75	1194.0	1063.5	0.0	0.0	0.0	198.5	29.25	294.75	828.5	859.25	4104.0	1825.0	1358.25	9827.0	2145.75	1764.0	885.75	14.25	0.0	0.0	0.0
Prot1857	Gene1857	0.0	0.0	0.0	0.0	0.0	0.0	0.0	0.0	0.0	321.0	1559.0	5525.0	6797.0	10066.0	523.0	3953.0	0.0	0.0	0.0	0.0	0.0	0.0	0.0	0.0	0.0	828.0	594.0	469.0	3918.0	17220.0	11513.0	3764.0	0.0	0.0	0.0	0.0	0.0	0.0	0.0	0.0	0.0	261.0	1373.0	255.0	7279.0	881.0	17001.0	173.0
Prot2322	Prot2322	13733.25	7074.75	2484.0	1413.0	505.25	173.0	242.5	1168.75	2446.75	1812.25	208.5	1356.75	803.5	262.5	0.0	0.0	4238.25	3477.75	4880.25	225.75	1313.25	88.25	526.0	1052.75	2816.0	5519.5	3447.75	180.25	1142.25	42.75	0.0	0.0	2873.25	2277.0	666.0	438.0	1310.25	719.5	343.0	675.5	2628.75	1526.0	503.0	1410.5	579.75	438.25	81.0	0.0
Prot202	Gene202	439.0	1520.0	9866.0	569.0	8613.0	5472.0	3855.0	252.0	0.0	0.0	0.0	0.0	0.0	0.0	0.0	0.0	1551.0	1331.0	6190.0	13904.0	6769.0	5469.0	1467.0	1734.0	0.0	0.0	0.0	0.0	0.0	0.0	0.0	0.0	2622.0	1733.0	3616.0	15688.0	8310.0	3774.0	2191.0	298.0	68.0	0.0	0.0	0.0	0.0	0.0	0.0	0.0
Prot3791	Gene3791	7066.5	2193.75	2474.5	4272.25	637.0	1098.5	81.0	143.25	169.25	1134.0	1088.25	1897.25	1667.0	2526.75	394.25	37.75	10451.5	1348.5	4173.0	1558.25	81.5	276.25	31.25	244.0	135.0	1013.75	3397.5	653.5	398.75	392.0	346.5	199.5	3454.75	5468.0	1806.0	1815.0	2322.25	58.0	473.5	218.0	180.25	1802.25	1461.5	1948.75	3308.25	619.75	586.75	9.25
Prot2769	Prot2769	0.0	0.0	0.0	0.0	40.25	524.0	176.75	1906.75	853.5	2073.75	461.5	2648.25	5277.75	6585.75	2643.0	995.25	0.0	0.0	33.5	0.0	152.75	371.5	194.0	1520.0	841.25	1977.25	498.75	1863.5	4693.0	9905.25	4769.25	266.25	0.0	0.0	0.0	37.75	97.0	78.25	1484.25	826.75	157.0	1261.75	2057.25	2848.75	8676.5	2157.75	3345.0	2896.5
Prot445	Gene445	0.0	0.0	0.0	89.0	273.0	4150.0	3318.0	1963.0	9429.0	14125.0	1599.0	273.0	1096.0	234.0	0.0	0.0	0.0	0.0	0.0	42.0	326.0	2310.0	5111.0	4421.0	97.0	2027.0	671.0	528.0	463.0	0.0	0.0	0.0	0.0	0.0	54.0	34.0	375.0	1535.0	395.0	15273.0	13233.0	3961.0	2799.0	1139.0	627.0	88.0	0.0	0.0
Prot811	Gene811	0.0	0.0	0.0	0.0	0.0	0.0	0.0	0.0	127.0	392.0	420.0	525.0	11340.0	417.0	4405.0	6018.0	0.0	0.0	0.0	0.0	0.0	0.0	0.0	0.0	0.0	634.0	571.0	4347.0	4438.0	2284.0	14807.0	6573.0	0.0	0.0	0.0	0.0	0.0	0.0	0.0	0.0	0.0	51.0	1296.0	1736.0	7380.0	8329.0	10752.0	5848.0
Prot3687	Gene3687	20199.75	6642.25	7144.0	428.75	557.25	61.25	38.75	140.5	19.75	7.25	2763.5	189.0	150.25	854.25	321.0	39.75	7622.5	2483.5	6509.25	1642.25	226.75	282.5	207.25	447.75	24.0	74.75	2687.0	2282.25	4324.0	1988.0	109.0	21.0	2539.25	3886.0	1274.25	1510.0	504.75	88.25	72.25	296.25	385.0	2053.75	376.0	1046.5	2779.5	1848.5	600.5	280.0
Prot1928	Gene1928	0.0	0.0	0.0	0.0	38.0	1843.0	4656.0	4069.0	10083.0	4953.0	2654.0	1823.0	23.0	0.0	0.0	0.0	0.0	0.0	0.0	266.0	150.0	478.0	1379.0	6031.0	5732.0	4853.0	8312.0	1569.0	423.0	195.0	0.0	0.0	0.0	0.0	0.0	0.0	258.0	704.0	2110.0	5216.0	10099.0	7267.0	3832.0	996.0	921.0	0.0	0.0	0.0
Prot664	Gene664	0.0	0.0	0.0	0.0	0.0	0.0	74.0	986.0	1702.0	2746.0	10275.0	22744.0	1576.0	7807.0	415.0	298.0	0.0	0.0	0.0	0.0	0.0	0.0	232.0	525.0	409.0	7054.0	7476.0	7109.0	11197.0	7722.0	3735.0	663.0	0.0	0.0	0.0	0.0	0.0	0.0	151.0	286.0	1602.0	8085.0	5404.0	10753.0	3455.0	5581.0	680.0	949.0
Prot2931	Prot2931	0.0	0.0	0.0	0.0	311.5	1435.0	2755.0	3196.0	10823.0	8999.5	5133.0	3062.5	350.0	452.5	0.0	0.0																	0.0	0.0	0.0	0.0	84.5	802.5	4085.5	6178.5	8782.5	8097.5	6474.0	4437.0	115.0	126.5	137.5	0.0
Prot4069	Gene4069	3774.0	1869.0	617.75	190.5	216.75	311.75	1041.5	2285.75	2482.75	1035.25	6282.5	5661.0	5581.5	5211.0	222.0	72.5	5946.25	761.75	552.75	278.0	511.75	609.75	163.75	3725.75	1897.0	8668.0	5163.25	5789.5	1017.5	673.0	993.5	138.0	4877.5	769.5	769.75	516.25	532.5	186.0	262.75	1345.75	2405.25	2332.0	11490.75	903.5	1539.75	4329.0	351.0	265.5
Prot1039	Gene1039	4921.0	1869.0	2924.0	6980.0	1193.0	713.0	0.0	0.0	0.0	0.0	0.0	0.0	0.0	0.0	0.0	0.0	3279.0	4060.0	2946.0	1139.0	1647.0	1944.0	0.0	388.0	0.0	0.0	0.0	0.0	0.0	0.0	0.0	0.0	15694.0	14338.0	3187.0	10573.0	1992.0	130.0	128.0	0.0	0.0	0.0	0.0	0.0	0.0	0.0	0.0	0.0
Prot3710	Gene3710	3883.75	3960.25	6883.5	4375.25	2213.0	727.75	235.25	254.0	533.75	1339.0	3151.25	2860.0	2651.75	711.25	650.0	117.25	8858.75	3989.25	5562.0	3532.25	1992.75	860.75	296.5	499.0	618.0	1053.75	277.0	561.5	916.25	1075.5	184.75	49.75	10336.75	2688.75	2277.75	1742.75	2898.0	887.5	250.5	193.75	172.0	1652.5	509.0	4214.75	1883.75	1060.5	536.75	166.0
Prot2323	Prot2323	1417.0	4870.0	1590.0	3365.0	865.0	171.0	35.5	341.5	1504.0	717.0	4153.5	9364.0	1430.0	3516.5	930.5	105.5	5707.0	972.5	872.0	2252.0	492.5	208.5	483.5	392.5	797.5	2588.5	3363.0	1184.0	4773.0	558.5	131.5	197.5	7918.0	3859.5	1570.0	584.0	523.5	3.5	30.0	539.0	461.0	1926.0	3574.0	6593.0	2508.0	625.5	851.0	93.0
Prot1924	Gene1924	0.0	0.0	0.0	0.0	0.0	0.0	0.0	0.0	283.0	117.0	854.0	3894.0	9984.0	1958.0	5686.0	9355.0	0.0	0.0	0.0	0.0	0.0	0.0	0.0	0.0	80.0	19.0	1680.0	5103.0	3610.0	14003.0	1723.0	9965.0	0.0	0.0	0.0	0.0	0.0	0.0	0.0	0.0	0.0	339.0	1449.0	12430.0	6908.0	1288.0	8920.0	801.0
Prot2155	Prot2155	4463.0	1015.5	4219.5	2697.5	6001.5	4584.0	6894.0	1695.5	530.0	160.0	108.5	240.0	0.0	0.0	0.0	0.0	10923.0	1518.5	3234.0	4477.5	3881.5	3240.5	9242.0	3798.5	345.5	677.5	0.0	0.0	0.0	0.0	0.0	0.0	7640.5	4383.5	2738.0	2886.0	3206.0	4619.5	8992.5	1123.0	751.0	447.0	307.5	0.0	0.0	0.0	0.0	0.0
Prot1518	Gene1518	0.0	0.0	0.0	71.0	11.0	843.0	154.0	6723.0	8324.0	5649.0	2890.0	1183.0	562.0	49.0	0.0	0.0																	0.0	0.0	17.0	0.0	856.0	1480.0	3831.0	2232.0	3184.0	5611.0	2244.0	333.0	1471.0	41.0	0.0	0.0
Prot1806	Gene1806	0.0	0.0	0.0	0.0	0.0	0.0	0.0	643.0	1019.0	10962.0	7202.0	5652.0	14877.0	1045.0	1002.0	4.0	0.0	0.0	0.0	0.0	0.0	0.0	0.0	493.0	3949.0	2686.0	9653.0	6144.0	4387.0	6889.0	2056.0	336.0	0.0	0.0	0.0	0.0	0.0	0.0	159.0	1265.0	82.0	2648.0	28.0	15841.0	60.0	2692.0	2744.0	652.0
Prot4076	Gene4076	0.0	0.0	0.0	0.0	0.0	389.75	576.25	2098.75	3346.5	10591.5	3271.75	5112.0	4855.25	5886.0	5132.5	2373.75	0.0	0.0	0.0	0.0	158.75	397.5	81.25	2802.25	2130.5	3711.5	9743.75	3216.25	4169.5	3480.0	3183.5	517.5	0.0	0.0	0.0	0.0	260.25	30.0	179.5	1011.75	2740.0	9067.75	4393.0	7939.5	6651.75	3467.25	2797.5	1948.75
Prot2770	Prot2770	10343.5	6489.0	1922.5	3524.5	7191.5	1433.5	3096.5	900.5	279.0	151.0	0.0	0.0	0.0	0.0	0.0	0.0	5725.0	1083.5	3818.0	2902.0	3294.5	3854.5	1950.0	496.5	641.0	1414.5	0.0	0.0	187.0	0.0	0.0	0.0	4380.0	2626.0	2005.5	539.0	4513.5	2706.0	6949.0	3836.0	348.5	1192.5	318.0	0.0	0.0	0.0	0.0	0.0
Prot2357	Prot2357	2217.75	10049.25	6131.25	1485.0	4000.5	47.25	429.25	156.0	648.25	2253.25	859.0	3358.25	2955.25	557.5	730.5	479.75	12144.75	666.75	984.0	3265.5	112.5	194.25	250.25	314.5	225.25	1062.75	529.5	2058.5	845.25	366.25	134.75	231.25	2085.0	100.5	3088.5	1401.0	838.5	509.25	14.25	431.75	735.25	620.25	644.0	4015.5	513.5	627.75	531.25	34.0
Prot654	Gene654	0.0	0.0	0.0	0.0	0.0	337.0	627.0	6456.0	8959.0	14722.0	7434.0	3486.0	536.0	173.0	414.0	0.0	0.0	0.0	0.0	0.0	0.0	54.0	691.0	3226.0	5632.0	10370.0	269.0	2832.0	3308.0	1027.0	379.0	0.0	0.0	0.0	0.0	0.0	0.0	336.0	1621.0	6025.0	6889.0	6541.0	6757.0	6897.0	2105.0	317.0	5.0	0.0
Prot4015	Gene4015	3323.0	2586.0	207.25	155.25	249.25	774.5	350.5	2952.5	5002.0	1133.75	9675.5	2796.0	1812.25	4386.0	2483.5	392.75	3867.75	1722.0	808.75	721.25	29.0	109.75	956.0	3588.5	7599.0	2464.0	4216.25	4473.0	822.25	5831.0	675.0	2531.25	2518.75	2704.25	995.5	326.5	80.75	644.5	1665.0	664.0	3147.0	9276.75	5755.5	1803.5	1456.5	1982.5	2648.75	125.0
Prot1474	Gene1474	0.0	0.0	0.0	0.0	0.0	0.0	433.0	218.0	186.0	1329.0	8185.0	4080.0	5557.0	3587.0	2197.0	673.0	0.0	0.0	0.0	0.0	0.0	0.0	0.0	137.0	1099.0	6833.0	6595.0	6604.0	11451.0	4679.0	2040.0	396.0	0.0	0.0	0.0	0.0	0.0	0.0	251.0	525.0	4943.0	4624.0	10846.0	7985.0	3172.0	9188.0	2270.0	744.0
Prot752	Gene752	0.0	0.0	0.0	0.0	0.0	0.0	211.0	177.0	3829.0	4692.0	8101.0	5004.0	3665.0	5267.0	2641.0	3244.0	0.0	0.0	0.0	0.0	0.0	313.0	0.0	475.0	910.0	9960.0	2951.0	8657.0	5151.0	237.0	6437.0	352.0	0.0	0.0	0.0	0.0	0.0	0.0	0.0	847.0	1294.0	2309.0	2676.0	29476.0	5115.0	2264.0	1116.0	755.0
Prot919	Gene919	0.0	0.0	0.0	0.0	741.0	157.0	3090.0	2907.0	2607.0	5465.0	5683.0	3555.0	960.0	315.0	0.0	0.0	0.0	0.0	0.0	0.0	0.0	510.0	1209.0	7936.0	5078.0	5675.0	13199.0	387.0	1425.0	284.0	124.0	0.0	0.0	0.0	0.0	0.0	0.0	847.0	2396.0	8108.0	1080.0	4479.0	5357.0	1192.0	1161.0	186.0	0.0	0.0
Prot2153	Prot2153	7847.25	3705.75	5607.75	2369.25	304.5	51.0	174.0	0.0	0.0	373.25	68.25	184.75	2526.0	484.5	667.5	499.75	19078.5	11349.0	1419.0	4001.25	111.0	124.5	0.0	0.0	70.0	47.75	373.75	1209.5	3044.25	1930.75	638.5	1269.25	24220.5	7147.5	1663.5	1453.5	832.5	0.0	0.0	185.25	0.0	120.25	340.0	509.5	757.5	2193.0	750.0	226.0
Prot3649	Prot3649	0.0	0.0	0.0	0.0	117.0	2622.0	3425.0	1845.0	3655.5	4175.0	1157.0	1185.5	4693.5	3632.5	1382.5	482.5	0.0	0.0	0.0	0.0	142.0	16.0	947.0	3529.0	1488.5	3895.5	1388.5	3151.5	882.5	966.0	1408.0	3559.0	0.0	0.0	0.0	0.0	64.5	572.0	1263.0	1671.5	150.0	3372.0	1325.0	1155.0	2688.0	3939.0	5607.5	2411.5
Prot91	Gene91	3854.0	4998.0	2750.0	3950.0	1621.0	26.0	121.0	0.0	0.0	0.0	0.0	0.0	0.0	0.0	0.0	0.0	47372.0	3282.0	1019.0	1279.0	903.0	0.0	0.0	0.0	0.0	0.0	0.0	0.0	0.0	0.0	0.0	0.0	30232.0	9693.0	4376.0	1056.0	529.0	224.0	77.0	0.0	0.0	0.0	0.0	0.0	0.0	0.0	0.0	0.0
Prot3334	Prot3334																	0.0	0.0	0.0	0.0	110.0	346.5	1995.5	304.5	2715.0	5523.0	1743.0	616.5	970.5	2240.5	322.0	250.5	0.0	0.0	0.0	64.0	51.0	49.5	1254.0	3135.0	3196.5	5027.0	6282.0	2230.0	2781.5	2310.0	111.5	300.0
Prot391	Gene391																	227.0	1039.0	1939.0	3084.0	12957.0	6398.0	10509.0	9140.0	1725.0	388.0	68.0	0.0	0.0	0.0	0.0	0.0
Prot681	Gene681	0.0	0.0	0.0	0.0	0.0	0.0	0.0	880.0	2722.0	5426.0	7365.0	11602.0	4829.0	13110.0	930.0	1174.0	0.0	0.0	0.0	0.0	0.0	0.0	0.0	1271.0	1816.0	6243.0	6256.0	7800.0	6700.0	7918.0	1623.0	307.0	0.0	0.0	0.0	0.0	0.0	0.0	41.0	664.0	1757.0	1380.0	3809.0	7426.0	10256.0	5548.0	2636.0	1290.0
Prot1710	Gene1710	0.0	0.0	0.0	181.0	100.0	351.0	1825.0	6545.0	5390.0	20583.0	10942.0	1224.0	440.0	781.0	0.0	116.0	0.0	0.0	0.0	0.0	0.0	495.0	2371.0	6446.0	4697.0	5245.0	5271.0	3165.0	232.0	92.0	658.0	0.0
Prot1748	Gene1748	0.0	0.0	0.0	0.0	0.0	0.0	48.0	518.0	1930.0	1300.0	17005.0	7963.0	7218.0	9669.0	4590.0	90.0	0.0	0.0	0.0	0.0	0.0	145.0	0.0	822.0	564.0	3496.0	4573.0	21662.0	8600.0	1480.0	1041.0	585.0	0.0	0.0	0.0	0.0	0.0	0.0	461.0	169.0	3254.0	3662.0	16626.0	1946.0	10365.0	12445.0	5019.0	327.0
Prot2522	Prot2522	1700.75	749.5	6566.25	7010.25	5434.0	3854.0	3893.25	1513.25	4.25	648.5	12.0	180.5	0.0	0.0	0.0	0.0	509.0	5010.5	1696.75	11347.25	11872.75	5982.25	3467.75	2108.25	543.75	56.75	58.0	0.0	0.0	0.0	0.0	0.0	2815.0	374.75	7001.0	3931.25	7794.75	3831.5	5606.5	2469.5	1226.0	6.5	0.0	0.0	0.0	0.0	0.0	0.0
Prot320	Gene320	82.0	84.0	2422.0	3467.0	8861.0	7948.0	1247.0	3246.0	332.0	779.0	0.0	0.0	151.0	0.0	0.0	0.0	58.0	428.0	4093.0	1789.0	1814.0	7821.0	3020.0	5022.0	6182.0	430.0	0.0	0.0	0.0	0.0	0.0	0.0	617.0	3709.0	1256.0	4024.0	8539.0	14425.0	2811.0	3702.0	620.0	578.0	650.0	0.0	0.0	0.0	0.0	0.0
Prot907	Gene907	36471.0	4533.0	4888.0	2427.0	846.0	0.0	0.0	0.0	0.0	0.0	0.0	0.0	0.0	0.0	0.0	0.0	31730.0	3066.0	3826.0	2699.0	428.0	0.0	0.0	0.0	0.0	0.0	0.0	0.0	0.0	0.0	0.0	0.0	14071.0	5843.0	704.0	148.0	86.0	0.0	0.0	0.0	0.0	0.0	0.0	0.0	0.0	0.0	0.0	0.0
Prot2817	Prot2817	1971.0	8166.0	2292.0	2803.5	1308.0	189.0	775.5	1999.5	308.25	111.5	363.25	859.25	157.5	69.25	83.25	0.0	12999.75	2796.75	4563.75	879.75	2556.5	554.5	616.25	1860.75	2347.25	1831.25	3790.5	633.0	462.25	249.25	0.0	0.0	8565.0	6348.75	5784.0	1031.25	1736.25	798.25	97.25	816.75	2173.5	3900.0	2318.0	895.0	573.0	213.25	0.0	0.0
Prot365	Gene365	2159.0	882.0	3600.0	37.0	2876.0	12796.0	1059.0	4827.0	1371.0	173.0	92.0	0.0	0.0	0.0	0.0	0.0																	0.0	692.0	11.0	3748.0	3230.0	18776.0	5894.0	3537.0	3608.0	816.0	116.0	0.0	0.0	0.0	0.0	0.0
Prot891	Gene891	16059.0	186.0	360.0	1094.0	1319.0	151.0	326.0	0.0	0.0	0.0	0.0	0.0	0.0	0.0	0.0	0.0	3047.0	7736.0	2880.0	225.0	341.0	61.0	0.0	0.0	0.0	0.0	0.0	0.0	0.0	0.0	0.0	0.0	3344.0	835.0	7328.0	3682.0	353.0	224.0	0.0	0.0	0.0	0.0	0.0	0.0	0.0	0.0	0.0	0.0
Prot3724	Gene3724	15711.0	956.0	329.0	1022.0	52.5	166.5	456.75	2553.75	1493.75	4127.75	2928.0	3403.75	1151.25	1521.0	284.0	158.25	23056.0	731.5	606.0	519.5	322.75	253.75	16.25	1381.0	1501.75	1696.75	1196.25	2566.25	2385.25	2231.5	153.5	214.5	1690.0	4159.0	1218.0	238.0	244.5	66.25	371.75	1511.0	2631.25	3611.5	4271.25	3067.0	2196.5	94.75	824.75	155.5
Prot679	Gene679	0.0	0.0	0.0	0.0	0.0	356.0	0.0	105.0	1310.0	2676.0	10577.0	4376.0	12365.0	3958.0	1307.0	187.0	0.0	0.0	0.0	0.0	0.0	0.0	0.0	465.0	1407.0	3989.0	12789.0	2606.0	2818.0	3885.0	1102.0	485.0	0.0	0.0	0.0	0.0	0.0	0.0	106.0	15.0	481.0	2233.0	3230.0	10394.0	5645.0	6619.0	2034.0	986.0
Prot2049	Prot2049	16830.5	1312.5	498.5	307.0	1983.5	120.0	0.0	0.0	0.0	2.0	415.5	3584.0	4718.5	4376.0	955.5	2262.5	5083.5	3304.0	1146.5	1990.0	722.0	22.0	0.0	92.0	0.0	129.0	207.5	1954.0	4177.5	4480.5	1572.0	2727.0	19909.5	6581.5	2368.5	1067.5	46.5	153.5	15.0	0.0	114.5	125.0	185.5	2559.0	2292.0	3460.5	2060.0	3557.5
Prot19	Gene19	19625.0	4985.0	1231.0	3796.0	1448.0	100.0	0.0	0.0	0.0	0.0	0.0	0.0	0.0	0.0	0.0	0.0	77.0	5219.0	801.0	2431.0	40.0	308.0	85.0	0.0	0.0	0.0	0.0	0.0	0.0	0.0	0.0	0.0	10471.0	1870.0	3010.0	2396.0	92.0	170.0	0.0	0.0	0.0	0.0	0.0	0.0	0.0	0.0	0.0	0.0
Prot1800	Gene1800	0.0	0.0	0.0	0.0	0.0	0.0	217.0	568.0	26.0	2331.0	2908.0	10495.0	7847.0	742.0	319.0	474.0	0.0	0.0	0.0	0.0	0.0	0.0	306.0	1732.0	3301.0	8959.0	283.0	13203.0	4632.0	4022.0	1740.0	394.0	0.0	0.0	0.0	0.0	0.0	0.0	146.0	197.0	3092.0	1354.0	2059.0	12916.0	2729.0	4576.0	840.0	1220.0
Prot1036	Gene1036																																	5287.0	4729.0	13591.0	3125.0	399.0	93.0	125.0	8.0	0.0	0.0	0.0	0.0	0.0	0.0	0.0	0.0
Prot2222	Prot2222	10826.25	2083.5	2499.75	1393.5	1147.5	0.0	0.0	98.25	948.5	716.75	828.0	3247.25	715.0	548.25	260.75	220.0	3084.75	6909.75	21.75	957.0	2079.75	138.75	0.0	176.75	241.75	2125.0	3439.25	4490.5	758.75	1225.75	278.25	129.5	2352.75	3096.75	84.75	941.25	596.25	0.0	15.5	252.25	316.25	1341.75	1329.0	1404.0	2863.75	1637.75	757.5	173.75
Prot562	Gene562	0.0	0.0	0.0	226.0	0.0	443.0	200.0	7512.0	15416.0	8675.0	1844.0	1711.0	2614.0	0.0	271.0	0.0	0.0	0.0	0.0	0.0	0.0	413.0	3785.0	7575.0	6309.0	6216.0	3083.0	3018.0	2225.0	472.0	0.0	0.0	0.0	0.0	0.0	0.0	0.0	309.0	2998.0	8302.0	4996.0	714.0	14220.0	5815.0	2418.0	1184.0	102.0	0.0
Prot3933	Gene3933	107.0	54.25	514.5	2675.5	1336.25	6093.0	3710.25	3892.5	7155.5	7793.0	2486.25	661.25	1210.25	242.75	53.5	0.0	73.75	102.5	376.0	1188.75	1905.0	5096.75	6689.0	2903.0	5731.5	1042.75	1758.25	2100.75	1197.75	5.25	0.0	0.0	94.25	79.0	933.75	1231.25	1523.5	2809.75	4263.5	2441.25	5860.5	6594.25	2125.25	770.75	595.25	154.0	41.75	0.0
Prot1707	Gene1707	0.0	0.0	0.0	0.0	0.0	247.0	1334.0	4341.0	2913.0	63.0	7364.0	4695.0	286.0	1177.0	0.0	0.0	0.0	0.0	0.0	0.0	135.0	38.0	1553.0	1192.0	3634.0	1208.0	4286.0	591.0	2895.0	280.0	396.0	31.0	0.0	0.0	0.0	157.0	530.0	372.0	98.0	3065.0	8829.0	8726.0	4475.0	517.0	526.0	1379.0	16.0	0.0
Prot2452	Prot2452	649.5	1221.5	1508.0	3256.0	814.0	2056.5	5567.0	559.5	3165.5	2573.5	1187.5	789.0	122.0	29.0	0.0	0.0	130.5	699.0	66.0	5329.5	2815.5	2278.5	2668.5	2723.5	2900.5	1423.5	186.5	296.0	28.0	28.5	0.0	0.0	1790.0	254.5	6027.5	2654.5	3383.5	2323.0	3051.0	932.5	6246.0	9.5	817.0	396.0	0.0	120.0	0.0	0.0
Prot126	Gene126	2965.0	6328.0	18144.0	5653.0	2177.0	596.0	104.0	0.0	0.0	0.0	0.0	0.0	0.0	0.0	0.0	0.0	4483.0	1317.0	7262.0	5806.0	1642.0	347.0	0.0	0.0	0.0	0.0	0.0	0.0	0.0	0.0	0.0	0.0	23589.0	2180.0	12776.0	2799.0	3683.0	863.0	369.0	0.0	0.0	0.0	0.0	0.0	0.0	0.0	0.0	0.0
Prot636	Gene636	0.0	0.0	0.0	0.0	0.0	258.0	1415.0	5906.0	4821.0	15154.0	5180.0	1830.0	988.0	467.0	492.0	0.0	0.0	0.0	0.0	0.0	216.0	430.0	4179.0	6928.0	3309.0	13330.0	17117.0	1885.0	549.0	3.0	0.0	0.0	0.0	0.0	0.0	3.0	0.0	60.0	299.0	5473.0	12911.0	20010.0	8429.0	5054.0	5119.0	0.0	59.0	0.0
Prot3105	Prot3105	0.0	0.0	0.0	0.0	220.0	21.5	470.0	1054.5	2499.5	3799.5	10699.5	2922.5	6194.0	3680.5	170.5	475.0	0.0	0.0	0.0	1.5	0.0	376.0	1729.5	2454.0	7056.0	4480.0	7617.0	6563.5	3879.0	4222.0	1378.0	513.0	0.0	0.0	0.0	0.0	0.0	98.5	670.0	1836.0	3766.0	7574.5	11911.5	3795.0	4758.5	2805.0	751.5	10.0
Prot3558	Prot3558	0.0	549.25	1094.75	1337.0	4375.75	3248.25	1039.5	2478.5	1022.75	1181.25	615.25	5358.75	2832.0	4037.25	3650.25	4221.75	0.0	593.0	1123.0	1025.25	2207.25	558.75	2868.0	1149.0	389.0	391.0	1253.25	2295.75	1990.5	3037.5	3696.0	2040.0	0.0	44.25	457.5	1205.0	1029.75	1150.5	583.75	882.75	139.0	342.0	1429.0	4407.0	2780.25	6212.25	3189.0	966.0
Prot269	Gene269	677.0	3910.0	16851.0	7960.0	2769.0	9458.0	2500.0	1365.0	0.0	0.0	0.0	0.0	0.0	0.0	0.0	0.0	276.0	378.0	3772.0	2940.0	8520.0	4261.0	254.0	91.0	0.0	0.0	0.0	0.0	0.0	0.0	0.0	0.0	3747.0	3036.0	3727.0	8055.0	3876.0	7480.0	1101.0	400.0	0.0	0.0	0.0	0.0	0.0	0.0	0.0	0.0
Prot2170	Prot2170	25088.0	2203.5	819.0	480.5	719.0	784.5	1779.0	2156.0	238.0	1076.5	1256.5	785.5	20.5	81.5	0.0	0.0	10165.0	3946.0	205.0	700.5	442.0	106.0	356.5	984.0	7372.5	4187.5	1665.5	58.0	273.0	0.0	0.0	0.0	1304.5	1882.0	1974.0	1098.5	920.0	734.0	1833.0	1548.0	3270.5	3116.0	1072.5	327.5	89.5	22.5	0.0	0.0
Prot2108	Prot2108	5690.0	5200.5	8928.0	5765.5	1652.0	3191.0	893.5	23.0	78.5	0.0	0.0	0.0	0.0	0.0	0.0	0.0	1291.5	4187.5	5589.0	2634.0	8116.0	1691.5	1340.5	447.5	286.5	0.0	0.0	0.0	0.0	0.0	0.0	0.0	5913.0	5839.0	2207.0	6759.5	2802.5	1167.5	439.5	200.0	0.0	0.0	0.0	0.0	0.0	0.0	0.0	0.0
Prot1691	Gene1691	0.0	0.0	0.0	0.0	25.0	171.0	1631.0	6660.0	10456.0	9744.0	12181.0	6233.0	1244.0	116.0	0.0	0.0	0.0	0.0	0.0	0.0	0.0	821.0	1418.0	6660.0	599.0	12497.0	3742.0	2284.0	833.0	48.0	538.0	0.0	0.0	0.0	0.0	0.0	0.0	1030.0	4791.0	8694.0	9150.0	8494.0	7434.0	9372.0	1359.0	1130.0	0.0	0.0
Prot1634	Gene1634	0.0	0.0	0.0	0.0	91.0	0.0	3505.0	1655.0	6079.0	9728.0	10785.0	1537.0	4021.0	667.0	264.0	0.0	0.0	0.0	0.0	135.0	0.0	251.0	2677.0	3357.0	1412.0	14143.0	12577.0	4778.0	1748.0	584.0	102.0	0.0	0.0	0.0	0.0	0.0	0.0	24.0	2710.0	2813.0	10922.0	2141.0	3398.0	288.0	1068.0	411.0	216.0	0.0
Prot2774	Prot2774	3128.25	3208.0	4441.25	5856.5	2564.0	10847.0	7056.75	4910.25	510.0	283.5	173.25	0.0	0.0	0.0	0.0	0.0	6207.0	4086.0	7262.5	7724.5	1775.5	13568.25	4788.0	8303.25	2742.75	1089.75	471.0	12.0	0.0	0.0	0.0	0.0	3486.5	1509.25	2455.25	5595.75	5994.25	1499.0	8356.75	4967.25	785.25	1812.75	591.75	0.0	0.0	0.0	0.0	0.0
Prot3004	Prot3004	11651.5	2738.5	2158.0	211.0	912.0	906.5	807.5	4322.0	5851.5	1351.5	2314.5	163.0	121.0	479.5	0.0	0.0	21485.0	2293.5	3560.5	55.5	332.0	313.5	364.0	755.5	2158.0	5968.0	790.0	576.5	487.5	354.0	0.0	0.0	1904.5	2428.0	2644.0	791.0	503.5	708.0	1929.0	1665.5	1334.0	1731.0	311.0	987.5	89.0	0.0	0.0	11.5
Prot2329	Prot2329	5144.5	1624.0	3952.5	2137.5	2881.5	2200.5	3223.0	4784.5	2347.0	1805.0	15.5	0.0	0.0	0.0	0.0	0.0	9064.0	682.0	5810.0	1347.0	5687.5	965.5	2367.5	992.0	1566.5	265.0	264.5	0.0	0.0	0.0	0.0	0.0	10591.0	716.0	1166.0	5240.5	3335.0	6814.5	5228.0	3337.5	1624.0	96.0	132.0	20.5	0.0	0.0	0.0	0.0
Prot3534	Prot3534	2572.75	131.75	476.0	374.75	410.5	50.75	0.0	0.0	0.0	666.75	1443.75	2104.5	2406.0	7166.25	2860.5	556.5	1330.25	330.0	905.75	191.25	150.5	0.0	6.0	0.0	140.25	410.25	636.0	2175.75	4488.75	2385.0	8899.5	1655.25	9732.5	150.25	227.0	787.75	301.25	0.0	0.0	0.0	0.0	0.0	548.25	2289.75	10208.25	5433.75	1385.25	5047.5
Prot1288	Gene1288	2440.0	4598.0	6929.0	14044.0	7793.0	2865.0	1995.0	432.0	0.0	0.0	0.0	0.0	0.0	0.0	0.0	0.0	1748.0	4723.0	42.0	6861.0	3576.0	8504.0	2957.0	489.0	0.0	0.0	0.0	0.0	0.0	0.0	0.0	0.0	4456.0	5252.0	11945.0	11135.0	15718.0	2949.0	825.0	235.0	266.0	0.0	0.0	0.0	0.0	0.0	0.0	0.0
Prot1154	Gene1154	1622.0	2508.0	3926.0	5863.0	1244.0	812.0	591.0	124.0	0.0	0.0	0.0	0.0	0.0	0.0	0.0	0.0	702.0	760.0	3267.0	5919.0	11870.0	1476.0	2109.0	852.0	0.0	0.0	0.0	0.0	0.0	0.0	0.0	0.0	2723.0	16098.0	3495.0	19347.0	3306.0	7505.0	2151.0	465.0	0.0	92.0	0.0	0.0	0.0	0.0	0.0	0.0
Prot2215	Prot2215	747.0	2712.0	742.5	922.0	409.0	716.0	1753.0	1538.0	2279.5	349.5	4128.5	1476.5	835.5	687.5	119.5	0.0	10823.5	2639.5	1095.5	1085.5	249.0	222.0	719.0	1555.5	4330.0	4994.0	1763.5	2756.5	477.5	672.5	16.5	0.0	4574.5	1568.0	354.0	1188.5	922.0	645.0	4167.5	2310.5	3976.5	472.5	3539.0	2634.0	1329.0	1131.0	0.0	0.0
Prot1209	Gene1209	4648.0	1652.0	6357.0	5746.0	11000.0	6347.0	657.0	138.0	0.0	0.0	0.0	0.0	0.0	0.0	0.0	0.0	584.0	4057.0	5975.0	7682.0	2525.0	6943.0	39.0	314.0	0.0	0.0	0.0	0.0	0.0	0.0	0.0	0.0	3163.0	1386.0	3543.0	18048.0	4816.0	2683.0	1106.0	1.0	0.0	0.0	0.0	0.0	0.0	0.0	0.0	0.0
Prot1318	Gene1318	194.0	1401.0	3068.0	5922.0	6505.0	4088.0	8570.0	1283.0	2943.0	684.0	587.0	374.0	0.0	0.0	0.0	0.0	266.0	1047.0	3580.0	6275.0	3476.0	5762.0	10076.0	3979.0	2797.0	1268.0	0.0	0.0	0.0	0.0	0.0	0.0	2027.0	239.0	2324.0	844.0	10908.0	12032.0	7969.0	1190.0	3579.0	799.0	0.0	0.0	0.0	0.0	0.0	0.0
Prot2380	Prot2380	331.5	4831.5	4737.0	151.5	628.5	942.0	64.75	63.75	54.5	204.0	2190.0	4041.25	559.5	157.25	216.0	22.0	882.0	2510.25	15108.75	2298.0	2724.0	522.75	211.75	194.5	445.25	834.75	653.0	1507.25	1280.75	1517.0	250.0	114.0	1992.75	5162.25	8572.5	2327.25	1032.0	405.75	0.0	273.5	937.5	1435.5	1121.25	945.5	2036.0	1737.5	1063.75	62.25
Prot3380	Prot3380	285.5	365.5	1354.5	3586.0	1502.0	2257.0	1537.0	178.5	527.0	1640.5	115.0	6522.0	2282.0	2886.5	587.0	557.5	311.5	164.5	4272.5	2873.0	7057.0	843.0	716.5	972.5	280.0	651.5	2196.5	9303.5	6647.0	418.0	1292.0	533.5	224.0	1342.5	3383.5	2217.0	3876.0	403.0	96.5	851.5	380.5	3993.5	4788.0	3710.0	1925.5	2672.5	245.0	920.0
Prot916	Gene916	12006.0	4789.0	4179.0	866.0	2806.0	758.0	0.0	0.0	0.0	0.0	0.0	0.0	0.0	0.0	0.0	0.0	6701.0	6318.0	311.0	2051.0	1188.0	39.0	101.0	0.0	0.0	0.0	0.0	0.0	0.0	0.0	0.0	0.0	11738.0	234.0	27.0	3367.0	4038.0	368.0	165.0	0.0	0.0	0.0	0.0	0.0	0.0	0.0	0.0	0.0
Prot359	Gene359	396.0	1053.0	580.0	2138.0	6124.0	7440.0	11953.0	7442.0	289.0	242.0	239.0	0.0	0.0	0.0	0.0	0.0	259.0	341.0	1788.0	8896.0	2962.0	16708.0	4754.0	2894.0	1403.0	721.0	142.0	0.0	0.0	0.0	0.0	0.0	0.0	197.0	1181.0	2529.0	9432.0	13719.0	3669.0	1555.0	289.0	750.0	518.0	0.0	0.0	0.0	0.0	0.0
Prot2635	Prot2635	323.25	4908.25	2199.25	9339.5	11204.5	6451.25	2954.75	797.0	561.25	490.5	38.0	0.0	0.0	0.0	0.0	0.0	2200.5	604.25	9106.5	17073.75	5372.5	6366.25	3951.5	1569.0	740.25	210.5	43.0	0.0	0.0	0.0	0.0	0.0	1096.0	4030.0	4887.75	7823.75	3631.25	3133.75	3772.0	1295.25	948.25	57.25	168.25	78.5	0.0	0.0	0.0	0.0
Prot1290	Gene1290	12862.0	26923.0	18512.0	2940.0	207.0	360.0	194.0	0.0	0.0	0.0	0.0	0.0	0.0	0.0	0.0	0.0	1297.0	6542.0	8057.0	4554.0	3224.0	104.0	227.0	241.0	0.0	0.0	0.0	0.0	0.0	0.0	0.0	0.0	5257.0	6075.0	5315.0	4417.0	690.0	145.0	305.0	0.0	0.0	0.0	0.0	0.0	0.0	0.0	0.0	0.0
Prot3465	Prot3465	1637.25	1136.5	544.75	399.5	118.75	343.75	51.75	0.0	2982.75	623.25	1719.75	4166.25	3916.5	1019.25	2847.0	543.0	1180.25	1466.0	2719.0	413.25	763.0	356.25	91.5	168.5	1578.75	2397.75	5164.5	6927.0	1699.5	4128.0	1400.25	459.75	4576.75	1952.25	638.25	649.25	339.5	90.0	282.0	187.5	1174.25	2879.25	5694.75	5185.5	9582.75	5547.0	468.75	681.75
Prot3525	Prot3525	5903.5	1568.25	1128.5	479.75	219.0	83.25	21.0	0.0	0.0	177.75	573.0	2095.5	3540.75	9297.75	3004.5	2468.25	5374.0	2969.25	504.75	693.75	1034.5	53.0	51.0	0.25	0.0	69.0	930.75	3809.25	5773.5	6173.25	7807.5	6771.0	2548.0	1051.75	3099.5	837.0	438.75	392.75	1.25	2.75	0.0	204.0	608.25	1100.25	7214.25	3399.0	5985.75	3228.0
Prot3779	Gene3779	6432.25	4047.0	4680.0	2234.75	246.0	680.25	2294.5	1650.75	1182.5	2496.25	791.5	426.5	0.0	0.0	0.0	0.0	12487.5	4608.5	2167.25	2746.0	859.25	289.25	1182.0	800.25	2613.75	1184.25	504.75	713.0	456.75	0.0	0.0	0.0	8401.0	6197.5	6383.75	4119.5	623.25	829.75	370.5	1189.0	1838.5	862.5	1071.0	214.75	251.5	0.0	0.0	0.0
Prot2308	Prot2308	252.5	1973.0	1408.0	2995.0	411.5	592.5	1388.5	2696.0	5646.5	5374.0	5969.5	2494.0	1659.0	35.0	0.0	0.0	7479.5	1401.0	5888.5	780.5	1325.5	359.0	1601.0	1692.0	3627.0	947.0	4205.0	3399.5	311.5	58.0	181.5	0.0	1653.5	2511.0	1253.0	1256.0	1475.5	1375.0	2615.0	4776.5	8064.0	1136.5	6840.0	3963.5	1361.5	466.5	77.5	0.0
Prot248	Gene248	3253.0	3282.0	16690.0	5836.0	13118.0	4670.0	3302.0	293.0	0.0	0.0	0.0	0.0	0.0	0.0	0.0	0.0	4885.0	3615.0	2760.0	9932.0	3120.0	4422.0	780.0	0.0	0.0	0.0	0.0	0.0	0.0	0.0	0.0	0.0	3011.0	3917.0	5592.0	2366.0	5413.0	6161.0	458.0	927.0	106.0	0.0	0.0	0.0	0.0	0.0	0.0	0.0
Prot1449	Gene1449	97.0	0.0	2834.0	5632.0	10594.0	10933.0	5716.0	820.0	238.0	404.0	525.0	332.0	0.0	0.0	0.0	0.0	211.0	1014.0	2622.0	1835.0	9063.0	6753.0	5655.0	6022.0	2844.0	1455.0	73.0	0.0	0.0	0.0	0.0	0.0	0.0	1897.0	1955.0	4727.0	2978.0	6703.0	1563.0	2093.0	1353.0	175.0	121.0	0.0	0.0	0.0	0.0	0.0
Prot1377	Gene1377	0.0	1118.0	876.0	7370.0	3500.0	13483.0	5442.0	1829.0	4049.0	575.0	294.0	0.0	0.0	0.0	0.0	0.0	496.0	1290.0	1974.0	2732.0	13506.0	8435.0	16040.0	5304.0	2815.0	368.0	666.0	507.0	0.0	0.0	0.0	0.0
Prot4090	Gene4090	7191.5	4963.0	4131.75	1704.25	2483.5	4028.5	1254.75	3437.75	1087.75	616.0	247.75	425.25	477.75	59.5	0.0	0.0	13859.0	6668.25	422.75	3297.0	3989.25	1170.75	2996.75	2376.0	2611.25	963.25	910.0	64.75	32.5	0.0	0.0	0.0	7863.75	2825.0	4022.75	2283.0	1096.25	1443.5	2332.25	1704.0	1307.5	950.0	381.0	514.0	79.25	0.0	0.0	0.0
Prot1836	Gene1836	26120.0	1110.0	4862.0	1225.0	2941.0	748.0	0.0	0.0	0.0	0.0	0.0	0.0	0.0	0.0	0.0	0.0	7423.0	11655.0	11845.0	5444.0	222.0	61.0	44.0	0.0	0.0	0.0	0.0	0.0	0.0	0.0	0.0	0.0	5222.0	15184.0	2525.0	3594.0	1624.0	1101.0	314.0	0.0	0.0	0.0	0.0	0.0	0.0	0.0	0.0	0.0
Prot258	Gene258	1268.0	6033.0	4145.0	11985.0	20869.0	3684.0	1951.0	173.0	451.0	126.0	0.0	0.0	0.0	0.0	0.0	0.0	3352.0	5689.0	6414.0	13424.0	9698.0	1266.0	809.0	463.0	134.0	0.0	0.0	0.0	0.0	0.0	0.0	0.0	2089.0	4511.0	1410.0	6398.0	7079.0	1058.0	420.0	0.0	563.0	0.0	0.0	0.0	0.0	0.0	0.0	0.0
Prot21	Gene21	16902.0	9141.0	104.0	226.0	131.0	0.0	0.0	0.0	0.0	0.0	0.0	0.0	0.0	0.0	0.0	0.0	11070.0	2287.0	159.0	370.0	168.0	230.0	0.0	0.0	0.0	0.0	0.0	0.0	0.0	0.0	0.0	0.0	13778.0	3054.0	3872.0	1002.0	746.0	279.0	0.0	218.0	0.0	0.0	0.0	0.0	0.0	0.0	0.0	0.0
Prot921	Gene921	25657.0	1141.0	2343.0	113.0	367.0	46.0	0.0	0.0	0.0	0.0	0.0	0.0	0.0	0.0	0.0	0.0	34664.0	414.0	670.0	2106.0	2254.0	324.0	75.0	0.0	0.0	0.0	0.0	0.0	0.0	0.0	0.0	0.0	16202.0	1433.0	3247.0	3127.0	851.0	9.0	341.0	0.0	0.0	0.0	0.0	0.0	0.0	0.0	0.0	0.0
Prot3735	Gene3735	6215.0	756.0	838.0	789.5	147.75	239.25	315.75	178.0	991.0	3031.0	4787.5	3118.5	128.25	3058.75	22.75	117.0	2073.0	2542.0	738.0	969.75	589.5	270.0	752.5	906.5	4162.75	5843.25	4541.25	3719.0	1201.75	566.75	1424.25	277.5	9799.5	504.5	1750.5	1437.75	834.25	402.25	605.75	1652.75	632.75	2704.0	3230.25	3504.5	2791.0	146.5	205.5	176.25
Prot1126	Gene1126	2197.0	3612.0	5412.0	7164.0	3511.0	41.0	0.0	20.0	45.0	0.0	0.0	0.0	0.0	0.0	0.0	0.0	10273.0	4559.0	2010.0	3503.0	3710.0	735.0	160.0	41.0	0.0	0.0	0.0	0.0	0.0	0.0	0.0	0.0	18217.0	3903.0	14238.0	2786.0	183.0	68.0	49.0	196.0	0.0	0.0	0.0	0.0	0.0	0.0	0.0	0.0
Prot2209	Prot2209																	4445.0	3827.5	3986.5	1850.5	4213.0	441.0	2401.0	1328.5	3145.0	479.5	0.0	0.0	0.0	0.0	0.0	0.0	16492.0	4132.0	1696.0	5077.5	5746.0	3329.0	1272.0	1296.5	2109.5	734.5	0.0	0.0	0.0	0.0	0.0	0.0
Prot1350	Gene1350	276.0	621.0	2969.0	4708.0	1249.0	12486.0	7977.0	3797.0	1084.0	1423.0	0.0	0.0	0.0	0.0	0.0	0.0	235.0	1231.0	4349.0	3999.0	8729.0	3312.0	17206.0	2818.0	2874.0	1398.0	293.0	0.0	0.0	0.0	0.0	0.0	597.0	436.0	1.0	6487.0	3303.0	14240.0	7559.0	5359.0	1395.0	845.0	35.0	91.0	0.0	0.0	0.0	0.0
Prot2349	Prot2349	13506.5	3558.0	3317.0	3004.5	1327.5	314.0	61.5	0.0	0.0	0.0	0.0	0.0	0.0	0.0	0.0	0.0	10277.5	9007.0	6689.5	3314.5	421.5	172.5	209.5	0.0	0.0	0.0	0.0	0.0	0.0	0.0	0.0	0.0	11749.5	3554.0	3741.0	2457.5	855.0	114.0	139.0	0.0	0.0	0.0	0.0	0.0	0.0	0.0	0.0	0.0
Prot3882	Gene3882	348.5	1101.0	2247.75	6357.25	2816.5	4764.25	3870.25	3489.75	4256.75	3528.75	2340.5	1900.25	288.0	224.0	73.75	0.0	108.5	26.5	1356.0	1406.5	1619.75	3166.25	6610.5	4050.5	2505.75	2561.0	496.75	809.5	188.5	87.75	45.25	0.0	88.5	275.5	969.0	2889.25	1207.25	5765.0	6317.75	4694.0	2705.25	4693.0	1321.25	610.0	311.0	29.25	0.0	0.0
Prot71	Gene71	24602.0	6125.0	2409.0	275.0	688.0	99.0	225.0	0.0	0.0	0.0	0.0	0.0	0.0	0.0	0.0	0.0	3428.0	7908.0	2287.0	3448.0	271.0	0.0	0.0	0.0	0.0	0.0	0.0	0.0	0.0	0.0	0.0	0.0	31500.0	8054.0	2735.0	3911.0	214.0	0.0	0.0	0.0	0.0	0.0	0.0	0.0	0.0	0.0	0.0	0.0
Prot2164	Prot2164	0.0	0.0	0.0	0.0	128.5	120.5	611.0	3978.0	6029.5	5374.5	3954.5	5166.0	3510.0	9695.0	1511.0	1463.5	0.0	0.0	0.0	0.0	0.0	302.0	476.0	1694.0	2015.0	2005.0	892.0	5441.5	1829.5	4985.0	3214.5	1109.5	0.0	0.0	0.0	0.0	0.0	0.0	1057.0	2159.0	5339.0	8122.0	528.5	7102.5	3616.0	6729.5	1411.5	1800.0
Prot3184	Prot3184	0.0	0.0	0.0	0.0	657.0	254.5	3530.0	6113.0	2309.5	6007.0	1206.0	3979.5	1432.5	1063.0	0.0	0.0	0.0	0.0	0.0	256.5	106.5	880.0	2383.5	7961.5	7139.5	4083.5	2674.0	2953.5	1168.0	0.0	0.0	0.0	0.0	0.0	0.0	0.0	402.0	1002.5	3468.0	3245.0	1710.5	4936.0	6040.5	1379.5	1738.5	92.5	0.0	0.0
Prot558	Gene558	0.0	0.0	0.0	0.0	851.0	2335.0	1396.0	5830.0	3338.0	4094.0	5269.0	347.0	3459.0	170.0	0.0	0.0	0.0	0.0	0.0	0.0	208.0	1654.0	2298.0	5622.0	15433.0	15772.0	255.0	1868.0	4327.0	273.0	0.0	0.0	0.0	0.0	0.0	0.0	0.0	246.0	2415.0	167.0	1875.0	6469.0	468.0	3113.0	238.0	148.0	85.0	0.0
Prot3997	Gene3997	7653.25	1089.0	1859.0	2915.25	820.25	1621.5	1531.75	1527.75	5667.5	5984.0	1200.0	2066.0	379.5	286.5	0.0	0.0	1846.75	650.25	1553.75	754.25	1952.75	2276.5	982.0	1155.25	5942.5	572.0	5417.0	3390.5	2077.0	130.0	0.0	0.0	2472.5	1951.5	2209.5	203.5	2805.75	1614.5	782.0	2251.75	3164.5	5535.0	4219.5	1409.5	1544.5	55.5	0.0	67.5
Prot2122	Prot2122	2562.0	5536.5	3283.0	1846.0	476.0	427.5	127.0	58.5	4285.0	1090.5	3461.0	1583.0	356.0	63.5	0.0	61.0	6086.5	2857.0	1526.5	1511.5	0.0	830.0	252.0	2126.0	6956.5	5613.0	2435.0	2359.0	363.0	75.5	86.0	0.0	8384.5	1958.0	854.5	364.5	253.5	77.0	1533.0	781.0	460.5	6430.0	1004.0	2228.0	870.5	32.5	19.5	0.0
Prot991	Gene991	6001.0	2916.0	1905.0	4414.0	1298.0	209.0	0.0	0.0	0.0	0.0	0.0	0.0	0.0	0.0	0.0	0.0	7583.0	6404.0	9320.0	1321.0	1150.0	34.0	0.0	0.0	0.0	0.0	0.0	0.0	0.0	0.0	0.0	0.0	1830.0	2447.0	3995.0	3522.0	598.0	0.0	23.0	0.0	0.0	0.0	0.0	0.0	0.0	0.0	0.0	0.0
Prot877	Gene877	0.0	0.0	0.0	0.0	0.0	0.0	0.0	0.0	30.0	543.0	1569.0	4555.0	1389.0	2368.0	2575.0	7469.0	0.0	0.0	0.0	0.0	0.0	0.0	0.0	0.0	0.0	86.0	135.0	8720.0	651.0	18431.0	15478.0	2386.0	0.0	0.0	0.0	0.0	0.0	0.0	0.0	0.0	0.0	152.0	1667.0	5028.0	1773.0	6491.0	3942.0	3523.0
Prot2581	Prot2581	1136.5	1000.0	3760.0	3684.5	3704.5	973.0	2695.0	825.0	99.0	4566.5	4392.0	669.0	71.5	31.5	0.0	0.0	466.5	4052.0	134.0	2279.5	862.5	3725.5	1549.0	4035.5	1770.5	3349.5	450.0	340.5	103.5	186.5	0.0	0.0	317.0	3451.5	428.0	2203.0	5002.0	1679.0	4972.0	2839.0	3788.5	2908.5	594.5	810.0	294.5	0.0	0.0	0.0
Prot701	Gene701	0.0	0.0	0.0	0.0	0.0	66.0	31.0	1104.0	3918.0	3037.0	2966.0	16764.0	4180.0	1189.0	3756.0	166.0	0.0	0.0	0.0	0.0	0.0	0.0	0.0	314.0	528.0	4494.0	7909.0	12570.0	3354.0	3052.0	1973.0	398.0	0.0	0.0	0.0	0.0	0.0	0.0	0.0	786.0	3211.0	10137.0	15558.0	2244.0	11011.0	626.0	1245.0	75.0
Prot1136	Gene1136	5531.0	399.0	11463.0	15267.0	4420.0	1654.0	224.0	602.0	0.0	0.0	0.0	0.0	0.0	0.0	0.0	0.0	4917.0	1937.0	10428.0	7703.0	6154.0	5479.0	1172.0	1051.0	0.0	0.0	0.0	0.0	0.0	0.0	0.0	0.0	497.0	384.0	285.0	2056.0	4156.0	3533.0	2018.0	89.0	792.0	0.0	0.0	0.0	0.0	0.0	0.0	0.0
Prot2750	Prot2750	112.5	633.0	1040.5	3911.0	5832.5	2408.0	8109.5	5190.5	2640.5	1879.5	1569.0	101.0	0.0	0.0	0.0	0.0	45.5	951.5	960.0	1394.5	4152.0	2372.0	4453.5	3863.5	9329.5	5051.0	2712.5	24.0	536.5	0.0	0.0	0.0
Prot250	Gene250	532.0	1974.0	7538.0	24412.0	9259.0	3392.0	2184.0	0.0	0.0	0.0	0.0	0.0	0.0	0.0	0.0	0.0	137.0	5935.0	13533.0	3918.0	12197.0	3272.0	174.0	571.0	0.0	0.0	0.0	0.0	0.0	0.0	0.0	0.0	2258.0	177.0	12472.0	15456.0	4750.0	4990.0	1316.0	215.0	0.0	0.0	0.0	0.0	0.0	0.0	0.0	0.0
Prot233	Gene233	702.0	8352.0	4613.0	9642.0	9544.0	2702.0	1444.0	104.0	219.0	0.0	0.0	0.0	0.0	0.0	0.0	0.0	446.0	647.0	3396.0	17071.0	4121.0	4476.0	681.0	358.0	0.0	267.0	0.0	0.0	0.0	0.0	0.0	0.0	1693.0	4583.0	1630.0	2999.0	3622.0	6247.0	2780.0	144.0	0.0	0.0	0.0	0.0	0.0	0.0	0.0	0.0
Prot204	Gene204	2136.0	314.0	10262.0	9782.0	5648.0	1845.0	1605.0	472.0	225.0	0.0	0.0	0.0	0.0	0.0	0.0	0.0	5294.0	5789.0	4362.0	5665.0	472.0	1920.0	1018.0	1159.0	0.0	0.0	0.0	0.0	0.0	0.0	0.0	0.0	4902.0	720.0	7214.0	3138.0	5233.0	7365.0	2246.0	717.0	0.0	200.0	0.0	0.0	0.0	0.0	0.0	0.0
Prot1735	Gene1735	0.0	0.0	0.0	0.0	0.0	0.0	82.0	2055.0	791.0	9236.0	3524.0	8499.0	3297.0	6434.0	3585.0	1934.0	0.0	0.0	0.0	0.0	0.0	0.0	166.0	221.0	2689.0	5109.0	9951.0	1648.0	1946.0	3215.0	5554.0	851.0	0.0	0.0	0.0	0.0	0.0	0.0	8.0	913.0	843.0	3929.0	18475.0	7102.0	8310.0	3953.0	4207.0	427.0
Prot479	Gene479	0.0	0.0	0.0	146.0	271.0	2744.0	2014.0	9598.0	3104.0	11444.0	2844.0	843.0	225.0	391.0	0.0	0.0	0.0	0.0	0.0	0.0	465.0	884.0	3262.0	2311.0	1698.0	4471.0	2352.0	270.0	618.0	0.0	0.0	0.0	0.0	0.0	0.0	0.0	29.0	336.0	3430.0	17.0	7785.0	6316.0	9417.0	500.0	466.0	346.0	0.0	42.0
Prot1498	Gene1498	0.0	0.0	0.0	197.0	199.0	422.0	4935.0	5217.0	3289.0	6477.0	2979.0	388.0	73.0	0.0	0.0	0.0	0.0	0.0	0.0	0.0	149.0	330.0	2530.0	1555.0	5381.0	7557.0	327.0	177.0	343.0	177.0	0.0	0.0	0.0	0.0	0.0	2.0	272.0	2628.0	2555.0	3475.0	1895.0	4225.0	1157.0	3142.0	738.0	0.0	0.0	0.0
Prot3078	Prot3078	0.0	0.0	0.0	0.0	0.0	1050.75	1598.25	3718.5	5972.25	2979.75	6485.0	4638.0	3242.25	3378.25	1766.0	1997.0	0.0	0.0	0.0	0.0	0.0	123.75	3128.25	363.75	6742.5	11764.5	2983.5	2175.75	3163.0	1206.25	38.0	1978.5	0.0	0.0	0.0	0.0	0.0	511.5	595.5	4716.75	8517.75	8041.75	6523.75	2035.5	3512.5	3208.75	890.0	3236.25
Prot1275	Gene1275	1488.0	5677.0	14045.0	1981.0	2809.0	6707.0	1562.0	603.0	0.0	0.0	0.0	0.0	0.0	0.0	0.0	0.0	3313.0	3508.0	3575.0	24219.0	4707.0	2098.0	2344.0	397.0	140.0	0.0	0.0	0.0	0.0	0.0	0.0	0.0
Prot1570	Gene1570	2828.0	895.0	8593.0	3677.0	14317.0	2143.0	4036.0	318.0	73.0	0.0	0.0	0.0	0.0	0.0	0.0	0.0	402.0	743.0	8155.0	19865.0	383.0	1539.0	3840.0	138.0	0.0	0.0	0.0	0.0	0.0	0.0	0.0	0.0	484.0	1670.0	11056.0	2644.0	8381.0	5794.0	412.0	43.0	45.0	0.0	0.0	0.0	0.0	0.0	0.0	0.0
Prot2353	Prot2353	4537.0	3112.25	728.0	6026.75	5818.5	960.0	673.75	243.5	76.0	0.0	0.0	0.0	0.0	0.0	0.0	0.0	11331.5	8997.25	11956.0	4408.25	3685.5	850.25	730.25	0.0	27.25	0.0	0.0	0.0	0.0	0.0	0.0	0.0	10789.0	7259.25	2435.5	3063.5	1957.0	422.75	11.5	33.0	0.0	0.0	0.0	0.0	0.0	0.0	0.0	0.0
Prot2125	Prot2125	17363.0	2150.0	1892.0	560.0	701.0	354.5	534.5	2252.0	2.0	2954.5	1307.0	235.0	2.0	38.0	0.0	0.0	6910.0	4207.5	2320.0	243.0	405.5	1184.0	2477.5	958.5	706.0	1231.0	921.5	867.5	89.0	62.5	0.0	0.0
Prot2295	Prot2295
Prot26	Gene26	13025.0	665.0	2726.0	130.0	621.0	152.0	16.0	0.0	0.0	0.0	0.0	0.0	0.0	0.0	0.0	0.0	14411.0	4769.0	3662.0	2076.0	116.0	352.0	0.0	0.0	0.0	0.0	0.0	0.0	0.0	0.0	0.0	0.0	12243.0	163.0	3946.0	686.0	299.0	298.0	59.0	0.0	0.0	0.0	0.0	0.0	0.0	0.0	0.0	0.0
Prot42	Gene42	1718.0	1382.0	3547.0	1329.0	570.0	0.0	0.0	0.0	0.0	0.0	0.0	0.0	0.0	0.0	0.0	0.0	7355.0	6881.0	378.0	1134.0	187.0	287.0	0.0	0.0	0.0	0.0	0.0	0.0	0.0	0.0	0.0	0.0	15207.0	831.0	3571.0	531.0	1456.0	328.0	0.0	0.0	0.0	0.0	0.0	0.0	0.0	0.0	0.0	0.0
Prot3327	Prot3327	5334.75	2179.0	1227.5	1440.25	148.75	7.25	43.0	0.0	1505.25	2164.5	2580.75	3002.25	8007.75	4519.5	1199.25	177.75	449.5	309.0	1817.75	352.0	244.75	298.25	133.25	176.25	903.25	3345.75	4400.25	1906.5	5574.0	4552.5	1699.5	466.5
Prot2350	Prot2350	9573.75	2934.0	6045.0	1289.75	1108.25	729.25	1221.5	2968.75	1674.75	964.75	364.5	282.5	51.75	36.0	39.0	0.0	14827.5	2827.5	2730.0	3521.5	1283.25	1882.5	1356.25	3028.75	505.0	397.25	990.25	637.25	277.75	7.5	0.0	0.0	17627.25	5079.0	4662.0	1730.5	1580.5	820.75	1128.0	2709.0	2121.5	1769.0	609.5	460.0	47.5	16.75	46.25	0.0
Prot1075	Gene1075	11126.0	836.0	3962.0	6789.0	960.0	352.0	145.0	0.0	0.0	0.0	0.0	0.0	0.0	0.0	0.0	0.0	4076.0	1558.0	8168.0	1745.0	1504.0	1273.0	260.0	305.0	0.0	0.0	0.0	0.0	0.0	0.0	0.0	0.0	6900.0	2288.0	2462.0	1660.0	4933.0	0.0	0.0	104.0	0.0	0.0	0.0	0.0	0.0	0.0	0.0	0.0
Prot2613	Prot2613	2222.25	4350.75	3732.0	9996.0	6438.0	675.0	2136.25	2231.75	4105.0	1537.25	310.25	199.25	158.0	14.5	124.0	0.0	2771.25	496.5	10743.75	3333.0	3784.5	4077.5	1254.25	2083.0	3820.75	2943.0	1080.5	2541.0	1024.25	79.75	0.0	1.5	2799.0	4470.75	3620.25	8945.25	6294.0	4077.0	595.75	1641.75	1397.5	1411.25	1461.75	1362.5	154.0	495.5	0.0	0.0
Prot1752	Gene1752	0.0	0.0	0.0	0.0	0.0	0.0	624.0	630.0	207.0	1721.0	6768.0	1627.0	15040.0	7450.0	49.0	1356.0	0.0	0.0	0.0	0.0	0.0	118.0	296.0	344.0	662.0	3682.0	305.0	9071.0	2545.0	1.0	358.0	1143.0	0.0	0.0	0.0	0.0	0.0	0.0	124.0	0.0	1095.0	2418.0	5083.0	13581.0	3846.0	6444.0	1438.0	660.0
Prot4052	Gene4052	794.0	453.25	1006.5	1845.25	883.0	1137.75	906.5	1220.5	3528.25	3732.0	4368.5	2439.5	2484.75	1682.0	33.5	290.0	36.5	162.75	1018.5	2884.0	1603.0	760.75	118.25	2301.5	2004.5	7043.0	1410.5	5535.0	898.25	1838.75	732.0	15.0	219.0	949.0	1974.0	3743.25	3348.75	116.25	698.5	1738.75	3821.5	5786.0	2926.0	9969.75	3730.25	3256.0	440.5	244.5
Prot3360	Prot3360	117.5	169.75	1319.5	1051.5	1989.0	1881.0	1542.0	1876.5	2200.75	3636.0	6754.5	6789.75	4116.75	6196.5	2459.25	112.5	0.0	38.25	431.75	2185.75	354.25	2986.5	1178.5	757.0	1784.0	2776.75	1700.25	1986.0	11382.0	5951.25	1593.0	1758.75	0.0	559.75	383.0	529.75	1003.5	2751.0	440.25	1728.25	2731.75	2905.5	6954.5	2721.0	7522.5	717.0	1159.5	95.25
Prot3178	Prot3178	24.5	518.0	774.5	1731.5	2670.0	3737.5	2951.5	9030.0	3130.0	5970.0	9912.5	520.0	1039.5	0.0	80.5	0.0																	27.5	304.5	1551.5	3723.5	5398.5	4295.5	4035.5	2451.5	3353.0	923.5	4945.5	4069.5	1717.0	627.5	0.0	1.5
Prot901	Gene901	15494.0	11621.0	1137.0	994.0	584.0	44.0	0.0	0.0	0.0	0.0	0.0	0.0	0.0	0.0	0.0	0.0	32918.0	4035.0	2836.0	1549.0	2814.0	25.0	0.0	0.0	0.0	0.0	0.0	0.0	0.0	0.0	0.0	0.0	14935.0	2355.0	433.0	3471.0	248.0	138.0	0.0	0.0	0.0	0.0	0.0	0.0	0.0	0.0	0.0	0.0
Prot1883	Gene1883	0.0	0.0	0.0	0.0	0.0	0.0	0.0	0.0	275.0	165.0	368.0	288.0	8449.0	7060.0	1972.0	10294.0	0.0	0.0	0.0	0.0	0.0	0.0	0.0	205.0	0.0	115.0	2674.0	12867.0	11381.0	8145.0	5977.0	782.0	0.0	0.0	0.0	0.0	0.0	0.0	0.0	0.0	0.0	268.0	1558.0	6208.0	1937.0	13517.0	2643.0	4361.0
Prot3249	Prot3249	0.0	0.0	0.0	0.0	7.75	264.25	385.5	1444.0	3153.5	2639.5	6181.0	8935.5	7904.25	4049.0	2075.25	433.5	0.0	0.0	0.0	29.25	59.5	264.0	992.25	1292.0	2389.0	1417.0	8500.0	3296.0	4647.75	3599.25	1772.0	0.75	0.0	0.0	0.0	9.25	227.25	124.25	109.0	1861.0	2231.75	3639.75	12830.0	6782.75	9460.75	1279.5	2032.5	348.0
Prot815	Gene815	0.0	0.0	0.0	0.0	0.0	0.0	0.0	0.0	0.0	330.0	818.0	1048.0	7955.0	15805.0	4658.0	8738.0	0.0	0.0	0.0	0.0	0.0	0.0	0.0	0.0	228.0	47.0	733.0	4342.0	1747.0	5390.0	6871.0	9406.0	0.0	0.0	0.0	0.0	0.0	0.0	0.0	0.0	290.0	661.0	1742.0	6180.0	263.0	6316.0	3132.0	655.0
Prot1551	Gene1551	0.0	0.0	0.0	0.0	0.0	2162.0	2738.0	4414.0	8291.0	1766.0	1811.0	2920.0	928.0	100.0	0.0	0.0	0.0	0.0	0.0	0.0	132.0	920.0	3932.0	6404.0	8542.0	5787.0	5894.0	3521.0	128.0	0.0	0.0	0.0	0.0	0.0	0.0	0.0	93.0	744.0	1625.0	5169.0	9799.0	2073.0	6920.0	720.0	1007.0	162.0	0.0	0.0
Prot2087	Prot2087	6389.0	4252.5	454.5	956.5	913.0	1020.0	340.0	1875.5	2875.0	3039.5	893.5	895.0	246.0	0.0	0.0	0.0	613.5	3375.5	32.0	1052.5	201.0	492.0	3951.5	2462.0	3200.0	4724.0	473.0	693.0	37.0	0.0	0.0	0.0	10447.0	8734.5	4570.5	669.5	423.5	471.5	439.0	1435.0	1813.5	4389.0	1518.5	2.5	0.0	141.0	0.0	0.0
Prot943	Gene943	13153.0	8777.0	3328.0	2687.0	200.0	0.0	190.0	0.0	0.0	0.0	0.0	0.0	0.0	0.0	0.0	0.0	16238.0	5912.0	200.0	1115.0	534.0	0.0	0.0	0.0	0.0	0.0	0.0	0.0	0.0	0.0	0.0	0.0	7403.0	17330.0	400.0	1902.0	1758.0	665.0	0.0	0.0	0.0	0.0	0.0	0.0	0.0	0.0	0.0	0.0
Prot1347	Gene1347	0.0	1111.0	4153.0	3165.0	13250.0	3034.0	6807.0	4457.0	4014.0	1054.0	168.0	0.0	0.0	0.0	0.0	0.0	55.0	1345.0	2904.0	6908.0	4989.0	7262.0	1264.0	1358.0	4639.0	686.0	189.0	0.0	0.0	0.0	0.0	0.0	562.0	1421.0	818.0	5046.0	5857.0	7935.0	10649.0	2020.0	677.0	1567.0	440.0	0.0	0.0	0.0	0.0	0.0
Prot1963	Gene1963	0.0	0.0	0.0	0.0	0.0	0.0	0.0	0.0	0.0	1069.0	397.0	3522.0	128.0	2977.0	124.0	8253.0	0.0	0.0	0.0	0.0	0.0	0.0	0.0	0.0	0.0	0.0	142.0	2827.0	7316.0	12887.0	4390.0	7954.0	0.0	0.0	0.0	0.0	0.0	0.0	0.0	0.0	86.0	38.0	324.0	89.0	4059.0	232.0	1724.0	4370.0
Prot2566	Prot2566	1037.0	2251.0	1643.5	2262.0	4932.5	2688.0	468.0	351.0	0.0	55.0	296.5	2416.0	3319.5	5275.0	5219.0	2117.5	1340.0	3684.5	3905.0	1977.5	2686.0	4176.5	332.0	0.0	463.0	104.0	564.0	2179.0	3410.0	2814.5	2223.5	4491.0	1052.0	2081.0	3416.5	1770.5	5636.0	3131.0	930.0	331.0	35.5	41.0	271.5	648.0	4466.0	2607.0	1322.0	2340.5
Prot3816	Gene3816	4447.0	5014.5	5378.5	1411.0	943.0	565.5	0.0	97.25	565.5	247.75	654.25	1966.5	1056.75	274.0	645.0	385.75	8965.0	4192.75	1770.0	2738.5	1487.75	563.5	465.0	16.75	916.5	448.25	3044.75	863.0	1212.5	1688.0	126.75	70.75	11284.75	688.75	2927.5	1732.75	442.25	57.0	10.0	95.0	229.5	1213.5	2207.75	1768.25	3522.0	1307.75	173.25	288.0
Prot2793	Prot2793	191.5	262.0	1640.0	1453.0	3465.5	782.0	1737.5	7043.0	2807.0	4291.0	8775.5	1506.5	1083.5	189.5	56.0	0.0	39.5	14.0	518.5	3639.0	1936.0	7313.5	3463.5	4268.5	2129.0	2478.5	4436.0	5141.0	2209.0	515.5	56.5	115.0	135.0	680.0	1204.0	2912.0	1953.0	3155.5	6748.5	4622.5	3108.5	5357.0	1674.0	1780.5	2632.0	70.0	0.0	0.0
Prot3422	Prot3422	353.5	1375.5	1764.5	4567.5	681.5	1615.5	220.5	555.5	234.5	1960.0	1863.0	5610.5	5738.0	508.0	3124.5	127.0	931.0	1499.5	3805.5	3340.0	2710.5	1038.5	576.5	111.0	680.0	45.5	1985.0	1938.5	4227.0	1050.5	327.0	70.5	789.0	3137.0	7548.0	13631.5	2048.5	597.5	2082.5	463.0	591.5	2250.5	4032.0	3970.0	401.5	1258.0	1218.5	558.5
Prot3031	Prot3031	0.0	0.0	0.0	0.0	81.75	123.0	1053.0	3103.5	1092.75	2956.5	5497.75	6976.0	2541.0	1422.5	3037.25	1183.0	0.0	0.0	0.0	0.0	153.75	138.0	1553.25	2330.25	3865.5	11397.75	519.25	5551.0	4756.25	1284.5	1164.25	1531.75	0.0	0.0	0.0	0.0	0.0	1250.25	1080.0	4200.75	14187.75	5843.5	1757.25	3846.0	2073.75	1305.0	3286.0	1382.5
Prot2631	Prot2631	2696.25	913.5	5496.75	7826.75	9380.25	4393.75	1632.5	1711.5	1189.25	5032.0	1678.75	678.0	387.25	0.0	73.75	0.0	1578.75	3435.75	5202.0	2646.0	4077.75	1711.0	1886.0	1039.0	4716.25	4397.75	324.5	9.5	528.0	89.0	86.5	0.0	378.0	1872.75	11301.0	7376.75	5885.25	925.75	2151.5	501.5	679.5	2555.75	1247.5	1281.75	242.5	289.5	59.75	0.0
Prot2813	Prot2813	0.0	349.5	922.0	1018.5	1070.0	8393.5	4012.5	4739.5	4566.5	1646.5	3003.5	944.5	345.0	0.0	0.0	0.0	319.0	510.0	921.0	2714.0	7550.0	1927.0	6616.0	4493.0	2036.5	3702.0	2298.0	403.0	65.0	0.0	0.0	0.0	551.5	1137.0	1606.0	700.0	2694.5	4732.0	4254.5	9325.5	1475.0	5009.5	852.0	178.5	41.5	138.0	0.0	0.0
Prot702	Gene702	0.0	0.0	0.0	0.0	0.0	0.0	0.0	590.0	2562.0	8712.0	11030.0	4980.0	605.0	3879.0	1589.0	1017.0	0.0	0.0	0.0	0.0	0.0	0.0	0.0	508.0	1677.0	3280.0	12124.0	1411.0	6254.0	2778.0	3280.0	1161.0	0.0	0.0	0.0	0.0	0.0	0.0	0.0	8.0	4127.0	4358.0	4112.0	4673.0	8526.0	2382.0	1018.0	852.0
Prot2445	Prot2445	2094.5	7690.0	3943.0	1513.5	801.0	69.5	96.0	11.5	0.0	267.5	305.5	4194.5	2473.0	1945.5	2518.0	1476.5	5923.5	9406.5	3059.5	783.0	1995.5	928.0	179.0	0.0	0.0	203.0	317.0	586.0	1420.5	3685.0	3625.0	2939.0	2258.0	261.5	298.5	3312.0	996.0	173.0	0.0	0.0	0.0	223.0	567.0	1834.0	2055.5	956.5	146.0	2284.0
Prot2963	Prot2963	13720.5	2572.0	3026.5	1140.0	415.0	578.0	2254.5	1870.0	4248.0	3641.0	2394.0	966.5	68.5	87.0	0.0	0.0	2232.5	3887.0	577.0	310.5	119.5	154.5	1151.0	1172.0	2955.0	844.5	3419.5	443.5	113.5	0.0	0.0	0.0	12060.5	564.0	493.5	768.0	428.5	529.0	966.0	1457.5	4708.5	1262.0	4004.5	141.0	221.0	0.0	0.0	0.0
Prot2602	Prot2602	1282.5	1842.75	1027.5	11216.25	12783.0	1418.25	293.25	198.0	855.5	1018.5	3060.0	1430.75	520.0	748.25	969.5	227.75	1269.75	1311.75	6910.5	9420.75	6936.75	683.25	300.0	139.0	530.5	1030.75	362.25	1105.25	5296.5	2068.5	103.75	130.75	1365.75	2621.25	3997.5	10153.5	13610.25	2989.5	511.5	1356.25	1157.75	147.5	1764.5	2145.25	1000.5	2767.0	125.5	136.75
Prot1146	Gene1146	3187.0	2588.0	5000.0	11055.0	3698.0	1728.0	75.0	57.0	0.0	0.0	0.0	0.0	0.0	0.0	0.0	0.0	868.0	1838.0	969.0	3478.0	3119.0	6582.0	2682.0	275.0	0.0	0.0	0.0	0.0	0.0	0.0	0.0	0.0	71.0	4677.0	8049.0	6519.0	14.0	9357.0	361.0	536.0	0.0	0.0	0.0	0.0	0.0	0.0	0.0	0.0
Prot2033	Gene2033	0.0	0.0	0.0	0.0	0.0	0.0	0.0	0.0	0.0	687.0	2673.0	1597.0	881.0	4447.0	4597.0	6011.0	0.0	0.0	0.0	0.0	0.0	0.0	0.0	0.0	195.0	0.0	2368.0	4547.0	1143.0	16142.0	4525.0	8160.0	0.0	0.0	0.0	0.0	0.0	0.0	0.0	0.0	0.0	225.0	815.0	2954.0	11448.0	4304.0	3098.0	8489.0
Prot2876	Prot2876	884.0	1247.5	694.0	1319.0	3089.0	995.5	2756.0	2827.0	3105.0	4500.5	196.5	207.5	395.5	0.0	0.0	0.0	1661.0	122.0	872.5	8572.5	1636.5	2077.5	3910.0	2120.5	1297.5	1792.0	1370.0	2791.5	105.5	53.0	0.0	0.0	1961.0	1451.0	2203.5	1898.5	2759.5	3401.5	1878.0	2377.5	2657.5	3127.0	1430.0	393.5	35.5	0.0	0.0	0.0
Prot2674	Prot2674																	10311.0	2985.5	3736.5	3145.0	3650.0	2325.0	1982.5	4191.5	401.0	307.5	69.0	110.5	0.0	0.0	0.0	0.0	8046.0	2544.5	3029.5	1905.5	1603.5	1235.5	3808.0	1913.5	329.5	206.5	132.0	0.0	0.0	0.0	0.0	0.0
Prot4000	Gene4000	191.75	167.0	620.75	1387.25	1956.25	1421.75	2064.5	1321.25	6330.25	4602.25	5702.25	747.75	2357.5	1474.0	1206.5	662.25	0.0	110.0	248.25	668.0	1542.25	714.25	3750.75	6838.75	5109.0	5226.75	2990.5	2988.75	608.5	2874.25	1599.0	866.5	40.25	94.0	225.75	3018.5	1976.5	1524.75	4191.5	2412.0	13515.0	6999.25	5439.0	4810.75	3537.75	3397.0	137.25	2104.75
Prot3918	Gene3918	5637.75	2251.75	2275.25	493.25	1766.75	1354.75	2444.0	4351.5	8165.0	3123.5	1969.0	1720.5	224.0	34.0	0.0	0.0	10470.75	4159.25	2375.25	1042.5	336.5	862.0	3621.0	3676.0	1380.0	2041.0	1398.5	1588.5	161.5	70.5	0.0	0.0	8648.5	1952.25	2407.25	2877.0	1495.0	1117.25	2904.25	237.0	2136.0	5037.0	1921.5	418.5	687.5	55.0	0.0	0.0
Prot3292	Prot3292																	66.5	57.75	478.0	187.0	3065.75	6422.25	2166.25	2053.25	2489.25	2004.75	3586.25	5283.75	110.25	570.0	798.75	229.5	99.0	83.5	1121.75	2315.75	1375.5	763.75	216.75	1445.75	1421.5	5799.75	13411.5	2943.0	1455.0	3740.25	3136.5	420.75
Prot3471	Prot3471	0.0	0.0	0.0	243.5	44.0	243.0	540.5	3365.5	3614.0	7888.5	7434.0	4481.0	5506.5	3295.5	734.0	496.5	0.0	0.0	0.0	0.0	0.0	0.0	2196.5	1501.5	8470.5	6883.5	3470.0	5026.0	4218.5	3772.5	841.5	453.0	0.0	0.0	0.0	0.0	0.0	261.5	535.5	1180.0	3643.0	2657.0	8497.0	9110.0	5713.0	2920.5	973.5	36.0
Prot1047	Gene1047	3433.0	13390.0	11628.0	3499.0	1253.0	371.0	652.0	0.0	0.0	0.0	0.0	0.0	0.0	0.0	0.0	0.0	12123.0	7412.0	5545.0	3795.0	1294.0	647.0	200.0	0.0	0.0	0.0	0.0	0.0	0.0	0.0	0.0	0.0	5586.0	6481.0	1990.0	5707.0	944.0	593.0	0.0	0.0	0.0	0.0	0.0	0.0	0.0	0.0	0.0	0.0
Prot2756	Prot2756	11209.0	1186.0	130.5	373.5	310.5	576.0	1777.0	2452.5	1988.5	10833.0	5033.5	1960.5	588.0	499.0	169.0	96.5	6298.0	332.0	3817.5	621.0	1338.5	611.0	1296.0	575.5	3537.5	3068.5	10422.0	4119.5	494.5	135.0	0.0	0.0	6596.5	5445.5	960.5	1321.5	117.0	337.5	1688.0	3568.5	2162.5	3520.5	2853.0	603.5	744.0	91.0	0.0	0.0
Prot623	Gene623	0.0	0.0	0.0	0.0	168.0	21.0	1142.0	6214.0	9545.0	7715.0	7567.0	1018.0	1108.0	70.0	0.0	0.0	0.0	0.0	0.0	0.0	166.0	416.0	1662.0	8277.0	4793.0	9260.0	2418.0	2996.0	913.0	2319.0	0.0	0.0	0.0	0.0	0.0	0.0	272.0	564.0	1628.0	2660.0	1677.0	13082.0	13496.0	4859.0	924.0	108.0	249.0	0.0
Prot2290	Prot2290	14721.0	877.5	2859.0	1644.75	33.0	104.25	0.0	0.0	0.0	91.5	59.25	1559.0	485.75	17.0	48.5	811.25	6101.25	2039.25	6852.75	348.75	1612.5	386.25	168.0	90.75	0.0	36.25	189.0	756.75	1260.75	2770.25	1763.0	2290.0	20766.0	7727.25	94.5	2771.25	7.5	83.25	0.0	0.0	0.0	104.25	185.5	1224.25	2082.0	1028.75	113.75	1373.5
Prot188	Gene188																	8853.0	5482.0	9519.0	4050.0	2455.0	5.0	164.0	0.0	0.0	0.0	0.0	0.0	0.0	0.0	0.0	0.0	7449.0	2475.0	9437.0	6116.0	3990.0	60.0	109.0	0.0	0.0	0.0	0.0	0.0	0.0	0.0	0.0	0.0
Prot451	Gene451	0.0	0.0	0.0	0.0	296.0	4949.0	1038.0	6280.0	993.0	7796.0	5821.0	2247.0	304.0	0.0	0.0	0.0	0.0	0.0	0.0	185.0	6.0	338.0	1098.0	3878.0	17710.0	1875.0	644.0	3958.0	614.0	405.0	0.0	0.0	0.0	0.0	0.0	0.0	463.0	1913.0	3995.0	4774.0	4417.0	1265.0	216.0	904.0	340.0	0.0	0.0	0.0
Prot487	Gene487	0.0	0.0	96.0	13.0	304.0	276.0	3676.0	7455.0	766.0	585.0	8596.0	1809.0	19.0	0.0	0.0	0.0	0.0	0.0	107.0	257.0	888.0	556.0	2859.0	4421.0	8451.0	7437.0	5955.0	1042.0	152.0	82.0	0.0	0.0	0.0	0.0	0.0	0.0	390.0	1609.0	2177.0	116.0	7372.0	10974.0	282.0	876.0	505.0	0.0	0.0	0.0
Prot3529	Prot3529	6366.0	2716.0	3702.5	1571.5	5055.5	3840.0	9.5	404.0	723.5	783.0	13.0	0.0	0.0	0.0	0.0	0.0	8406.0	5196.5	4018.5	991.0	2939.0	6634.5	1114.5	1484.0	715.5	8.5	126.0	0.0	0.0	0.0	0.0	0.0	2713.5	404.0	4898.0	2692.5	1918.0	4902.0	3881.0	2922.5	2370.5	959.5	157.5	0.0	0.0	0.0	0.0	0.0
Prot1476	Gene1476																	0.0	0.0	0.0	56.0	37.0	1609.0	2869.0	5253.0	3668.0	7479.0	2216.0	433.0	349.0	140.0	0.0	0.0	0.0	0.0	0.0	0.0	277.0	60.0	1246.0	8764.0	7833.0	5185.0	7459.0	1133.0	0.0	0.0	0.0	0.0
Prot413	Gene413	108.0	339.0	1088.0	8107.0	5351.0	16561.0	3332.0	3824.0	590.0	1806.0	613.0	235.0	0.0	0.0	0.0	0.0	197.0	1451.0	1214.0	9094.0	9158.0	4641.0	303.0	9059.0	2579.0	104.0	442.0	375.0	0.0	0.0	0.0	0.0	483.0	1071.0	3940.0	1181.0	7127.0	5311.0	4964.0	9531.0	148.0	1056.0	0.0	0.0	0.0	0.0	0.0	0.0
Prot1490	Gene1490	0.0	0.0	0.0	320.0	7.0	670.0	2323.0	4603.0	5959.0	1710.0	2551.0	1050.0	123.0	246.0	16.0	0.0	0.0	0.0	0.0	23.0	666.0	686.0	5717.0	7359.0	6912.0	2090.0	2145.0	824.0	644.0	76.0	0.0	0.0	0.0	0.0	0.0	0.0	428.0	1324.0	2392.0	4324.0	7897.0	6848.0	4857.0	143.0	517.0	175.0	68.0	0.0
Prot3366	Prot3366	33.5	0.0	255.0	3035.0	4252.0	3982.5	3711.5	1980.5	8109.5	6098.5	3640.0	3575.0	107.0	329.0	130.0	0.0	60.0	211.0	261.0	2292.0	2016.5	3702.5	5593.5	1561.0	900.5	10010.5	304.5	2630.5	1455.5	635.5	207.0	0.0	82.0	148.0	627.0	714.5	1884.5	5642.0	4487.5	1826.0	4128.0	2100.5	86.0	1456.5	113.0	87.0	35.0	0.0
Prot3751	Gene3751	5737.5	748.5	3217.0	2466.5	143.5	972.0	21.0	192.75	47.25	963.0	2451.25	4943.75	2800.0	1733.25	1812.5	977.25																	1570.0	3544.5	4661.5	18.5	792.0	84.25	111.0	8.0	145.75	546.25	3137.75	789.25	3344.25	2143.0	300.75	693.5
Prot630	Gene630	0.0	0.0	0.0	0.0	0.0	1206.0	3547.0	923.0	4609.0	8509.0	4553.0	958.0	470.0	657.0	0.0	0.0	0.0	0.0	0.0	0.0	0.0	21.0	219.0	6599.0	8418.0	17259.0	11703.0	2620.0	1445.0	106.0	0.0	0.0	0.0	0.0	0.0	0.0	0.0	83.0	1244.0	1631.0	10683.0	1901.0	10107.0	8440.0	1157.0	1266.0	0.0	0.0
Prot1635	Gene1635	0.0	0.0	0.0	0.0	0.0	0.0	0.0	184.0	2024.0	7151.0	3222.0	20668.0	1447.0	6105.0	2311.0	246.0	0.0	0.0	0.0	0.0	0.0	0.0	16.0	1024.0	6404.0	3037.0	8123.0	10579.0	1724.0	11812.0	480.0	1008.0	0.0	0.0	0.0	0.0	0.0	0.0	0.0	115.0	3179.0	2105.0	3513.0	7803.0	3637.0	3118.0	3068.0	1402.0
Prot896	Gene896	12391.0	6473.0	3360.0	1939.0	868.0	5.0	0.0	0.0	0.0	0.0	0.0	0.0	0.0	0.0	0.0	0.0	804.0	3159.0	6354.0	1439.0	2657.0	0.0	0.0	0.0	0.0	0.0	0.0	0.0	0.0	0.0	0.0	0.0	22122.0	7716.0	2636.0	1016.0	673.0	131.0	390.0	0.0	0.0	0.0	0.0	0.0	0.0	0.0	0.0	0.0
Prot2924	Prot2924	1524.0	2064.5	306.0	599.0	526.5	1492.0	74.5	3580.5	2575.5	811.0	2005.5	293.5	317.0	25.5	0.0	0.0	9896.5	2606.0	1196.0	1362.0	249.0	466.0	1126.0	2975.0	3952.5	3425.5	1037.0	1803.5	37.5	158.0	0.0	0.0	5473.5	5440.5	1156.5	1019.5	471.0	1026.0	1457.5	3273.5	5864.0	869.5	1506.0	293.0	0.0	51.5	0.0	0.0
Prot2753	Prot2753	8100.0	1817.5	1138.5	2303.0	6075.0	2882.5	205.5	3053.5	779.0	58.5	149.0	225.0	0.0	0.0	0.0	0.0	5386.5	3790.0	4251.0	1833.0	3215.0	5619.5	2442.0	297.0	3568.5	525.5	277.5	0.0	0.0	0.0	0.0	0.0	8652.5	3455.0	3959.5	1402.5	4027.0	1682.0	3656.0	1007.5	532.5	74.0	79.5	0.0	0.0	0.0	0.0	0.0
Prot753	Gene753	0.0	0.0	0.0	0.0	0.0	0.0	0.0	396.0	3477.0	8397.0	8006.0	1507.0	1162.0	1485.0	1681.0	86.0	0.0	0.0	0.0	0.0	0.0	0.0	228.0	297.0	717.0	5589.0	1961.0	5959.0	6741.0	13093.0	3621.0	1296.0	0.0	0.0	0.0	0.0	0.0	118.0	0.0	337.0	1043.0	9224.0	6145.0	6765.0	5871.0	2747.0	2265.0	578.0
Prot2137	Prot2137	13108.5	6432.75	258.75	2853.75	623.25	0.0	12.0	64.25	231.5	2300.75	112.75	2368.5	3431.5	966.75	244.5	214.0	17379.75	2625.75	1029.75	435.75	12.75	207.0	0.0	36.0	547.25	611.75	2782.0	2178.25	1626.5	1004.75	317.0	52.25	33332.25	2836.5	2745.0	442.5	880.5	0.0	173.0	118.25	173.5	1036.75	363.0	1622.75	2152.75	158.0	279.0	131.75
Prot3600	Prot3600	5898.0	230.5	1789.0	236.5	214.0	0.0	0.0	0.0	0.0	73.5	584.0	1669.5	4502.0	8105.5	1832.5	5328.5	8793.0	3771.5	2392.0	526.5	311.5	85.0	0.0	0.0	0.0	235.0	410.0	2549.5	917.0	1025.5	1929.5	2835.0	5574.5	1283.0	185.0	132.0	36.0	0.0	0.0	0.0	0.0	233.0	443.0	2365.5	1807.0	463.5	3862.5	3210.0
Prot2511	Prot2511	1336.5	913.0	4736.0	5646.0	8596.5	5938.5	2888.0	4546.0	1356.0	335.5	460.0	0.0	0.0	0.0	0.0	0.0	585.0	3262.0	8600.5	9458.0	5399.0	5090.0	4335.0	2571.5	1519.0	223.5	0.0	61.0	0.0	0.0	0.0	0.0	791.5	1511.5	3795.5	6666.5	9088.0	1882.0	4513.0	2535.0	1406.5	671.0	81.5	0.0	0.0	0.0	0.0	0.0
Prot2256	Prot2256	2520.5	2449.5	2262.0	1230.0	852.0	671.0	231.0	0.0	0.0	0.0	0.0	0.0	0.0	0.0	0.0	0.0	21755.5	863.5	6528.5	805.5	1023.0	177.5	51.0	0.0	0.0	0.0	0.0	0.0	0.0	0.0	0.0	0.0	21370.0	1394.5	4825.5	4186.5	2078.5	112.5	99.5	0.0	0.0	0.0	0.0	0.0	0.0	0.0	0.0	0.0
Prot3379	Prot3379	1171.75	651.0	871.5	4207.0	2940.5	97.0	172.25	471.0	657.0	1602.0	9126.0	3171.75	1333.5	4451.25	12.0	383.25	779.25	3348.0	314.5	1043.75	2257.5	856.0	855.5	162.5	1321.0	4080.75	2855.25	8806.5	11591.25	5620.5	1228.5	844.5	782.75	794.75	615.5	13.25	1369.75	2459.5	259.0	732.5	45.75	4124.0	1203.75	8082.75	12533.25	4544.25	1119.0	246.0
Prot2868	Prot2868	6718.0	1943.0	2575.5	445.0	423.0	646.5	1710.5	3284.0	1156.0	2384.0	2009.0	222.5	79.5	131.5	0.0	0.0																	11896.0	1641.0	2706.5	71.5	696.5	1312.5	1054.5	461.0	1872.0	1604.5	396.0	122.0	186.0	0.0	0.0	0.0
Prot892	Gene892	11555.0	5245.0	1064.0	182.0	902.0	188.0	0.0	0.0	0.0	0.0	0.0	0.0	0.0	0.0	0.0	0.0	13090.0	7077.0	11481.0	3889.0	216.0	240.0	266.0	0.0	0.0	0.0	0.0	0.0	0.0	0.0	0.0	0.0	20112.0	9264.0	8261.0	1873.0	135.0	159.0	0.0	0.0	0.0	0.0	0.0	0.0	0.0	0.0	0.0	0.0
Prot1557	Gene1557	0.0	0.0	0.0	0.0	365.0	289.0	7045.0	3914.0	10853.0	3546.0	44.0	786.0	340.0	0.0	0.0	0.0	0.0	0.0	0.0	83.0	494.0	392.0	5128.0	3661.0	1002.0	3014.0	4612.0	799.0	941.0	146.0	0.0	0.0	0.0	0.0	0.0	0.0	232.0	365.0	378.0	8259.0	10513.0	2372.0	5198.0	628.0	344.0	252.0	0.0	0.0
Prot1155	Gene1155	835.0	8930.0	2925.0	1996.0	728.0	5154.0	1190.0	0.0	0.0	141.0	0.0	0.0	0.0	0.0	0.0	0.0	2568.0	764.0	5824.0	16054.0	172.0	8030.0	1628.0	371.0	0.0	0.0	0.0	0.0	0.0	0.0	0.0	0.0	888.0	1387.0	6968.0	9584.0	1057.0	7547.0	227.0	2012.0	297.0	0.0	0.0	0.0	0.0	0.0	0.0	0.0
Prot3145	Prot3145	626.5	258.0	799.75	504.5	6.25	424.5	570.0	7562.25	12626.25	13315.5	1293.75	3337.5	239.25	1762.5	400.5	0.0	4909.25	366.0	714.25	227.0	331.5	301.5	2473.5	4332.75	6670.5	3109.5	10723.5	3737.25	1494.75	222.0	0.0	0.0	4114.5	1649.5	170.25	201.75	44.5	1244.25	201.0	331.5	12678.0	3404.25	2032.5	4828.5	2901.0	358.5	0.0	0.0
Prot735	Gene735	0.0	0.0	0.0	0.0	0.0	0.0	225.0	1065.0	1608.0	9209.0	12900.0	3817.0	11003.0	6574.0	1634.0	563.0	0.0	0.0	0.0	0.0	0.0	0.0	0.0	599.0	281.0	12321.0	7181.0	10100.0	3381.0	9799.0	2757.0	450.0	0.0	0.0	0.0	0.0	0.0	0.0	0.0	1309.0	1762.0	4697.0	7348.0	2288.0	6006.0	7386.0	594.0	166.0
Prot922	Gene922	32302.0	531.0	1287.0	127.0	344.0	0.0	0.0	0.0	0.0	0.0	0.0	0.0	0.0	0.0	0.0	0.0	26934.0	4404.0	3365.0	1496.0	178.0	0.0	0.0	0.0	0.0	0.0	0.0	0.0	0.0	0.0	0.0	0.0	15709.0	11268.0	768.0	534.0	524.0	353.0	0.0	0.0	0.0	0.0	0.0	0.0	0.0	0.0	0.0	0.0
Prot130	Gene130	12096.0	8218.0	6267.0	6047.0	100.0	1723.0	121.0	0.0	0.0	0.0	0.0	0.0	0.0	0.0	0.0	0.0	16546.0	7504.0	6983.0	7696.0	1204.0	178.0	598.0	0.0	0.0	0.0	0.0	0.0	0.0	0.0	0.0	0.0
Prot1130	Gene1130
Prot648	Gene648	0.0	0.0	0.0	0.0	0.0	865.0	98.0	2016.0	4242.0	11202.0	3677.0	9651.0	5710.0	177.0	0.0	0.0	0.0	0.0	0.0	0.0	249.0	0.0	254.0	13602.0	4510.0	4700.0	6938.0	744.0	2249.0	518.0	476.0	0.0	0.0	0.0	0.0	0.0	291.0	1148.0	1703.0	3590.0	1313.0	11293.0	2282.0	4718.0	1357.0	549.0	0.0	0.0
Prot2764	Prot2764	6039.25	4476.0	1254.25	5602.75	13745.25	6130.5	20344.25	1947.75	528.0	81.75	450.75	0.0	0.0	0.0	0.0	0.0	6268.75	1228.0	4821.75	5029.5	10909.0	5618.25	9666.0	10414.5	2525.25	428.25	0.0	66.0	0.0	0.0	0.0	0.0	3261.5	669.75	2219.0	2208.0	6224.5	8382.0	3324.5	2751.75	3602.25	939.75	107.25	0.0	0.0	0.0	0.0	0.0
Prot277	Gene277	1038.0	7.0	2029.0	4959.0	4960.0	2672.0	1731.0	135.0	0.0	0.0	0.0	0.0	0.0	0.0	0.0	0.0	4758.0	5984.0	10366.0	8509.0	12724.0	1877.0	160.0	49.0	266.0	0.0	0.0	0.0	0.0	0.0	0.0	0.0	1359.0	3277.0	7155.0	6767.0	10674.0	5014.0	170.0	28.0	0.0	225.0	0.0	152.0	0.0	0.0	0.0	0.0
Prot381	Gene381	112.0	751.0	4353.0	405.0	18269.0	542.0	13347.0	4846.0	4187.0	596.0	224.0	0.0	0.0	0.0	0.0	0.0	383.0	239.0	4932.0	6417.0	9029.0	6725.0	11354.0	3783.0	324.0	1126.0	177.0	0.0	0.0	0.0	0.0	0.0	0.0	214.0	1584.0	11415.0	13119.0	3520.0	7555.0	4530.0	880.0	1067.0	0.0	42.0	0.0	0.0	0.0	0.0
Prot1432	Gene1432	558.0	602.0	1097.0	8858.0	3719.0	13483.0	13200.0	12345.0	4797.0	468.0	631.0	0.0	0.0	0.0	0.0	0.0	244.0	75.0	3852.0	10869.0	5827.0	10591.0	10918.0	9214.0	3385.0	466.0	1035.0	0.0	0.0	0.0	0.0	0.0	584.0	447.0	919.0	4297.0	6803.0	8297.0	2904.0	2247.0	1279.0	142.0	0.0	0.0	0.0	0.0	0.0	0.0
Prot2634	Prot2634	1615.5	1216.5	8986.5	8064.5	7987.75	6178.25	2090.5	1563.25	2284.25	1018.5	176.5	484.75	191.25	50.25	0.0	0.0	1107.0	4592.25	6465.75	3771.0	9993.0	2010.5	2179.25	2268.25	1873.75	1368.25	893.25	234.0	0.0	51.0	0.0	0.0	427.5	1160.25	5227.5	2868.0	5477.75	4905.0	1718.75	835.75	2398.75	376.5	89.5	496.75	14.75	17.75	0.0	0.0
Prot1968	Gene1968	0.0	0.0	0.0	0.0	0.0	0.0	0.0	0.0	50.0	475.0	575.0	2462.0	9350.0	1017.0	7202.0	14744.0	0.0	0.0	0.0	0.0	0.0	0.0	0.0	0.0	215.0	724.0	1548.0	3366.0	2160.0	4542.0	5197.0	6412.0	0.0	0.0	0.0	0.0	0.0	0.0	0.0	0.0	223.0	310.0	1111.0	2715.0	195.0	6935.0	5178.0	2813.0
Prot4039	Gene4039	46.5	179.5	616.25	682.75	1311.0	1707.25	3817.75	2190.25	8531.0	2055.0	2974.0	2012.25	1395.0	1446.0	3572.0	1871.75																	95.75	275.5	411.0	926.75	1192.75	1551.5	2428.75	2715.0	6946.5	2991.25	3726.75	4654.0	1929.0	700.25	723.75	2325.75
Prot1067	Gene1067	4762.0	3265.0	6464.0	5069.0	225.0	661.0	0.0	0.0	0.0	0.0	0.0	0.0	0.0	0.0	0.0	0.0	10050.0	3355.0	4432.0	9194.0	2377.0	1043.0	0.0	0.0	0.0	0.0	0.0	0.0	0.0	0.0	0.0	0.0	16946.0	7095.0	3742.0	3435.0	4842.0	826.0	311.0	0.0	0.0	0.0	0.0	0.0	0.0	0.0	0.0	0.0
Prot404	Gene404	0.0	1226.0	1236.0	825.0	8198.0	8723.0	1440.0	6542.0	2214.0	252.0	213.0	126.0	0.0	0.0	0.0	0.0	220.0	2040.0	3665.0	1028.0	2379.0	6612.0	4635.0	2428.0	1189.0	937.0	126.0	0.0	0.0	0.0	0.0	0.0	0.0	509.0	3181.0	2164.0	11610.0	961.0	7054.0	2806.0	262.0	2577.0	0.0	205.0	0.0	0.0	0.0	0.0
Prot1220	Gene1220	6898.0	2166.0	9672.0	6123.0	3082.0	1891.0	3057.0	81.0	0.0	0.0	0.0	0.0	0.0	0.0	0.0	0.0																	2229.0	838.0	3607.0	16488.0	6887.0	5878.0	881.0	149.0	277.0	0.0	0.0	0.0	0.0	0.0	0.0	0.0
Prot2067	Prot2067	7269.25	3710.25	6018.75	954.5	856.75	261.5	53.0	0.0	0.0	0.0	0.0	0.0	0.0	0.0	0.0	0.0	28993.5	8143.75	4074.5	1532.25	141.75	392.75	0.0	10.0	0.0	0.0	0.0	0.0	0.0	0.0	0.0	0.0	6518.5	4167.5	5332.75	1431.25	75.5	335.5	30.0	0.0	0.0	0.0	0.0	0.0	0.0	0.0	0.0	0.0
Prot4045	Gene4045	2282.25	1869.25	2400.25	1440.0	4572.25	813.75	1553.5	1070.25	1837.0	2439.75	4101.5	7491.0	2408.0	1400.0	898.0	730.5	628.75	2897.75	326.25	433.5	1546.25	4780.25	1157.5	2670.0	1713.5	1698.5	4194.5	2698.0	4896.0	1846.0	532.5	92.0	2299.25	419.5	1491.75	2038.0	519.75	511.5	1588.5	776.0	2255.25	3696.25	5299.75	7181.75	1738.0	1434.5	1292.5	140.5
Prot266	Gene266	1162.0	939.0	8929.0	5818.0	2948.0	4401.0	50.0	1397.0	54.0	0.0	0.0	0.0	0.0	0.0	0.0	0.0	1316.0	1963.0	7682.0	2678.0	3169.0	7647.0	998.0	548.0	170.0	0.0	0.0	0.0	0.0	0.0	0.0	0.0	938.0	9350.0	8712.0	19184.0	2342.0	3718.0	2569.0	0.0	0.0	107.0	0.0	0.0	0.0	0.0	0.0	0.0
Prot2146	Prot2146	15069.0	4713.0	2654.0	22.0	1561.5	64.0	0.0	0.0	0.0	244.5	973.0	2292.5	2215.5	3861.5	3317.5	1895.5	8534.0	1376.0	2506.5	1145.5	13.5	409.5	0.0	0.0	46.0	42.0	578.0	929.0	1535.5	5891.5	4833.0	8253.0	6449.0	2393.5	5385.0	806.0	87.5	32.5	0.0	0.0	0.0	411.5	1041.5	4498.0	1643.5	1936.0	4667.0	1900.0
Prot1547	Gene1547	0.0	0.0	0.0	159.0	758.0	762.0	1784.0	4087.0	583.0	7878.0	3739.0	2214.0	345.0	0.0	0.0	0.0	0.0	0.0	0.0	0.0	25.0	1420.0	2208.0	10082.0	9625.0	9428.0	4750.0	2047.0	111.0	0.0	0.0	0.0	0.0	0.0	0.0	0.0	211.0	1384.0	3357.0	4666.0	5970.0	11447.0	6205.0	659.0	860.0	121.0	0.0	0.0
Prot703	Gene703	0.0	0.0	0.0	0.0	0.0	0.0	0.0	679.0	829.0	1021.0	21554.0	11336.0	4388.0	4321.0	721.0	907.0	0.0	0.0	0.0	0.0	0.0	0.0	0.0	0.0	62.0	11917.0	11969.0	13260.0	2785.0	10242.0	2519.0	172.0	0.0	0.0	0.0	0.0	0.0	0.0	505.0	71.0	498.0	3763.0	6145.0	2558.0	5576.0	2331.0	3819.0	969.0
Prot523	Gene523	0.0	0.0	0.0	0.0	83.0	3348.0	956.0	1785.0	4099.0	2331.0	1561.0	1759.0	665.0	105.0	0.0	0.0	0.0	0.0	0.0	91.0	86.0	1579.0	2954.0	2258.0	5597.0	15183.0	6237.0	4939.0	163.0	0.0	0.0	0.0	0.0	0.0	0.0	183.0	426.0	2319.0	2230.0	4322.0	9194.0	3929.0	2915.0	393.0	127.0	0.0	0.0	0.0
Prot3593	Prot3593	5669.25	1338.75	201.0	153.75	385.0	868.25	418.5	1673.5	1756.0	1915.25	3147.5	2357.5	488.25	342.5	0.0	0.0	15826.5	1485.75	675.0	1399.5	1025.0	66.75	295.75	739.0	2530.25	3351.5	1653.75	761.5	521.75	217.25	57.75	0.0	8790.0	7948.5	4672.5	2451.0	1793.0	386.25	59.75	1827.25	1174.25	3202.0	2506.25	615.5	453.5	0.0	37.0	0.0
Prot3469	Prot3469	0.0	0.0	0.0	0.0	0.0	0.0	192.0	336.0	1389.75	5845.0	6340.0	8456.75	6082.0	3621.75	3454.0	3321.75	0.0	0.0	0.0	0.0	0.0	144.75	413.25	414.75	1206.75	3348.5	6780.75	20605.5	12646.0	4869.0	3928.5	915.25	0.0	0.0	0.0	0.0	0.0	0.0	88.5	314.25	754.5	176.25	11786.0	11394.0	7825.25	6317.0	875.75	1661.5
Prot960	Gene960																	7308.0	13635.0	242.0	777.0	90.0	455.0	0.0	120.0	0.0	0.0	0.0	0.0	0.0	0.0	0.0	0.0	12514.0	10965.0	3122.0	1104.0	218.0	0.0	0.0	0.0	0.0	0.0	0.0	0.0	0.0	0.0	0.0	0.0
Prot392	Gene392	281.0	1631.0	3432.0	6194.0	4611.0	10153.0	5011.0	4858.0	3366.0	554.0	354.0	0.0	0.0	0.0	0.0	0.0	184.0	39.0	2517.0	4130.0	5961.0	10617.0	5123.0	346.0	697.0	1002.0	273.0	0.0	0.0	0.0	0.0	0.0	0.0	796.0	1873.0	6004.0	3557.0	3607.0	2932.0	2260.0	1367.0	684.0	390.0	0.0	0.0	0.0	0.0	0.0
Prot3746	Gene3746	11941.5	2895.0	930.75	2270.0	398.0	208.5	872.5	719.0	1551.0	2588.75	540.5	655.5	191.25	123.75	43.75	0.0	10339.25	6060.75	4936.75	1057.0	759.25	159.75	750.5	460.75	107.0	2498.25	3935.25	1307.5	524.5	143.0	20.25	0.0	2065.0	8469.5	3958.75	2226.0	1477.25	490.25	516.5	903.0	1844.5	1705.5	1448.25	1189.75	183.75	49.0	158.25	0.0
Prot935	Gene935	0.0	0.0	0.0	0.0	0.0	1267.0	2329.0	2279.0	6983.0	8837.0	7766.0	8764.0	1196.0	195.0	0.0	0.0	0.0	0.0	0.0	81.0	0.0	398.0	3301.0	4294.0	1514.0	8310.0	13711.0	324.0	1312.0	18.0	0.0	0.0	0.0	0.0	0.0	0.0	84.0	1031.0	2112.0	2047.0	10880.0	16996.0	8487.0	6646.0	3163.0	1014.0	21.0	0.0
Prot792	Gene792																	0.0	0.0	0.0	0.0	0.0	0.0	0.0	0.0	183.0	389.0	703.0	641.0	2592.0	5518.0	3786.0	9810.0	0.0	0.0	0.0	0.0	0.0	0.0	0.0	0.0	0.0	705.0	1327.0	4530.0	2505.0	6290.0	11638.0	620.0
Prot498	Gene498	0.0	0.0	154.0	0.0	305.0	1521.0	2727.0	4364.0	582.0	12676.0	5844.0	1162.0	689.0	0.0	0.0	0.0	0.0	0.0	0.0	0.0	763.0	1231.0	4249.0	99.0	3188.0	15501.0	5941.0	697.0	139.0	0.0	65.0	0.0	0.0	0.0	0.0	0.0	225.0	490.0	1315.0	3464.0	6050.0	3693.0	1036.0	515.0	516.0	435.0	0.0	0.0
Prot3718	Gene3718	10571.0	3087.75	2504.5	1704.5	501.75	203.25	822.75	1567.0	1631.25	277.5	861.5	265.5	78.25	0.0	0.0	0.0	11561.75	3695.75	2105.25	1733.0	871.75	460.0	585.25	2067.5	2724.0	1141.5	1059.25	322.5	35.75	0.0	0.0	0.0	12622.75	1169.75	4433.25	2455.25	1226.75	538.5	1393.25	787.0	1690.5	1083.5	853.25	297.25	67.25	0.0	0.0	0.0
Prot1205	Gene1205	2486.0	2018.0	7804.0	6399.0	4654.0	5860.0	1477.0	196.0	0.0	0.0	0.0	0.0	0.0	0.0	0.0	0.0	1500.0	5548.0	8833.0	2949.0	7283.0	2666.0	1926.0	344.0	0.0	0.0	0.0	0.0	0.0	0.0	0.0	0.0	2431.0	613.0	5507.0	6532.0	7907.0	5882.0	2395.0	87.0	0.0	0.0	0.0	0.0	0.0	0.0	0.0	0.0
Prot734	Gene734	0.0	0.0	0.0	0.0	0.0	0.0	367.0	941.0	4381.0	1732.0	4970.0	4021.0	14527.0	4816.0	2887.0	691.0	0.0	0.0	0.0	0.0	0.0	0.0	0.0	142.0	1114.0	2587.0	9352.0	15575.0	10071.0	6387.0	5080.0	103.0	0.0	0.0	0.0	0.0	0.0	0.0	148.0	378.0	2105.0	3712.0	13190.0	20870.0	6563.0	1478.0	1644.0	298.0
Prot2481	Prot2481	920.0	870.5	739.0	5168.0	3618.5	3215.0	2430.5	291.0	2176.0	3455.0	5733.5	2142.5	2249.5	81.0	2763.0	12.5	1938.0	2116.5	4377.5	1187.5	3605.5	2613.5	2253.0	902.5	1674.5	574.0	4698.0	2204.5	1392.0	4583.0	145.0	101.0	1716.5	1442.5	283.0	5903.5	3900.0	3411.0	959.0	1814.0	973.0	1461.0	114.0	3616.0	3235.5	865.0	658.5	903.0
Prot3797	Gene3797	424.0	1002.0	375.5	261.0	3994.75	4142.75	1743.5	2900.75	415.25	3166.25	3905.0	3001.25	3290.0	1206.25	323.75	104.75	0.0	1978.0	518.5	644.5	4637.75	247.0	1905.25	3781.0	3170.75	5828.5	3418.5	5039.25	5506.0	1084.5	421.25	215.25	0.0	1163.5	852.5	1233.0	3789.75	2493.5	2442.25	3004.5	5322.0	2795.25	1174.25	3150.25	2482.5	3297.0	468.0	331.25
Prot2252	Prot2252	25632.0	832.5	4204.5	1731.75	695.0	519.75	1159.25	4542.75	2679.0	1545.5	3313.75	1377.5	738.75	98.5	0.0	0.0	4340.25	3116.25	3067.5	1455.0	168.0	226.0	88.0	220.75	2480.0	1684.0	1878.25	1321.5	449.75	79.0	0.0	0.0	25006.5	4139.25	3207.75	798.0	11.25	46.25	249.25	164.75	65.75	2110.5	381.25	2098.0	327.25	263.25	34.5	0.0
Prot1006	Gene1006																	22391.0	8016.0	5735.0	1508.0	2315.0	2401.0	81.0	0.0	0.0	0.0	0.0	0.0	0.0	0.0	0.0	0.0	8347.0	11950.0	2222.0	922.0	3115.0	1180.0	61.0	0.0	0.0	0.0	0.0	0.0	0.0	0.0	0.0	0.0
Prot2778	Prot2778	192.75	319.5	2017.5	2049.5	10476.75	6045.0	6060.5	2764.0	1993.25	1244.0	1257.5	507.75	320.5	28.0	0.0	0.0	546.0	1575.75	765.75	3697.5	1839.75	5482.25	12421.75	7855.75	1154.75	1059.25	1285.75	205.75	87.0	0.0	0.0	0.0
Prot2723	Prot2723	0.0	401.5	411.0	2383.5	2899.0	615.5	946.5	1440.0	1468.0	921.0	718.5	1143.0	1582.0	4097.5	1405.0	1847.0	478.5	1106.0	1373.0	2757.0	3405.5	1624.5	3001.5	2411.5	935.0	1690.5	1473.0	1819.5	2043.5	2720.0	7015.0	3190.0	99.0	143.0	1380.0	1971.5	1858.0	909.0	4869.5	2577.0	1344.0	375.0	76.0	2349.5	165.5	3036.5	2986.0	810.0
Prot518	Gene518	0.0	0.0	0.0	124.0	913.0	1093.0	7640.0	13515.0	4027.0	6033.0	3307.0	973.0	68.0	0.0	0.0	0.0	0.0	0.0	0.0	50.0	456.0	1290.0	5847.0	170.0	4842.0	1974.0	158.0	451.0	562.0	0.0	0.0	0.0	0.0	0.0	0.0	114.0	741.0	3505.0	2868.0	6293.0	7746.0	4800.0	1574.0	1264.0	94.0	239.0	0.0	0.0
Prot2785	Prot2785	3815.0	2716.5	3482.0	5267.5	3340.0	1000.5	7961.0	4479.0	2892.0	174.0	232.5	149.5	0.0	0.0	0.0	0.0	11885.5	10466.0	2045.5	3084.5	2553.5	7974.5	921.0	1454.5	1112.5	918.0	332.5	47.0	0.0	0.0	0.0	0.0	3050.5	4856.5	6169.0	3146.5	7227.0	3900.5	6821.5	3193.0	1099.5	1128.0	0.0	63.0	0.0	0.0	0.0	0.0
Prot2371	Prot2371	7826.5	4573.0	5721.0	8894.5	5223.0	4245.0	369.5	174.0	0.0	0.0	0.0	0.0	0.0	0.0	0.0	0.0	7533.5	4206.5	10582.5	6687.0	2566.5	242.5	339.0	503.5	83.0	0.0	0.0	0.0	0.0	0.0	0.0	0.0	6442.5	2215.0	3969.0	1469.5	3161.0	4293.0	985.0	417.0	0.0	0.0	0.0	0.0	0.0	0.0	0.0	0.0
Prot2187	Prot2187	6111.0	2868.0	8174.0	7994.0	1764.0	244.0	188.0	243.5	0.0	0.0	0.0	0.0	0.0	0.0	0.0	0.0	7994.0	5997.5	8287.5	5171.0	4541.0	2125.5	1796.5	59.0	43.0	0.0	0.0	0.0	0.0	0.0	0.0	0.0	11740.0	5182.5	3283.5	7017.0	3057.5	2716.5	933.5	22.5	448.0	0.0	0.0	0.0	0.0	0.0	0.0	0.0
Prot3573	Prot3573	0.0	0.0	0.0	0.0	0.0	79.5	534.0	2056.0	4577.0	5010.0	2954.0	5881.5	3531.5	6288.5	4935.5	787.5	0.0	0.0	0.0	119.5	37.0	189.5	1233.0	1018.5	9310.5	3840.5	2708.5	2440.0	6558.0	1360.5	7937.5	5591.5	0.0	0.0	0.0	0.0	0.0	565.5	542.5	999.5	4216.5	1449.5	3915.0	606.5	5878.5	1844.0	5379.0	2184.5
Prot1313	Gene1313	90.0	624.0	3261.0	8098.0	10624.0	21389.0	4306.0	7808.0	2018.0	1890.0	963.0	0.0	0.0	0.0	0.0	0.0	513.0	1049.0	3019.0	4554.0	9153.0	8137.0	6558.0	8087.0	4560.0	2068.0	0.0	266.0	0.0	0.0	0.0	0.0	56.0	2199.0	2291.0	3292.0	3174.0	9548.0	5836.0	1885.0	522.0	1282.0	943.0	0.0	0.0	0.0	0.0	0.0
Prot1019	Gene1019	22417.0	5725.0	1378.0	1134.0	130.0	614.0	0.0	196.0	0.0	0.0	0.0	0.0	0.0	0.0	0.0	0.0	781.0	4939.0	14508.0	5670.0	401.0	687.0	23.0	0.0	0.0	0.0	0.0	0.0	0.0	0.0	0.0	0.0	31766.0	1121.0	966.0	4006.0	2946.0	360.0	41.0	49.0	176.0	0.0	0.0	0.0	0.0	0.0	0.0	0.0
Prot802	Gene802	0.0	0.0	0.0	0.0	0.0	0.0	0.0	0.0	0.0	556.0	1838.0	3861.0	40.0	6781.0	3594.0	1890.0	0.0	0.0	0.0	0.0	0.0	0.0	0.0	0.0	0.0	610.0	3831.0	2792.0	5142.0	1216.0	8487.0	8872.0	0.0	0.0	0.0	0.0	0.0	0.0	0.0	0.0	0.0	726.0	1919.0	58.0	1402.0	2991.0	3402.0	4361.0
Prot3686	Gene3686	10248.5	522.5	2613.5	2397.5	305.5	662.5	545.75	812.25	169.25	3253.5	2886.0	3383.0	1529.5	1121.5	603.0	139.5	13818.5	364.0	220.0	867.0	241.5	27.25	385.75	1601.5	1886.75	3043.25	722.0	1417.5	1854.5	1954.25	1146.25	166.0
Prot2344	Prot2344	11125.0	4634.0	11075.5	6103.0	7685.0	3950.0	1754.5	222.5	2745.0	915.0	270.0	77.5	0.0	0.0	0.0	0.0	8970.0	800.5	577.5	2942.0	986.5	5555.0	2135.5	3090.5	1639.5	160.0	159.0	0.0	0.0	0.0	0.0	0.0	5687.5	7298.0	1382.5	3070.0	4082.0	6757.5	2914.5	2814.0	586.5	117.5	123.0	0.0	0.0	0.0	0.0	0.0
Prot1500	Gene1500	0.0	0.0	0.0	0.0	290.0	580.0	1971.0	2381.0	3461.0	966.0	480.0	1333.0	63.0	8.0	0.0	0.0	0.0	0.0	0.0	2.0	766.0	1192.0	2080.0	524.0	4762.0	7515.0	769.0	1233.0	1226.0	0.0	0.0	0.0	0.0	0.0	0.0	0.0	186.0	512.0	3150.0	8281.0	13687.0	715.0	2185.0	1450.0	177.0	0.0	0.0	0.0
Prot4104	Gene4104
Prot3456	Prot3456	208.5	402.25	733.5	248.25	2829.25	467.75	1559.0	2482.0	1168.75	848.25	4247.25	9935.0	11106.75	7143.75	1225.5	156.0	119.75	62.25	430.25	278.25	1197.0	2050.25	1983.0	834.25	1110.0	3351.75	4773.0	12163.5	3965.25	9652.5	1211.25	1140.75	52.0	290.25	12.25	348.75	2064.5	2086.25	2573.75	452.0	1281.0	2594.75	913.5	12552.0	8206.5	2749.5	147.75	1347.75
Prot148	Gene148	9939.0	10635.0	13251.0	5012.0	193.0	17.0	54.0	424.0	0.0	0.0	0.0	0.0	0.0	0.0	0.0	0.0	7319.0	7766.0	4298.0	2121.0	1825.0	2555.0	135.0	0.0	0.0	0.0	0.0	0.0	0.0	0.0	0.0	0.0	7378.0	6965.0	7747.0	1996.0	243.0	96.0	152.0	0.0	16.0	0.0	0.0	0.0	0.0	0.0	0.0	0.0
Prot2199	Prot2199	25401.75	961.5	3864.75	1210.5	523.5	229.5	84.0	76.0	79.25	520.5	1727.75	2659.25	1060.75	829.5	800.75	175.0	836.25	825.0	1879.5	1590.75	180.0	9.0	0.0	0.75	624.25	1941.75	20.5	2782.75	737.25	563.5	153.0	176.0	19553.25	5659.5	5724.0	1240.5	1147.5	310.5	60.5	6.75	1375.5	923.75	5506.25	582.25	3682.75	362.0	496.5	69.0
Prot1295	Gene1295	1296.0	1474.0	5824.0	4598.0	9626.0	546.0	1787.0	133.0	246.0	162.0	0.0	0.0	0.0	0.0	0.0	0.0	2589.0	5484.0	3337.0	2565.0	5591.0	5425.0	957.0	499.0	80.0	0.0	0.0	0.0	0.0	0.0	0.0	0.0	2204.0	1583.0	8743.0	2095.0	10819.0	3597.0	1916.0	288.0	337.0	0.0	0.0	0.0	0.0	0.0	0.0	0.0
Prot2271	Prot2271	2370.75	3794.25	4511.25	3093.75	373.75	829.75	396.5	539.25	5200.25	124.5	1133.25	393.75	211.0	0.0	0.0	0.0	15482.25	1014.75	4302.0	455.25	1556.25	481.5	159.25	1693.25	321.5	1991.0	399.25	248.5	165.0	0.0	0.0	0.0	32760.75	1014.75	2346.0	1434.75	387.25	593.0	444.75	1222.75	3195.0	654.5	1779.25	485.0	5.25	0.0	0.0	0.0
Prot2022	Gene2022	0.0	0.0	0.0	0.0	0.0	0.0	0.0	0.0	133.0	0.0	348.0	5114.0	11148.0	896.0	2901.0	3732.0	0.0	0.0	0.0	0.0	0.0	0.0	0.0	0.0	0.0	454.0	150.0	4006.0	3161.0	9204.0	5041.0	3810.0	0.0	0.0	0.0	0.0	0.0	0.0	0.0	0.0	227.0	350.0	2773.0	2409.0	2498.0	19418.0	5197.0	4114.0
Prot3781	Gene3781	4629.5	2233.75	1986.0	3446.75	2239.5	1958.75	1229.5	271.0	542.0	195.75	556.25	396.75	2939.0	3207.5	2363.0	1368.25	1652.5	825.5	691.25	3642.0	2459.75	3195.75	2644.25	2007.25	290.25	414.25	372.75	861.75	1022.25	3306.25	677.25	3769.0	6548.0	4259.25	2421.75	4419.5	1282.75	570.25	3079.5	2169.5	655.0	239.75	124.25	2161.5	1257.75	726.75	426.0	995.5
Prot722	Gene722	0.0	0.0	0.0	0.0	0.0	0.0	0.0	1394.0	621.0	8332.0	2967.0	7297.0	12058.0	573.0	1022.0	190.0	0.0	0.0	0.0	0.0	0.0	0.0	203.0	276.0	766.0	2699.0	15811.0	5463.0	3344.0	5886.0	6928.0	1675.0	0.0	0.0	0.0	0.0	0.0	0.0	87.0	807.0	1524.0	5954.0	10734.0	5727.0	6928.0	7431.0	850.0	2801.0
Prot3761	Gene3761	3606.5	3117.5	254.0	1207.0	1032.5	226.5	0.0	80.25	303.75	1208.5	2823.0	306.25	3369.25	2102.0	1998.5	304.75	472.5	3505.0	449.5	2340.5	384.5	93.5	130.25	488.25	1046.75	1638.5	2450.75	3925.25	3031.25	3201.0	1148.75	681.25	8152.0	2075.5	4624.5	130.5	1075.5	121.0	95.0	131.0	626.75	437.5	1200.75	3777.75	2133.5	2370.5	2218.5	949.0
Prot1484	Gene1484	0.0	0.0	0.0	0.0	96.0	484.0	5871.0	7923.0	4241.0	4917.0	3419.0	3208.0	408.0	33.0	0.0	0.0	0.0	0.0	0.0	0.0	141.0	914.0	2120.0	3875.0	13100.0	9185.0	3113.0	1215.0	587.0	17.0	0.0	0.0	0.0	0.0	187.0	52.0	360.0	1578.0	2583.0	3608.0	3228.0	12068.0	2110.0	2098.0	416.0	0.0	0.0	0.0
Prot3411	Prot3411	886.0	2309.5	6919.5	505.0	845.5	2858.0	974.5	337.5	897.0	704.0	3726.0	3343.0	3629.5	3211.5	285.0	100.5	910.0	2818.0	739.0	749.5	3793.5	2013.0	765.5	226.5	1005.0	606.0	4722.5	1013.5	3575.5	666.0	413.5	204.5	614.5	1484.5	4881.5	8161.5	1286.0	1360.5	627.0	814.0	256.5	3219.5	9780.5	3015.0	2551.0	106.0	217.0	636.0
Prot556	Gene556	0.0	0.0	0.0	0.0	317.0	217.0	1201.0	11781.0	15133.0	9683.0	3832.0	5892.0	983.0	183.0	119.0	0.0	0.0	0.0	0.0	0.0	0.0	164.0	2356.0	3576.0	9761.0	6925.0	10233.0	8193.0	25.0	158.0	563.0	0.0	0.0	0.0	0.0	0.0	182.0	656.0	393.0	7378.0	8809.0	13293.0	8304.0	7845.0	1782.0	167.0	0.0	0.0
Prot3030	Prot3030	5107.5	3360.0	1320.0	1029.0	244.0	73.0	1730.5	2464.0	5729.5	4659.5	3293.0	1123.5	1875.0	47.5	0.0	0.0	16976.5	401.0	399.0	1376.0	228.0	201.0	2026.0	2068.0	7366.0	2499.5	1807.0	1616.0	1276.0	264.5	0.0	0.0	5483.5	1699.5	1983.5	755.0	3.5	349.5	3772.0	2003.5	3981.5	11.5	1835.5	495.0	843.0	105.5	0.0	58.0
Prot367	Gene367	0.0	190.0	1053.0	5557.0	6629.0	10475.0	2717.0	4830.0	3393.0	512.0	234.0	0.0	0.0	0.0	0.0	0.0	93.0	633.0	4501.0	5116.0	11071.0	12061.0	9757.0	7105.0	1929.0	539.0	129.0	356.0	0.0	0.0	0.0	0.0	1431.0	50.0	1237.0	240.0	9123.0	103.0	1813.0	3445.0	1769.0	539.0	503.0	0.0	0.0	0.0	0.0	0.0
Prot3596	Prot3596	10611.0	1147.0	2243.0	2008.5	777.0	394.5	0.0	0.0	0.0	54.0	947.0	2218.5	7270.5	1751.0	1057.0	2436.0	12919.5	2679.0	981.5	1601.5	906.5	221.5	302.5	102.5	0.0	344.0	1733.5	621.0	2888.0	2882.0	285.5	576.5	4796.0	2410.5	1976.5	670.0	951.5	280.5	36.0	60.5	0.0	25.5	725.5	168.0	4380.0	2571.5	1595.5	1157.5
Prot2629	Prot2629	1758.0	2157.0	3878.25	1213.5	5096.25	1936.5	645.75	75.0	0.0	125.25	80.75	1359.5	513.5	2515.0	2129.75	2011.25	793.5	2624.25	3684.0	4478.25	11335.5	1908.75	2296.5	654.75	63.0	27.5	331.5	541.25	162.5	371.25	902.25	1917.25	929.25	1503.75	852.0	7883.25	7719.75	1686.75	2445.0	99.0	302.25	91.0	71.5	859.0	1539.25	62.25	811.5	1584.5
Prot3231	Prot3231	4762.5	4080.25	260.75	198.5	119.0	696.75	1311.75	1716.0	6850.5	8806.5	370.5	642.75	1486.5	613.5	0.0	0.0	1430.75	68.5	1318.75	754.0	102.25	380.25	546.0	4941.75	8238.0	11916.75	4005.0	5856.75	1533.0	420.0	79.5	0.0	7723.25	1209.25	273.0	1329.25	309.75	28.25	1682.25	4492.5	8847.75	455.25	4916.25	2498.25	1657.5	207.0	169.5	0.0
Prot140	Gene140	169.0	5126.0	11829.0	870.0	2218.0	621.0	0.0	243.0	0.0	0.0	0.0	0.0	0.0	0.0	0.0	0.0	25920.0	4936.0	1719.0	11615.0	550.0	114.0	118.0	0.0	0.0	0.0	0.0	0.0	0.0	0.0	0.0	0.0	8080.0	6697.0	3166.0	4514.0	687.0	877.0	38.0	0.0	0.0	0.0	0.0	0.0	0.0	0.0	0.0	0.0
Prot3613	Prot3613	0.0	0.0	0.0	0.0	0.0	0.0	137.5	0.0	837.0	3539.5	1935.0	4440.5	5837.5	13551.5	7587.0	1204.0	0.0	0.0	0.0	0.0	0.0	0.0	81.5	139.0	550.0	3688.0	4412.0	3703.0	6089.5	6723.5	4807.5	2210.0	0.0	0.0	0.0	0.0	0.0	0.0	0.0	76.0	1663.5	3086.5	6337.0	8042.0	5410.5	2628.5	3489.5	1204.0
Prot1510	Gene1510	0.0	0.0	63.0	759.0	65.0	567.0	2769.0	6436.0	141.0	8930.0	2466.0	2405.0	80.0	0.0	0.0	0.0	0.0	0.0	0.0	0.0	592.0	498.0	6943.0	5937.0	747.0	7130.0	3421.0	332.0	47.0	0.0	0.0	0.0	0.0	0.0	0.0	0.0	0.0	548.0	227.0	10344.0	6373.0	12023.0	8088.0	791.0	1021.0	0.0	0.0	0.0
Prot3503	Prot3503	192.25	247.5	1509.0	160.75	216.25	0.0	0.0	0.0	0.0	402.0	1716.75	5786.25	2335.5	1383.75	2250.0	2117.25	3475.5	653.5	497.5	107.5	142.25	48.5	0.0	0.0	322.5	0.0	2208.0	4588.5	4269.0	9441.0	3588.0	9588.75	3818.25	396.25	510.75	42.5	383.75	5.0	0.0	0.0	156.75	155.25	807.75	819.0	6656.25	93.75	61.5	2402.25
Prot1574	Gene1574	0.0	0.0	0.0	0.0	487.0	18.0	1774.0	16174.0	3034.0	2650.0	1523.0	1772.0	650.0	0.0	0.0	0.0	0.0	0.0	0.0	0.0	52.0	965.0	6257.0	4828.0	14251.0	13304.0	5863.0	550.0	1192.0	58.0	0.0	0.0
Prot3598	Prot3598	0.0	0.0	0.0	0.0	0.0	177.0	0.0	443.0	1033.0	3404.0	1789.5	10181.0	7038.0	7231.5	1351.0	2306.0	0.0	0.0	0.0	0.0	0.0	0.0	0.0	703.5	17.0	1328.0	3321.5	6991.5	3694.5	7020.5	3780.5	3487.5	0.0	0.0	0.0	0.0	0.0	0.0	0.0	85.0	706.0	1850.5	2365.0	1468.5	3133.0	4081.5	2598.5	2929.0
Prot1902	Gene1902	0.0	0.0	0.0	0.0	0.0	0.0	0.0	0.0	0.0	120.0	422.0	1464.0	11329.0	3883.0	2058.0	9487.0	0.0	0.0	0.0	0.0	0.0	0.0	0.0	300.0	224.0	268.0	1601.0	1762.0	5221.0	6020.0	8646.0	2502.0	0.0	0.0	0.0	0.0	0.0	0.0	0.0	0.0	0.0	242.0	1247.0	3412.0	3224.0	7125.0	4923.0	10447.0
Prot1470	Gene1470	556.0	454.0	1037.0	7555.0	15555.0	2610.0	3637.0	6497.0	1614.0	0.0	211.0	251.0	0.0	0.0	0.0	0.0	218.0	1751.0	363.0	10389.0	4144.0	15623.0	9023.0	2620.0	1741.0	1219.0	6.0	0.0	0.0	0.0	0.0	0.0	1068.0	455.0	1243.0	8239.0	9596.0	978.0	3739.0	2651.0	3970.0	1264.0	170.0	0.0	0.0	0.0	0.0	0.0
Prot308	Gene308	233.0	5892.0	7557.0	11064.0	7055.0	6629.0	2265.0	461.0	0.0	175.0	0.0	0.0	0.0	0.0	0.0	0.0	2096.0	1118.0	5335.0	14795.0	2637.0	1829.0	1105.0	1220.0	84.0	0.0	0.0	0.0	0.0	0.0	0.0	0.0	1843.0	2348.0	8419.0	3691.0	11104.0	494.0	591.0	1205.0	0.0	0.0	0.0	0.0	0.0	0.0	0.0	0.0
Prot3051	Prot3051	0.0	0.0	0.0	169.5	303.75	112.5	1270.75	7483.0	2133.75	16157.5	7805.5	4792.25	3934.25	1900.5	181.0	395.5	0.0	0.0	0.0	0.0	231.75	104.5	537.75	3764.5	971.0	7112.5	6857.75	6012.5	1757.5	1066.25	433.75	0.0	0.0	0.0	0.0	0.0	24.75	840.75	3273.0	6392.5	3723.25	2418.5	7491.5	3326.5	1382.25	3223.0	281.5	70.75
Prot2839	Prot2839	1788.5	2168.0	2711.0	5802.0	4193.5	826.0	2817.5	3381.0	6050.0	1616.5	404.0	491.5	286.0	99.5	0.0	0.0	86.5	621.0	7720.5	2466.5	4774.0	2781.0	3916.0	2504.5	2410.0	4436.5	3107.0	264.5	0.0	23.5	0.0	0.0	824.5	404.0	541.5	6413.0	3496.5	1301.5	2901.0	2221.5	2488.0	2988.0	3024.5	297.5	408.5	63.0	0.0	0.0
Prot2533	Prot2533	202.0	4523.5	4134.5	4493.5	1555.0	1821.0	1037.0	2858.0	5530.0	8317.5	9452.5	2780.0	138.0	55.5	133.0	0.0	193.5	414.0	4528.0	4467.5	4159.5	241.0	1211.0	1245.5	2999.5	4984.5	1827.5	227.0	1163.5	146.5	0.0	0.0	1404.5	3275.5	771.5	3846.5	8077.5	902.0	1552.0	1031.5	326.0	6481.5	3514.5	2196.0	400.5	105.0	0.0	0.0
Prot3676	Prot3676	654.0	493.0	2201.5	1202.5	1738.5	3294.5	2394.5	11130.5	2517.5	231.5	108.5	1126.5	2969.0	6348.0	5188.0	2047.5	4.5	323.5	1512.0	3468.5	870.5	1357.0	6272.0	3753.5	1229.5	841.0	309.5	4426.5	3348.5	915.5	4946.0	186.0	209.0	286.0	3936.5	2321.5	4539.0	2067.0	3287.0	515.5	1425.0	779.0	1022.5	1937.5	7009.0	4877.0	3688.0	7846.5
Prot1945	Gene1945	0.0	0.0	0.0	0.0	0.0	0.0	0.0	0.0	0.0	244.0	794.0	5473.0	3846.0	13202.0	4903.0	6499.0	0.0	0.0	0.0	0.0	0.0	0.0	0.0	0.0	0.0	533.0	1072.0	1556.0	9122.0	11897.0	10613.0	7047.0	0.0	0.0	0.0	0.0	0.0	0.0	0.0	0.0	104.0	427.0	110.0	2204.0	1127.0	12938.0	6927.0	1036.0
Prot226	Gene226	316.0	498.0	4159.0	1657.0	11580.0	7465.0	1211.0	320.0	423.0	0.0	0.0	0.0	0.0	0.0	0.0	0.0	5426.0	628.0	6238.0	1058.0	6714.0	4031.0	240.0	534.0	119.0	33.0	0.0	0.0	0.0	0.0	0.0	0.0	426.0	4506.0	4696.0	14499.0	1190.0	11874.0	1599.0	678.0	120.0	0.0	0.0	0.0	0.0	0.0	0.0	0.0
Prot2807	Prot2807	239.5	111.0	434.0	291.5	1160.5	7312.0	1521.0	1051.5	1238.0	2066.0	4779.5	4936.0	3599.0	1259.0	171.0	573.0	85.0	709.0	863.5	3259.5	3607.0	1018.0	3494.0	3510.5	797.5	180.5	2491.5	4177.0	1889.5	2225.0	159.5	9.0	313.5	628.5	1079.5	1667.0	4956.5	6839.0	1795.0	1481.0	2122.5	1497.0	2981.5	8574.0	2017.0	73.0	643.5	712.0
Prot2866	Prot2866	0.0	0.0	45.5	0.0	18.5	1128.0	692.0	7982.0	14843.0	9731.5	1564.5	2884.5	997.5	15.0	166.5	0.0	0.0	0.0	0.0	0.0	137.0	1050.0	4660.0	4897.0	5161.5	8255.5	5644.0	881.5	1063.0	220.0	71.0	0.0	0.0	0.0	0.0	0.0	76.5	1364.0	950.5	6986.0	8428.0	4758.5	3337.0	6718.0	1853.0	148.0	0.0	0.0
Prot2698	Prot2698	144.0	2300.25	2442.0	636.0	3696.0	7743.0	10665.75	3174.75	3903.0	5411.75	1359.25	221.25	523.0	149.5	7.75	0.0	12.0	574.5	1293.75	8713.5	6030.0	10238.0	8522.0	3979.0	2819.75	2358.25	2421.0	2872.5	1459.75	93.75	0.0	0.0	282.0	840.75	3074.25	3028.5	4206.75	3628.5	6719.25	9683.25	2620.75	2207.0	1746.25	1415.5	237.75	131.75	66.0	0.0
Prot926	Gene926	27352.0	2262.0	6385.0	1584.0	363.0	964.0	0.0	0.0	0.0	0.0	0.0	0.0	0.0	0.0	0.0	0.0	1307.0	1967.0	3871.0	4029.0	231.0	93.0	0.0	0.0	0.0	0.0	0.0	0.0	0.0	0.0	0.0	0.0	8598.0	4057.0	5366.0	1726.0	227.0	0.0	0.0	0.0	0.0	0.0	0.0	0.0	0.0	0.0	0.0	0.0
Prot1354	Gene1354	155.0	1431.0	628.0	392.0	12454.0	3112.0	10352.0	244.0	4622.0	594.0	119.0	78.0	0.0	0.0	0.0	0.0																	418.0	742.0	2561.0	2242.0	6205.0	9995.0	4220.0	3669.0	5249.0	1594.0	185.0	0.0	0.0	0.0	0.0	0.0
Prot1856	Gene1856	0.0	0.0	0.0	0.0	0.0	0.0	0.0	0.0	0.0	23.0	933.0	2741.0	2596.0	13076.0	10659.0	1166.0	0.0	0.0	0.0	0.0	0.0	0.0	0.0	0.0	0.0	511.0	459.0	7939.0	1447.0	3832.0	9375.0	8040.0	0.0	0.0	0.0	0.0	0.0	0.0	0.0	178.0	0.0	435.0	1884.0	537.0	5822.0	3296.0	6749.0	9322.0
Prot1232	Gene1232	3684.0	3614.0	209.0	11334.0	8743.0	934.0	2497.0	593.0	0.0	51.0	0.0	0.0	0.0	0.0	0.0	0.0	738.0	2697.0	3602.0	9941.0	4916.0	366.0	4431.0	202.0	0.0	0.0	0.0	0.0	0.0	0.0	0.0	0.0
Prot1104	Gene1104	16171.0	12125.0	6247.0	6428.0	1422.0	407.0	0.0	0.0	0.0	0.0	0.0	0.0	0.0	0.0	0.0	0.0	23814.0	683.0	16561.0	1233.0	3204.0	1880.0	957.0	0.0	0.0	0.0	0.0	0.0	0.0	0.0	0.0	0.0	10855.0	809.0	798.0	2854.0	95.0	703.0	34.0	0.0	0.0	0.0	0.0	0.0	0.0	0.0	0.0	0.0
Prot76	Gene76	33015.0	6974.0	719.0	1775.0	1568.0	0.0	0.0	248.0	0.0	0.0	0.0	0.0	0.0	0.0	0.0	0.0																	19223.0	1685.0	1681.0	1209.0	1050.0	432.0	78.0	0.0	0.0	0.0	0.0	0.0	0.0	0.0	0.0	0.0
Prot3425	Prot3425	0.0	0.0	0.0	0.0	206.0	2276.0	726.0	5174.5	3253.0	8385.5	5745.0	5523.5	4197.5	569.5	1838.0	96.0	0.0	0.0	0.0	146.5	212.0	447.0	2152.0	821.0	3560.0	3403.0	3527.5	4294.0	2278.5	1839.0	858.0	364.5	0.0	0.0	0.0	91.5	742.0	205.5	1371.5	5763.5	1751.0	1555.0	5741.0	1180.5	5704.0	3732.5	553.5	118.5
Prot1168	Gene1168	2224.0	750.0	6837.0	11403.0	9236.0	2700.0	7911.0	125.0	0.0	0.0	0.0	0.0	0.0	0.0	0.0	0.0	2701.0	994.0	7242.0	1131.0	978.0	6385.0	1068.0	273.0	336.0	0.0	0.0	0.0	0.0	0.0	0.0	0.0	4193.0	1524.0	8286.0	5267.0	10254.0	7758.0	2428.0	423.0	136.0	8.0	0.0	0.0	0.0	0.0	0.0	0.0
Prot2018	Gene2018	9354.0	4330.0	4941.0	1929.0	1262.0	2246.0	74.0	0.0	0.0	0.0	0.0	0.0	0.0	0.0	0.0	0.0																	34047.0	1731.0	3029.0	1104.0	47.0	987.0	349.0	111.0	0.0	0.0	0.0	0.0	0.0	0.0	0.0	0.0
Prot1696	Gene1696	3847.0	539.0	11266.0	5416.0	5954.0	551.0	1782.0	119.0	0.0	0.0	0.0	0.0	0.0	0.0	0.0	0.0	3897.0	4899.0	5448.0	10841.0	7175.0	5823.0	212.0	175.0	217.0	0.0	0.0	0.0	0.0	0.0	0.0	0.0	2695.0	1467.0	12388.0	6057.0	6503.0	8058.0	1976.0	151.0	236.0	0.0	0.0	0.0	0.0	0.0	0.0	0.0
Prot1046	Gene1046	20260.0	1661.0	4711.0	1969.0	2737.0	469.0	384.0	0.0	0.0	0.0	0.0	0.0	0.0	0.0	0.0	0.0	2263.0	6082.0	5270.0	3675.0	74.0	699.0	0.0	0.0	0.0	0.0	0.0	0.0	0.0	0.0	0.0	0.0	9494.0	2316.0	3445.0	7476.0	1636.0	355.0	325.0	0.0	283.0	0.0	0.0	0.0	0.0	0.0	0.0	0.0
Prot3226	Prot3226	3368.75	525.25	1797.25	1680.25	80.25	507.5	932.25	5556.5	11053.5	6075.75	4752.0	4599.75	634.5	651.0	0.0	0.0	5193.5	2243.0	800.75	1648.25	69.25	687.75	2029.0	2776.75	2552.25	10818.0	5164.5	2374.5	1664.25	233.25	279.75	0.0	1273.75	1429.0	1148.5	349.25	458.0	89.25	923.75	3175.5	10037.25	8111.25	6031.5	1791.0	4169.25	1308.75	0.0	0.0
Prot2159	Prot2159	18603.0	5734.5	3006.75	2525.25	84.75	163.5	0.0	204.0	207.5	534.25	1250.25	4150.25	2424.75	2725.25	285.75	256.0																	5393.25	4664.25	4893.75	371.25	435.75	186.0	0.0	83.25	608.0	915.5	2206.0	1454.0	1782.25	1680.5	296.0	82.75
Prot996	Gene996	2550.0	10838.0	1611.0	736.0	167.0	99.0	168.0	0.0	0.0	0.0	0.0	0.0	0.0	0.0	0.0	0.0	14024.0	2654.0	1850.0	1349.0	129.0	0.0	326.0	140.0	0.0	0.0	0.0	0.0	0.0	0.0	0.0	0.0	19319.0	7001.0	2901.0	3700.0	271.0	0.0	40.0	0.0	0.0	0.0	0.0	0.0	0.0	0.0	0.0	0.0
Prot1941	Gene1941	0.0	0.0	0.0	0.0	0.0	0.0	0.0	0.0	87.0	0.0	1867.0	7300.0	13768.0	11049.0	6830.0	2082.0	0.0	0.0	0.0	0.0	0.0	0.0	0.0	0.0	0.0	289.0	224.0	6917.0	4591.0	3762.0	1669.0	211.0	0.0	0.0	0.0	0.0	0.0	0.0	0.0	0.0	0.0	489.0	900.0	3255.0	6586.0	878.0	2636.0	4291.0
Prot2426	Prot2426	0.0	0.0	0.0	51.75	127.0	928.0	4911.5	2277.0	4636.75	6650.75	3694.5	2687.25	534.0	288.75	51.75	0.0	0.0	0.0	0.0	61.5	99.25	1311.5	3501.25	1870.75	11280.5	1782.25	4382.75	1719.0	1423.0	528.0	0.0	0.0	0.0	0.0	0.0	115.5	291.25	1781.5	1816.0	4049.0	8757.0	4796.25	3558.5	1093.25	1201.75	42.75	67.0	0.0
Prot2910	Prot2910	0.0	0.0	51.5	214.0	190.0	311.0	4905.5	6808.5	4755.5	10951.0	4840.0	1228.5	2916.0	208.5	0.0	0.0	0.0	0.0	0.0	0.0	111.5	993.0	1089.5	3916.5	4665.5	10771.0	3906.5	4119.0	255.5	1043.0	0.0	0.0	0.0	0.0	0.0	0.0	377.0	733.0	3383.0	1767.5	10295.5	12814.0	1577.5	3273.5	1412.5	113.0	0.0	0.0
Prot183	Gene183	12081.0	4236.0	3646.0	3305.0	2343.0	879.0	335.0	33.0	0.0	0.0	0.0	0.0	0.0	0.0	0.0	0.0	11856.0	4781.0	2565.0	7163.0	668.0	24.0	113.0	0.0	0.0	0.0	0.0	0.0	0.0	0.0	0.0	0.0	9078.0	2203.0	4344.0	1132.0	1499.0	594.0	44.0	0.0	0.0	0.0	0.0	0.0	0.0	0.0	0.0	0.0
Prot360	Gene360	479.0	12.0	3151.0	1340.0	1679.0	10039.0	15591.0	2394.0	368.0	1226.0	506.0	285.0	0.0	0.0	0.0	0.0	287.0	1024.0	1909.0	6911.0	4865.0	12817.0	12130.0	1623.0	4749.0	83.0	0.0	18.0	0.0	0.0	0.0	0.0	208.0	1237.0	2147.0	1233.0	1806.0	4497.0	20802.0	3983.0	2771.0	824.0	107.0	0.0	0.0	0.0	0.0	0.0
Prot976	Gene976	21323.0	918.0	608.0	783.0	262.0	91.0	49.0	0.0	0.0	0.0	0.0	0.0	0.0	0.0	0.0	0.0	2671.0	7037.0	839.0	2231.0	190.0	0.0	0.0	0.0	0.0	0.0	0.0	0.0	0.0	0.0	0.0	0.0	15999.0	2004.0	1784.0	1642.0	151.0	262.0	0.0	0.0	0.0	0.0	0.0	0.0	0.0	0.0	0.0	0.0
Prot1584	Gene1584	0.0	0.0	0.0	142.0	145.0	2881.0	3744.0	14838.0	2648.0	9013.0	252.0	1369.0	249.0	0.0	0.0	0.0	0.0	0.0	0.0	0.0	90.0	929.0	2237.0	4695.0	4973.0	10490.0	3571.0	2114.0	468.0	8.0	0.0	0.0	0.0	68.0	179.0	100.0	13.0	2014.0	3190.0	1530.0	6544.0	3941.0	2255.0	1662.0	301.0	0.0	0.0	0.0
Prot639	Gene639	0.0	0.0	0.0	0.0	139.0	42.0	2914.0	2178.0	2974.0	13020.0	11176.0	6175.0	797.0	627.0	0.0	0.0	0.0	0.0	0.0	0.0	330.0	538.0	2749.0	3030.0	7535.0	5618.0	5831.0	483.0	925.0	708.0	131.0	185.0	0.0	0.0	0.0	0.0	0.0	130.0	1292.0	2823.0	5606.0	4778.0	11176.0	4008.0	364.0	125.0	0.0	0.0
Prot2508	Prot2508	1581.0	5847.75	3495.0	171.75	3763.5	2999.25	3161.0	1904.75	703.5	2163.25	887.25	461.75	16.75	16.25	0.0	0.0	1899.0	4061.25	4731.5	428.25	7143.0	5005.25	3596.0	2801.75	513.0	1214.5	464.25	391.5	20.25	20.0	34.25	0.0	603.75	2697.75	4139.25	7422.0	2873.75	1097.0	2206.5	941.75	1771.5	1128.5	588.25	124.25	1.0	0.0	0.0	0.0
Prot1463	Gene1463	452.0	888.0	3692.0	282.0	2558.0	11876.0	9890.0	10166.0	592.0	75.0	361.0	0.0	0.0	0.0	0.0	0.0	225.0	729.0	4286.0	2391.0	1482.0	8958.0	7567.0	2860.0	693.0	1255.0	185.0	0.0	0.0	0.0	0.0	0.0	289.0	667.0	2936.0	3199.0	2222.0	6968.0	4278.0	3283.0	1841.0	1182.0	652.0	0.0	89.0	0.0	0.0	0.0
Prot2658	Prot2658	216.5	2922.5	2391.5	1540.5	4024.5	795.0	1139.5	1329.0	3954.5	1281.0	3564.5	4284.5	2381.5	861.0	244.5	0.0	2132.5	3993.5	2957.0	2978.5	2607.5	2313.0	1665.0	3248.5	847.5	4774.5	3930.0	2502.0	630.0	106.0	287.0	0.0	296.5	4119.0	3839.0	6876.5	8283.0	776.5	1110.5	1014.0	5493.0	4285.0	6427.0	515.0	952.5	306.5	0.0	120.0
Prot1668	Gene1668	0.0	0.0	0.0	0.0	368.0	701.0	2284.0	3043.0	3426.0	7843.0	13569.0	4695.0	1299.0	97.0	105.0	0.0	0.0	0.0	0.0	0.0	160.0	586.0	1735.0	11595.0	15143.0	12832.0	7749.0	2530.0	1058.0	352.0	0.0	0.0	0.0	0.0	0.0	0.0	0.0	2175.0	634.0	7331.0	10420.0	7061.0	15225.0	3276.0	102.0	0.0	0.0	0.0
Prot4044	Gene4044	5484.25	3688.5	614.5	5125.75	1837.75	956.75	416.75	167.5	1857.75	3418.0	3503.5	5612.0	1792.5	3808.0	196.5	164.5	7269.25	2629.5	2770.5	3879.0	1569.5	1798.5	328.0	171.0	1160.0	601.5	824.5	555.0	2629.0	2548.5	1193.0	114.5	1659.5	3943.25	122.0	3563.25	322.5	1030.0	90.75	468.75	749.5	2562.0	1259.0	3113.5	6193.5	469.5	304.5	424.5
Prot1097	Gene1097	7307.0	382.0	5450.0	5710.0	354.0	213.0	50.0	0.0	0.0	0.0	0.0	0.0	0.0	0.0	0.0	0.0	2793.0	4174.0	957.0	4929.0	3124.0	1461.0	0.0	8.0	0.0	0.0	0.0	0.0	0.0	0.0	0.0	0.0	17135.0	12082.0	5631.0	7087.0	1272.0	127.0	0.0	0.0	0.0	0.0	0.0	0.0	0.0	0.0	0.0	0.0
Prot1721	Gene1721	0.0	0.0	0.0	0.0	0.0	234.0	1844.0	5101.0	12396.0	10323.0	7743.0	1486.0	2013.0	624.0	260.0	0.0	0.0	0.0	0.0	143.0	324.0	185.0	3186.0	3283.0	810.0	5589.0	2577.0	2950.0	1793.0	206.0	0.0	0.0	0.0	0.0	0.0	0.0	158.0	1261.0	1727.0	2487.0	1403.0	24383.0	6474.0	3411.0	2180.0	171.0	16.0	0.0
Prot473	Gene473	0.0	0.0	130.0	0.0	2136.0	1217.0	2146.0	9880.0	8628.0	5400.0	1820.0	1718.0	449.0	183.0	0.0	0.0	0.0	0.0	0.0	0.0	173.0	3477.0	2383.0	10510.0	9205.0	4911.0	4036.0	1140.0	270.0	0.0	0.0	0.0	0.0	0.0	0.0	0.0	446.0	731.0	5036.0	2676.0	5984.0	11897.0	2565.0	2850.0	439.0	64.0	0.0	0.0
Prot1934	Gene1934	0.0	0.0	0.0	0.0	0.0	0.0	0.0	0.0	164.0	0.0	436.0	6734.0	10224.0	9185.0	1818.0	2029.0	0.0	0.0	0.0	0.0	0.0	0.0	0.0	0.0	0.0	401.0	4107.0	2158.0	10396.0	2021.0	5271.0	5331.0	0.0	0.0	0.0	0.0	0.0	0.0	0.0	0.0	0.0	455.0	647.0	736.0	10202.0	5475.0	6986.0	4407.0
Prot3553	Prot3553	7149.5	3323.0	3905.5	2626.5	8389.5	917.5	1020.0	335.0	0.0	0.0	110.0	0.0	0.0	0.0	0.0	0.0	25383.0	3310.0	3088.5	3012.0	1037.0	3154.0	1046.5	309.5	116.0	79.0	0.0	0.0	0.0	0.0	0.0	0.0	7476.5	6451.0	4910.0	4045.5	2244.0	2198.0	1488.5	327.5	72.0	0.0	0.0	0.0	0.0	0.0	0.0	0.0
Prot2919	Prot2919	1587.5	3686.25	1556.0	2127.0	664.75	1187.75	1002.0	2505.0	5424.0	10113.75	2898.75	1081.5	745.5	48.75	0.0	0.0	419.25	461.75	1702.25	292.75	553.75	1740.25	1467.75	118.5	4238.25	5640.75	666.0	2768.25	173.25	54.0	0.0	0.0	594.0	32.0	2603.0	530.75	817.25	1567.0	798.5	3720.0	1595.25	8627.25	4365.0	1615.5	323.25	67.5	0.0	0.0
Prot3531	Prot3531	0.0	0.0	0.0	0.0	0.0	146.5	1038.75	2170.75	3177.75	4220.75	5256.0	1674.25	8483.5	6204.75	2412.0	6009.0	0.0	0.0	0.0	0.0	15.5	93.0	900.0	61.25	1097.0	1465.5	1083.25	1647.0	3242.25	5544.5	6298.0	9431.25	0.0	0.0	0.0	0.0	0.0	308.0	41.5	1921.75	2002.25	3595.5	6315.5	2306.75	6423.5	2914.75	3903.25	4985.25
Prot748	Gene748	0.0	0.0	0.0	0.0	0.0	0.0	34.0	3845.0	1959.0	1815.0	10136.0	21956.0	1828.0	4835.0	580.0	955.0	0.0	0.0	0.0	0.0	0.0	0.0	0.0	0.0	1216.0	3861.0	8259.0	5165.0	10190.0	59.0	592.0	439.0	0.0	0.0	0.0	0.0	0.0	0.0	185.0	880.0	3451.0	3103.0	337.0	1623.0	3093.0	6666.0	1466.0	475.0
Prot2797	Prot2797	6604.0	264.5	1475.5	4630.0	2379.5	3187.5	2774.0	1866.5	380.5	364.0	425.5	0.0	0.0	0.0	0.0	0.0	4493.0	4458.0	5987.0	2183.0	4286.5	7265.0	2494.0	1437.0	139.0	138.0	322.0	0.0	0.0	0.0	0.0	0.0	3456.5	2755.5	5599.5	2634.0	2642.5	4162.5	546.0	3556.0	2772.5	691.5	247.0	45.0	0.0	0.0	0.0	0.0
Prot3928	Gene3928	8527.5	558.75	564.5	1111.5	130.5	1704.75	867.5	4299.0	3337.75	5174.25	2852.0	1016.5	288.25	94.25	44.0	0.0	5387.75	455.0	624.25	57.5	210.0	484.5	1230.75	1452.5	3540.0	3226.75	5314.25	1281.5	923.5	141.25	0.0	143.0	3265.25	299.25	2031.5	213.25	742.5	779.25	2574.75	2914.75	3875.0	4463.75	5134.25	2289.5	1195.0	380.25	0.0	0.0
Prot2352	Prot2352	4370.25	2190.0	3243.75	1635.75	1306.0	715.0	1644.0	1248.75	1546.0	1360.5	621.25	86.75	0.0	116.0	0.0	0.0	13632.75	12197.25	8225.25	5361.5	2847.25	310.5	1048.5	465.5	1531.25	938.75	2048.0	268.5	25.0	58.5	0.0	0.0	3495.75	15184.5	3221.25	3795.25	528.0	1111.75	450.75	325.5	1662.0	2359.75	1259.0	552.0	283.5	0.0	0.0	0.0
Prot3124	Prot3124	0.0	0.0	0.0	0.0	0.0	134.0	934.5	735.5	3565.5	1902.0	14196.5	1586.0	3165.5	1555.5	1115.5	4664.5	0.0	0.0	0.0	0.0	164.5	75.0	1127.0	3194.5	3494.5	3853.0	1733.5	3930.5	3611.5	5331.0	468.0	1178.5	0.0	0.0	0.0	83.5	0.0	0.0	101.0	5838.5	488.0	1181.5	6299.5	3072.0	1147.0	4064.5	6043.5	6029.5
Prot70	Gene70	9841.0	2893.0	1175.0	491.0	437.0	0.0	0.0	0.0	0.0	0.0	0.0	0.0	0.0	0.0	0.0	0.0	16498.0	5351.0	2409.0	1952.0	1931.0	262.0	0.0	70.0	0.0	0.0	0.0	0.0	0.0	0.0	0.0	0.0	20068.0	315.0	7915.0	119.0	825.0	228.0	0.0	0.0	0.0	0.0	0.0	0.0	0.0	0.0	0.0	0.0
Prot2812	Prot2812																	13411.0	769.0	2127.5	80.5	1962.0	605.5	1183.0	3489.5	1078.0	4012.5	145.0	729.5	182.0	0.0	0.0	0.0
Prot2284	Prot2284	14263.5	2183.5	5520.5	4034.5	943.0	7.5	0.0	402.5	793.5	2734.5	2887.0	4601.0	1278.5	1156.0	549.5	52.0	5954.0	1806.0	1839.5	764.5	1802.0	404.0	67.0	333.0	65.5	5004.5	4769.0	58.5	6051.5	1701.0	1121.5	250.0	6160.5	2106.5	2556.5	484.5	583.5	346.5	0.0	274.5	1623.0	2831.0	97.0	904.5	6056.5	1516.0	1537.5	93.5
Prot1325	Gene1325	540.0	289.0	1910.0	4348.0	7103.0	1793.0	186.0	6156.0	935.0	1543.0	599.0	0.0	0.0	0.0	0.0	0.0	51.0	386.0	1679.0	12343.0	8575.0	7260.0	4336.0	5107.0	1040.0	619.0	202.0	93.0	0.0	0.0	0.0	0.0	6.0	1331.0	884.0	2596.0	7192.0	5499.0	1445.0	6233.0	1745.0	1291.0	0.0	52.0	0.0	0.0	0.0	0.0
Prot2690	Prot2690
Prot3435	Prot3435	0.0	0.0	0.0	93.0	0.0	415.0	1072.0	3504.0	7350.5	7213.0	6582.5	9296.0	3481.5	2355.0	566.5	863.5	0.0	0.0	0.0	79.0	0.0	5.5	754.0	1412.5	6951.5	8227.0	6222.0	9124.0	438.0	1262.5	508.0	320.5	0.0	0.0	0.0	0.0	0.0	397.0	2661.0	501.5	3979.0	2568.5	3481.0	5347.0	6104.0	3499.5	892.0	3.0
Prot135	Gene135	11130.0	10278.0	4010.0	6776.0	194.0	607.0	21.0	0.0	0.0	0.0	0.0	0.0	0.0	0.0	0.0	0.0	867.0	1842.0	426.0	1228.0	2845.0	141.0	210.0	0.0	0.0	0.0	0.0	0.0	0.0	0.0	0.0	0.0	10515.0	3125.0	5316.0	3741.0	4506.0	592.0	166.0	0.0	0.0	0.0	0.0	0.0	0.0	0.0	0.0	0.0
Prot2210	Prot2210	2277.0	561.5	2726.5	9175.5	3360.5	2796.5	380.5	84.5	174.0	0.0	0.0	0.0	0.0	0.0	0.0	0.0	1523.5	4463.0	1125.5	5512.5	4405.0	1023.5	392.0	8.5	97.0	0.0	0.0	0.0	0.0	0.0	0.0	0.0	7140.5	4647.5	2138.0	6140.5	1682.0	721.5	956.0	18.0	183.0	0.0	0.0	0.0	0.0	0.0	0.0	0.0
Prot1195	Gene1195	2517.0	4232.0	15770.0	6249.0	5175.0	5159.0	1990.0	793.0	0.0	0.0	0.0	0.0	0.0	0.0	0.0	0.0	2383.0	5543.0	11730.0	2945.0	3035.0	3943.0	804.0	537.0	0.0	0.0	0.0	0.0	0.0	0.0	0.0	0.0	1986.0	1406.0	4334.0	747.0	11036.0	767.0	1545.0	31.0	0.0	0.0	0.0	0.0	0.0	0.0	0.0	0.0
Prot3384	Prot3384	31.5	518.5	44.0	3371.5	4782.0	1281.0	4318.5	5205.5	2814.5	3331.0	3060.5	4020.5	1349.5	1688.5	878.5	92.0	131.0	213.5	3917.0	1364.5	3361.5	2669.0	2913.5	1909.0	1325.0	1122.5	5810.5	839.5	3643.5	5819.0	403.0	336.0	158.0	434.5	1782.0	3027.0	2765.0	1371.5	3738.0	5241.5	3436.0	2067.5	5900.0	8626.0	5483.0	3044.5	2393.5	202.0
Prot3303	Prot3303	0.0	0.0	0.0	0.0	0.0	41.0	498.0	1396.0	6178.0	5331.0	11715.0	12563.0	4535.5	2763.5	1142.0	312.0	0.0	0.0	0.0	0.0	496.0	1597.0	1425.0	3639.0	2773.0	3225.0	11804.5	2976.0	10545.0	4236.5	56.5	129.0	0.0	0.0	0.0	0.0	81.0	84.5	1197.5	1737.5	5204.5	9641.5	4395.5	3525.5	6209.0	3056.5	284.5	1207.5
Prot2587	Prot2587	1431.5	2296.0	4285.0	1473.5	6491.0	3036.5	257.0	148.5	0.0	0.0	0.0	0.0	0.0	0.0	0.0	0.0	15998.0	6086.0	3008.0	2479.0	3969.0	1419.0	1655.5	883.5	0.0	0.0	0.0	0.0	0.0	0.0	0.0	0.0	14225.5	7076.5	3659.5	4894.0	8726.5	3904.0	209.0	138.5	0.0	0.0	0.0	0.0	0.0	0.0	0.0	0.0
Prot3378	Prot3378	165.5	986.0	1719.0	2705.5	3877.5	580.0	4920.5	4752.5	2593.0	2786.0	5252.0	6961.5	4056.5	277.5	534.5	231.5	97.0	203.0	2787.5	2934.0	2993.5	5966.5	5702.5	2733.5	2282.0	2065.0	3561.0	7919.0	1976.5	7092.5	1224.5	63.0	195.0	1145.0	2738.0	1862.5	4591.0	3243.5	774.5	5845.0	2921.5	2295.5	2700.0	271.0	2103.5	411.0	226.5	151.5
Prot2982	Prot2982	0.0	0.0	0.0	152.25	374.25	1725.0	798.0	8107.75	8176.75	9253.0	3136.25	3129.75	952.25	1169.0	131.25	130.0	0.0	0.0	0.0	0.0	131.25	2080.5	2393.25	899.75	125.75	8484.25	5393.0	1974.75	942.5	36.75	1154.75	374.0	0.0	0.0	0.0	136.5	0.0	2810.25	1685.25	9433.25	2152.75	4940.5	5859.75	2040.25	3293.5	1299.5	61.25	201.5
Prot4130	Gene4130	2821.75	463.5	1039.75	1562.25	2023.75	579.0	353.25	1823.75	915.0	433.0	1347.5	539.0	4065.5	2186.0	2712.0	1142.0	617.75	1529.25	2301.0	3504.75	1011.0	1229.25	2755.75	2383.5	497.0	82.75	466.25	2665.5	4258.5	250.5	4015.0	5239.5	2628.5	1775.5	2014.75	1904.75	1676.75	2637.0	1578.75	1045.75	639.5	392.25	89.75	3627.5	2426.0	1842.5	9700.0	3636.5
Prot3588	Prot3588	0.0	0.0	0.0	0.0	0.0	129.5	20.25	321.75	802.5	527.25	2116.5	2639.5	9345.5	4840.75	6518.75	3227.25	0.0	0.0	0.0	0.0	0.0	0.0	0.0	101.25	474.75	953.25	1454.25	741.25	5550.5	9133.25	4727.0	8533.5	0.0	0.0	0.0	0.0	0.0	0.0	0.0	104.25	420.25	4396.25	4601.75	5140.5	8266.75	10375.25	1505.5	9277.75
Prot1807	Gene1807	0.0	0.0	0.0	0.0	0.0	0.0	184.0	141.0	1576.0	1076.0	15750.0	12581.0	3436.0	1268.0	2679.0	1037.0	0.0	0.0	0.0	0.0	0.0	268.0	0.0	684.0	687.0	4781.0	9480.0	5347.0	12388.0	4296.0	1664.0	216.0	0.0	0.0	0.0	0.0	0.0	0.0	669.0	1508.0	922.0	3028.0	11411.0	5356.0	7430.0	1727.0	4456.0	1244.0
Prot3884	Gene3884	6956.5	2239.5	4566.75	6811.0	6820.25	2917.0	381.5	211.0	0.0	0.0	0.0	0.0	0.0	0.0	0.0	0.0	8531.5	7101.75	1937.0	9167.0	1795.75	1871.5	3848.5	868.0	0.0	0.0	0.0	0.0	0.0	0.0	0.0	0.0	10200.5	5664.75	3284.0	8272.5	2806.0	4857.75	899.25	46.0	0.0	0.0	0.0	0.0	0.0	0.0	0.0	0.0
Prot1162	Gene1162	502.0	4639.0	8559.0	7468.0	4755.0	2772.0	2009.0	8.0	75.0	0.0	0.0	0.0	0.0	0.0	0.0	0.0	1249.0	1776.0	2519.0	9150.0	9187.0	9833.0	98.0	519.0	0.0	0.0	0.0	0.0	0.0	0.0	0.0	0.0	3023.0	178.0	12480.0	16144.0	595.0	358.0	1695.0	17.0	0.0	0.0	0.0	0.0	0.0	0.0	0.0	0.0
Prot3822	Gene3822	2762.5	4683.0	5078.25	5618.0	2218.25	2728.75	1155.25	100.0	4.0	0.0	0.0	0.0	0.0	0.0	0.0	0.0	6939.75	1692.5	6741.25	4662.75	3911.5	776.75	1934.5	28.0	0.0	0.0	0.0	0.0	0.0	0.0	0.0	0.0	10797.0	3918.0	7748.75	3133.25	2788.5	408.75	178.5	536.0	87.5	28.5	0.0	0.0	0.0	0.0	0.0	0.0
Prot222	Gene222	1256.0	704.0	4797.0	4562.0	8233.0	5520.0	476.0	334.0	0.0	0.0	0.0	0.0	0.0	0.0	0.0	0.0	368.0	11004.0	7383.0	6074.0	5050.0	5150.0	627.0	982.0	370.0	0.0	0.0	0.0	0.0	0.0	0.0	0.0	850.0	2598.0	4638.0	7843.0	7836.0	5310.0	694.0	18.0	336.0	0.0	0.0	0.0	0.0	0.0	0.0	0.0
Prot2655	Prot2655	665.5	1082.0	1822.5	1547.5	1280.5	10526.0	5724.0	1151.0	1418.5	98.5	68.0	43.5	0.0	0.0	0.0	0.0	8500.5	3963.5	5051.0	242.0	2056.0	5158.0	686.0	1532.5	367.0	403.0	148.5	86.0	0.0	0.0	0.0	0.0	8290.5	2648.0	680.0	5077.0	1461.5	7478.0	2484.0	1962.0	463.5	333.0	275.0	0.0	0.0	0.0	0.0	0.0
Prot3007	Prot3007	0.0	0.0	0.0	0.0	75.75	717.0	705.0	3317.25	8307.75	5067.75	6829.75	3140.0	2791.0	1316.75	885.75	1400.5	0.0	0.0	0.0	0.0	233.25	744.75	408.75	2695.5	4934.0	7632.75	5381.25	1416.75	4633.5	155.5	2230.0	1491.5	0.0	0.0	0.0	0.0	27.0	100.5	502.5	2470.5	6461.25	5825.5	9254.0	1269.25	1817.5	3621.25	3194.0	2344.25
Prot2822	Prot2822	767.75	425.75	1601.0	930.0	101.5	783.75	1672.5	5488.5	2500.5	1978.5	1008.0	2032.5	48.0	0.0	0.0	0.0	1985.25	1546.0	776.5	744.5	917.5	238.5	4235.75	5149.5	2160.0	876.0	404.25	1162.5	165.0	32.25	0.0	0.0	2351.0	301.25	806.25	349.25	404.5	618.75	1438.5	3996.75	4104.75	1418.25	353.25	653.25	681.75	300.0	0.0	0.0
Prot820	Gene820	0.0	0.0	0.0	0.0	0.0	0.0	0.0	0.0	250.0	313.0	658.0	1474.0	1008.0	6060.0	12792.0	4477.0	0.0	0.0	0.0	0.0	0.0	0.0	0.0	0.0	236.0	375.0	466.0	1364.0	3949.0	6549.0	8859.0	1029.0	0.0	0.0	0.0	0.0	0.0	0.0	0.0	0.0	0.0	247.0	3213.0	8009.0	8887.0	7702.0	75.0	3874.0
Prot638	Gene638	0.0	0.0	0.0	0.0	369.0	745.0	66.0	5560.0	7022.0	8988.0	7163.0	5010.0	4284.0	598.0	292.0	0.0	0.0	0.0	0.0	0.0	248.0	330.0	4881.0	4498.0	3971.0	9771.0	2731.0	6129.0	3624.0	860.0	0.0	0.0	0.0	0.0	0.0	0.0	0.0	1298.0	2873.0	4576.0	9755.0	16616.0	1537.0	5786.0	3751.0	1445.0	63.0	0.0
Prot2255	Prot2255	9099.0	3783.0	1247.25	103.5	664.5	684.25	287.0	660.5	177.75	28.25	54.25	156.5	0.0	0.0	0.0	0.0	13989.75	1140.0	2952.0	1643.0	1559.5	197.75	1150.75	911.75	2040.0	1107.5	627.0	260.75	177.0	0.0	0.0	0.0	21547.5	10077.75	140.25	1252.5	386.5	278.5	545.75	1013.25	204.75	618.75	438.5	46.25	308.25	0.0	0.0	0.0
Prot2296	Prot2296	6249.0	920.5	3759.0	751.0	1112.0	128.5	31.0	258.5	726.5	3238.0	2556.0	1362.5	5465.5	983.5	1862.5	871.0	13184.5	3544.0	1083.5	3835.0	879.5	40.0	16.5	314.0	2711.0	198.0	6579.5	3308.0	852.0	4191.0	263.5	142.0	5600.0	2752.5	1824.5	2921.0	1797.0	608.0	53.5	75.0	500.0	1478.5	1771.0	2531.0	217.5	3641.0	811.5	152.5
Prot1016	Gene1016																	19857.0	2231.0	8459.0	1443.0	1632.0	5.0	155.0	0.0	0.0	0.0	0.0	0.0	0.0	0.0	0.0	0.0	21369.0	4561.0	16481.0	2289.0	709.0	1546.0	204.0	0.0	0.0	0.0	0.0	0.0	0.0	0.0	0.0	0.0
Prot803	Gene803	0.0	0.0	0.0	0.0	0.0	0.0	0.0	0.0	0.0	191.0	329.0	4596.0	1037.0	12545.0	6612.0	3488.0	0.0	0.0	0.0	0.0	0.0	0.0	0.0	0.0	0.0	230.0	1068.0	5208.0	7672.0	12136.0	8123.0	2717.0	0.0	0.0	0.0	0.0	0.0	0.0	0.0	0.0	0.0	57.0	142.0	3191.0	384.0	12125.0	3199.0	7434.0
Prot1706	Gene1706	0.0	0.0	0.0	0.0	0.0	1736.0	215.0	900.0	6017.0	3395.0	2542.0	3345.0	1289.0	483.0	0.0	0.0	0.0	0.0	0.0	0.0	0.0	165.0	1097.0	6003.0	10551.0	5214.0	5094.0	5617.0	1051.0	934.0	342.0	163.0	0.0	0.0	0.0	207.0	216.0	156.0	1294.0	4115.0	1227.0	4076.0	1972.0	9917.0	1646.0	274.0	0.0	0.0
Prot156	Gene156	15440.0	669.0	3993.0	4802.0	4350.0	117.0	118.0	0.0	0.0	0.0	0.0	0.0	0.0	0.0	0.0	0.0	15299.0	1781.0	2355.0	238.0	236.0	817.0	0.0	0.0	0.0	0.0	0.0	0.0	0.0	0.0	0.0	0.0	7102.0	2747.0	2680.0	4910.0	1367.0	1422.0	200.0	220.0	0.0	0.0	0.0	0.0	0.0	0.0	0.0	0.0
Prot1042	Gene1042	7383.0	2964.0	5159.0	8077.0	3263.0	57.0	0.0	81.0	0.0	0.0	0.0	0.0	0.0	0.0	0.0	0.0	1853.0	14613.0	8003.0	93.0	918.0	214.0	205.0	0.0	0.0	0.0	0.0	0.0	0.0	0.0	0.0	0.0	16207.0	1867.0	5617.0	2579.0	41.0	648.0	0.0	102.0	0.0	0.0	0.0	0.0	0.0	0.0	0.0	0.0
Prot920	Gene920	34704.0	6508.0	3206.0	175.0	663.0	0.0	0.0	0.0	0.0	0.0	0.0	0.0	0.0	0.0	0.0	0.0	10537.0	958.0	2309.0	1152.0	163.0	65.0	0.0	0.0	0.0	0.0	0.0	0.0	0.0	0.0	0.0	0.0	36292.0	6041.0	794.0	478.0	1147.0	38.0	0.0	0.0	0.0	0.0	0.0	0.0	0.0	0.0	0.0	0.0
Prot453	Gene453	0.0	0.0	0.0	85.0	360.0	1398.0	2589.0	475.0	3699.0	8148.0	2861.0	3088.0	124.0	0.0	0.0	38.0	0.0	0.0	0.0	0.0	40.0	2086.0	2713.0	5547.0	6829.0	3363.0	5818.0	1584.0	498.0	0.0	0.0	0.0	0.0	0.0	0.0	0.0	320.0	1490.0	3972.0	5471.0	9677.0	3148.0	1302.0	775.0	88.0	145.0	223.0	0.0
Prot3623	Prot3623
Prot966	Gene966	847.0	4452.0	6586.0	455.0	318.0	129.0	0.0	0.0	0.0	0.0	0.0	0.0	0.0	0.0	0.0	0.0																	29918.0	8688.0	6738.0	2844.0	1151.0	64.0	0.0	0.0	0.0	0.0	0.0	0.0	0.0	0.0	0.0	0.0
Prot437	Gene437	0.0	0.0	0.0	0.0	1092.0	78.0	4987.0	2193.0	10451.0	3128.0	1907.0	614.0	199.0	0.0	0.0	0.0	0.0	0.0	0.0	148.0	204.0	946.0	3144.0	9492.0	6210.0	8404.0	7090.0	1411.0	580.0	251.0	0.0	0.0	0.0	0.0	0.0	82.0	0.0	1234.0	623.0	893.0	12827.0	763.0	4070.0	1296.0	914.0	0.0	199.0	0.0
Prot3694	Gene3694	5079.5	5009.0	4936.25	3143.75	388.25	1956.5	2216.25	780.75	1343.5	1460.5	546.5	173.25	62.0	39.5	0.0	0.0	8434.5	7367.75	4226.5	3619.75	1472.25	1787.5	1030.25	1211.5	2237.25	2468.0	1048.75	45.75	230.25	0.0	0.0	0.0	8477.5	5835.75	4215.5	1480.5	912.5	973.5	1017.25	1884.75	3490.25	2189.5	639.25	129.0	21.0	0.0	0.0	0.0
Prot2637	Prot2637	350.25	4827.75	3504.0	11475.75	991.5	120.75	392.25	236.25	374.25	379.25	466.0	648.5	1754.5	760.25	120.75	170.75	4272.75	1645.5	4206.0	1435.5	8071.5	3261.75	998.0	612.0	722.0	840.25	3504.0	1105.5	1251.5	580.5	429.0	245.5	1102.5	3085.5	6635.25	9525.75	5731.5	4782.75	4771.5	201.75	1458.75	418.25	2118.5	1974.75	1722.5	458.75	388.75	612.0
Prot230	Gene230	2734.0	2621.0	581.0	19578.0	12545.0	2392.0	3961.0	445.0	471.0	0.0	0.0	0.0	0.0	0.0	0.0	0.0	1789.0	4097.0	4955.0	4538.0	8224.0	8236.0	778.0	464.0	0.0	0.0	0.0	0.0	0.0	0.0	0.0	0.0	970.0	7135.0	13236.0	13769.0	6315.0	3503.0	213.0	266.0	0.0	0.0	0.0	0.0	0.0	0.0	0.0	0.0
Prot3255	Prot3255	3722.5	1880.0	1836.0	76.5	56.25	0.0	0.0	555.0	211.5	2038.5	7731.75	11534.25	2658.0	3290.25	961.5	156.75	586.25	1419.5	268.0	39.0	230.0	69.75	0.0	454.5	230.25	6323.25	405.0	2387.25	686.25	3915.0	1068.75	357.75
Prot3969	Gene3969	2413.0	1816.75	969.75	1546.75	1028.75	2554.0	2548.75	4530.75	5901.75	597.75	602.75	478.5	316.5	0.0	0.0	0.0	2946.0	1318.25	901.0	1634.25	450.25	859.5	2670.0	2740.0	1837.75	3050.0	1650.5	904.5	57.5	190.5	0.0	0.0	932.75	598.5	2906.0	1335.0	2677.75	1659.75	887.5	3589.25	1407.5	2156.5	2679.5	553.5	51.5	0.0	0.0	0.0
Prot1050	Gene1050	10412.0	1052.0	9162.0	3583.0	1203.0	723.0	30.0	0.0	0.0	0.0	0.0	0.0	0.0	0.0	0.0	0.0	12212.0	8806.0	1008.0	986.0	785.0	31.0	0.0	0.0	0.0	0.0	0.0	0.0	0.0	0.0	0.0	0.0	16344.0	1097.0	5911.0	2505.0	3835.0	909.0	93.0	58.0	0.0	0.0	0.0	0.0	0.0	0.0	0.0	0.0
Prot4086	Gene4086	0.0	0.0	0.0	19.75	197.0	418.25	1263.5	2078.0	2897.25	4035.25	5959.75	10589.5	2124.5	1276.25	968.25	499.0	0.0	0.0	0.0	0.0	22.0	413.5	3646.5	2134.5	4219.5	8026.75	8680.75	7814.0	6014.0	2150.0	529.25	710.0	0.0	0.0	0.0	83.75	146.0	314.5	730.75	5733.75	5564.5	7077.75	9609.25	7308.25	3300.5	1066.25	223.0	406.5
Prot211	Gene211	2380.0	10260.0	9524.0	9189.0	8613.0	3780.0	1080.0	371.0	0.0	0.0	0.0	0.0	0.0	0.0	0.0	0.0	1508.0	2328.0	5474.0	2912.0	12195.0	3373.0	212.0	492.0	0.0	0.0	0.0	0.0	0.0	0.0	0.0	0.0	4443.0	8430.0	3768.0	14436.0	9792.0	1751.0	2601.0	681.0	384.0	0.0	0.0	0.0	0.0	0.0	0.0	0.0
Prot435	Gene435	0.0	0.0	144.0	55.0	305.0	395.0	3195.0	573.0	15775.0	215.0	1312.0	2165.0	143.0	173.0	0.0	0.0	0.0	0.0	0.0	299.0	23.0	2120.0	2001.0	1733.0	6052.0	4148.0	3108.0	4047.0	14.0	0.0	81.0	0.0	0.0	0.0	0.0	80.0	1206.0	1674.0	3755.0	647.0	5856.0	2086.0	457.0	1255.0	888.0	40.0	0.0	0.0
Prot962	Gene962	16452.0	5618.0	1257.0	2815.0	222.0	19.0	0.0	0.0	0.0	0.0	0.0	0.0	0.0	0.0	0.0	0.0	28364.0	778.0	3368.0	1166.0	49.0	0.0	0.0	0.0	0.0	0.0	0.0	0.0	0.0	0.0	0.0	0.0	10686.0	3081.0	4226.0	302.0	1893.0	105.0	0.0	0.0	0.0	0.0	0.0	0.0	0.0	0.0	0.0	0.0
Prot1225	Gene1225	310.0	4460.0	12336.0	9809.0	15453.0	6998.0	3598.0	108.0	124.0	0.0	0.0	0.0	0.0	0.0	0.0	0.0	1648.0	2466.0	4690.0	8149.0	10308.0	6916.0	51.0	334.0	828.0	0.0	0.0	0.0	0.0	0.0	0.0	0.0	1388.0	4265.0	83.0	5472.0	6833.0	5577.0	1858.0	372.0	0.0	0.0	0.0	0.0	0.0	0.0	0.0	0.0
Prot665	Gene665	0.0	0.0	0.0	0.0	0.0	405.0	473.0	107.0	211.0	3356.0	10498.0	10621.0	3923.0	4581.0	2996.0	287.0	0.0	0.0	0.0	0.0	0.0	26.0	0.0	200.0	2813.0	1904.0	1939.0	7932.0	2123.0	1573.0	912.0	838.0	0.0	0.0	0.0	0.0	0.0	0.0	0.0	506.0	566.0	4828.0	3999.0	5342.0	8331.0	2040.0	997.0	82.0
Prot2013	Gene2013	0.0	0.0	0.0	0.0	0.0	0.0	0.0	0.0	0.0	0.0	606.0	7229.0	5673.0	7311.0	14868.0	7982.0	0.0	0.0	0.0	0.0	0.0	0.0	0.0	0.0	0.0	561.0	98.0	5712.0	2360.0	4491.0	14660.0	6986.0	0.0	0.0	0.0	0.0	0.0	0.0	0.0	0.0	155.0	218.0	1054.0	9956.0	2241.0	2329.0	11660.0	789.0
Prot1642	Gene1642																	0.0	0.0	0.0	0.0	478.0	1664.0	658.0	2192.0	1289.0	17994.0	6338.0	4235.0	1359.0	192.0	329.0	0.0	0.0	0.0	0.0	0.0	0.0	354.0	926.0	3326.0	9271.0	357.0	12909.0	324.0	82.0	633.0	0.0	0.0
Prot2771	Prot2771																	554.5	3012.5	4808.0	4604.0	1361.5	456.0	8479.0	1073.5	1944.5	800.0	48.5	0.0	0.0	0.0	0.0	0.0	2731.5	1089.0	4562.5	6112.0	4449.0	4975.5	3597.5	2278.5	2169.0	723.5	0.0	0.0	0.0	0.0	0.0	0.0
Prot2121	Prot2121	17051.5	2029.5	1138.5	847.5	120.0	273.0	3458.5	1349.0	977.0	4404.0	1108.0	186.5	50.5	0.0	0.0	0.0	3697.0	849.5	3634.0	423.5	965.0	470.0	2004.5	4831.5	4360.5	6570.0	16.0	498.5	153.0	0.0	0.0	0.0	1496.5	3558.0	345.0	2233.0	825.5	30.5	3818.0	3739.0	2705.0	2681.5	1206.5	726.5	205.5	0.0	0.0	0.0
Prot1434	Gene1434	308.0	814.0	2441.0	1168.0	6480.0	5373.0	4981.0	4045.0	3629.0	1004.0	384.0	638.0	0.0	0.0	0.0	0.0	106.0	836.0	1091.0	6622.0	826.0	12644.0	8329.0	14105.0	2270.0	1696.0	182.0	290.0	338.0	0.0	0.0	0.0	534.0	855.0	3669.0	1122.0	9248.0	9581.0	5943.0	1195.0	2511.0	1314.0	1447.0	0.0	0.0	0.0	0.0	0.0
Prot137	Gene137	16245.0	63.0	7242.0	3735.0	1218.0	41.0	10.0	167.0	0.0	0.0	0.0	0.0	0.0	0.0	0.0	0.0	5413.0	15726.0	53.0	2847.0	3062.0	218.0	82.0	579.0	0.0	0.0	0.0	0.0	0.0	0.0	0.0	0.0	14205.0	12227.0	8936.0	2681.0	159.0	196.0	244.0	0.0	0.0	0.0	0.0	0.0	0.0	0.0	0.0	0.0
Prot2386	Prot2386	11597.5	2033.0	3493.5	416.0	661.0	145.5	308.0	0.0	0.0	0.0	0.0	0.0	0.0	0.0	0.0	0.0	18236.5	4177.5	4820.5	2828.0	1691.0	272.0	45.0	0.0	0.0	0.0	0.0	0.0	0.0	0.0	0.0	0.0
Prot3369	Prot3369	2844.0	3876.0	6958.0	3537.0	80.0	127.5	0.0	76.0	542.0	2671.5	5876.0	7256.0	1828.5	2061.5	1077.0	26.0	555.5	3474.5	4160.0	3862.5	868.5	91.0	230.5	33.0	574.5	3580.5	2411.5	5203.5	7293.0	617.0	411.0	44.0	3860.0	5326.5	105.0	3614.5	602.0	28.0	157.0	541.0	329.5	1425.5	10309.0	4865.5	7094.5	1897.5	2292.5	263.0
Prot1215	Gene1215	5009.0	11571.0	15268.0	7734.0	9850.0	4648.0	2282.0	1050.0	0.0	0.0	0.0	0.0	0.0	0.0	0.0	0.0	2350.0	10773.0	12372.0	1264.0	7785.0	5320.0	1425.0	230.0	244.0	0.0	0.0	0.0	0.0	0.0	0.0	0.0	6295.0	8384.0	12834.0	7504.0	11834.0	3516.0	1971.0	121.0	0.0	0.0	0.0	0.0	0.0	0.0	0.0	0.0
Prot2305	Prot2305	6144.0	10320.75	4575.0	2957.25	423.25	1516.5	63.0	1255.75	209.25	2891.25	500.5	303.0	116.75	0.0	0.0	0.0	17925.0	5556.0	4032.0	2921.25	2870.75	17.25	492.0	2421.25	1712.5	1423.75	683.0	260.0	112.0	8.25	0.0	0.0	4604.25	340.5	4191.0	1813.75	1784.25	2225.25	227.75	222.0	961.0	623.25	1551.25	185.0	65.75	0.0	23.0	0.0
Prot1086	Gene1086	278.0	1969.0	2288.0	5232.0	866.0	123.0	10.0	160.0	0.0	0.0	0.0	0.0	0.0	0.0	0.0	0.0	951.0	3329.0	2828.0	2457.0	599.0	1714.0	115.0	0.0	0.0	0.0	0.0	0.0	0.0	0.0	0.0	0.0	20301.0	8520.0	4516.0	5161.0	618.0	440.0	4.0	0.0	0.0	0.0	0.0	0.0	0.0	0.0	0.0	0.0
Prot1045	Gene1045	24402.0	585.0	4876.0	6571.0	1484.0	296.0	104.0	150.0	0.0	0.0	0.0	0.0	0.0	0.0	0.0	0.0	20403.0	4950.0	2856.0	1839.0	916.0	538.0	146.0	0.0	0.0	0.0	0.0	0.0	0.0	0.0	0.0	0.0	5521.0	10872.0	194.0	7366.0	3975.0	1072.0	248.0	125.0	0.0	0.0	0.0	0.0	0.0	0.0	0.0	0.0
Prot484	Gene484	0.0	0.0	0.0	188.0	470.0	2424.0	6026.0	14311.0	1214.0	7532.0	1117.0	3007.0	710.0	0.0	0.0	0.0	0.0	0.0	0.0	15.0	186.0	3996.0	4166.0	2347.0	1358.0	8151.0	4204.0	1899.0	72.0	199.0	0.0	0.0	0.0	0.0	0.0	0.0	190.0	654.0	1319.0	13167.0	9225.0	8329.0	2874.0	1053.0	36.0	0.0	0.0	0.0
Prot3756	Gene3756	3888.75	5389.25	3140.5	4666.75	1396.25	3214.0	2293.0	2175.0	2859.25	3635.5	1354.0	942.25	295.25	160.25	0.0	0.0	6493.25	1841.5	2093.5	3191.75	3223.0	1943.75	3967.5	2137.25	1906.25	3391.0	2591.5	2299.0	338.5	9.25	0.0	0.0	1639.5	1948.5	1495.75	3676.25	1610.5	2850.75	3512.0	1394.25	1987.0	2273.0	2195.25	1076.5	444.5	480.0	0.0	0.0
Prot3709	Gene3709	4502.0	125.5	592.0	1727.5	760.75	331.0	541.0	1703.5	1192.0	1389.5	680.25	3052.0	1280.0	1167.75	359.25	198.0	25460.5	1861.0	2194.5	475.25	143.25	223.25	783.5	1164.25	4046.25	1317.25	3005.0	1709.5	1821.75	656.25	550.5	1.25	1933.0	1350.0	2020.5	1376.5	107.75	651.0	1295.25	793.25	2064.75	2469.5	3430.75	1663.25	2489.5	700.75	559.25	33.5
Prot1108	Gene1108	5602.0	13667.0	9998.0	6891.0	6292.0	146.0	0.0	0.0	0.0	0.0	0.0	0.0	0.0	0.0	0.0	0.0	7051.0	5328.0	280.0	5348.0	1671.0	1128.0	0.0	119.0	0.0	0.0	0.0	0.0	0.0	0.0	0.0	0.0	13606.0	182.0	1656.0	1107.0	36.0	368.0	203.0	0.0	0.0	0.0	0.0	0.0	0.0	0.0	0.0	0.0
Prot1999	Gene1999	8207.0	3676.0	3326.0	2432.0	2687.0	433.0	103.0	0.0	0.0	0.0	0.0	0.0	0.0	0.0	0.0	0.0	14777.0	14957.0	151.0	1506.0	1940.0	1147.0	65.0	304.0	0.0	0.0	0.0	0.0	0.0	0.0	0.0	0.0	10547.0	5195.0	5635.0	9764.0	682.0	133.0	0.0	0.0	0.0	0.0	0.0	0.0	0.0	0.0	0.0	0.0
Prot3810	Gene3810	2362.5	1395.0	4708.25	1370.0	1083.5	168.0	48.0	0.0	0.0	28.0	572.0	1110.25	1525.0	2628.75	820.0	1717.0	15592.0	4331.75	1842.0	3524.75	1442.5	569.0	0.0	0.0	0.0	49.75	310.25	1961.25	513.75	2310.0	1698.75	45.5	11457.0	5118.0	4066.0	2394.25	1067.75	124.5	65.5	0.0	37.5	21.75	795.5	1066.5	2626.75	472.75	810.25	443.75
Prot1971	Gene1971	0.0	0.0	0.0	0.0	0.0	0.0	0.0	0.0	80.0	28.0	245.0	1449.0	3866.0	9921.0	18323.0	10140.0	0.0	0.0	0.0	0.0	0.0	0.0	0.0	0.0	153.0	58.0	1941.0	3297.0	5378.0	3434.0	5746.0	4687.0	0.0	0.0	0.0	0.0	0.0	0.0	0.0	0.0	0.0	0.0	523.0	3880.0	1997.0	17594.0	10398.0	10202.0
Prot393	Gene393	17.0	570.0	3521.0	5107.0	2084.0	7166.0	1166.0	2195.0	873.0	1160.0	340.0	0.0	0.0	0.0	0.0	0.0	769.0	707.0	914.0	4506.0	11783.0	10218.0	6872.0	4083.0	1638.0	1223.0	556.0	0.0	262.0	0.0	0.0	0.0	1165.0	199.0	2367.0	1996.0	4298.0	6227.0	861.0	2516.0	2037.0	1690.0	108.0	0.0	0.0	0.0	0.0	0.0
Prot2183	Prot2183	13125.75	1747.5	3932.25	583.5	625.5	165.75	68.25	136.25	286.25	619.0	2446.25	767.5	4803.75	1008.25	245.5	40.25	3401.25	97.5	3841.5	639.75	887.25	738.75	141.75	425.25	122.0	1230.75	372.0	1759.0	3855.0	2020.0	907.0	512.25	4521.75	2644.5	966.0	675.0	185.25	249.75	60.25	138.75	236.25	902.25	1041.25	813.5	4339.25	553.25	583.0	42.75
Prot2792	Prot2792	23.0	1353.0	1128.0	5590.5	1146.0	2277.0	1814.5	3825.0	2559.0	351.5	1235.5	1682.0	6348.5	1909.5	144.0	2182.0	22.0	497.5	398.0	476.5	3872.5	1286.0	2360.0	1298.5	359.0	747.5	129.0	2964.5	6327.0	1765.5	5705.5	4832.0	142.0	420.5	401.5	98.0	3313.0	5894.5	1646.5	1084.5	406.5	248.0	974.5	1669.0	3004.0	836.0	4011.5	1815.5
Prot2983	Prot2983	0.0	0.0	0.0	39.5	44.5	95.0	1150.0	2498.0	5426.5	6276.5	6490.5	9110.5	7692.5	1940.5	391.0	187.5	0.0	0.0	0.0	124.5	39.5	994.0	1152.5	3792.5	5025.5	4658.5	3486.5	8228.5	5202.0	3741.0	1288.5	363.0	0.0	0.0	0.0	0.0	48.0	281.5	2291.5	3207.0	2412.0	1504.0	3860.5	4682.5	4171.0	1510.5	342.0	144.5
Prot2089	Prot2089	21400.5	1675.0	911.5	2274.5	2222.0	463.5	88.5	0.0	0.0	0.0	0.0	0.0	0.0	0.0	0.0	0.0	4819.5	3674.0	3919.5	1354.5	826.5	219.0	65.0	0.0	0.0	0.0	0.0	0.0	0.0	0.0	0.0	0.0	12799.5	2972.5	5637.5	3048.5	2755.5	1088.0	209.5	220.5	0.0	0.0	0.0	0.0	0.0	0.0	0.0	0.0
Prot1969	Gene1969	0.0	0.0	0.0	0.0	0.0	0.0	0.0	0.0	263.0	576.0	422.0	7168.0	7640.0	3440.0	6189.0	8039.0	0.0	0.0	0.0	0.0	0.0	0.0	0.0	0.0	0.0	102.0	965.0	2178.0	2307.0	3593.0	11370.0	7505.0	0.0	0.0	0.0	0.0	0.0	0.0	0.0	0.0	88.0	1278.0	554.0	3110.0	8559.0	5349.0	6834.0	5914.0
Prot622	Gene622	0.0	0.0	0.0	0.0	110.0	0.0	2274.0	3869.0	19456.0	19298.0	8707.0	2767.0	1260.0	372.0	15.0	0.0	0.0	0.0	0.0	0.0	0.0	322.0	136.0	7442.0	6888.0	8931.0	6531.0	2521.0	4111.0	1191.0	0.0	0.0	0.0	0.0	0.0	0.0	0.0	180.0	858.0	12848.0	17940.0	12876.0	5641.0	4686.0	1907.0	402.0	782.0	0.0
Prot1592	Gene1592	8382.0	4008.0	1605.0	177.0	770.0	214.0	0.0	0.0	0.0	0.0	0.0	0.0	0.0	0.0	0.0	0.0	3369.0	10422.0	1778.0	907.0	425.0	153.0	0.0	0.0	0.0	0.0	0.0	0.0	0.0	0.0	0.0	0.0	16477.0	4300.0	2987.0	850.0	541.0	117.0	0.0	0.0	0.0	0.0	0.0	0.0	0.0	0.0	0.0	0.0
Prot3063	Prot3063																	0.0	0.0	0.0	0.0	771.25	545.0	2782.25	2860.5	3987.5	4339.0	13627.75	434.0	2109.0	177.75	0.0	0.0
Prot2047	Prot2047	13953.75	648.75	424.5	1456.5	366.0	0.0	0.0	160.5	97.5	1708.0	569.25	3777.75	2391.5	552.25	399.25	113.75	10917.0	2987.25	2727.0	52.5	195.0	70.5	0.0	217.5	553.75	382.25	728.5	1005.5	1642.75	1778.75	78.0	94.5	2044.5	1077.75	3525.75	118.5	0.0	230.25	157.0	143.75	302.25	75.75	1884.5	5974.75	4222.5	721.75	696.0	108.5
Prot4027	Gene4027	4215.0	2924.5	2989.0	3876.0	3534.0	5181.75	2801.25	2471.0	1898.25	2079.25	2601.0	1104.75	156.75	0.0	79.75	0.0																	9474.75	7422.75	1609.0	1691.5	3570.0	4720.5	2691.5	1337.5	2890.5	4544.5	2197.0	1260.75	882.0	181.5	3.0	0.0
Prot4125	Gene4125	35.0	95.25	1038.5	679.5	2409.75	4054.75	2619.0	1755.5	628.0	1367.0	1365.5	1205.0	3364.5	6862.0	1838.5	953.5	65.75	65.25	1005.0	1219.0	2253.0	3333.0	3827.75	1686.5	893.5	2262.5	994.5	3199.0	2524.5	9008.75	5365.0	5395.0	78.75	497.5	437.75	468.75	1973.5	3936.25	4410.25	1607.25	857.25	246.0	749.5	1818.25	6670.5	5772.0	3535.0	1958.0
Prot2935	Prot2935	0.0	95.25	0.0	0.0	12.0	782.25	3435.25	4411.0	454.75	4854.5	4772.25	3902.25	1188.0	1621.25	209.0	201.75	0.0	0.0	0.0	216.75	126.0	1041.0	3213.0	7872.5	3283.0	3396.25	2356.5	5773.0	1282.5	1226.75	1200.0	25.25	0.0	0.0	0.0	0.0	69.75	435.75	3302.75	4342.5	10067.25	4427.25	1248.75	4152.0	1332.5	2000.0	109.75	301.25
Prot3624	Prot3624	33.0	37.5	356.5	426.5	4959.0	2499.5	5718.5	1710.0	1708.0	715.0	552.5	3097.0	5517.5	3475.5	5380.5	1011.0	203.5	57.0	1632.5	3230.5	3251.0	226.0	2432.5	2755.5	1347.5	1132.5	854.5	1447.5	4080.0	5105.5	1954.0	752.0	97.0	56.0	1155.0	3205.5	4796.0	2179.0	6865.0	2321.5	1250.0	301.0	875.0	3730.0	1694.0	4897.0	1470.5	1921.0
Prot4103	Gene4103	565.75	736.25	2327.0	4128.0	4186.75	900.0	3164.5	331.25	481.75	480.0	1185.0	2584.5	4236.0	4206.0	2792.5	3444.5	304.5	1287.25	2402.75	7568.0	2711.5	4471.5	3154.5	2372.75	479.0	244.25	282.5	781.5	2220.5	1758.5	2154.0	1474.5	911.25	846.25	4469.0	235.25	2407.0	1167.75	3403.25	2017.25	1011.0	502.75	413.5	2224.75	6870.5	3891.0	5139.0	3094.0
Prot349	Gene349	27.0	636.0	1122.0	4022.0	4782.0	3296.0	9767.0	1846.0	1496.0	823.0	196.0	0.0	0.0	0.0	0.0	0.0	0.0	522.0	2216.0	9163.0	8640.0	8963.0	14070.0	725.0	3508.0	371.0	172.0	423.0	0.0	0.0	0.0	0.0	88.0	292.0	883.0	4387.0	4612.0	5277.0	3992.0	3786.0	5127.0	1457.0	7.0	181.0	0.0	0.0	0.0	0.0
Prot2556	Prot2556	3025.0	3972.5	5842.5	1721.5	1957.0	8637.0	284.5	3404.5	1022.0	412.0	106.5	0.0	0.0	0.0	0.0	0.0	668.5	2032.5	2124.0	5470.0	651.0	2671.5	5828.5	3037.5	176.0	355.5	54.0	0.0	0.0	0.0	0.0	0.0	2381.0	1368.0	4671.5	3183.0	5997.0	2036.5	4586.0	3758.0	445.5	468.0	0.0	0.0	0.0	0.0	0.0	0.0
Prot512	Gene512	0.0	0.0	0.0	0.0	1609.0	853.0	2514.0	2290.0	11935.0	5569.0	4383.0	171.0	88.0	0.0	0.0	0.0	0.0	0.0	0.0	0.0	1505.0	450.0	3134.0	9205.0	5653.0	4012.0	432.0	600.0	150.0	0.0	0.0	0.0	0.0	0.0	0.0	0.0	1184.0	953.0	2825.0	7790.0	166.0	9278.0	1787.0	866.0	246.0	0.0	0.0	0.0
Prot1688	Gene1688	0.0	0.0	0.0	0.0	388.0	2070.0	2619.0	3655.0	3579.0	17602.0	10935.0	2274.0	2181.0	223.0	0.0	0.0	0.0	0.0	0.0	0.0	0.0	778.0	59.0	9128.0	619.0	5226.0	2608.0	994.0	3248.0	312.0	0.0	0.0	0.0	0.0	0.0	0.0	0.0	608.0	461.0	8134.0	3542.0	8976.0	4427.0	13770.0	2990.0	1316.0	0.0	0.0
Prot1218	Gene1218	15725.0	2431.0	9916.0	3389.0	3.0	459.0	0.0	0.0	328.0	0.0	0.0	0.0	0.0	0.0	0.0	0.0	11365.0	8930.0	7873.0	2008.0	3769.0	116.0	321.0	0.0	0.0	0.0	0.0	0.0	0.0	0.0	0.0	0.0	239.0	13083.0	6218.0	3247.0	675.0	634.0	0.0	0.0	0.0	0.0	0.0	0.0	0.0	0.0	0.0	0.0
Prot3157	Prot3157	0.0	0.0	0.0	0.0	27.75	126.0	31.5	977.25	1779.75	7042.25	4190.0	1373.25	2526.5	3432.75	2276.0	1653.75	0.0	0.0	0.0	0.0	0.0	144.0	423.75	928.5	9490.5	8285.0	11163.25	3132.25	5444.75	3119.0	2220.0	1179.75	0.0	0.0	0.0	0.0	37.5	397.5	1429.5	5635.75	1801.5	11220.25	2274.0	3891.5	1044.75	3849.0	1399.0	2197.25
Prot2333	Prot2333	9770.25	1824.75	2193.0	1758.0	327.0	267.75	293.0	189.75	176.5	984.75	2165.25	2348.75	1743.75	1060.5	460.25	64.5	19956.0	8165.25	2774.25	1923.0	1531.5	66.0	32.25	501.75	629.25	890.25	1245.75	2248.5	798.25	1742.0	942.25	236.0	1175.25	5247.0	2412.75	834.0	998.25	349.5	0.0	198.75	709.5	2381.75	4238.75	3758.0	3162.75	445.0	417.25	270.5
Prot321	Gene321	468.0	2100.0	4468.0	3633.0	8575.0	11343.0	4484.0	11443.0	1101.0	2413.0	445.0	0.0	189.0	0.0	0.0	0.0	0.0	338.0	2577.0	3044.0	1893.0	950.0	11017.0	4142.0	746.0	192.0	1153.0	0.0	0.0	0.0	0.0	0.0	401.0	536.0	4500.0	3056.0	13571.0	3666.0	2036.0	5973.0	335.0	992.0	0.0	288.0	0.0	0.0	0.0	0.0
Prot2825	Prot2825	838.5	1424.0	4104.75	3482.75	1374.5	2421.25	5689.0	8818.0	2154.0	818.25	404.25	1471.5	69.0	70.5	0.0	0.0	427.5	1209.0	3066.75	3204.5	1360.75	828.5	3672.5	3360.0	7617.0	9657.75	2183.25	1551.0	234.0	93.0	0.0	0.0	316.75	962.0	2482.75	3658.75	1670.5	5447.0	4107.25	4935.75	2506.5	6878.25	802.5	931.5	258.75	209.25	0.0	0.0
Prot67	Gene67	3879.0	410.0	2196.0	3599.0	2279.0	108.0	0.0	0.0	0.0	0.0	0.0	0.0	0.0	0.0	0.0	0.0	22441.0	3429.0	5612.0	319.0	76.0	1072.0	109.0	0.0	0.0	0.0	0.0	0.0	0.0	0.0	0.0	0.0	17717.0	3904.0	1213.0	2282.0	1675.0	0.0	0.0	0.0	0.0	0.0	0.0	0.0	0.0	0.0	0.0	0.0
Prot3396	Prot3396	157.25	73.75	369.25	281.75	1603.75	86.25	398.75	145.75	2964.75	645.0	5445.75	17865.0	7080.75	2377.5	319.5	231.0	382.5	1531.75	1634.5	681.25	740.75	234.5	204.75	748.0	1058.25	3156.0	4097.25	11917.5	7431.75	3944.25	941.25	218.25
Prot796	Gene796	0.0	0.0	0.0	0.0	0.0	0.0	0.0	0.0	0.0	90.0	1066.0	4093.0	4884.0	1032.0	10068.0	2552.0	0.0	0.0	0.0	0.0	0.0	0.0	0.0	0.0	0.0	0.0	348.0	12546.0	7443.0	2915.0	6906.0	4805.0	0.0	0.0	0.0	0.0	0.0	0.0	0.0	0.0	186.0	175.0	859.0	1627.0	9234.0	4954.0	8139.0	1337.0
Prot1757	Gene1757	0.0	0.0	0.0	0.0	0.0	0.0	0.0	1077.0	1032.0	2577.0	9015.0	11057.0	5209.0	4355.0	333.0	147.0	0.0	0.0	0.0	0.0	0.0	0.0	69.0	454.0	1359.0	9276.0	2147.0	12053.0	4491.0	592.0	362.0	1021.0	0.0	0.0	0.0	0.0	0.0	0.0	427.0	1103.0	1328.0	2245.0	9803.0	6101.0	2597.0	3188.0	790.0	1674.0
Prot2405	Prot2405	19174.0	8277.0	7180.25	3071.25	2037.0	1092.25	2384.25	1414.25	92.75	3.25	187.5	0.0	0.0	0.0	0.0	0.0	4686.25	2509.0	2949.0	6521.0	2848.75	3133.0	2890.0	428.0	3.75	126.5	203.5	0.0	0.0	0.0	0.0	0.0	717.25	3421.0	2836.75	3368.25	5341.25	2916.0	1820.75	1025.25	823.5	212.0	0.0	0.0	0.0	0.0	0.0	0.0
Prot2718	Prot2718	0.0	0.0	0.0	0.0	48.5	241.5	700.5	3335.5	5938.25	8019.75	8264.75	12596.25	4598.0	5943.0	957.75	75.75	0.0	0.0	0.0	40.0	518.0	83.5	832.0	1791.75	4332.75	5083.25	8814.75	9910.25	5032.0	4349.25	174.75	833.25	0.0	0.0	0.0	0.0	45.75	282.25	656.75	3014.0	2352.75	6290.25	9906.5	13493.5	6467.75	4404.75	813.75	650.25
Prot371	Gene371	995.0	659.0	4531.0	4401.0	8498.0	11611.0	7750.0	8921.0	1766.0	1636.0	130.0	0.0	0.0	0.0	0.0	0.0	1593.0	2455.0	1165.0	4914.0	3072.0	10989.0	13812.0	4371.0	1830.0	713.0	0.0	0.0	0.0	0.0	0.0	0.0	0.0	1826.0	3016.0	7599.0	9179.0	7880.0	6565.0	5032.0	2313.0	1307.0	238.0	0.0	0.0	0.0	0.0	0.0
Prot3406	Prot3406	0.0	0.0	0.0	0.0	107.0	193.0	726.25	2049.5	3831.75	3291.5	1195.25	9964.25	12932.25	1819.75	1178.25	487.5	0.0	0.0	24.5	0.0	159.0	291.25	675.25	2491.0	2452.5	5974.75	8129.0	5040.75	6610.0	2582.25	1317.0	975.75	0.0	0.0	0.0	0.0	72.5	539.0	224.75	1810.5	3581.5	6217.0	12895.75	9632.0	5541.5	1649.25	1880.25	248.25
Prot4023	Gene4023	145.5	157.0	1847.5	120.5	2433.25	285.75	3715.75	3340.25	4410.0	1643.0	3277.5	5128.25	738.25	2147.25	1003.25	640.75	41.75	22.75	11.5	694.75	1065.5	4009.5	2506.75	1453.5	4895.0	6209.0	3652.5	1573.75	2911.5	2226.75	2865.75	2515.75	135.75	85.5	1224.75	760.75	1019.0	3102.25	3727.0	6482.5	7462.5	1994.5	6871.75	4418.25	2099.5	1860.0	494.25	620.0
Prot2593	Prot2593	2031.0	3553.5	1887.5	10737.0	883.5	3415.5	787.0	234.5	119.5	94.0	311.0	1222.0	4132.5	7344.5	4732.5	1631.5	650.5	4636.0	1654.5	6142.5	2419.5	242.5	46.5	156.5	0.0	145.5	1138.5	1812.5	2961.0	4941.5	218.5	8026.5	1400.0	1055.0	2553.0	1491.0	2919.0	2928.0	771.0	40.0	96.5	0.0	664.5	1653.0	4643.5	3539.5	1756.0	4621.0
Prot903	Gene903	10396.0	5157.0	2886.0	2495.0	923.0	174.0	17.0	0.0	0.0	0.0	0.0	0.0	0.0	0.0	0.0	0.0	62273.0	5741.0	1343.0	2201.0	311.0	476.0	0.0	0.0	0.0	0.0	0.0	0.0	0.0	0.0	0.0	0.0	28750.0	2348.0	328.0	722.0	226.0	25.0	0.0	0.0	0.0	0.0	0.0	0.0	0.0	0.0	0.0	0.0
Prot3062	Prot3062	2906.0	69.5	4955.0	1247.0	140.0	310.5	1279.5	638.0	498.0	1437.0	1972.0	5410.0	330.0	80.0	8.0	0.0	15484.0	1218.0	3109.5	1497.5	512.0	260.0	505.0	419.5	3461.5	3176.0	3289.5	850.0	832.5	186.0	104.0	0.0	7393.5	3375.5	615.5	3243.0	346.0	175.0	1116.5	830.5	5975.5	7564.0	4849.5	324.5	206.0	173.5	0.0	0.0
Prot104	Gene104	8189.0	2203.0	545.0	915.0	114.0	11.0	0.0	0.0	0.0	0.0	0.0	0.0	0.0	0.0	0.0	0.0	34201.0	4920.0	616.0	2129.0	2039.0	317.0	0.0	0.0	0.0	0.0	0.0	0.0	0.0	0.0	0.0	0.0	3587.0	2080.0	3006.0	3086.0	537.0	6.0	0.0	0.0	0.0	0.0	0.0	0.0	0.0	0.0	0.0	0.0
Prot3492	Prot3492	26637.0	5317.5	2745.0	2475.75	783.0	720.0	29.5	1812.5	1151.75	5638.0	4332.0	553.0	812.25	104.75	6.25	0.0	18015.75	285.75	1164.75	896.25	305.25	442.75	53.25	1016.5	1273.25	835.5	385.0	151.75	779.5	0.5	0.0	0.0	10746.0	6408.75	1653.0	1253.25	395.5	365.0	643.5	2179.5	674.25	1317.25	1531.5	1540.0	602.25	149.5	72.75	0.0
Prot2191	Prot2191	17319.5	857.75	5650.75	2378.5	2823.0	47.75	67.0	77.25	102.75	0.0	0.0	0.0	0.0	0.0	0.0	0.0	8409.25	4668.5	3182.0	3140.25	3283.0	2286.5	216.5	97.75	0.0	0.0	0.0	0.0	0.0	0.0	0.0	0.0	1140.75	4043.0	2481.75	1837.0	1424.75	2688.75	1064.75	13.5	70.75	0.0	0.0	0.0	0.0	0.0	0.0	0.0
Prot848	Gene848	0.0	0.0	0.0	0.0	0.0	0.0	0.0	0.0	0.0	265.0	1496.0	5066.0	2924.0	14558.0	7031.0	4760.0	0.0	0.0	0.0	0.0	0.0	0.0	0.0	0.0	0.0	0.0	1358.0	1064.0	123.0	2102.0	4202.0	5466.0	0.0	0.0	0.0	0.0	0.0	0.0	0.0	0.0	0.0	0.0	643.0	1626.0	5551.0	13869.0	4992.0	9879.0
Prot3173	Prot3173	352.0	775.0	3483.0	148.5	1476.75	573.0	3721.5	2312.0	4307.0	336.0	4774.5	5208.75	956.25	802.5	0.0	28.5	245.75	1214.0	175.0	1535.0	1149.75	1803.5	433.5	7155.0	3926.25	1143.75	6549.0	2034.0	456.0	135.0	0.0	0.0	642.0	281.75	2024.25	2353.5	749.75	701.5	1782.75	3138.0	10071.0	1996.0	938.25	4777.5	1433.25	245.25	0.0	0.0
Prot1009	Gene1009	812.0	4140.0	4871.0	2311.0	3692.0	130.0	320.0	0.0	0.0	0.0	0.0	0.0	0.0	0.0	0.0	0.0	4080.0	9998.0	4247.0	4566.0	1709.0	532.0	195.0	0.0	0.0	0.0	0.0	0.0	0.0	0.0	0.0	0.0	19119.0	7468.0	6466.0	895.0	2345.0	1165.0	88.0	29.0	0.0	0.0	0.0	0.0	0.0	0.0	0.0	0.0
Prot602	Gene602	0.0	0.0	0.0	0.0	542.0	1218.0	1324.0	8980.0	6352.0	12056.0	6821.0	2747.0	2500.0	438.0	17.0	0.0	0.0	0.0	0.0	0.0	0.0	698.0	1425.0	8638.0	4380.0	8664.0	1447.0	3711.0	2746.0	1077.0	0.0	0.0	0.0	0.0	0.0	0.0	65.0	160.0	2629.0	9045.0	3056.0	7855.0	2802.0	2283.0	85.0	216.0	85.0	0.0
Prot337	Gene337	0.0	1767.0	2465.0	10228.0	6699.0	2278.0	986.0	4610.0	1288.0	626.0	287.0	0.0	0.0	0.0	0.0	0.0	47.0	1265.0	8223.0	2135.0	4244.0	3919.0	16393.0	1358.0	3514.0	48.0	247.0	309.0	126.0	0.0	0.0	0.0	0.0	2253.0	2810.0	1746.0	14144.0	9656.0	13458.0	4586.0	2820.0	86.0	307.0	396.0	0.0	0.0	0.0	0.0
Prot3159	Prot3159	0.0	0.0	0.0	0.0	59.5	560.5	2432.0	5319.0	15068.0	10565.0	7497.0	5195.0	2618.0	66.5	124.0	0.0	0.0	0.0	0.0	0.0	49.0	930.5	3952.0	2745.0	7755.0	9253.0	4922.5	2785.0	1228.5	483.5	0.0	0.0	0.0	0.0	0.0	66.0	584.5	1205.5	6883.0	3291.0	6856.5	7587.0	5342.0	2734.0	490.5	226.0	288.5	0.0
Prot3056	Prot3056	17964.0	1433.5	436.5	1774.5	171.5	107.0	0.0	0.0	0.0	190.0	827.5	4270.0	5056.5	9198.5	4439.5	5528.5																	13247.0	1154.0	978.0	1777.5	143.5	0.0	0.0	0.0	0.0	0.0	382.0	150.5	2208.0	1659.5	8506.0	3823.5
Prot3630	Prot3630	1332.5	2958.0	4898.0	2226.0	6745.5	1333.0	406.5	278.5	363.5	271.5	579.0	2524.5	4382.5	2291.0	3977.0	1050.5	1250.0	1237.5	453.0	5538.0	377.0	4377.0	1710.0	133.5	67.5	0.0	640.0	2384.0	3912.5	3305.0	2983.5	6717.0	373.0	4193.0	1749.5	4360.5	3874.0	617.5	233.5	26.0	33.0	291.0	911.5	4309.5	2300.5	7917.5	1458.5	1702.5
Prot2509	Prot2509	2451.75	4311.75	2208.75	2742.75	6990.0	1235.0	1253.5	588.25	3261.75	304.75	1213.0	1243.5	64.5	31.5	54.25	0.0	2415.0	3438.75	7210.5	2322.75	14000.25	2771.0	4000.5	2220.0	1415.5	2459.75	906.75	724.75	26.25	83.0	0.0	0.0	811.5	3003.0	9710.25	1192.5	1940.25	498.75	1641.0	1586.5	3041.5	893.5	2547.25	514.25	539.25	13.25	49.75	0.0
Prot2523	Prot2523	4001.5	4590.5	535.5	2909.5	641.5	675.0	889.0	1336.0	3381.5	5695.0	699.0	1696.5	15.0	58.5	0.0	0.0	12823.0	2289.0	2416.5	1687.0	621.0	1530.5	1614.0	894.0	3684.5	1260.5	1047.5	550.5	30.5	183.5	0.0	0.0	3425.5	3075.5	1922.0	911.0	844.5	808.5	779.5	5908.0	505.5	4613.0	593.5	502.5	455.5	110.0	0.0	0.0
Prot3450	Prot3450	514.5	460.5	399.0	323.0	3522.0	6549.5	1025.0	2030.5	2010.5	4713.5	4719.5	8913.0	5346.5	406.5	835.0	48.0	0.0	218.0	1476.5	485.5	4308.0	3405.5	5154.0	3176.0	849.0	2633.5	6851.0	7829.0	4450.0	1053.5	882.0	308.0	356.0	118.0	727.0	1184.0	1084.5	5807.5	1651.5	2944.0	3865.5	2860.0	5812.0	4865.5	6046.0	2066.5	1237.0	970.0
Prot2782	Prot2782	207.5	567.5	437.0	2160.5	1674.5	1897.0	3225.5	2459.5	2980.5	5137.5	1174.5	6080.5	344.0	2029.5	566.0	145.0	117.0	162.0	1730.0	3883.5	1994.5	2472.0	5988.0	1988.0	1278.0	7266.0	7951.5	4389.5	4700.5	2211.5	332.0	342.0	71.0	662.5	299.5	489.0	3180.5	1480.5	4286.5	1981.5	1976.0	5521.5	4260.5	565.5	3744.5	3324.0	575.5	17.5
Prot3320	Prot3320	0.0	0.0	0.0	0.0	0.0	145.5	0.0	92.0	472.5	1104.5	2466.5	5578.5	7935.5	12102.0	5957.5	1573.5	0.0	0.0	0.0	0.0	0.0	0.0	0.0	197.5	2115.5	4049.5	4405.5	6299.0	7486.5	6618.0	4633.5	4866.5	0.0	0.0	0.0	0.0	0.0	0.0	61.0	386.5	910.5	5113.0	4451.5	1509.0	4678.5	6407.5	927.5	3552.5
Prot1715	Gene1715	0.0	0.0	0.0	0.0	50.0	752.0	3335.0	7431.0	3571.0	4984.0	2698.0	11935.0	3353.0	57.0	160.0	0.0	0.0	0.0	0.0	0.0	0.0	521.0	1010.0	2988.0	4129.0	6554.0	11717.0	6438.0	880.0	183.0	0.0	0.0	0.0	0.0	0.0	0.0	0.0	1430.0	3564.0	2210.0	824.0	1158.0	17063.0	3091.0	821.0	509.0	194.0	0.0
Prot1173	Gene1173	1092.0	2096.0	3915.0	1717.0	6375.0	4201.0	1930.0	1078.0	0.0	0.0	0.0	0.0	0.0	0.0	0.0	0.0	393.0	3748.0	6736.0	6675.0	13866.0	1531.0	3589.0	163.0	0.0	0.0	0.0	0.0	0.0	0.0	0.0	0.0	3300.0	3871.0	66.0	2078.0	4643.0	4698.0	1654.0	270.0	0.0	0.0	0.0	0.0	0.0	0.0	0.0	0.0
Prot3329	Prot3329	0.0	0.0	0.0	0.0	0.0	89.0	672.5	1425.0	2217.0	4812.5	7047.0	5333.0	5836.5	1459.0	907.0	101.5	0.0	0.0	0.0	0.0	125.0	485.5	707.5	1034.5	5780.5	11458.5	4914.5	3076.5	2774.0	1427.5	1175.0	88.5	0.0	0.0	0.0	0.0	47.5	171.0	948.5	3561.5	3103.5	4756.5	3466.0	3429.5	3048.0	770.0	1153.0	126.0
Prot624	Gene624	0.0	0.0	0.0	0.0	231.0	71.0	1906.0	5768.0	2903.0	7388.0	8207.0	11714.0	3094.0	780.0	0.0	0.0	0.0	0.0	0.0	0.0	740.0	677.0	3271.0	5434.0	7403.0	4469.0	3688.0	4630.0	1161.0	220.0	3.0	0.0	0.0	0.0	0.0	0.0	0.0	341.0	2820.0	1129.0	4519.0	8109.0	2196.0	5383.0	1082.0	1242.0	0.0	0.0
Prot317	Gene317	1149.0	77.0	1315.0	3863.0	2813.0	5664.0	9993.0	3258.0	4107.0	1151.0	474.0	0.0	0.0	0.0	0.0	0.0	1528.0	241.0	1203.0	6736.0	3117.0	1307.0	10465.0	6208.0	2005.0	1226.0	0.0	0.0	0.0	0.0	0.0	0.0	0.0	84.0	2914.0	6143.0	6908.0	10544.0	2599.0	2740.0	3648.0	469.0	36.0	0.0	0.0	0.0	0.0	0.0
Prot2277	Prot2277	12149.0	2006.75	8357.0	3064.25	1382.5	447.75	473.5	156.75	0.0	0.0	0.0	0.0	0.0	0.0	0.0	0.0	10427.25	529.0	5712.75	4857.75	4775.5	1306.0	444.75	139.75	0.0	0.0	0.0	0.0	0.0	0.0	0.0	0.0	999.25	8168.0	2245.5	4560.5	2251.5	2225.75	531.5	131.5	60.0	0.0	0.0	0.0	0.0	0.0	0.0	0.0
Prot2127	Prot2127	9945.0	3586.0	1025.5	921.5	412.5	361.0	96.5	796.0	761.0	1836.0	2125.0	3689.5	8425.5	4690.5	383.5	0.0	5323.0	2693.5	850.5	1462.5	241.5	90.5	0.0	576.0	650.5	266.5	2254.0	3196.0	5664.5	539.0	836.0	71.5	13171.0	293.0	843.5	419.5	249.5	0.0	0.0	1306.0	457.5	244.5	7828.5	4301.5	7708.5	1135.5	278.5	271.0
Prot1638	Gene1638	0.0	0.0	0.0	0.0	0.0	123.0	2963.0	8977.0	1414.0	19034.0	6677.0	5063.0	287.0	17.0	274.0	0.0	0.0	0.0	0.0	0.0	212.0	218.0	1401.0	6863.0	12948.0	12055.0	6168.0	441.0	2938.0	728.0	0.0	0.0	0.0	0.0	0.0	0.0	0.0	1220.0	2058.0	4147.0	7611.0	12895.0	11955.0	320.0	5820.0	308.0	0.0	83.0
Prot3935	Gene3935	1191.75	1487.25	331.5	421.75	348.0	62.75	409.5	519.5	3118.0	192.0	899.5	1817.0	138.0	989.25	681.25	2256.5	6643.5	382.75	1305.25	99.25	434.75	145.0	1923.5	3711.0	161.5	3492.75	1124.75	1325.75	1060.0	4445.5	2302.25	1099.5	2680.75	2112.25	155.25	43.25	752.0	1015.75	589.0	2592.0	4081.0	4294.5	3296.0	1528.0	856.0	3256.5	3695.0	1927.75
Prot2205	Prot2205	38686.25	1696.75	1365.0	1815.25	818.25	305.0	74.0	0.0	0.0	0.0	0.0	0.0	0.0	0.0	0.0	0.0	26841.25	3704.0	5282.5	1538.0	1363.75	29.25	36.5	0.0	0.0	0.0	0.0	0.0	0.0	0.0	0.0	0.0	6200.75	7120.25	6498.75	551.0	521.0	107.0	74.75	0.0	0.0	0.0	0.0	0.0	0.0	0.0	0.0	0.0
Prot1409	Gene1409	170.0	458.0	1393.0	2411.0	7149.0	11742.0	6524.0	4608.0	4281.0	555.0	58.0	0.0	0.0	0.0	0.0	0.0	0.0	1023.0	1467.0	7193.0	7916.0	10195.0	4597.0	4983.0	1622.0	1825.0	0.0	106.0	0.0	0.0	0.0	0.0	0.0	416.0	3259.0	2611.0	4459.0	10649.0	5193.0	8799.0	3767.0	1809.0	324.0	0.0	0.0	0.0	0.0	0.0
Prot4089	Gene4089	2859.5	2567.25	3443.0	1129.5	4149.75	1403.75	3080.0	1550.25	1824.75	3402.75	2784.5	4650.0	4405.0	907.0	319.0	430.5	528.75	491.75	1953.5	989.0	1699.5	1505.25	547.75	731.25	763.0	678.5	2801.0	1530.0	2316.0	3548.5	288.5	86.0	5318.25	788.75	2695.25	880.75	1128.0	2131.75	1420.5	1914.5	1793.75	2990.5	3626.0	6078.5	3361.5	1684.0	528.5	56.0
Prot3570	Prot3570	0.0	0.0	0.0	0.0	2.25	139.5	3686.0	6594.0	3954.5	11160.75	2734.75	2382.0	1321.25	345.75	0.0	0.0	0.0	0.0	0.0	8.5	139.0	238.5	3017.75	3986.75	5085.75	5907.25	7841.0	1478.25	1572.0	624.0	738.75	0.0	0.0	0.0	0.0	24.75	349.5	375.5	1753.75	1294.0	7913.25	2485.25	14575.75	5115.25	832.75	212.25	0.0	0.0
Prot2348	Prot2348	5108.0	1199.0	5580.5	4130.5	7360.0	851.5	1478.0	532.0	795.5	78.0	0.0	0.0	0.0	0.0	0.0	0.0	6182.0	1360.0	1193.5	4309.5	2773.0	5435.5	5280.5	1176.0	1689.0	869.0	335.5	0.0	0.0	0.0	0.0	0.0	6690.5	1981.0	5979.5	1494.5	3029.0	5344.0	4287.5	3477.0	1069.0	65.5	76.0	103.5	0.0	0.0	0.0	0.0
Prot3119	Prot3119	0.0	0.0	0.0	0.0	0.0	406.5	1077.0	1906.5	1340.0	12680.75	5966.0	7083.25	1522.75	1918.75	2454.5	2059.0	0.0	0.0	0.0	0.0	0.0	82.5	1389.75	1342.5	2356.5	7338.75	1313.25	4730.0	1463.5	1924.75	864.25	87.25	0.0	0.0	0.0	0.0	0.0	147.75	1956.0	2561.25	9564.0	5169.75	14026.75	5504.75	6960.25	1153.0	1660.25	1590.5
Prot2569	Prot2569	1476.0	5801.25	4610.25	8164.5	5180.25	1992.75	78.0	407.25	106.75	0.0	277.0	800.5	1562.75	1291.75	1553.75	1613.5	2912.25	3426.75	4050.75	3021.75	8935.5	304.5	1233.0	251.25	0.0	128.75	290.0	1039.25	1470.75	1477.25	2296.5	1315.0	2330.25	6965.25	7519.5	5280.75	5925.0	243.75	216.75	195.0	0.0	28.25	373.75	685.0	8.75	1042.75	1227.5	1170.5
Prot3793	Gene3793	3898.5	1291.25	4620.0	1792.5	1466.75	1202.25	1218.5	1328.0	460.25	60.0	168.25	110.5	1636.0	358.0	2169.5	623.75	3839.25	3479.25	3385.75	6822.0	3424.0	2211.5	2890.75	1867.75	313.75	264.75	490.75	1881.25	2188.25	2860.5	1221.75	1831.0	10250.75	2644.75	4295.25	3337.0	3534.75	1841.5	1085.0	385.0	883.5	298.0	462.0	1895.25	94.75	3506.5	1476.25	2403.25
Prot1115	Gene1115	12679.0	7521.0	2158.0	524.0	1128.0	556.0	109.0	0.0	0.0	0.0	0.0	0.0	0.0	0.0	0.0	0.0	14863.0	496.0	11220.0	8047.0	762.0	1453.0	145.0	0.0	0.0	0.0	0.0	0.0	0.0	0.0	0.0	0.0	7862.0	4254.0	10124.0	1806.0	4886.0	50.0	0.0	0.0	0.0	0.0	0.0	0.0	0.0	0.0	0.0	0.0
Prot3032	Prot3032	69.25	17.25	1063.25	89.75	1198.5	4547.75	1426.25	1360.25	7039.5	6623.0	63.0	5781.0	2170.5	398.25	0.0	0.0	69.5	192.5	37.25	558.0	1922.5	3747.0	4348.5	4157.0	4990.25	10900.5	4136.5	48.75	195.0	316.5	0.0	0.0	0.0	204.25	463.25	1878.25	1213.0	2303.0	1089.75	5682.75	5101.75	6176.25	5104.5	5007.0	1158.0	195.75	426.75	0.0
Prot434	Gene434	296.0	539.0	1201.0	2490.0	4947.0	4754.0	3360.0	4332.0	1743.0	1341.0	116.0	0.0	0.0	0.0	0.0	0.0	758.0	1285.0	2265.0	7003.0	1305.0	6840.0	2344.0	2903.0	3618.0	335.0	116.0	112.0	0.0	0.0	0.0	0.0	0.0	430.0	2106.0	4495.0	2457.0	16703.0	3938.0	166.0	4273.0	1374.0	70.0	185.0	0.0	0.0	0.0	0.0
Prot2966	Prot2966	25.0	115.0	2871.5	5848.0	1290.5	6616.5	4718.5	4142.5	6017.0	9863.0	1078.0	601.0	83.0	118.0	0.0	0.0	187.5	485.5	693.5	1417.0	3835.0	1679.0	8728.5	7163.0	2480.5	1630.5	1609.5	238.5	201.0	0.0	26.5	0.0	0.0	438.5	1537.5	190.5	3352.5	5450.0	4023.5	3413.5	2277.0	1050.5	1585.5	469.5	105.0	0.0	0.0	0.0
Prot1055	Gene1055	12913.0	3142.0	7530.0	370.0	1340.0	391.0	238.0	0.0	0.0	0.0	0.0	0.0	0.0	0.0	0.0	0.0	4654.0	6028.0	3480.0	7753.0	554.0	57.0	0.0	0.0	0.0	0.0	0.0	0.0	0.0	0.0	0.0	0.0	5299.0	11009.0	9538.0	1772.0	4242.0	121.0	382.0	82.0	0.0	0.0	0.0	0.0	0.0	0.0	0.0	0.0
Prot2959	Prot2959	0.0	0.0	0.0	267.75	210.75	1929.0	3219.0	4539.0	7140.25	3168.5	7364.75	1764.5	1640.0	454.0	625.0	19.75	0.0	0.0	0.0	3.75	299.25	1095.0	1645.5	4045.0	2589.75	597.0	5292.25	2656.25	1348.75	3490.25	876.75	28.0	0.0	0.0	0.0	34.5	338.25	124.5	789.0	4310.5	3390.25	820.75	4421.0	2823.75	1479.5	692.0	363.0	146.5
Prot3294	Prot3294	0.0	0.0	0.0	0.0	122.5	174.0	471.0	2328.0	1906.5	4765.0	6184.0	2105.0	4700.5	1867.0	1245.0	353.5	0.0	0.0	0.0	0.0	138.5	617.0	535.5	1907.0	5692.5	6522.0	9410.5	7634.5	1879.5	795.0	950.0	71.5	0.0	0.0	0.0	0.0	0.0	11.0	2075.0	2457.5	2129.5	3756.0	7207.0	10959.0	3729.5	4007.5	625.5	498.0
Prot2037	Gene2037	0.0	0.0	0.0	0.0	0.0	0.0	0.0	0.0	0.0	0.0	1411.0	7618.0	10133.0	6986.0	1011.0	2900.0	0.0	0.0	0.0	0.0	0.0	0.0	0.0	0.0	0.0	205.0	4138.0	739.0	11452.0	11477.0	9941.0	10077.0	0.0	0.0	0.0	0.0	0.0	0.0	0.0	0.0	0.0	223.0	3876.0	5094.0	6309.0	13966.0	1017.0	2585.0
Prot828	Gene828																	0.0	0.0	0.0	0.0	0.0	0.0	0.0	0.0	0.0	151.0	563.0	2321.0	4101.0	5982.0	5099.0	5657.0	0.0	0.0	0.0	0.0	0.0	0.0	0.0	0.0	277.0	871.0	3282.0	2842.0	1168.0	7442.0	40.0	247.0
Prot1887	Gene1887	0.0	0.0	0.0	0.0	0.0	0.0	0.0	0.0	102.0	114.0	721.0	8657.0	14996.0	2325.0	3393.0	88.0	0.0	0.0	0.0	0.0	0.0	0.0	0.0	0.0	0.0	0.0	1279.0	3542.0	8491.0	9458.0	1522.0	5846.0	0.0	0.0	0.0	0.0	0.0	0.0	0.0	0.0	0.0	335.0	695.0	4915.0	4721.0	4141.0	10714.0	1499.0
Prot1413	Gene1413	0.0	975.0	1618.0	2917.0	3806.0	12028.0	11954.0	1391.0	164.0	718.0	66.0	0.0	0.0	0.0	0.0	0.0	262.0	292.0	5406.0	6270.0	6471.0	8966.0	12951.0	5693.0	4505.0	627.0	911.0	0.0	0.0	0.0	0.0	0.0	504.0	1052.0	2530.0	7640.0	11649.0	17322.0	10662.0	6690.0	4661.0	1236.0	0.0	428.0	0.0	0.0	0.0	0.0
Prot4122	Gene4122	168.75	105.0	573.25	753.75	2673.5	789.25	4623.75	1310.5	950.75	1799.75	617.5	1354.5	1946.75	1427.5	4583.5	776.0	0.0	202.75	467.75	1780.5	1501.75	237.25	1742.0	1106.5	1519.25	2135.75	1960.5	1959.25	4546.75	2768.0	4470.5	3142.0	103.25	0.0	947.0	132.5	3628.25	1078.5	4267.25	2097.0	4708.0	1937.25	1530.25	1086.0	100.0	1998.25	1654.0	2389.5
Prot1697	Gene1697																	0.0	0.0	0.0	0.0	0.0	112.0	590.0	5150.0	1861.0	11294.0	1606.0	74.0	966.0	20.0	239.0	0.0	0.0	0.0	0.0	0.0	176.0	535.0	3143.0	1761.0	12427.0	15594.0	3253.0	4026.0	3925.0	1267.0	0.0	0.0
Prot3087	Prot3087	241.0	3919.0	1563.0	496.0	1447.0	433.0	1480.5	1852.5	3671.0	2781.5	5878.0	3005.0	520.0	215.5	146.5	0.0	3164.0	2813.5	847.5	1330.5	1180.5	112.5	1232.0	627.5	7675.5	120.5	3409.0	2091.5	971.5	166.0	133.5	0.0
Prot3674	Prot3674	0.0	0.0	0.0	0.0	75.5	652.0	2711.5	624.0	4499.5	2885.0	2391.5	3162.5	1920.0	8475.0	2012.5	2364.0	0.0	0.0	0.0	0.0	159.5	315.5	1077.5	3774.5	2001.0	2415.0	1240.5	4311.5	5020.5	528.0	2188.0	1599.5	0.0	0.0	0.0	0.0	569.5	4.0	2157.5	2677.5	3565.5	1469.5	1357.0	2263.5	3144.0	9100.0	1579.0	104.5
Prot699	Gene699	0.0	0.0	0.0	0.0	0.0	0.0	57.0	180.0	1529.0	4183.0	2397.0	6734.0	12441.0	11311.0	2328.0	446.0	0.0	0.0	0.0	0.0	0.0	0.0	23.0	1001.0	523.0	4044.0	11719.0	11000.0	5477.0	4003.0	3041.0	2297.0	0.0	0.0	0.0	0.0	0.0	0.0	0.0	337.0	381.0	6495.0	7707.0	5590.0	3406.0	5996.0	755.0	417.0
Prot3198	Prot3198	0.0	0.0	0.0	0.0	0.0	538.5	101.5	216.0	2710.5	3268.5	3058.0	3181.5	3740.0	5528.5	4866.0	1329.5	0.0	0.0	0.0	0.0	0.0	383.5	448.0	775.5	3595.0	5519.5	5502.5	4486.0	5022.5	955.5	3709.5	1640.5	0.0	0.0	0.0	0.0	69.0	487.5	301.5	1278.0	6703.0	4435.0	3816.0	3086.0	3178.5	6781.5	1780.0	3145.0
Prot370	Gene370	423.0	848.0	1422.0	1516.0	12007.0	1682.0	15192.0	6650.0	2432.0	1397.0	79.0	0.0	0.0	0.0	0.0	0.0	1087.0	0.0	2741.0	1260.0	11055.0	5084.0	699.0	7834.0	2147.0	630.0	559.0	0.0	0.0	0.0	0.0	0.0	148.0	671.0	507.0	4523.0	7780.0	12548.0	11904.0	10958.0	2924.0	365.0	219.0	0.0	0.0	0.0	0.0	0.0
Prot1772	Gene1772	0.0	0.0	0.0	0.0	0.0	0.0	0.0	137.0	588.0	2292.0	18875.0	4224.0	10530.0	5999.0	4910.0	411.0	0.0	0.0	0.0	0.0	0.0	0.0	382.0	125.0	3374.0	3766.0	3237.0	5911.0	13754.0	6117.0	2194.0	289.0	0.0	0.0	0.0	0.0	0.0	0.0	247.0	346.0	3542.0	5270.0	1552.0	3959.0	11025.0	3105.0	2034.0	1432.0
Prot2253	Prot2253	3493.5	5324.0	961.0	238.5	316.0	52.0	63.5	165.0	2020.0	2116.0	8960.0	2667.0	5511.0	1773.5	1318.0	443.5	3895.0	2165.0	158.0	741.0	35.5	1305.0	19.5	219.0	278.0	1270.5	2777.5	6103.0	3024.0	4658.5	1392.0	653.0	5212.5	1728.5	2205.0	884.5	122.5	6.5	0.0	221.5	1020.0	3444.0	1671.0	8132.0	4998.5	2545.5	659.0	202.5
Prot3941	Gene3941	9573.0	2655.75	1447.75	3515.25	1897.25	1475.75	1969.75	4834.5	3276.0	9464.0	1593.25	717.5	123.5	0.0	0.0	0.0	2766.5	1834.5	1997.25	2023.75	2165.75	3196.75	2913.5	2172.75	1486.5	2852.5	1356.75	1904.75	12.0	0.0	0.0	0.0	6984.75	1403.0	1282.5	1754.75	1741.75	2032.0	2574.5	3053.5	6200.0	3238.5	756.5	354.5	208.5	46.5	0.0	0.0
Prot194	Gene194	19164.0	3740.0	5549.0	598.0	1382.0	129.0	196.0	181.0	0.0	0.0	0.0	0.0	0.0	0.0	0.0	0.0	14756.0	3655.0	7665.0	1814.0	242.0	23.0	0.0	516.0	0.0	0.0	0.0	0.0	0.0	0.0	0.0	0.0	173.0	13891.0	4479.0	5612.0	2901.0	796.0	342.0	142.0	0.0	0.0	0.0	0.0	0.0	0.0	0.0	0.0
Prot2442	Prot2442	8996.0	2097.5	1685.5	1028.0	1207.5	350.5	110.0	183.5	1035.0	2507.0	1873.5	1485.5	1673.0	1012.5	2394.0	56.0	5810.0	912.0	5180.0	612.5	96.5	313.5	100.5	186.5	306.5	1115.5	2728.5	2408.5	5027.5	1138.5	643.0	96.5	1010.5	1257.5	1079.0	1566.0	615.5	171.5	360.5	324.5	226.0	642.5	4452.5	1624.5	4018.0	534.5	763.5	647.0
Prot3616	Prot3616
Prot328	Gene328	571.0	1301.0	357.0	4260.0	12543.0	5862.0	4513.0	2885.0	2608.0	220.0	567.0	0.0	74.0	0.0	0.0	0.0	12.0	521.0	4170.0	2876.0	9570.0	2763.0	6602.0	6768.0	354.0	901.0	681.0	0.0	0.0	0.0	0.0	0.0
Prot3937	Gene3937	216.0	792.75	1637.75	1865.75	1740.0	963.25	2128.0	3559.5	3758.0	2649.0	5319.0	1868.5	2393.0	1351.0	916.75	643.0	242.5	163.5	1031.75	1794.0	3101.0	1278.5	1279.5	875.25	499.5	3290.0	2431.5	1628.0	423.0	3181.75	2523.75	1193.25	710.0	1841.0	3226.5	2025.0	916.25	1649.5	2582.75	3609.75	4099.25	3664.75	877.75	401.25	82.0	2317.0	509.25	2936.0
Prot2206	Prot2206	5440.25	1687.0	4186.5	2965.25	2736.5	1473.0	2242.75	1285.25	456.25	306.5	0.0	0.0	0.0	0.0	0.0	0.0	32510.25	4440.5	766.25	1920.25	3091.0	3202.0	1466.0	456.25	904.5	561.75	0.0	0.0	0.0	0.0	0.0	0.0	48361.25	2624.25	1281.0	1228.75	4207.75	4529.0	2132.25	2621.5	400.5	457.25	0.0	0.0	0.0	0.0	0.0	0.0
Prot1240	Gene1240
Prot3195	Prot3195	7395.0	4183.0	419.0	475.5	236.5	319.0	1482.5	114.5	4806.0	3396.5	5738.5	5150.0	503.0	441.0	0.0	0.0	9742.5	2077.0	603.5	89.0	1089.5	280.5	559.0	2507.0	6569.5	5358.5	842.0	4470.0	634.0	428.5	23.5	0.0	5249.0	2576.5	2395.5	768.5	283.5	252.5	718.5	1195.0	6771.0	5056.0	5344.0	3456.0	229.5	70.5	0.0	15.0
Prot2044	Prot2044	3667.5	993.0	1432.0	490.5	17.0	54.5	79.0	1108.5	1645.5	2374.5	6126.5	2061.5	2160.5	2279.0	152.0	4.5	3698.5	2795.0	1507.5	484.5	198.5	392.0	56.5	297.5	193.0	443.5	5096.5	5705.5	4373.5	3067.0	1590.0	169.0	17265.5	1422.5	720.0	566.0	71.5	123.0	118.0	287.5	1063.0	1718.5	6789.5	11413.0	2743.0	2507.5	1453.0	25.0
Prot486	Gene486	0.0	0.0	0.0	0.0	0.0	60.0	623.0	3485.0	10931.0	2540.0	732.0	448.0	0.0	0.0	0.0	0.0	0.0	0.0	0.0	46.0	2202.0	2959.0	3652.0	3125.0	3186.0	2834.0	229.0	2422.0	442.0	0.0	0.0	0.0	0.0	0.0	0.0	0.0	246.0	1648.0	662.0	353.0	11201.0	5642.0	2561.0	1720.0	468.0	178.0	281.0	0.0
Prot3098	Prot3098	699.0	2468.0	768.75	1075.0	314.5	390.75	1925.25	6076.5	4901.25	4969.5	4539.0	1099.5	610.5	337.5	109.5	0.0																	4553.75	1203.25	1188.75	771.5	464.5	601.0	1315.5	4381.5	6894.0	1413.75	5864.25	2634.75	1901.25	273.0	0.0	0.0
Prot2080	Prot2080	4570.5	3801.5	6501.5	3915.5	4766.5	596.0	490.0	0.0	0.0	116.5	0.0	0.0	0.0	0.0	0.0	0.0	7942.0	2238.5	5581.0	6125.0	2404.0	1447.5	470.0	239.5	0.0	194.5	0.0	0.0	0.0	0.0	0.0	0.0	12590.5	3933.5	6006.5	2317.0	2826.5	2663.5	291.5	26.5	79.5	0.0	0.0	0.0	0.0	0.0	0.0	0.0
Prot2269	Prot2269	11261.5	529.0	1320.5	678.0	427.5	0.0	0.0	0.0	0.0	155.5	967.5	2810.0	2552.5	2263.0	1606.0	1355.5	5632.0	1701.5	1692.0	428.5	320.5	83.0	0.0	0.0	138.5	84.0	141.0	1026.0	3689.0	5001.0	2601.0	803.5	580.0	1805.5	3451.5	356.5	1.5	74.0	59.0	0.0	110.5	36.0	1155.0	2211.0	2392.5	3499.5	1494.0	2961.0
Prot3638	Prot3638	0.0	0.0	0.0	0.0	186.0	97.75	583.5	1324.25	1981.0	1796.0	1534.25	1887.25	6004.5	11259.5	6830.25	855.75	0.0	0.0	0.0	0.0	51.5	98.25	627.0	1369.5	2770.5	1459.75	1429.5	4618.75	364.75	2722.0	2270.25	3295.5	0.0	0.0	0.0	0.0	472.25	620.75	687.5	1598.0	1179.0	237.25	1445.0	3488.0	6668.75	4969.5	4663.5	5881.5
Prot1111	Gene1111	18273.0	7475.0	1535.0	5711.0	2946.0	52.0	0.0	0.0	0.0	0.0	0.0	0.0	0.0	0.0	0.0	0.0	6789.0	2981.0	1924.0	220.0	1186.0	930.0	4.0	0.0	0.0	0.0	0.0	0.0	0.0	0.0	0.0	0.0	18136.0	2963.0	5477.0	780.0	2919.0	307.0	16.0	0.0	0.0	0.0	0.0	0.0	0.0	0.0	0.0	0.0
Prot1768	Gene1768	0.0	0.0	0.0	0.0	0.0	0.0	0.0	312.0	2243.0	1420.0	4717.0	19572.0	10517.0	3263.0	2429.0	1453.0	0.0	0.0	0.0	0.0	0.0	0.0	0.0	1116.0	4288.0	7399.0	5108.0	6462.0	10244.0	2836.0	963.0	280.0	0.0	0.0	0.0	0.0	0.0	0.0	0.0	0.0	1286.0	102.0	13264.0	216.0	7381.0	6886.0	2750.0	522.0
Prot162	Gene162	16968.0	1450.0	4994.0	5418.0	878.0	91.0	8.0	0.0	0.0	0.0	0.0	0.0	0.0	0.0	0.0	0.0	9092.0	517.0	5536.0	4908.0	1199.0	2907.0	922.0	0.0	0.0	0.0	0.0	0.0	0.0	0.0	0.0	0.0	17766.0	10646.0	2495.0	6192.0	3303.0	369.0	0.0	0.0	0.0	0.0	0.0	0.0	0.0	0.0	0.0	0.0
Prot2541	Prot2541	1137.75	47.25	8339.25	5121.0	6917.25	4979.25	1278.75	608.0	1256.5	2238.5	4296.75	750.25	92.25	1266.75	1098.5	0.0	2083.5	593.25	8313.75	4620.0	6644.25	45.75	3300.0	72.75	618.25	356.0	1906.0	2081.25	2273.75	199.75	750.75	15.5	351.75	1198.5	7710.75	6495.75	681.75	5351.25	491.25	610.5	168.75	465.25	2462.0	4079.25	2392.5	183.5	592.75	47.0
Prot3298	Prot3298	0.0	0.0	0.0	0.0	191.5	502.0	789.0	2024.5	4685.5	7280.5	6024.0	6030.0	4329.0	1717.5	696.0	423.5	0.0	0.0	0.0	0.0	219.5	842.5	374.5	1271.5	2995.5	1086.0	8837.0	12471.5	3765.5	2557.0	1067.0	320.5	0.0	0.0	0.0	0.0	0.0	560.0	527.5	1651.5	3844.0	4403.0	6885.5	5197.0	6073.5	3295.0	1420.0	589.5
Prot2905	Prot2905	796.5	1581.5	1373.75	4871.25	1947.25	2701.0	2980.75	1045.25	3308.5	3793.5	3807.75	2860.5	387.0	0.0	0.0	0.0	588.75	181.5	1190.25	3288.0	1152.25	1102.25	1210.0	2536.0	4637.0	6571.5	3363.75	1527.0	42.0	285.0	0.0	0.0	664.25	317.5	1993.0	2110.5	504.0	1466.75	2981.5	2117.5	4323.0	1028.25	2091.75	69.75	529.5	917.25	0.0	0.0
Prot2926	Prot2926	0.0	0.0	0.0	0.0	137.5	1285.0	627.5	3552.5	3034.0	5656.0	4216.5	7818.0	2765.0	1482.5	1409.5	666.5	0.0	0.0	0.0	0.0	2.0	353.0	3289.5	743.0	1790.0	5064.5	2672.0	5871.5	2087.0	2280.0	895.0	564.5	0.0	0.0	0.0	3.0	148.5	352.0	2279.5	773.5	5703.5	4683.0	5547.5	2235.5	1680.5	1067.0	757.0	317.0
Prot853	Gene853	0.0	0.0	0.0	0.0	0.0	0.0	0.0	0.0	361.0	65.0	890.0	7089.0	5865.0	5368.0	12012.0	7918.0	0.0	0.0	0.0	0.0	0.0	0.0	0.0	0.0	566.0	249.0	883.0	494.0	5882.0	8927.0	14779.0	2872.0	0.0	0.0	0.0	0.0	0.0	0.0	0.0	0.0	0.0	668.0	146.0	9644.0	5382.0	781.0	6973.0	4342.0
Prot281	Gene281	2625.0	2368.0	3691.0	8765.0	6861.0	5478.0	459.0	64.0	229.0	0.0	0.0	0.0	0.0	0.0	0.0	0.0	3205.0	552.0	8667.0	4094.0	11507.0	2514.0	668.0	182.0	0.0	0.0	0.0	0.0	0.0	0.0	0.0	0.0	1474.0	3027.0	9258.0	8612.0	1415.0	4007.0	1637.0	145.0	236.0	0.0	0.0	0.0	0.0	0.0	0.0	0.0
Prot3563	Prot3563	0.0	0.0	0.0	0.0	106.5	205.25	992.0	1402.75	842.75	4579.0	1807.0	4873.25	3029.5	7290.25	7626.0	1423.5	0.0	0.0	0.0	0.0	0.0	75.25	739.0	784.25	336.25	852.75	3383.0	7722.25	2365.75	7441.5	8193.0	122.25	0.0	0.0	0.0	0.0	18.25	54.5	281.5	3357.25	816.75	1961.0	2554.0	7728.5	3231.5	8789.5	3618.75	2114.75
Prot1957	Gene1957	0.0	0.0	0.0	0.0	0.0	0.0	0.0	319.0	78.0	195.0	4184.0	2357.0	7894.0	9365.0	5115.0	751.0	0.0	0.0	0.0	0.0	0.0	0.0	0.0	0.0	78.0	389.0	1210.0	3694.0	2129.0	5505.0	6712.0	5199.0	0.0	0.0	0.0	0.0	0.0	0.0	0.0	0.0	97.0	308.0	383.0	4521.0	23996.0	2642.0	5703.0	2393.0
Prot1722	Gene1722	0.0	0.0	0.0	0.0	77.0	218.0	2778.0	11039.0	10152.0	10871.0	1050.0	14.0	1274.0	0.0	0.0	0.0	0.0	0.0	0.0	0.0	136.0	12.0	543.0	6911.0	12138.0	1645.0	8336.0	5870.0	802.0	854.0	55.0	0.0	0.0	0.0	0.0	0.0	145.0	635.0	4126.0	1941.0	12981.0	3347.0	1462.0	4037.0	1789.0	261.0	324.0	0.0
Prot3993	Gene3993	3254.5	3014.25	5710.75	2773.75	743.75	2053.25	1185.75	3609.0	3916.25	2790.0	398.5	1214.5	290.5	0.0	0.0	0.0	3536.0	3575.75	1717.5	2567.25	837.75	1471.75	3430.5	1304.75	959.5	2815.0	26.0	857.5	45.0	0.0	0.0	0.0	2547.75	2668.5	1618.25	2264.75	3616.25	885.0	3651.0	3770.5	2148.25	1653.5	3036.0	513.0	211.0	22.5	0.0	0.0
Prot1607	Gene1607	0.0	0.0	0.0	265.0	638.0	3059.0	2346.0	7949.0	1794.0	4795.0	3852.0	3577.0	0.0	0.0	0.0	0.0	0.0	0.0	0.0	0.0	189.0	5496.0	810.0	384.0	3445.0	7820.0	3580.0	702.0	391.0	0.0	0.0	0.0	0.0	0.0	0.0	97.0	540.0	868.0	1232.0	4303.0	2897.0	651.0	3111.0	2244.0	634.0	0.0	0.0	0.0
Prot241	Gene241	2634.0	4549.0	14584.0	9478.0	8603.0	1718.0	603.0	194.0	0.0	0.0	0.0	0.0	0.0	0.0	0.0	0.0	3742.0	6776.0	1460.0	13504.0	9787.0	2143.0	524.0	1121.0	145.0	0.0	0.0	0.0	0.0	0.0	0.0	0.0	1168.0	520.0	7302.0	10502.0	11401.0	10875.0	4819.0	398.0	0.0	0.0	0.0	0.0	0.0	0.0	0.0	0.0
Prot3622	Prot3622	0.0	0.0	0.0	145.0	66.5	200.75	1804.25	1924.0	917.75	612.75	1720.5	6101.75	4326.0	1671.0	5820.0	1863.75	0.0	0.0	0.0	0.0	36.25	12.5	350.25	215.5	2448.5	3638.75	1583.25	4188.75	5699.75	5526.0	7470.0	9969.75	0.0	0.0	0.0	0.0	14.25	507.0	42.0	506.0	1058.75	3328.75	1795.25	6018.25	5213.25	2149.75	5589.0	3288.75
Prot2094	Prot2094	7412.5	3396.5	1967.0	2083.0	1555.0	4447.0	4752.5	1261.0	3116.5	118.5	65.0	0.0	0.0	0.0	0.0	0.0	8099.5	2449.5	2840.0	535.0	2543.0	153.0	6056.0	1719.0	671.5	311.0	73.5	0.0	0.0	0.0	0.0	0.0	896.5	1536.5	855.5	754.5	4392.5	3752.5	2581.5	1170.0	109.0	324.5	326.0	0.0	123.5	0.0	0.0	0.0
Prot3313	Prot3313	0.0	0.0	0.0	0.0	0.0	0.0	134.5	185.5	1709.0	8354.0	7964.5	8344.0	4849.5	1815.0	897.5	2907.0	0.0	0.0	0.0	0.0	0.0	133.5	0.0	200.5	736.0	3422.5	7226.5	9253.5	8068.5	849.5	1438.0	3818.5	0.0	0.0	0.0	0.0	0.0	0.0	57.0	917.0	1945.0	258.5	1721.0	2644.0	6670.0	5609.5	4320.5	2948.0
Prot399	Gene399	697.0	1106.0	4013.0	3863.0	18419.0	8490.0	7777.0	3858.0	2436.0	627.0	171.0	230.0	0.0	0.0	0.0	0.0	887.0	454.0	1550.0	3400.0	15434.0	7352.0	6789.0	873.0	4127.0	470.0	300.0	0.0	0.0	0.0	0.0	0.0	373.0	1236.0	3673.0	1948.0	3521.0	2589.0	4423.0	5001.0	4791.0	347.0	208.0	0.0	0.0	0.0	0.0	0.0
Prot1129	Gene1129	0.0	0.0	0.0	238.0	891.0	170.0	1798.0	1004.0	15136.0	2604.0	841.0	1697.0	87.0	114.0	0.0	0.0	0.0	0.0	0.0	116.0	923.0	1351.0	286.0	4794.0	8854.0	1444.0	4955.0	803.0	153.0	0.0	0.0	0.0	0.0	0.0	0.0	188.0	0.0	526.0	1732.0	7913.0	5240.0	1935.0	2334.0	3874.0	211.0	0.0	0.0	0.0
Prot564	Gene564	0.0	0.0	0.0	0.0	201.0	684.0	902.0	68.0	1562.0	4461.0	3925.0	2113.0	1919.0	14.0	633.0	0.0	0.0	0.0	0.0	0.0	92.0	569.0	1449.0	10521.0	6947.0	11025.0	2761.0	4251.0	2266.0	680.0	611.0	0.0	0.0	0.0	0.0	0.0	225.0	448.0	2290.0	1218.0	10530.0	9108.0	5711.0	443.0	245.0	1169.0	143.0	0.0
Prot356	Gene356	284.0	839.0	3605.0	7153.0	3197.0	15759.0	3969.0	3872.0	1680.0	2850.0	248.0	0.0	0.0	0.0	0.0	0.0	602.0	2021.0	1541.0	4444.0	12797.0	1389.0	14896.0	8611.0	4660.0	2640.0	224.0	143.0	0.0	0.0	0.0	0.0	442.0	1148.0	1495.0	3690.0	20361.0	7596.0	4098.0	2414.0	332.0	1075.0	92.0	0.0	0.0	0.0	0.0	0.0
Prot2895	Prot2895	70.0	2245.5	2557.0	2720.5	2961.0	2260.0	1417.0	6167.5	7547.5	2262.0	1807.5	636.0	17.5	0.0	0.0	0.0	1317.5	2391.0	3211.0	3801.5	3388.0	1065.5	3289.0	3096.0	684.0	2640.0	2838.0	110.5	94.5	31.0	0.0	0.0	438.5	2586.5	3119.0	3730.0	4497.0	2856.5	454.0	3710.0	1236.5	5280.0	1053.0	526.5	20.5	66.5	0.0	0.0
Prot2898	Prot2898	6179.5	3487.5	3079.75	24.5	720.0	1852.0	5490.75	3550.25	8299.5	6022.5	3799.5	242.25	183.75	21.75	0.0	0.0	2287.0	1650.75	2874.0	2575.25	133.25	887.5	582.75	5820.75	7110.75	337.5	3825.0	910.5	565.5	118.5	0.0	0.0	2923.5	1314.0	3779.0	1716.5	1322.5	348.5	1757.75	2971.5	4424.25	4380.0	1525.5	491.25	39.75	0.0	0.0	0.0
Prot637	Gene637	0.0	0.0	0.0	0.0	0.0	1241.0	4473.0	2277.0	7920.0	1926.0	8588.0	2899.0	1627.0	264.0	271.0	0.0	0.0	0.0	0.0	0.0	0.0	1034.0	1981.0	2431.0	9473.0	8879.0	5381.0	11399.0	2641.0	47.0	0.0	0.0	0.0	0.0	0.0	0.0	0.0	157.0	139.0	4577.0	5.0	9609.0	6785.0	6232.0	2605.0	247.0	66.0	69.0
Prot3564	Prot3564																																	811.25	1748.75	952.75	2008.75	33.75	2095.5	727.25	175.25	28.25	122.25	426.0	3672.0	4356.75	7095.75	5802.75	5766.0
Prot1438	Gene1438	1112.0	6155.0	245.0	360.0	330.0	0.0	0.0	0.0	0.0	0.0	0.0	0.0	0.0	0.0	0.0	0.0	17565.0	159.0	3441.0	580.0	907.0	50.0	0.0	143.0	0.0	0.0	0.0	0.0	0.0	0.0	0.0	0.0	23091.0	2900.0	2846.0	1664.0	73.0	9.0	0.0	201.0	0.0	0.0	0.0	0.0	0.0	0.0	0.0	0.0
Prot3909	Gene3909	62.5	1281.0	643.5	3812.0	5666.25	7404.25	4370.5	6730.75	1451.25	2830.75	3465.75	1439.25	659.25	385.25	0.0	0.0	142.5	146.0	1748.5	1573.5	3665.0	5863.75	7687.25	4920.0	5337.0	3938.25	1697.5	3335.75	584.25	0.0	84.5	0.0	0.0	164.5	1283.0	3474.25	1732.25	2703.75	3544.5	4422.5	3421.0	1812.0	2870.5	2676.5	1395.75	95.25	32.0	0.0
Prot1487	Gene1487	0.0	0.0	0.0	114.0	159.0	1724.0	48.0	9280.0	5243.0	1801.0	892.0	846.0	0.0	0.0	184.0	0.0	0.0	0.0	0.0	0.0	809.0	1119.0	4547.0	7059.0	15393.0	8715.0	8707.0	3984.0	29.0	138.0	0.0	0.0	0.0	0.0	192.0	194.0	0.0	1581.0	748.0	6472.0	11767.0	6063.0	7012.0	892.0	393.0	0.0	0.0	0.0
Prot2451	Prot2451	7353.5	4074.5	3365.0	1228.5	1205.5	60.0	93.0	0.0	21.5	186.0	1277.0	3529.5	109.0	4838.5	5426.0	151.0	7658.5	4426.0	1673.5	1756.5	935.0	147.0	6.0	0.0	70.5	91.5	205.5	1427.5	1890.5	63.5	2646.5	2316.5	4500.5	5863.5	5367.5	434.5	163.0	480.0	419.5	0.0	136.0	684.5	49.5	294.5	3567.0	1715.0	2039.0	2553.5
Prot1749	Gene1749	0.0	0.0	0.0	0.0	0.0	0.0	0.0	517.0	1268.0	5783.0	3249.0	12871.0	8732.0	4703.0	2046.0	724.0	0.0	0.0	0.0	0.0	0.0	0.0	463.0	501.0	678.0	6798.0	6274.0	11586.0	6426.0	2398.0	332.0	267.0	0.0	0.0	0.0	0.0	0.0	131.0	80.0	0.0	786.0	3907.0	5121.0	8272.0	4877.0	7058.0	993.0	560.0
Prot1276	Gene1276	365.0	2549.0	6647.0	15428.0	8771.0	219.0	1282.0	0.0	0.0	0.0	0.0	0.0	0.0	0.0	0.0	0.0	3066.0	5468.0	14578.0	4645.0	13110.0	5139.0	1640.0	823.0	0.0	0.0	0.0	0.0	0.0	0.0	0.0	0.0	1325.0	3953.0	5478.0	14654.0	6557.0	5822.0	364.0	223.0	0.0	0.0	0.0	0.0	0.0	0.0	0.0	0.0
Prot1550	Gene1550	0.0	0.0	0.0	0.0	0.0	0.0	167.0	714.0	1074.0	12218.0	807.0	7946.0	11955.0	7397.0	1327.0	23.0	0.0	0.0	0.0	0.0	0.0	0.0	54.0	1153.0	970.0	2957.0	8180.0	11368.0	4414.0	3626.0	770.0	540.0	0.0	0.0	0.0	0.0	0.0	0.0	0.0	121.0	958.0	2588.0	19207.0	9012.0	2108.0	3945.0	2192.0	958.0
Prot3480	Prot3480	0.0	0.0	0.0	0.0	94.75	0.0	562.0	114.25	861.75	4074.0	3871.5	2874.5	7347.25	5709.25	7572.5	5116.5	0.0	0.0	0.0	0.0	0.0	53.5	128.25	473.5	1995.0	2887.5	2824.0	4153.75	2134.5	13828.0	1737.75	3122.25	0.0	0.0	0.0	0.0	84.75	62.0	905.25	1873.0	1954.5	5359.0	1604.75	8095.75	12441.5	11112.75	6209.0	2578.5
Prot3234	Prot3234	5774.0	1957.0	1467.0	2342.5	450.5	436.5	55.5	398.5	147.5	1897.5	3916.5	1167.0	1200.5	1860.5	1822.5	149.0	2087.0	3934.0	4634.0	2159.0	352.5	575.0	0.0	280.5	150.0	1460.0	2306.0	6374.0	2580.5	1217.0	623.0	245.5	3381.0	3512.5	3307.0	1049.0	1681.0	474.5	156.0	366.5	771.5	2549.0	1084.5	350.0	3232.0	1661.0	1421.5	0.0
Prot2642	Prot2642	2918.0	2222.0	7145.5	6500.5	5149.5	2944.0	7097.0	1015.0	780.5	464.0	802.5	198.5	0.0	0.0	0.0	0.0	2728.5	1082.5	3269.5	2935.5	6413.0	6908.5	2924.5	3760.5	661.0	172.0	0.0	0.0	0.0	0.0	0.0	0.0	3846.0	4002.0	1732.0	8938.5	4912.0	10135.0	6932.5	5752.5	576.0	655.5	209.0	0.0	0.0	0.0	0.0	0.0
Prot2614	Prot2614	2976.0	2286.0	3527.25	6155.25	1523.25	5515.5	447.75	225.25	252.75	302.25	2350.0	2943.5	183.25	327.5	512.0	194.25	226.5	2539.5	3084.75	1690.5	2100.75	4412.25	1856.5	130.25	495.25	273.0	2279.75	665.75	956.5	2021.75	547.75	530.0	3573.0	1659.75	10285.5	10011.75	5502.0	1984.5	1753.25	1641.75	453.5	653.0	3254.5	3158.25	385.0	79.25	165.5	116.5
Prot3288	Prot3288	0.0	0.0	0.0	97.0	30.0	363.5	3509.5	5100.5	3172.5	5012.0	10247.0	7128.5	2813.0	208.0	1509.5	324.0	0.0	0.0	0.0	100.5	150.0	368.5	1179.5	3819.5	1128.5	5238.0	7872.5	5385.0	6253.5	167.0	1693.0	365.5	0.0	0.0	0.0	139.5	92.0	1140.0	1160.5	1873.0	2455.0	8199.0	7258.0	6650.5	5950.0	1249.0	686.5	697.0
Prot1152	Gene1152	2528.0	3671.0	2140.0	10876.0	25238.0	929.0	1151.0	218.0	167.0	0.0	0.0	0.0	0.0	0.0	0.0	0.0	2065.0	8674.0	9638.0	3689.0	13520.0	3733.0	189.0	595.0	520.0	0.0	0.0	0.0	0.0	0.0	0.0	0.0
Prot2075	Prot2075
Prot1172	Gene1172	0.0	0.0	0.0	0.0	0.0	0.0	0.0	0.0	0.0	201.0	1857.0	1185.0	1224.0	6830.0	5185.0	7319.0	0.0	0.0	0.0	0.0	0.0	0.0	0.0	0.0	0.0	280.0	6812.0	72.0	678.0	10301.0	9486.0	4493.0	0.0	0.0	0.0	0.0	0.0	0.0	0.0	0.0	196.0	0.0	2815.0	4586.0	68.0	5902.0	1286.0	4550.0
Prot1375	Gene1375	290.0	1256.0	794.0	4281.0	271.0	8171.0	7830.0	3991.0	1996.0	233.0	221.0	0.0	0.0	0.0	0.0	0.0	0.0	377.0	1779.0	4849.0	8515.0	4539.0	8127.0	3184.0	2952.0	2349.0	0.0	0.0	0.0	0.0	0.0	0.0
Prot3434	Prot3434	10915.0	1990.0	2652.5	497.0	230.0	17.5	73.5	473.0	433.5	4163.0	2283.5	6222.5	948.0	5526.5	897.0	437.5	26492.5	908.5	3380.0	84.0	8.5	184.0	72.0	180.0	206.5	806.5	861.5	4641.5	8478.5	2410.0	460.5	95.0	6064.5	5863.0	1855.0	1269.5	81.5	87.5	0.0	312.5	1527.5	288.5	7652.5	1957.5	8651.0	113.5	1375.0	1815.5
Prot560	Gene560	0.0	0.0	0.0	0.0	0.0	957.0	3819.0	4280.0	603.0	12384.0	16568.0	3863.0	296.0	615.0	0.0	0.0	0.0	0.0	0.0	0.0	257.0	1431.0	3136.0	14834.0	5787.0	9033.0	1723.0	3971.0	1346.0	2089.0	299.0	0.0	0.0	0.0	0.0	0.0	0.0	687.0	2158.0	6707.0	6520.0	711.0	4480.0	2559.0	496.0	474.0	0.0	0.0
Prot1975	Gene1975	0.0	0.0	0.0	0.0	0.0	0.0	0.0	0.0	0.0	139.0	1435.0	4365.0	10423.0	12602.0	13313.0	571.0	0.0	0.0	0.0	0.0	0.0	0.0	0.0	0.0	0.0	311.0	230.0	2482.0	12495.0	9835.0	8798.0	2324.0	0.0	0.0	0.0	0.0	0.0	0.0	0.0	0.0	0.0	1165.0	2041.0	2219.0	3808.0	3625.0	6349.0	87.0
Prot2855	Prot2855	0.0	0.0	54.0	0.0	10.0	1590.0	891.5	5667.5	2848.0	2501.5	899.0	3736.5	777.0	990.0	7254.5	7.5	0.0	0.0	0.0	0.0	95.5	130.0	2429.0	2306.0	4106.0	3349.5	3879.5	5774.0	1303.0	5044.0	1703.5	3065.5	0.0	0.0	0.0	0.0	318.0	250.0	1586.0	4790.0	419.0	2232.5	2364.5	3053.0	2167.5	1521.0	747.0	2139.0
Prot3996	Gene3996	1164.25	1005.25	2433.75	3073.0	3525.25	714.5	1057.75	916.5	701.75	3072.0	787.0	2502.0	884.0	594.5	122.0	0.0	6547.25	2001.5	3110.5	1053.75	2217.5	367.0	2296.75	5558.5	4834.0	4869.0	3880.5	2572.0	1095.5	112.0	7.5	0.0	5049.0	3208.25	3899.75	6187.0	2790.25	1070.0	502.5	431.5	828.0	804.5	221.0	2647.5	1676.5	2.0	0.0	0.0
Prot2938	Prot2938	3533.5	1357.5	901.5	425.0	263.0	852.5	4156.0	4369.5	1994.0	1964.0	1270.0	438.0	566.5	0.0	0.0	0.0	5007.5	3973.0	1583.0	355.5	50.0	662.0	2658.0	1389.0	2166.5	953.5	1603.5	845.0	127.5	47.5	0.0	0.0	9228.0	1395.0	826.0	678.0	312.0	461.0	2101.5	1212.5	2794.0	4049.0	1537.0	275.0	0.0	0.0	0.0	0.0
Prot1850	Gene1850	0.0	0.0	0.0	0.0	0.0	0.0	0.0	0.0	0.0	60.0	382.0	6499.0	6877.0	3432.0	7094.0	7960.0	0.0	0.0	0.0	0.0	0.0	0.0	0.0	0.0	0.0	509.0	343.0	2244.0	8936.0	8303.0	1971.0	6929.0	0.0	0.0	0.0	0.0	0.0	0.0	0.0	0.0	0.0	148.0	545.0	748.0	4794.0	7989.0	547.0	2665.0
Prot3698	Gene3698	4559.5	3331.0	1820.5	2276.5	647.25	653.75	1548.75	2180.0	1686.25	3051.0	3167.75	2822.5	2163.25	1579.0	203.5	145.75	12053.0	5243.0	269.5	816.0	227.75	86.75	1502.75	3940.25	3061.25	1822.25	1551.5	2661.25	853.75	536.75	981.25	342.25	11740.0	5131.5	237.5	611.5	197.75	82.0	1407.25	767.25	798.5	3190.25	582.5	1661.25	1925.5	785.75	420.0	69.5
Prot2400	Prot2400	22212.0	2626.5	2898.75	1140.75	1293.75	146.25	0.0	0.0	151.5	135.25	690.5	166.0	3324.75	1095.25	1645.75	1464.5	14688.0	7964.25	4525.5	1312.5	1338.75	688.5	99.75	0.0	0.0	176.25	245.0	1393.75	1464.5	1541.25	1079.5	1766.5	4927.5	10475.25	1908.0	1977.0	3198.0	410.25	150.75	54.75	132.75	71.0	405.75	378.75	870.25	599.25	1284.75	1455.75
Prot1525	Gene1525	0.0	0.0	0.0	141.0	360.0	1706.0	6972.0	3940.0	1055.0	5656.0	9383.0	15.0	105.0	0.0	280.0	0.0	0.0	0.0	0.0	0.0	400.0	1262.0	3799.0	4176.0	2863.0	6625.0	4117.0	201.0	1109.0	0.0	0.0	0.0	0.0	0.0	0.0	136.0	807.0	1041.0	4438.0	5010.0	5653.0	7038.0	2033.0	260.0	781.0	0.0	0.0	0.0
Prot2728	Prot2728	136.0	52.5	54.0	1695.5	1371.5	6820.5	4593.5	5827.5	4966.5	3714.0	695.5	904.5	43.0	0.0	0.0	0.0	154.5	386.0	1277.0	1857.0	4663.5	6403.5	5845.5	7598.0	2251.0	1078.0	1603.5	130.5	175.0	226.0	0.0	0.0	55.0	81.0	215.5	1632.0	3289.5	3371.5	179.0	5759.0	3501.0	2115.0	2094.5	833.0	65.5	96.0	0.0	0.0
Prot668	Gene668																	0.0	0.0	0.0	0.0	0.0	0.0	0.0	457.0	1467.0	12235.0	1391.0	526.0	7519.0	2465.0	1223.0	712.0	0.0	0.0	0.0	0.0	0.0	0.0	0.0	54.0	1012.0	2596.0	11247.0	139.0	3193.0	4296.0	390.0	744.0
Prot1960	Gene1960	0.0	0.0	0.0	0.0	0.0	0.0	0.0	0.0	18.0	232.0	402.0	700.0	1029.0	779.0	7673.0	4485.0	0.0	0.0	0.0	0.0	0.0	0.0	0.0	0.0	219.0	118.0	485.0	630.0	13988.0	1146.0	15141.0	7584.0	0.0	0.0	0.0	0.0	0.0	0.0	0.0	0.0	0.0	192.0	1758.0	4724.0	5969.0	10021.0	2062.0	3614.0
Prot2219	Prot2219	20647.0	3692.0	3443.0	337.5	200.0	8.0	12.5	0.0	0.0	0.0	0.0	0.0	0.0	0.0	0.0	0.0	2737.5	2069.5	1736.0	1258.0	996.0	303.5	0.0	0.0	0.0	0.0	0.0	0.0	0.0	0.0	0.0	0.0	10956.5	7032.5	5958.5	1861.0	2090.5	348.0	192.5	0.0	0.0	0.0	0.0	0.0	0.0	0.0	0.0	0.0
Prot2201	Prot2201	643.5	7340.25	2278.5	414.75	385.5	0.0	0.0	0.0	0.0	43.75	371.5	48.75	1551.25	1583.25	2366.0	1757.5	4280.25	7872.75	3404.25	330.75	420.0	652.5	75.0	0.0	0.0	74.75	3.75	1904.0	1470.0	3306.75	1224.0	526.75
Prot925	Gene925	0.0	0.0	0.0	0.0	0.0	0.0	145.0	27.0	559.0	822.0	5149.0	7933.0	7665.0	1733.0	1137.0	281.0	0.0	0.0	0.0	0.0	0.0	0.0	0.0	185.0	158.0	6901.0	7337.0	3698.0	14532.0	2052.0	2508.0	33.0
Prot2991	Prot2991	4931.75	583.75	170.25	591.5	537.5	910.5	967.25	2086.5	830.25	7930.5	846.0	4412.25	353.25	618.0	156.0	161.25	1969.25	717.0	443.0	518.5	195.5	257.25	2055.75	2220.0	11300.25	3474.75	4449.0	17.25	1040.25	963.75	174.75	0.0	6306.5	462.75	1014.25	105.25	29.25	388.75	969.0	5379.75	4430.25	3087.75	3361.5	2810.25	585.0	41.25	65.25	0.0
Prot187	Gene187	14122.0	6164.0	2220.0	2202.0	352.0	1147.0	0.0	0.0	0.0	0.0	0.0	0.0	0.0	0.0	0.0	0.0	29824.0	10639.0	7648.0	3472.0	1120.0	566.0	155.0	0.0	0.0	0.0	0.0	0.0	0.0	0.0	0.0	0.0	16102.0	6254.0	293.0	1666.0	2617.0	1002.0	168.0	0.0	0.0	0.0	0.0	0.0	0.0	0.0	0.0	0.0
Prot3135	Prot3135																	15.25	61.0	1174.25	1425.25	1168.0	722.25	1733.25	2697.5	10372.75	13824.5	10524.75	1488.75	1891.5	494.25	51.0	109.5	0.0	251.0	527.75	1074.75	2784.25	1441.0	3924.0	3835.0	7806.0	6869.75	3180.25	4019.0	664.5	102.75	0.0	91.5
Prot2643	Prot2643	951.5	1517.5	1320.0	7100.5	12188.0	13092.5	4651.0	860.0	2009.5	376.5	37.0	0.0	0.0	0.0	0.0	0.0	1616.0	1144.0	3455.5	16742.0	4313.0	3416.5	6277.5	1660.5	1649.5	1083.0	154.5	159.0	0.0	0.0	0.0	0.0	1470.5	3295.5	4226.0	5733.0	5032.0	9185.0	3445.0	3635.0	2319.0	71.5	0.0	0.0	0.0	0.0	0.0	0.0
Prot1898	Gene1898	0.0	0.0	0.0	0.0	0.0	0.0	0.0	0.0	0.0	317.0	768.0	189.0	757.0	5606.0	8024.0	6439.0	0.0	0.0	0.0	0.0	0.0	0.0	0.0	0.0	267.0	476.0	176.0	1156.0	7278.0	11961.0	8846.0	6423.0	0.0	0.0	0.0	0.0	0.0	0.0	0.0	0.0	0.0	171.0	840.0	3669.0	2186.0	10117.0	961.0	8049.0
Prot1342	Gene1342	13963.0	1122.0	7216.0	4053.0	2379.0	253.0	0.0	215.0	0.0	0.0	0.0	0.0	0.0	0.0	0.0	0.0	12988.0	16443.0	10556.0	2195.0	664.0	1408.0	331.0	0.0	0.0	0.0	0.0	0.0	0.0	0.0	0.0	0.0	6779.0	614.0	3085.0	7027.0	991.0	169.0	85.0	0.0	0.0	0.0	0.0	0.0	0.0	0.0	0.0	0.0
Prot45	Gene45	22031.0	4042.0	3068.0	2927.0	2055.0	86.0	0.0	157.0	0.0	0.0	0.0	0.0	0.0	0.0	0.0	0.0	30.0	5913.0	338.0	1381.0	1280.0	52.0	0.0	0.0	0.0	0.0	0.0	0.0	0.0	0.0	0.0	0.0	17588.0	2857.0	1953.0	488.0	172.0	33.0	0.0	0.0	0.0	0.0	0.0	0.0	0.0	0.0	0.0	0.0
Prot1018	Gene1018	18555.0	7903.0	9479.0	8714.0	146.0	2077.0	0.0	0.0	0.0	0.0	0.0	0.0	0.0	0.0	0.0	0.0	8481.0	12384.0	5802.0	1755.0	954.0	267.0	85.0	0.0	0.0	0.0	0.0	0.0	0.0	0.0	0.0	0.0	9866.0	10175.0	9212.0	2249.0	87.0	257.0	217.0	0.0	0.0	0.0	0.0	0.0	0.0	0.0	0.0	0.0
Prot3367	Prot3367	0.0	0.0	0.0	0.0	0.0	44.5	1737.0	471.5	5319.25	8181.25	10538.75	12801.25	2380.0	5219.25	434.25	234.0	0.0	0.0	0.0	0.0	153.75	168.75	244.5	2140.75	5461.25	4043.5	14101.0	5715.25	2812.0	5788.75	1934.75	495.0	0.0	0.0	0.0	0.0	14.0	290.0	1307.25	2530.0	4136.5	5410.5	2833.75	2527.75	14777.0	8435.5	1812.0	334.0
Prot1072	Gene1072	2417.0	4057.0	14096.0	1581.0	1131.0	254.0	0.0	0.0	0.0	0.0	0.0	0.0	0.0	0.0	0.0	0.0	17589.0	5086.0	15595.0	7182.0	987.0	241.0	0.0	98.0	0.0	0.0	0.0	0.0	0.0	0.0	0.0	0.0	10380.0	5486.0	3902.0	4151.0	4653.0	105.0	85.0	0.0	0.0	0.0	0.0	0.0	0.0	0.0	0.0	0.0
Prot2994	Prot2994	4402.0	1170.25	1757.25	426.5	282.5	15.0	3654.5	2177.25	121.5	2195.25	6438.0	2124.75	1649.25	0.0	497.25	0.0	1700.5	4582.25	1091.25	416.0	840.5	310.0	754.25	2193.0	3601.5	6067.5	8458.5	2179.5	246.75	477.75	33.0	0.0	20.75	132.25	2018.5	173.75	211.5	333.5	1359.0	554.25	5619.0	3156.75	1992.75	3410.25	1310.25	425.25	408.75	0.0
Prot74	Gene74	562.0	6341.0	2746.0	4015.0	100.0	0.0	0.0	0.0	0.0	0.0	0.0	0.0	0.0	0.0	0.0	0.0	21567.0	1777.0	1438.0	3994.0	126.0	0.0	0.0	0.0	0.0	0.0	0.0	0.0	0.0	0.0	0.0	0.0	26263.0	683.0	8138.0	1711.0	465.0	46.0	0.0	0.0	0.0	0.0	0.0	0.0	0.0	0.0	0.0	0.0
Prot3840	Gene3840	5533.25	2325.25	4223.5	3724.75	89.5	1210.75	1654.25	1364.5	360.75	476.0	1311.0	1099.75	1643.5	371.5	309.75	193.5	6763.0	4746.0	513.75	5205.0	2881.75	1553.25	2064.0	790.5	760.0	707.75	1790.25	406.5	1776.0	636.5	47.0	101.75	1106.5	4326.0	7155.25	4522.5	3510.75	2610.75	929.0	58.5	853.5	648.25	493.0	124.0	2642.75	2383.5	506.0	363.75
Prot645	Gene645	0.0	0.0	0.0	0.0	0.0	347.0	1212.0	1586.0	7243.0	13626.0	3265.0	4280.0	1472.0	585.0	177.0	0.0	0.0	0.0	0.0	0.0	0.0	213.0	4070.0	1391.0	12396.0	12481.0	225.0	5388.0	537.0	949.0	0.0	0.0	0.0	0.0	0.0	0.0	0.0	603.0	2132.0	14.0	8673.0	7781.0	13960.0	2385.0	2031.0	1049.0	318.0	0.0
Prot2282	Prot2282	8382.5	3340.5	3896.0	1357.5	583.5	682.0	1054.5	604.5	4634.0	5759.0	2215.0	2857.5	947.5	3.5	0.0	0.0	3523.0	4478.5	682.5	2321.5	237.5	538.0	842.0	1002.5	2933.5	1365.0	5772.0	2264.0	76.0	113.0	0.0	0.0	234.5	438.0	2651.5	1839.5	597.0	325.5	1359.0	542.0	3599.5	4889.5	2836.0	3515.5	637.5	432.5	34.0	0.0
Prot1378	Gene1378	0.0	0.0	0.0	0.0	0.0	226.0	1433.0	688.0	10127.0	8145.0	7503.0	4761.0	1359.0	285.0	135.0	0.0	0.0	0.0	0.0	0.0	0.0	728.0	2387.0	3258.0	5175.0	19256.0	6538.0	10398.0	901.0	193.0	0.0	0.0	0.0	0.0	0.0	0.0	0.0	325.0	3934.0	4394.0	10968.0	624.0	5636.0	4021.0	1506.0	255.0	393.0	0.0
Prot3657	Prot3657	0.0	0.0	0.0	0.0	0.0	26.0	2379.5	1473.5	6194.0	2164.0	5651.0	4864.0	5962.5	3974.0	1721.5	1018.0	0.0	0.0	0.0	0.0	60.5	128.5	195.0	1373.5	2902.5	3534.5	3308.5	1719.0	5379.5	1243.0	770.0	2155.0	0.0	0.0	0.0	0.0	114.0	10.0	526.5	1563.5	1571.5	3885.5	1344.5	3323.0	6463.5	198.5	2074.5	3628.0
Prot801	Gene801																	0.0	0.0	0.0	0.0	0.0	0.0	0.0	0.0	0.0	345.0	1526.0	8695.0	12387.0	70.0	6278.0	4628.0	0.0	0.0	0.0	0.0	0.0	0.0	0.0	0.0	0.0	0.0	566.0	7891.0	129.0	16648.0	1666.0	12050.0
Prot3519	Prot3519	0.0	0.0	0.0	0.0	66.75	80.0	676.75	485.75	3951.25	3852.0	3675.75	2994.0	2048.75	3643.25	8340.0	4314.0	0.0	0.0	0.0	0.0	0.0	97.5	535.25	717.5	352.25	2277.0	2075.5	5893.25	3592.5	1967.75	6774.75	2406.0	0.0	0.0	0.0	0.0	0.0	936.25	193.25	765.5	1994.0	1963.0	2178.0	1554.0	4761.5	2685.5	5365.0	5994.25
Prot1328	Gene1328	429.0	1349.0	1748.0	11782.0	1283.0	9601.0	5587.0	1181.0	1113.0	443.0	0.0	0.0	0.0	0.0	0.0	0.0	241.0	2589.0	1155.0	6666.0	4292.0	5004.0	13353.0	8104.0	433.0	2329.0	232.0	0.0	221.0	0.0	0.0	0.0	0.0	2320.0	3268.0	3803.0	4445.0	682.0	1002.0	10019.0	1442.0	496.0	401.0	0.0	0.0	0.0	0.0	0.0
Prot1213	Gene1213																	2179.0	2858.0	7481.0	7073.0	7102.0	7958.0	449.0	655.0	0.0	0.0	0.0	0.0	0.0	0.0	0.0	0.0	1650.0	620.0	8031.0	13078.0	1490.0	4375.0	2606.0	2208.0	91.0	0.0	0.0	0.0	0.0	0.0	0.0	0.0
Prot285	Gene285	1952.0	102.0	10084.0	6665.0	1707.0	2018.0	1688.0	205.0	0.0	0.0	0.0	0.0	0.0	0.0	0.0	0.0	628.0	6381.0	3761.0	8565.0	4350.0	1490.0	2315.0	289.0	141.0	0.0	0.0	0.0	0.0	0.0	0.0	0.0	1692.0	1842.0	4775.0	6744.0	5948.0	6716.0	1179.0	261.0	147.0	0.0	0.0	0.0	0.0	0.0	0.0	0.0
Prot1298	Gene1298	0.0	0.0	0.0	0.0	0.0	0.0	0.0	0.0	0.0	339.0	850.0	2498.0	11843.0	9298.0	10651.0	6571.0	0.0	0.0	0.0	0.0	0.0	0.0	0.0	0.0	0.0	668.0	299.0	6553.0	5924.0	2450.0	494.0	4002.0	0.0	0.0	0.0	0.0	0.0	0.0	0.0	0.0	20.0	106.0	1379.0	216.0	4572.0	4874.0	15645.0	4020.0
Prot1587	Gene1587	0.0	0.0	0.0	79.0	437.0	1289.0	5526.0	9530.0	863.0	2283.0	6368.0	917.0	1788.0	0.0	0.0	0.0	0.0	0.0	0.0	14.0	321.0	2188.0	6790.0	3814.0	9750.0	413.0	4140.0	125.0	103.0	0.0	0.0	0.0	0.0	0.0	0.0	0.0	1644.0	2333.0	2837.0	1453.0	3431.0	4168.0	3370.0	1511.0	317.0	0.0	89.0	0.0
Prot1569	Gene1569	0.0	0.0	0.0	0.0	69.0	3562.0	2683.0	2773.0	2590.0	8821.0	1374.0	1826.0	1023.0	0.0	0.0	0.0	0.0	0.0	0.0	131.0	239.0	1373.0	6138.0	5060.0	3398.0	4290.0	3185.0	993.0	207.0	0.0	0.0	0.0	0.0	0.0	0.0	0.0	795.0	1724.0	4238.0	2988.0	10786.0	8174.0	4984.0	884.0	442.0	358.0	0.0	0.0
Prot1337	Gene1337	0.0	494.0	494.0	4295.0	5385.0	8605.0	9461.0	4183.0	2832.0	1808.0	2.0	207.0	202.0	0.0	0.0	0.0	607.0	1188.0	2002.0	5432.0	15043.0	5646.0	4925.0	2309.0	2332.0	1987.0	304.0	0.0	0.0	0.0	0.0	0.0	175.0	110.0	5720.0	3955.0	4522.0	4822.0	9008.0	3330.0	661.0	874.0	0.0	0.0	0.0	0.0	0.0	0.0
Prot3962	Gene3962	798.25	1257.25	385.25	2702.5	233.25	808.75	82.25	150.0	1124.5	3435.5	2486.25	7019.0	5859.5	3444.75	804.25	477.0	2023.5	384.75	3070.0	6908.5	1904.0	343.5	742.75	380.75	335.5	4095.75	8037.0	4346.25	5562.0	2784.5	410.0	1142.0	585.75	2997.25	1161.5	1638.0	2604.75	63.25	19.5	915.75	1196.75	2436.75	14321.0	5507.0	11847.25	5365.75	5179.75	3125.25
Prot1327	Gene1327	71.0	1577.0	16.0	1068.0	6896.0	5929.0	1594.0	2946.0	2089.0	1065.0	375.0	0.0	0.0	0.0	0.0	0.0	0.0	127.0	1735.0	1091.0	4842.0	14520.0	4137.0	1893.0	996.0	1154.0	602.0	294.0	0.0	0.0	0.0	0.0	1610.0	719.0	1421.0	5509.0	6316.0	7724.0	4987.0	10288.0	34.0	1270.0	415.0	0.0	0.0	0.0	0.0	0.0
Prot1876	Gene1876	0.0	0.0	0.0	0.0	0.0	0.0	0.0	0.0	0.0	2218.0	1695.0	6609.0	5064.0	6303.0	12488.0	9985.0	0.0	0.0	0.0	0.0	0.0	0.0	0.0	0.0	0.0	189.0	877.0	3820.0	13777.0	13261.0	2479.0	1871.0	0.0	0.0	0.0	0.0	0.0	0.0	0.0	0.0	0.0	113.0	66.0	2904.0	3198.0	2049.0	10036.0	8460.0
Prot3253	Prot3253	0.0	0.0	0.0	123.0	2.25	204.75	442.75	3047.0	2265.75	3966.25	2208.25	7722.75	10570.75	4596.5	513.0	402.75	0.0	0.0	40.25	0.0	0.0	174.5	799.75	3335.0	1499.0	4720.0	4647.25	8570.25	958.0	6100.5	2796.5	1194.0	0.0	0.0	0.0	65.25	283.75	304.25	729.0	4291.0	2672.25	6444.0	8244.5	15757.75	2506.5	5031.0	2597.25	484.5
Prot2274	Prot2274	11669.5	5187.5	2832.0	5363.0	3606.5	4716.0	541.5	165.0	357.5	0.0	0.0	0.0	0.0	0.0	0.0	0.0	7141.0	5568.0	6347.0	4463.5	4798.5	2622.5	376.0	348.0	42.5	0.0	0.0	0.0	0.0	0.0	0.0	0.0	15773.5	1309.0	5833.0	8253.5	5543.0	1483.5	529.5	364.0	0.0	0.0	0.0	0.0	0.0	0.0	0.0	0.0
Prot3943	Gene3943																																	310.5	2000.5	4868.0	3227.5	3020.0	3722.25	3540.5	962.0	2279.5	2114.0	1738.5	1706.25	1644.25	1691.75	80.5	122.75
Prot1667	Gene1667	0.0	0.0	0.0	0.0	0.0	947.0	1005.0	1264.0	1375.0	5664.0	22297.0	6399.0	3674.0	190.0	113.0	42.0	0.0	0.0	0.0	0.0	0.0	1331.0	916.0	2025.0	1599.0	8756.0	4894.0	6281.0	1750.0	798.0	403.0	0.0	0.0	0.0	0.0	0.0	1189.0	0.0	1874.0	527.0	9450.0	514.0	10557.0	2296.0	865.0	1207.0	60.0	0.0
Prot3404	Prot3404	101.0	1311.0	1999.0	833.5	4587.5	747.5	3534.5	3997.0	2883.5	4301.0	3275.0	6017.5	5094.5	5414.0	1266.0	76.5	131.0	474.5	1204.0	1173.5	353.0	3661.0	5124.5	2359.0	3133.0	7438.5	7893.0	2101.0	3302.5	1821.5	798.5	628.5	768.0	325.0	57.0	1328.0	4942.0	4649.5	2336.0	4690.5	2769.5	2933.5	978.0	4809.0	2134.0	4604.5	1052.0	546.0
Prot2141	Prot2141	945.0	3435.0	56.0	1226.0	49.0	193.5	995.5	5376.0	2870.5	7029.5	512.0	2427.0	679.0	0.0	203.5	0.0	3503.0	707.5	2353.0	174.0	35.5	91.0	351.5	1866.5	1132.5	2470.5	6411.5	4003.5	651.5	117.5	98.5	0.0	15707.0	2229.0	194.5	537.0	109.5	154.0	1896.0	105.5	1918.0	2771.5	2782.5	4877.5	834.5	208.0	0.0	0.0
Prot2391	Prot2391	2032.5	8342.25	801.75	3804.75	31.5	470.25	30.5	144.5	17.75	1275.5	2645.25	2880.0	631.25	1478.0	814.5	20.25	6804.75	7757.25	979.5	2563.5	796.5	358.5	255.0	19.25	143.0	978.5	191.75	91.25	463.5	39.0	362.75	153.0	7930.5	8376.0	6718.5	313.5	2218.5	105.0	228.25	461.5	638.25	825.5	3087.75	2177.0	1912.0	749.25	668.25	111.75
Prot3890	Gene3890	314.25	323.25	2026.25	4953.25	14150.5	427.0	3295.0	625.75	835.75	898.0	484.5	132.5	2420.75	307.25	2178.75	941.25	805.75	1255.75	2925.75	3353.5	8697.75	8412.0	5290.5	1966.5	1770.0	866.25	423.5	1060.5	1520.0	4590.25	2319.25	688.75	945.0	1463.25	2207.0	4344.5	2215.25	5162.5	1157.25	2134.75	263.25	301.0	884.75	472.0	1418.0	967.25	1470.0	1010.0
Prot1268	Gene1268	1377.0	2947.0	16485.0	8901.0	11680.0	2530.0	2051.0	712.0	0.0	0.0	0.0	0.0	0.0	0.0	0.0	0.0	4118.0	7008.0	12066.0	14450.0	6379.0	5828.0	4819.0	99.0	0.0	0.0	0.0	0.0	0.0	0.0	0.0	0.0	516.0	4432.0	3.0	7690.0	1396.0	8904.0	2654.0	125.0	127.0	0.0	0.0	0.0	0.0	0.0	0.0	0.0
Prot528	Gene528	0.0	0.0	0.0	0.0	703.0	1187.0	2458.0	5583.0	938.0	1195.0	6241.0	143.0	495.0	0.0	0.0	0.0	0.0	0.0	0.0	0.0	153.0	926.0	3087.0	2733.0	9390.0	5596.0	2541.0	1059.0	236.0	234.0	0.0	0.0	0.0	0.0	0.0	0.0	118.0	2074.0	8002.0	4666.0	7566.0	2455.0	2761.0	1274.0	1081.0	0.0	0.0	0.0
Prot3669	Prot3669	0.0	0.0	0.0	0.0	0.0	0.0	105.5	716.0	497.5	3170.0	1613.0	1855.0	9461.5	5576.0	6977.5	3038.0	0.0	0.0	0.0	0.0	0.0	0.0	0.0	49.5	1189.0	2400.5	2521.0	1988.0	3520.5	6157.5	5041.5	4091.5	0.0	0.0	0.0	0.0	0.0	0.0	0.0	352.5	1153.0	3181.0	6556.0	9558.0	8485.0	6900.0	1892.5	703.5
Prot929	Gene929	832.0	606.0	2486.0	5438.0	76.0	5956.0	20566.0	3915.0	541.0	814.0	0.0	0.0	0.0	0.0	0.0	0.0	38.0	1225.0	4994.0	1206.0	483.0	5936.0	6528.0	5395.0	1985.0	1280.0	442.0	962.0	0.0	0.0	0.0	0.0	362.0	2015.0	967.0	3357.0	11814.0	6913.0	8344.0	988.0	2293.0	168.0	0.0	56.0	0.0	0.0	0.0	0.0
Prot55	Gene55	5439.0	8585.0	2212.0	1721.0	1011.0	78.0	0.0	0.0	0.0	0.0	0.0	0.0	0.0	0.0	0.0	0.0	22378.0	4108.0	2294.0	1999.0	416.0	229.0	174.0	0.0	0.0	0.0	0.0	0.0	0.0	0.0	0.0	0.0	16837.0	1294.0	2589.0	129.0	108.0	0.0	0.0	0.0	0.0	0.0	0.0	0.0	0.0	0.0	0.0	0.0
Prot780	Gene780	0.0	0.0	0.0	0.0	0.0	0.0	0.0	0.0	178.0	429.0	1229.0	5156.0	2973.0	5915.0	8770.0	3814.0	0.0	0.0	0.0	0.0	0.0	0.0	0.0	0.0	243.0	118.0	3353.0	95.0	67.0	7658.0	7652.0	4522.0	0.0	0.0	0.0	0.0	0.0	0.0	0.0	0.0	0.0	114.0	3368.0	2355.0	5333.0	3371.0	3170.0	232.0
Prot3458	Prot3458	317.0	418.5	907.0	3448.5	670.0	1735.0	1467.5	233.5	1667.0	125.5	1772.5	5829.5	6236.5	2435.5	55.0	856.5	59.5	853.0	6408.0	1436.0	7422.0	2984.5	1618.5	84.5	817.5	3337.5	2234.5	3365.0	576.0	5406.5	319.0	408.5	1241.0	3135.0	2174.5	2589.0	2236.0	4875.0	2380.0	760.0	1113.0	1401.5	3836.5	7629.5	369.0	1630.5	434.5	83.5
Prot3467	Prot3467	1659.25	588.75	2634.25	5623.75	6382.5	8290.5	5811.75	5915.25	561.0	1602.75	9.0	0.0	0.0	0.0	0.0	0.0	3578.25	2838.5	2952.25	4224.0	3540.5	11594.0	2249.5	4087.75	920.25	301.5	183.75	0.0	0.0	0.0	0.0	0.0	2303.0	1319.5	4832.25	3793.75	11047.5	5754.75	3553.25	3025.5	1054.5	462.75	695.25	0.0	0.0	0.0	0.0	0.0
Prot1826	Gene1826	0.0	0.0	0.0	0.0	0.0	138.0	284.0	100.0	753.0	876.0	1884.0	830.0	5622.0	5096.0	400.0	707.0	0.0	0.0	0.0	0.0	0.0	0.0	225.0	55.0	2293.0	7534.0	2652.0	12289.0	802.0	4661.0	193.0	514.0	0.0	0.0	0.0	0.0	0.0	0.0	245.0	15.0	2871.0	697.0	5794.0	16371.0	7944.0	7216.0	2325.0	301.0
Prot666	Gene666	0.0	0.0	0.0	0.0	0.0	0.0	0.0	679.0	1917.0	1458.0	8647.0	10047.0	4758.0	5939.0	2503.0	108.0	0.0	0.0	0.0	0.0	0.0	0.0	761.0	608.0	485.0	297.0	6238.0	8813.0	13137.0	5176.0	5349.0	329.0	0.0	0.0	0.0	0.0	0.0	0.0	322.0	4.0	1522.0	5599.0	4592.0	1461.0	2157.0	9638.0	3718.0	43.0
Prot1513	Gene1513	0.0	0.0	0.0	0.0	537.0	840.0	7815.0	6886.0	8762.0	505.0	815.0	235.0	56.0	0.0	0.0	0.0	0.0	0.0	0.0	0.0	120.0	3503.0	3534.0	8472.0	4662.0	4513.0	2153.0	2982.0	726.0	157.0	0.0	0.0	0.0	0.0	0.0	47.0	313.0	2669.0	4313.0	6803.0	12345.0	6284.0	3052.0	248.0	337.0	0.0	0.0	0.0
Prot2462	Prot2462	703.5	2528.5	5038.0	5253.0	7077.0	9625.5	2395.0	2852.0	450.5	308.0	101.0	0.0	0.0	0.0	0.0	0.0	163.0	2189.5	8520.0	9744.5	7730.0	4299.0	6498.5	1306.0	1260.0	966.0	218.0	0.0	0.0	0.0	0.0	0.0	1348.5	3508.5	632.0	7754.0	7520.0	5096.5	2595.5	1950.0	1119.0	286.0	242.5	0.0	0.0	0.0	0.0	0.0
Prot1514	Gene1514	0.0	0.0	0.0	8.0	69.0	357.0	1235.0	2444.0	861.0	4959.0	4929.0	979.0	51.0	94.0	59.0	0.0																	0.0	0.0	0.0	0.0	368.0	1876.0	3204.0	6409.0	5633.0	5921.0	355.0	474.0	261.0	0.0	0.0	0.0
Prot444	Gene444	0.0	0.0	0.0	0.0	151.0	1197.0	2008.0	10569.0	7324.0	5903.0	1333.0	1510.0	0.0	0.0	0.0	0.0	0.0	0.0	0.0	221.0	614.0	1827.0	2655.0	3810.0	5514.0	3184.0	945.0	1805.0	313.0	82.0	0.0	0.0	0.0	137.0	0.0	254.0	821.0	937.0	2869.0	5487.0	5861.0	3563.0	3514.0	1414.0	520.0	151.0	96.0	0.0
Prot790	Gene790	0.0	0.0	0.0	0.0	0.0	0.0	0.0	0.0	0.0	0.0	897.0	521.0	10550.0	4347.0	8012.0	3545.0	0.0	0.0	0.0	0.0	0.0	0.0	0.0	0.0	0.0	177.0	1609.0	8956.0	8737.0	6227.0	6249.0	2956.0	0.0	0.0	0.0	0.0	0.0	0.0	0.0	0.0	0.0	667.0	1374.0	3479.0	7255.0	2891.0	7575.0	9200.0
Prot3963	Gene3963	2843.5	2033.75	1413.25	224.75	262.75	897.5	2213.75	4117.0	4419.5	2248.25	525.5	393.0	1148.0	1034.25	1624.0	62.25	4615.75	3194.0	1318.75	180.0	517.0	1247.0	2537.0	624.5	4019.0	663.0	327.25	1219.25	697.25	856.0	805.0	363.5	7951.25	3121.0	379.75	108.0	593.0	278.75	3530.5	724.5	1592.75	4839.25	1529.5	2805.75	3992.25	2173.25	621.0	2317.75
Prot2677	Prot2677	615.0	2428.0	2643.0	1087.5	14399.5	5793.0	4451.5	4052.5	3007.5	589.0	281.5	158.5	0.0	0.0	0.0	0.0	46.5	5761.5	1903.0	7344.5	8176.5	5011.5	7498.0	3792.0	72.0	649.5	66.0	0.0	0.0	0.0	0.0	0.0	610.5	1150.5	1994.5	2289.0	5328.0	4928.5	3896.0	2891.5	187.5	83.0	99.5	157.5	0.0	0.0	0.0	0.0
Prot747	Gene747	0.0	0.0	0.0	0.0	0.0	0.0	0.0	573.0	2438.0	3179.0	1229.0	14009.0	601.0	845.0	831.0	767.0	0.0	0.0	0.0	0.0	0.0	165.0	0.0	382.0	2796.0	2199.0	3576.0	17486.0	7449.0	8594.0	737.0	181.0	0.0	0.0	0.0	0.0	0.0	0.0	147.0	16.0	1221.0	3473.0	8670.0	8511.0	4807.0	1412.0	1704.0	804.0
Prot1865	Gene1865	0.0	0.0	0.0	0.0	0.0	0.0	0.0	0.0	113.0	247.0	1537.0	1651.0	2821.0	16358.0	3274.0	4979.0	0.0	0.0	0.0	0.0	0.0	0.0	0.0	0.0	0.0	184.0	633.0	1796.0	710.0	3297.0	9390.0	3707.0	0.0	0.0	0.0	0.0	0.0	0.0	0.0	0.0	0.0	281.0	773.0	2339.0	2340.0	2056.0	11724.0	4957.0
Prot2273	Prot2273	1490.0	2034.5	979.5	1323.0	44.0	190.0	91.5	0.0	12.0	581.5	902.5	2144.5	4128.5	2195.0	842.5	6963.5	9977.0	161.5	641.5	196.0	165.5	0.0	0.0	0.0	0.0	59.0	428.0	1677.0	5023.5	4685.0	3010.5	3550.5	1530.5	3568.5	1762.0	227.0	579.5	0.0	0.0	0.0	0.0	18.0	206.5	1747.5	910.0	1802.0	699.5	124.5
Prot2482	Prot2482	1152.0	958.0	2968.5	389.5	5317.0	417.5	1731.0	308.5	12.5	318.0	584.5	2124.5	6692.0	2753.5	751.5	546.0	232.5	5063.0	8620.5	844.5	1539.5	9.0	282.5	249.5	158.0	232.5	1564.0	1496.0	1043.0	6098.5	4588.0	4688.5	2800.0	2355.5	4804.0	108.5	3869.0	734.5	996.0	171.0	52.5	474.5	1373.0	2649.5	2829.0	620.0	2938.0	1129.0
Prot1286	Gene1286	2591.0	4122.0	4780.0	15779.0	7204.0	1897.0	4404.0	302.0	0.0	0.0	0.0	0.0	0.0	0.0	0.0	0.0	1686.0	6638.0	1785.0	3801.0	7229.0	3244.0	577.0	78.0	0.0	0.0	0.0	0.0	0.0	0.0	0.0	0.0	4400.0	2723.0	5465.0	6488.0	3972.0	4755.0	471.0	1811.0	106.0	226.0	0.0	0.0	0.0	0.0	0.0	0.0
Prot1676	Gene1676	0.0	0.0	0.0	0.0	124.0	527.0	1401.0	3994.0	4430.0	13317.0	6878.0	3095.0	1052.0	778.0	768.0	0.0	0.0	0.0	0.0	0.0	0.0	698.0	1041.0	6112.0	12731.0	4384.0	4036.0	7955.0	2910.0	0.0	0.0	0.0	0.0	0.0	0.0	0.0	152.0	2446.0	2458.0	2513.0	2570.0	8153.0	14530.0	3156.0	664.0	982.0	0.0	151.0
Prot3225	Prot3225	2664.0	89.5	501.0	181.5	95.0	1406.25	1163.25	5070.75	245.25	501.0	3275.25	1414.5	26.25	210.75	0.0	0.0	4715.5	1175.5	1343.0	239.25	147.0	435.0	551.25	2895.0	3393.75	7839.75	3026.25	2282.25	1482.0	250.5	3.75	0.0	825.5	211.25	2197.25	182.0	26.25	1061.25	1287.75	6594.75	4063.5	7373.25	3484.5	260.25	387.0	105.0	176.25	0.0
Prot2140	Prot2140	26691.75	395.75	1454.75	461.5	710.5	253.75	2342.0	544.5	622.0	445.25	25.75	0.0	0.0	0.0	0.0	0.0	24662.25	4163.0	2496.25	1477.25	951.25	2972.25	704.25	2986.75	1682.25	189.0	0.0	0.0	0.0	0.0	0.0	0.0	6745.5	4358.5	2232.5	4104.75	1088.5	979.5	2048.0	1059.75	2238.5	180.0	119.25	0.0	0.0	0.0	0.0	0.0
Prot3285	Prot3285	128.5	1194.5	868.0	4374.0	1497.0	5512.5	3455.5	843.5	167.0	4686.5	1953.5	9916.5	5631.0	630.0	2346.5	276.5	138.0	788.0	1947.0	1420.5	2023.5	5531.0	2432.5	1146.0	1763.0	647.0	4728.0	4071.5	1727.5	1704.0	1931.0	415.5	74.0	78.0	135.0	2394.5	4809.0	132.5	4189.5	789.0	2794.5	4086.0	5598.0	2135.0	5231.0	130.0	618.0	297.5
Prot3914	Gene3914	6353.5	3542.5	2099.0	4755.25	11091.75	3553.75	3176.25	5133.0	598.0	823.5	28.0	0.0	60.0	0.0	0.0	0.0	8815.25	5177.25	1007.75	5102.25	4301.0	5472.0	5156.75	4409.25	283.0	149.0	21.0	0.0	0.0	0.0	0.0	0.0	10128.5	5106.0	3150.75	1236.5	3613.0	7287.25	1390.5	1572.5	955.5	34.5	124.5	0.0	0.0	0.0	0.0	0.0
Prot3230	Prot3230	9862.5	1364.5	993.5	1808.5	178.0	86.5	1488.0	2730.0	2814.5	12068.5	1395.5	1553.0	1350.0	315.0	0.0	0.0	15978.5	27.0	1210.5	570.5	1139.5	157.0	1312.5	202.5	4144.5	1823.0	2718.0	872.0	1614.0	70.0	276.5	0.0	18514.5	2697.5	2090.5	2029.5	135.0	152.0	561.0	2214.0	315.5	2633.0	10745.5	1098.5	464.5	201.0	0.0	0.0
Prot2118	Prot2118	1482.5	3180.0	4365.0	3030.0	4412.0	1363.5	1476.0	457.0	1344.5	3153.5	2326.0	3816.5	440.5	2077.0	1018.5	157.0	1074.5	686.5	1025.5	382.0	1125.0	2053.0	341.5	300.0	844.5	4096.0	2150.5	4493.5	4506.0	1674.5	1927.0	431.0	1019.5	700.0	1987.0	5510.5	2731.0	2315.5	903.0	661.0	555.0	467.5	2558.0	2216.5	328.5	967.5	3170.0	238.0
Prot3983	Gene3983	0.0	0.0	0.0	0.0	264.5	481.25	3266.5	836.75	6660.0	3288.0	5643.25	2541.5	2973.75	1965.75	156.75	186.25	0.0	0.0	0.0	0.0	5.5	630.0	1483.0	2398.75	3076.0	9691.0	6133.5	3818.25	540.0	2346.25	661.75	55.25	0.0	58.0	0.0	107.5	514.75	213.25	1313.75	5182.0	10687.5	3722.5	7031.5	4597.75	4190.25	925.5	279.5	100.0
Prot4079	Gene4079	1628.5	180.25	414.75	459.25	133.0	213.75	1378.75	2653.25	2185.0	6704.0	8696.75	7288.5	5028.25	6184.0	363.25	438.0	9903.5	1017.75	320.0	712.25	627.25	471.0	1132.25	1650.5	1333.25	1028.5	3340.25	4356.25	490.25	287.5	1322.5	288.5	446.0	312.0	1496.0	52.75	474.5	671.0	727.75	1400.25	3068.75	2864.5	8382.75	2190.0	4203.5	1163.5	495.5	265.0
Prot4120	Gene4120	0.0	0.0	5.75	45.5	28.0	587.5	304.75	3519.0	3144.25	6211.5	2378.75	972.5	7169.25	890.5	3153.5	2941.5	0.0	0.0	0.0	42.75	181.5	1394.5	645.75	4936.5	4477.75	2187.75	4575.0	2055.5	3618.75	8652.25	2479.0	1607.5	0.0	0.0	0.0	70.75	191.5	483.5	1295.5	2114.75	3654.0	2329.25	1992.5	5228.5	8339.0	9929.75	1287.0	1121.5
Prot2758	Prot2758	10427.0	2791.0	1544.0	6398.0	2816.5	2387.5	1869.0	3178.0	2412.5	1132.5	0.0	0.0	0.0	0.0	0.0	0.0	11574.5	1162.0	4643.0	3842.0	1238.0	4227.5	4658.0	609.0	1633.0	236.5	646.5	91.5	0.0	0.0	0.0	0.0	13997.5	4521.0	3528.0	4226.0	2347.0	3729.0	2089.0	2402.5	468.5	433.0	12.5	0.0	0.0	0.0	0.0	0.0
Prot2351	Prot2351	10205.5	6102.25	5937.25	2416.0	1040.5	837.75	0.0	0.0	0.0	0.0	0.0	0.0	0.0	0.0	0.0	0.0	11347.5	10797.25	11588.0	10901.5	582.5	1462.25	0.0	0.0	0.0	0.0	0.0	0.0	0.0	0.0	0.0	0.0	8652.25	1048.5	2476.5	2197.75	790.25	440.5	136.5	15.75	0.0	0.0	0.0	0.0	0.0	0.0	0.0	0.0
Prot794	Gene794	0.0	0.0	0.0	0.0	0.0	0.0	0.0	122.0	0.0	367.0	641.0	2840.0	15004.0	8178.0	10406.0	13906.0	0.0	0.0	0.0	0.0	0.0	0.0	0.0	0.0	129.0	143.0	1262.0	1262.0	6081.0	8869.0	6492.0	4195.0	0.0	0.0	0.0	0.0	0.0	0.0	0.0	0.0	0.0	784.0	662.0	2495.0	7546.0	15290.0	11730.0	6126.0
Prot1319	Gene1319	616.0	643.0	2257.0	2161.0	9599.0	8611.0	3789.0	1370.0	599.0	477.0	0.0	127.0	0.0	0.0	0.0	0.0	0.0	805.0	700.0	6683.0	4868.0	4375.0	4637.0	1690.0	1716.0	719.0	724.0	204.0	0.0	0.0	0.0	0.0	164.0	1060.0	4735.0	10635.0	1016.0	8472.0	10240.0	2433.0	3320.0	116.0	528.0	0.0	0.0	0.0	0.0	0.0
Prot1041	Gene1041	1476.0	9493.0	6823.0	1589.0	2774.0	612.0	192.0	0.0	0.0	0.0	0.0	0.0	0.0	0.0	0.0	0.0	5711.0	13743.0	10189.0	4319.0	3398.0	495.0	0.0	0.0	0.0	0.0	0.0	0.0	0.0	0.0	0.0	0.0	4844.0	4123.0	7274.0	4770.0	582.0	288.0	7.0	209.0	0.0	0.0	0.0	0.0	0.0	0.0	0.0	0.0
Prot2598	Prot2598	288.0	6980.75	5697.75	3951.5	9655.25	385.25	564.5	122.25	174.75	118.5	0.0	0.0	0.0	0.0	0.0	0.0	6554.75	4793.0	6133.25	15376.25	4350.25	4290.75	2151.0	0.0	0.0	0.0	0.0	0.0	0.0	0.0	0.0	0.0	2755.5	1328.75	2199.25	4513.0	4378.25	2834.25	1145.0	1175.25	0.0	0.0	0.0	0.0	0.0	0.0	0.0	0.0
Prot2834	Prot2834	3908.0	2003.25	603.0	674.0	458.75	1575.5	1555.5	4737.75	4738.5	11790.0	3774.0	3333.75	335.25	0.0	0.0	0.0	9974.25	520.25	1061.75	155.0	447.25	256.5	2599.5	2045.25	9406.5	3059.25	754.5	114.0	100.5	0.0	0.0	0.0	8246.0	45.0	3003.0	294.75	223.75	965.0	3062.25	7425.75	2592.75	1914.0	2850.75	2252.25	263.25	120.75	0.0	0.0
Prot999	Gene999	14415.0	5820.0	3273.0	94.0	567.0	647.0	77.0	0.0	0.0	0.0	0.0	0.0	0.0	0.0	0.0	0.0	11779.0	729.0	5037.0	3577.0	188.0	77.0	0.0	0.0	0.0	0.0	0.0	0.0	0.0	0.0	0.0	0.0	32986.0	4063.0	2481.0	1780.0	475.0	227.0	0.0	0.0	0.0	0.0	0.0	0.0	0.0	0.0	0.0	0.0
Prot3295	Prot3295	0.0	0.0	0.0	0.0	0.0	376.5	200.5	2338.0	4004.0	7700.5	6983.0	4367.5	6369.0	5620.5	3012.0	1652.5	0.0	0.0	0.0	0.0	46.5	94.0	1058.0	2715.5	3785.0	5024.5	2620.5	4745.5	4154.5	2276.0	2984.5	343.0	0.0	0.0	0.0	0.0	0.0	534.0	472.0	286.0	223.5	10670.5	2171.5	2910.5	8249.0	3785.5	1836.0	580.0
Prot3538	Prot3538	13488.0	5197.0	4077.0	2664.5	269.5	412.5	1.0	0.0	0.0	0.0	105.5	411.0	2485.5	1113.5	2192.0	497.0	2729.0	3633.0	471.5	1639.5	301.0	417.5	289.0	0.0	0.0	132.5	486.0	4713.0	5297.5	8121.5	7204.0	3258.0
Prot3064	Prot3064	0.0	0.0	0.0	58.0	95.0	547.5	3964.5	3928.5	7692.0	3262.0	1320.0	882.0	156.0	255.0	0.0	0.0	0.0	0.0	0.0	174.0	115.5	1124.0	3061.5	7977.0	5273.5	6567.0	5453.5	3486.0	1703.0	71.5	103.0	74.5	0.0	0.0	0.0	83.5	52.5	689.5	3112.5	3017.0	7977.5	5135.0	9981.0	2851.0	179.0	51.0	173.5	0.0
Prot1199	Gene1199	3348.0	5099.0	5479.0	7281.0	3273.0	7611.0	960.0	365.0	0.0	0.0	0.0	0.0	0.0	0.0	0.0	0.0	2319.0	2263.0	4091.0	6916.0	5950.0	4356.0	1721.0	326.0	400.0	0.0	0.0	0.0	0.0	0.0	0.0	0.0	3684.0	803.0	5568.0	3856.0	6164.0	1491.0	1544.0	1371.0	0.0	0.0	0.0	0.0	0.0	0.0	0.0	0.0
Prot2762	Prot2762	2100.75	1239.0	1744.5	4428.5	10438.75	8170.0	6674.25	2102.25	1140.75	600.75	81.0	0.0	0.0	0.0	0.0	0.0	1070.0	561.75	3625.25	2978.0	4928.0	12528.75	5684.25	1885.25	883.5	530.25	335.25	0.0	0.0	0.0	0.0	0.0	464.0	665.5	2357.75	6170.5	6418.75	13470.25	11307.25	7601.5	305.25	1257.75	129.0	0.0	0.0	0.0	0.0	0.0
Prot2909	Prot2909																	155.5	0.0	1311.0	425.0	2283.5	10529.5	11623.5	4323.0	5100.0	2468.0	2202.0	357.0	250.0	0.0	0.0	0.0	190.5	859.5	961.0	2225.5	2448.5	6608.5	6396.5	4528.0	3941.0	3074.0	1505.0	1393.5	350.0	0.0	0.0	0.0
Prot57	Gene57	7064.0	6337.0	4884.0	1705.0	591.0	84.0	0.0	18.0	0.0	0.0	0.0	0.0	0.0	0.0	0.0	0.0	27972.0	10676.0	6303.0	1519.0	238.0	49.0	0.0	0.0	0.0	0.0	0.0	0.0	0.0	0.0	0.0	0.0	9210.0	2497.0	2039.0	1847.0	626.0	0.0	0.0	0.0	0.0	0.0	0.0	0.0	0.0	0.0	0.0	0.0
Prot3351	Prot3351	164.5	266.75	1208.75	492.5	3195.5	2668.0	3504.75	889.75	1653.75	1037.75	799.25	2076.0	2994.75	1325.25	6067.5	4544.25	29.5	69.5	636.75	944.75	595.25	147.0	4192.75	1193.5	400.0	935.0	1121.0	1776.0	3886.5	7443.0	5472.0	2045.25	177.75	313.5	259.0	1513.75	1190.75	984.0	3992.75	3427.0	1266.75	917.5	513.25	1787.0	1179.0	7613.25	5463.75	4217.25
Prot3356	Prot3356	0.0	0.0	0.0	0.0	49.25	339.25	849.25	1753.75	4056.0	3947.75	1461.75	4274.5	11985.0	7903.25	3174.75	101.25	0.0	0.0	0.0	0.0	81.0	261.0	417.5	1443.0	7026.5	3981.25	9947.75	15457.75	8195.75	2435.5	1585.0	0.0	0.0	0.0	0.0	0.0	21.25	38.0	1003.75	2547.75	7613.0	5589.25	9105.0	11215.0	2589.75	128.0	782.25	84.75
Prot1441	Gene1441	0.0	761.0	6382.0	7508.0	3875.0	13608.0	5467.0	2624.0	1931.0	687.0	164.0	0.0	30.0	0.0	0.0	0.0	298.0	172.0	3832.0	5400.0	2231.0	2722.0	11650.0	1041.0	4851.0	1370.0	0.0	60.0	0.0	0.0	0.0	0.0	1387.0	2507.0	3425.0	4532.0	13886.0	8510.0	7654.0	52.0	3596.0	201.0	229.0	0.0	0.0	0.0	0.0	0.0
Prot1317	Gene1317	1500.0	915.0	2164.0	4472.0	9109.0	13756.0	7860.0	748.0	4487.0	319.0	0.0	473.0	0.0	0.0	0.0	0.0	65.0	526.0	6327.0	2510.0	15004.0	4064.0	11917.0	1545.0	1610.0	1114.0	47.0	234.0	0.0	0.0	0.0	0.0	812.0	1030.0	801.0	6953.0	5006.0	3452.0	4438.0	4475.0	5863.0	402.0	0.0	0.0	0.0	0.0	0.0	0.0
Prot3659	Prot3659	0.0	0.0	0.0	145.5	111.5	121.0	768.0	2736.0	2308.0	4482.0	201.5	1033.5	2680.0	3708.5	4031.0	2239.0	0.0	0.0	0.0	0.0	240.5	318.0	448.0	2697.5	7752.5	291.5	2456.0	1531.0	2419.5	12247.0	5767.5	1186.5	0.0	0.0	0.0	0.0	65.0	462.5	2425.5	2951.5	5853.0	3275.0	2038.0	3795.0	6917.5	3082.5	2133.0	2346.0
Prot2467	Prot2467	963.75	2954.25	2142.0	5820.0	4567.5	4010.25	215.25	347.0	613.5	404.0	1238.25	3868.5	766.5	1239.5	164.75	429.25	113.25	5337.75	8001.0	1797.0	7921.5	1329.0	2909.25	93.75	726.5	1124.5	291.25	2911.25	2308.25	1031.0	169.75	377.5	1323.0	4916.25	5868.75	6729.0	163.5	471.0	534.0	271.0	853.25	3137.5	837.25	3107.75	2635.75	1249.75	735.25	85.5
Prot3241	Prot3241	198.5	325.75	798.75	1959.75	579.25	2078.5	884.5	719.75	951.25	40.0	609.5	11721.75	4222.5	3216.75	795.75	389.25	41.25	105.0	402.0	966.75	657.5	5604.75	2707.5	2851.0	1708.5	2054.0	6440.5	6289.75	689.25	5194.5	3674.25	261.75	265.25	296.0	1047.75	1300.25	1416.0	1541.75	2164.5	2099.5	1382.5	3712.75	1110.75	13714.5	6820.5	624.0	990.75	570.0
Prot715	Gene715	0.0	0.0	0.0	0.0	0.0	0.0	316.0	425.0	1267.0	6105.0	9245.0	10426.0	2843.0	449.0	1747.0	524.0																	0.0	0.0	0.0	0.0	0.0	0.0	0.0	388.0	1227.0	6584.0	3747.0	8261.0	7967.0	2773.0	2204.0	115.0
Prot2437	Prot2437
Prot2741	Prot2741																	201.5	429.0	1850.0	603.0	6088.5	2920.5	10705.5	5900.0	3738.5	5054.0	1140.0	284.0	587.0	59.0	79.0	0.0	667.5	620.0	1434.0	834.0	2584.0	5143.0	3054.5	1850.5	8888.5	2479.5	1345.5	90.5	472.5	8.0	0.0	0.0
Prot3485	Prot3485	0.0	0.0	0.0	0.0	228.0	628.75	268.75	1175.0	3026.25	1070.5	2381.0	3942.75	142.75	6468.0	8064.75	1296.75	0.0	0.0	0.0	60.25	32.0	988.0	1008.5	1372.0	995.25	704.0	3086.5	3583.25	1500.25	10313.25	2495.25	2661.75	0.0	0.0	0.0	1.5	40.0	290.5	930.75	1039.75	1964.75	2175.75	1461.0	1292.5	478.0	2015.25	5100.75	3582.75
Prot354	Gene354	245.0	680.0	437.0	3354.0	4258.0	4081.0	10955.0	5917.0	2244.0	385.0	0.0	0.0	0.0	0.0	0.0	0.0	0.0	1416.0	4516.0	1071.0	10305.0	8229.0	6299.0	3266.0	1762.0	334.0	210.0	0.0	0.0	0.0	0.0	0.0	401.0	752.0	1626.0	6312.0	7384.0	8634.0	6049.0	6666.0	1632.0	1330.0	530.0	0.0	0.0	0.0	0.0	0.0
Prot431	Gene431	357.0	1294.0	1856.0	4163.0	10765.0	7764.0	6124.0	5715.0	2328.0	1166.0	124.0	0.0	0.0	0.0	0.0	0.0	297.0	0.0	1436.0	5666.0	3036.0	6081.0	8326.0	2964.0	3568.0	675.0	186.0	0.0	0.0	0.0	0.0	0.0	505.0	1937.0	3369.0	1900.0	214.0	8720.0	5465.0	5650.0	1736.0	1133.0	0.0	0.0	0.0	0.0	0.0	0.0
Prot1540	Gene1540	0.0	0.0	0.0	113.0	63.0	2590.0	3201.0	11438.0	7124.0	9586.0	1710.0	363.0	1042.0	304.0	0.0	0.0	0.0	0.0	0.0	0.0	0.0	968.0	4099.0	6292.0	5892.0	4196.0	1468.0	2042.0	1390.0	39.0	0.0	0.0	0.0	0.0	0.0	50.0	155.0	1540.0	3443.0	3543.0	9196.0	5102.0	3164.0	770.0	0.0	215.0	0.0	0.0
Prot3548	Prot3548	3564.5	11506.5	5727.5	6431.0	4035.0	3247.5	743.0	38.0	189.0	0.0	0.0	0.0	0.0	0.0	0.0	0.0	13351.0	4399.5	6285.5	3715.0	860.0	4636.0	1003.0	28.0	0.0	0.0	0.0	0.0	0.0	0.0	0.0	0.0	12631.5	7110.0	5696.5	3763.5	5367.0	4076.0	869.0	48.5	0.0	0.0	0.0	0.0	0.0	0.0	0.0	0.0
Prot3702	Gene3702	35.0	1665.0	900.0	746.0	116.0	0.5	0.0	119.75	527.25	656.75	743.75	4888.75	667.0	5002.75	1904.5	2949.25	4860.0	288.0	1862.5	1595.5	225.0	0.0	0.0	63.75	799.0	1293.75	1434.75	2399.25	2914.0	3569.25	2098.25	3511.25	547.5	449.0	872.5	1207.5	588.5	1.5	6.0	3.0	993.0	1445.75	1884.25	1269.25	5533.5	2645.25	2816.0	858.75
Prot3210	Prot3210	0.0	0.0	0.0	0.0	240.5	478.5	522.0	48.0	5736.5	2834.5	4445.5	3820.0	4400.5	4533.0	3626.5	3708.0	0.0	0.0	0.0	0.0	0.0	474.0	931.5	2345.0	817.5	6084.5	3416.5	2337.5	3551.0	7051.0	1695.0	1961.5	0.0	0.0	0.0	0.0	0.0	441.0	882.0	416.5	456.5	8937.5	3436.0	2643.5	7099.0	7446.0	1982.5	2045.0
Prot1505	Gene1505	0.0	0.0	0.0	0.0	865.0	963.0	2770.0	4197.0	4784.0	5758.0	9231.0	519.0	0.0	0.0	0.0	0.0	0.0	0.0	0.0	0.0	937.0	1596.0	6353.0	7816.0	7824.0	7394.0	6472.0	345.0	615.0	471.0	0.0	0.0	0.0	0.0	0.0	0.0	448.0	122.0	2315.0	5890.0	14021.0	2598.0	5588.0	1057.0	39.0	37.0	0.0	0.0
Prot2233	Prot2233	16637.25	623.25	2928.0	207.0	618.0	297.0	525.0	1156.75	2651.25	2669.25	1008.5	361.75	223.5	104.5	19.0	107.5	13390.5	2386.5	3431.25	1206.75	230.25	72.0	954.5	1694.0	1513.5	319.25	746.75	656.5	1.75	329.5	0.0	0.0	15501.0	3924.75	3216.75	966.0	1059.0	80.75	628.75	1233.25	1963.5	2296.25	1523.5	943.75	641.5	37.5	30.25	0.0
Prot1755	Gene1755	0.0	0.0	0.0	0.0	0.0	0.0	128.0	321.0	700.0	2815.0	2319.0	2953.0	5814.0	9838.0	604.0	11.0	0.0	0.0	0.0	0.0	0.0	0.0	30.0	119.0	2156.0	6296.0	13175.0	7269.0	414.0	6529.0	5035.0	498.0	0.0	0.0	0.0	0.0	0.0	0.0	134.0	661.0	864.0	4293.0	1419.0	1273.0	7132.0	8593.0	1385.0	347.0
Prot49	Gene49	10364.0	7194.0	4341.0	1664.0	241.0	196.0	69.0	0.0	0.0	0.0	0.0	0.0	0.0	0.0	0.0	0.0	5621.0	1981.0	5473.0	1397.0	97.0	99.0	0.0	0.0	0.0	0.0	0.0	0.0	0.0	0.0	0.0	0.0	35874.0	3922.0	1223.0	947.0	854.0	59.0	0.0	0.0	122.0	0.0	0.0	0.0	0.0	0.0	0.0	0.0
Prot3362	Prot3362	140.5	251.5	2056.5	2295.0	4495.0	856.5	1641.0	2008.0	4774.5	1569.5	1308.0	7578.5	4186.0	1654.0	924.0	374.0	137.5	1013.0	890.5	2305.0	6164.5	2927.5	6944.5	3058.5	1438.5	3473.5	3002.5	4056.0	2962.5	1096.5	888.5	711.0	65.0	205.5	2179.5	1599.0	1810.0	1649.5	2483.5	2102.5	2350.0	1878.0	2727.0	5772.5	2153.5	793.5	1224.5	236.5
Prot739	Gene739	0.0	0.0	0.0	0.0	0.0	0.0	336.0	1865.0	1318.0	2492.0	16737.0	1276.0	14064.0	2535.0	248.0	478.0	0.0	0.0	0.0	0.0	0.0	356.0	0.0	938.0	2102.0	7981.0	9873.0	9053.0	10274.0	7824.0	2431.0	890.0	0.0	0.0	0.0	0.0	0.0	0.0	55.0	2.0	2085.0	9660.0	15559.0	19429.0	3760.0	4474.0	331.0	2092.0
Prot2068	Prot2068	18016.5	7883.0	6198.0	5518.0	3949.5	4717.0	2043.5	467.5	0.0	0.0	0.0	0.0	0.0	0.0	0.0	0.0	5121.0	5776.0	5891.0	8536.5	3699.0	2717.0	1059.5	23.0	0.0	0.0	0.0	0.0	0.0	0.0	0.0	0.0	10105.5	1472.5	9646.0	6047.0	5862.5	2455.5	435.0	668.5	0.0	0.0	0.0	0.0	0.0	0.0	0.0	0.0
Prot912	Gene912	28912.0	4476.0	2954.0	2913.0	155.0	44.0	0.0	0.0	0.0	0.0	0.0	0.0	0.0	0.0	0.0	0.0	5754.0	743.0	4805.0	1564.0	1283.0	0.0	0.0	0.0	0.0	0.0	0.0	0.0	0.0	0.0	0.0	0.0	25104.0	6768.0	11714.0	2029.0	171.0	345.0	0.0	0.0	0.0	0.0	0.0	0.0	0.0	0.0	0.0	0.0
Prot2340	Prot2340	24095.25	3695.75	1767.25	2941.5	3112.75	467.75	2491.75	1076.0	1153.75	65.25	77.75	0.0	0.0	60.75	0.0	0.0	15908.5	11439.5	5575.25	2727.5	2009.25	2503.75	3311.25	487.75	236.5	95.0	23.5	0.0	0.0	0.0	0.0	0.0	8669.75	4767.25	1267.5	894.0	709.0	310.5	587.75	582.25	536.5	62.25	32.5	0.0	0.0	0.0	0.0	0.0
Prot2700	Prot2700	92.5	177.0	312.75	276.75	2245.25	925.25	1360.75	5114.5	8516.25	4196.25	938.75	6987.25	542.25	1116.75	82.5	0.0	0.0	92.0	1118.5	2256.75	3085.75	1527.5	2608.0	4287.5	8788.5	3651.5	8431.75	4896.0	1053.0	1191.0	103.5	0.0	103.25	244.0	410.75	660.5	1563.5	4144.0	2802.25	5167.75	8886.5	6096.0	3174.75	4065.75	1821.75	481.5	0.0	0.0
Prot942	Gene942																	18276.0	7510.0	7367.0	4088.0	662.0	57.0	0.0	0.0	0.0	0.0	0.0	0.0	0.0	0.0	0.0	0.0	34032.0	3189.0	3171.0	921.0	13.0	69.0	0.0	0.0	0.0	0.0	0.0	0.0	0.0	0.0	0.0	0.0
Prot1365	Gene1365	0.0	0.0	0.0	0.0	0.0	1159.0	2247.0	1458.0	6532.0	20988.0	2254.0	7628.0	353.0	834.0	0.0	0.0	0.0	0.0	0.0	0.0	0.0	685.0	3690.0	11333.0	2352.0	11370.0	7303.0	4972.0	1073.0	1233.0	90.0	0.0	0.0	0.0	0.0	0.0	269.0	365.0	3867.0	2086.0	11469.0	9703.0	4049.0	4681.0	452.0	343.0	0.0	0.0
Prot905	Gene905	12031.0	1483.0	803.0	3234.0	93.0	57.0	0.0	0.0	0.0	0.0	0.0	0.0	0.0	0.0	0.0	0.0	12543.0	1620.0	8962.0	5106.0	73.0	0.0	0.0	0.0	0.0	0.0	0.0	0.0	0.0	0.0	0.0	0.0	13182.0	89.0	3326.0	3308.0	69.0	0.0	0.0	0.0	0.0	0.0	0.0	0.0	0.0	0.0	0.0	0.0
Prot1907	Gene1907	0.0	0.0	0.0	0.0	0.0	0.0	0.0	0.0	81.0	692.0	2511.0	2197.0	13164.0	9853.0	4335.0	6978.0	0.0	0.0	0.0	0.0	0.0	0.0	0.0	0.0	0.0	0.0	135.0	112.0	6387.0	5164.0	2881.0	8467.0	0.0	0.0	0.0	0.0	0.0	0.0	0.0	0.0	0.0	569.0	1644.0	1808.0	4991.0	12951.0	4730.0	5.0
Prot3897	Gene3897	55.25	170.75	1070.5	1630.5	644.0	2786.0	4536.25	5727.75	3925.5	2433.0	4557.0	1634.25	138.75	215.0	83.5	0.0	0.0	453.75	19.25	31.0	1392.0	3862.0	3455.5	4748.75	6974.5	4885.75	5096.75	5037.75	672.5	253.75	32.0	0.0
Prot1122	Gene1122	13679.0	3196.0	6327.0	4855.0	2842.0	857.0	107.0	0.0	0.0	0.0	0.0	0.0	0.0	0.0	0.0	0.0	6523.0	7891.0	1683.0	6086.0	937.0	796.0	188.0	0.0	0.0	0.0	0.0	0.0	0.0	0.0	0.0	0.0	16816.0	2518.0	2692.0	1363.0	1871.0	988.0	0.0	246.0	0.0	0.0	0.0	0.0	0.0	0.0	0.0	0.0
Prot1673	Gene1673	0.0	0.0	0.0	0.0	0.0	1223.0	69.0	472.0	6708.0	1851.0	9435.0	432.0	1291.0	382.0	664.0	0.0	0.0	0.0	0.0	0.0	0.0	465.0	411.0	4452.0	2049.0	3477.0	15416.0	3771.0	2303.0	472.0	205.0	49.0	0.0	0.0	0.0	0.0	387.0	419.0	1617.0	6193.0	9244.0	2840.0	12139.0	4580.0	4262.0	0.0	236.0	0.0
Prot3196	Prot3196	0.0	0.0	0.0	96.5	509.0	1239.5	2234.0	3695.0	9008.0	7085.0	9116.5	4210.5	102.5	958.0	246.0	0.0	0.0	0.0	0.0	0.0	204.0	776.5	1566.0	3991.0	9115.5	7403.0	2652.0	1069.0	614.0	126.0	0.0	0.0	0.0	0.0	0.0	41.0	380.0	513.5	1615.0	3162.0	5856.0	8268.5	9265.0	1994.5	1028.5	310.0	0.0	0.0
Prot2362	Prot2362	2984.25	7861.25	2698.5	3274.25	3197.75	1020.0	240.5	59.25	204.5	0.0	0.0	0.0	0.0	0.0	0.0	0.0	12567.5	7913.75	2989.0	5440.0	4031.25	2111.0	652.75	201.75	0.0	0.0	0.0	0.0	0.0	0.0	0.0	0.0	6454.5	8383.0	5903.0	3715.0	2920.0	2846.25	1026.25	653.75	74.0	0.0	0.0	0.0	0.0	0.0	0.0	0.0
Prot2925	Prot2925	0.0	0.0	0.0	59.5	0.0	727.5	1060.5	1915.5	2911.5	2457.5	6499.0	3897.5	7719.5	3641.0	324.5	22.5	0.0	0.0	0.0	67.0	195.5	346.0	676.5	4526.0	4531.0	2414.0	8040.5	4836.5	1410.5	315.5	1973.5	149.0	0.0	0.0	0.0	0.0	166.5	824.5	1098.0	5214.0	5805.0	5780.5	4774.0	4124.5	588.0	3400.0	662.5	17.0
Prot2169	Prot2169	13443.75	464.25	191.25	2040.75	429.75	78.0	0.0	0.0	67.5	70.75	475.25	485.5	1392.25	370.5	3392.0	596.0	10668.75	5955.0	4795.5	33.75	915.75	0.0	89.25	0.0	0.0	13.25	218.0	411.75	935.5	15.5	396.0	895.25	18660.0	4433.25	7200.0	1175.25	121.5	0.0	0.0	0.0	0.0	104.75	219.5	460.25	1233.0	1956.75	2390.25	1359.75
Prot3769	Gene3769	6289.75	8094.25	1965.25	3679.0	1542.25	1073.25	236.75	36.25	0.0	204.75	157.0	1273.75	2113.0	1871.5	2428.5	937.0	7429.5	6641.5	3326.25	4352.25	1817.25	2153.0	996.25	180.75	59.0	0.0	78.25	1137.25	2021.25	1446.5	912.25	1780.75	3479.0	667.5	7939.0	5903.75	2648.75	2094.0	174.75	311.5	60.5	58.75	672.25	647.5	1502.0	1709.5	1124.5	3.5
Prot3680	Prot3680	21.5	277.75	213.75	114.5	2329.5	1674.25	3982.25	753.25	461.75	332.25	796.5	2523.0	4438.5	7088.25	5228.25	224.25	0.0	87.75	334.5	2175.0	2598.0	1669.5	1541.75	1705.75	544.5	306.0	1518.75	1920.75	3934.5	7000.5	3857.25	1020.0	50.5	232.5	1031.25	1156.5	489.25	2154.0	848.25	875.25	137.5	222.5	1692.75	4344.0	10927.5	8198.25	1418.25	9081.75
Prot3578	Prot3578	0.0	0.0	0.0	0.0	5.25	251.25	228.25	871.5	2299.25	3765.5	1322.75	4765.0	1116.75	3282.0	5538.0	8304.75	0.0	0.0	0.0	0.0	75.5	114.5	428.0	430.0	1150.25	1334.5	5498.5	5536.75	1411.0	8228.25	1560.25	8677.5	0.0	0.0	0.0	0.0	69.75	91.75	293.25	2349.75	2610.5	4259.75	3530.75	1933.0	8385.25	6504.25	8950.25	5137.5
Prot3861	Gene3861	3634.75	2683.5	1381.75	1661.75	3751.0	6040.75	6200.25	4600.25	4198.75	711.0	624.0	229.0	113.0	48.75	0.0	0.0	4443.5	1545.25	2888.0	3091.5	10350.5	2019.25	1500.25	8574.75	2080.25	1664.5	745.0	248.75	0.0	0.0	0.0	0.0	3162.0	1358.75	2650.5	4463.75	8988.25	1880.0	1962.5	7891.5	3842.25	2688.25	666.0	343.5	13.5	60.5	0.0	0.0
Prot3338	Prot3338	171.0	449.75	2065.0	147.75	1230.0	655.25	125.5	512.75	224.25	5357.25	8356.5	4639.5	3567.0	647.25	1316.25	0.0	247.75	636.0	989.25	1378.75	3435.5	422.75	904.75	304.75	1574.25	3464.25	6426.75	4891.5	2736.0	4013.25	2332.5	1042.5	557.0	2820.5	319.5	2084.25	1301.5	259.5	354.75	364.0	1569.0	1506.0	821.25	8048.25	4998.75	3195.0	3228.0	341.25
Prot1278	Gene1278	3139.0	1685.0	7175.0	5894.0	6738.0	5177.0	3010.0	316.0	0.0	0.0	0.0	0.0	0.0	0.0	0.0	0.0	661.0	723.0	11748.0	4841.0	6530.0	4539.0	46.0	537.0	736.0	0.0	0.0	0.0	0.0	0.0	0.0	0.0	5015.0	3443.0	7532.0	2548.0	1561.0	1749.0	4369.0	553.0	344.0	0.0	0.0	0.0	0.0	0.0	0.0	0.0
Prot4048	Gene4048	1213.75	781.5	898.75	930.75	115.0	206.75	1045.25	1960.75	1603.5	5367.75	1076.25	7699.25	5339.75	3165.0	1821.0	263.5	7019.75	2321.75	808.5	948.75	395.5	481.5	1106.0	2275.5	3473.25	2406.5	8673.5	2489.0	4638.75	4516.5	907.0	774.0	2279.25	146.0	1448.75	925.25	1063.5	304.75	1460.5	2220.5	3241.5	2580.5	6960.5	12314.0	3370.5	3025.0	995.5	396.5
Prot2488	Prot2488	1366.5	860.5	2910.0	1180.0	2516.5	2305.5	2446.5	2307.5	5387.0	125.5	441.0	279.0	89.0	49.0	0.0	0.0	1342.5	2277.0	2777.0	1504.5	3848.5	1946.0	886.0	6188.5	4710.0	3100.0	2440.5	1302.0	375.0	102.0	0.0	0.0	995.0	98.0	876.0	3663.5	1746.5	2216.5	2177.0	2191.0	4626.0	251.0	463.0	606.0	83.5	0.0	0.0	0.0
Prot713	Gene713	0.0	0.0	0.0	0.0	0.0	0.0	0.0	3066.0	2628.0	9031.0	5970.0	8842.0	2391.0	4835.0	950.0	927.0	0.0	0.0	0.0	0.0	0.0	0.0	0.0	1443.0	1892.0	1039.0	17572.0	4039.0	11336.0	3471.0	2518.0	158.0	0.0	0.0	0.0	0.0	0.0	0.0	0.0	241.0	4019.0	5541.0	10647.0	12401.0	6017.0	9821.0	331.0	337.0
Prot1188	Gene1188	4901.0	2438.0	2891.0	2304.0	2090.0	12249.0	2618.0	448.0	0.0	0.0	0.0	0.0	0.0	0.0	0.0	0.0	3714.0	724.0	10219.0	316.0	2052.0	8235.0	481.0	62.0	0.0	0.0	0.0	0.0	0.0	0.0	0.0	0.0	3647.0	1890.0	10270.0	6757.0	7933.0	10.0	963.0	806.0	0.0	237.0	0.0	0.0	0.0	0.0	0.0	0.0
Prot876	Gene876	0.0	0.0	0.0	0.0	0.0	0.0	0.0	0.0	0.0	136.0	1933.0	446.0	4170.0	7880.0	2693.0	8245.0	0.0	0.0	0.0	0.0	0.0	0.0	0.0	0.0	0.0	579.0	1519.0	6937.0	71.0	6120.0	4768.0	13847.0	0.0	0.0	0.0	0.0	0.0	0.0	0.0	0.0	0.0	64.0	3733.0	4292.0	9040.0	10239.0	2827.0	3549.0
Prot3783	Gene3783	6692.25	2015.5	6768.5	2583.0	1181.75	1494.75	137.75	385.5	21.5	0.0	0.0	0.0	0.0	0.0	0.0	0.0	4465.75	2855.75	5733.0	1876.5	1340.25	780.0	453.0	37.0	10.5	0.0	0.0	0.0	0.0	0.0	0.0	0.0	13881.5	2977.5	10358.75	4061.75	5383.5	2980.5	327.0	77.5	137.0	0.0	0.0	0.0	0.0	0.0	0.0	0.0
Prot616	Gene616	0.0	0.0	0.0	0.0	0.0	144.0	611.0	11464.0	5702.0	5613.0	7550.0	12961.0	120.0	0.0	0.0	225.0	0.0	0.0	0.0	0.0	218.0	786.0	2460.0	1514.0	19401.0	1084.0	3710.0	9033.0	2054.0	220.0	0.0	0.0	0.0	0.0	0.0	0.0	0.0	1183.0	1307.0	1487.0	15765.0	14340.0	4074.0	4232.0	2117.0	97.0	112.0	93.0
Prot2664	Prot2664	713.25	1697.0	5076.0	3150.75	17298.0	5450.25	7682.5	5383.25	3576.75	435.75	0.0	0.0	0.0	0.0	0.0	0.0	1441.0	282.25	3607.0	5086.5	5865.5	5613.0	6099.25	9274.5	4299.5	482.25	0.0	0.0	0.0	0.0	0.0	0.0	1859.75	1952.25	3223.5	6669.75	9905.75	11760.75	4307.75	1686.75	998.25	22.5	555.0	0.0	0.0	0.0	0.0	0.0
Prot2361	Prot2361	12887.5	1130.0	3235.5	500.5	790.0	451.0	456.0	726.0	3818.5	1875.0	998.0	1901.0	1108.5	496.0	0.0	0.0	4448.0	5454.5	5694.0	1225.5	532.5	240.5	696.0	3362.5	998.0	1186.0	5183.0	3859.5	260.5	318.0	0.0	0.0
Prot3824	Gene3824	554.75	4230.25	734.5	5271.25	3916.0	3196.75	1720.25	2326.25	2020.5	674.25	523.75	515.75	93.5	0.0	0.0	0.0	497.25	4590.25	4140.75	4068.0	6082.25	4112.75	2279.25	3003.0	3068.75	1464.75	559.5	81.75	156.75	0.0	0.0	0.0	867.0	1418.5	1670.5	4166.5	8114.75	2367.75	1170.25	2069.0	2054.75	1466.75	87.75	184.5	218.5	68.25	0.0	0.0
Prot875	Gene875	0.0	0.0	0.0	0.0	0.0	0.0	0.0	0.0	0.0	573.0	1601.0	2967.0	619.0	6994.0	2527.0	3788.0	0.0	0.0	0.0	0.0	0.0	0.0	0.0	0.0	0.0	0.0	1470.0	4681.0	5250.0	5873.0	5949.0	3692.0	0.0	0.0	0.0	0.0	0.0	0.0	0.0	0.0	268.0	321.0	182.0	3474.0	7750.0	3849.0	2839.0	3947.0
Prot245	Gene245	1511.0	3336.0	4548.0	9202.0	8697.0	1338.0	4120.0	22.0	0.0	113.0	0.0	0.0	0.0	0.0	0.0	0.0	1877.0	6479.0	13380.0	14367.0	4487.0	3157.0	2547.0	76.0	0.0	0.0	0.0	0.0	0.0	0.0	0.0	0.0	821.0	3661.0	10234.0	4781.0	9833.0	2481.0	255.0	80.0	179.0	0.0	0.0	0.0	0.0	0.0	0.0	0.0
Prot847	Gene847	0.0	0.0	0.0	0.0	0.0	0.0	0.0	0.0	82.0	338.0	280.0	3436.0	10843.0	10881.0	7981.0	2578.0	0.0	0.0	0.0	0.0	0.0	0.0	0.0	0.0	0.0	124.0	258.0	5711.0	8057.0	8639.0	4195.0	12844.0
Prot2600	Prot2600	887.5	2464.5	648.5	106.0	4185.0	2968.5	2624.5	1546.5	539.0	656.5	1609.5	804.5	248.0	0.0	0.0	0.0	1670.0	2136.5	162.0	772.0	2344.5	2646.5	788.5	1876.0	2212.0	1107.0	937.5	520.0	160.0	135.5	0.0	0.0	1802.5	500.0	7092.0	2982.5	6913.0	2483.5	1907.5	599.0	4220.5	2322.0	1988.5	1151.5	41.0	0.0	0.0	0.0
Prot1096	Gene1096	0.0	0.0	0.0	0.0	0.0	0.0	270.0	499.0	696.0	5998.0	7821.0	2104.0	6815.0	1209.0	4841.0	351.0	0.0	0.0	0.0	0.0	0.0	0.0	0.0	398.0	1421.0	7976.0	12310.0	6952.0	1111.0	6479.0	985.0	358.0	0.0	0.0	0.0	0.0	0.0	264.0	311.0	103.0	3764.0	10935.0	1003.0	14547.0	11114.0	3229.0	1339.0	1040.0
Prot2563	Prot2563	4655.5	1642.75	1318.75	4814.75	9096.0	3947.75	774.5	1132.25	249.5	60.25	274.25	0.0	0.0	0.0	0.0	0.0	3612.25	1371.0	5883.5	6789.5	9602.5	2479.25	2178.75	2040.5	1726.75	34.75	0.0	0.0	0.0	0.0	0.0	0.0	2136.75	1237.5	5913.5	5354.0	2431.75	7862.0	2473.5	2108.0	624.25	142.5	0.0	0.0	0.0	0.0	0.0	0.0
Prot2039	Gene2039	0.0	0.0	0.0	0.0	0.0	0.0	0.0	0.0	0.0	304.0	1307.0	1689.0	4513.0	3677.0	1739.0	4499.0	0.0	0.0	0.0	0.0	0.0	0.0	0.0	0.0	0.0	148.0	484.0	1337.0	34.0	4535.0	5008.0	1406.0	0.0	0.0	0.0	0.0	0.0	0.0	0.0	0.0	0.0	843.0	1826.0	4823.0	14917.0	4926.0	4287.0	5886.0
Prot1862	Gene1862	0.0	0.0	0.0	0.0	0.0	0.0	0.0	0.0	73.0	189.0	1109.0	2114.0	281.0	353.0	14772.0	6738.0	0.0	0.0	0.0	0.0	0.0	0.0	0.0	0.0	250.0	549.0	1272.0	2075.0	429.0	5017.0	5007.0	212.0	0.0	0.0	0.0	0.0	0.0	0.0	0.0	0.0	22.0	217.0	294.0	2370.0	4593.0	6083.0	6170.0	1058.0
Prot3757	Gene3757	5271.5	1486.0	3134.5	2451.5	3088.75	1385.0	2266.0	710.5	668.5	262.5	6160.0	432.5	1295.75	1343.5	211.5	21.75	8602.25	2656.75	2405.5	3569.25	2257.75	577.0	2603.25	1430.25	1203.75	1259.75	2623.75	8.75	1680.75	152.5	664.75	199.0	1637.75	8305.25	2681.75	4168.25	5005.5	691.75	3156.5	1917.5	740.5	714.75	3290.75	1728.5	1323.75	869.25	667.75	393.75
Prot872	Gene872	0.0	0.0	0.0	0.0	0.0	0.0	0.0	0.0	235.0	880.0	1122.0	4236.0	3196.0	14897.0	1238.0	1085.0	0.0	0.0	0.0	0.0	0.0	0.0	0.0	0.0	0.0	347.0	1498.0	6869.0	7470.0	15714.0	10755.0	10533.0	0.0	0.0	0.0	0.0	0.0	0.0	0.0	0.0	0.0	353.0	1416.0	6413.0	6045.0	7665.0	4453.0	1535.0
Prot2202	Prot2202	2563.5	2839.5	3689.25	941.25	1224.75	99.0	0.0	0.0	0.0	48.25	416.25	562.0	763.75	3853.5	548.5	1226.25	6235.5	5990.25	5105.25	1233.0	242.25	459.0	0.0	0.0	0.0	124.5	394.0	870.0	1960.75	64.75	884.5	1895.0	18367.5	2074.5	1476.0	682.5	35.25	63.0	0.0	0.0	0.0	275.25	454.75	159.5	1452.0	3861.0	1492.5	727.75
Prot182	Gene182	13927.0	4814.0	6180.0	200.0	2410.0	592.0	0.0	0.0	22.0	0.0	0.0	0.0	0.0	0.0	0.0	0.0	21643.0	1891.0	5175.0	2001.0	1911.0	818.0	266.0	0.0	0.0	0.0	0.0	0.0	0.0	0.0	0.0	0.0	9728.0	5169.0	2756.0	1948.0	1461.0	72.0	0.0	0.0	0.0	0.0	0.0	0.0	0.0	0.0	0.0	0.0
Prot888	Gene888	14637.0	1938.0	9135.0	710.0	980.0	0.0	148.0	0.0	0.0	0.0	0.0	0.0	0.0	0.0	0.0	0.0	13950.0	6609.0	4566.0	3201.0	765.0	180.0	0.0	0.0	0.0	0.0	0.0	0.0	0.0	0.0	0.0	0.0	13054.0	2354.0	4585.0	2254.0	621.0	800.0	442.0	0.0	0.0	0.0	0.0	0.0	0.0	0.0	0.0	0.0
Prot3388	Prot3388	3825.0	1312.25	737.25	834.5	215.25	0.0	197.0	596.25	1399.5	9143.25	8020.5	4907.25	1949.25	4876.5	1209.0	64.5	837.25	178.25	99.25	89.5	70.25	0.0	114.0	0.75	2911.5	1959.0	5830.5	8265.75	11040.0	826.5	852.75	12.75	2434.25	928.5	1207.75	414.75	119.0	10.25	36.75	358.5	1923.0	2394.75	8156.25	4336.5	3933.0	4824.0	2286.0	391.5
Prot2134	Prot2134	6243.5	7020.0	6605.5	3291.0	3499.5	703.5	796.5	323.0	178.0	0.0	0.0	0.0	0.0	0.0	0.0	0.0	3026.5	3593.0	2051.0	4513.5	12299.0	2326.0	778.0	31.5	1.0	0.0	0.0	0.0	0.0	0.0	0.0	0.0	11333.0	8934.5	8069.0	5566.5	4732.5	73.0	418.0	116.0	0.0	0.0	0.0	0.0	0.0	0.0	0.0	0.0
Prot2628	Prot2628	141.0	33.75	126.0	7971.75	926.25	4251.75	1507.5	54.0	75.0	0.0	247.25	636.25	1252.0	1224.5	1673.25	1811.0	1706.25	2595.0	7836.0	6941.25	9240.0	4568.25	2003.25	582.75	579.25	86.75	155.75	1833.25	1133.25	3132.5	2022.75	4.5	858.0	475.5	7728.75	7206.75	638.25	3982.5	94.5	300.0	193.5	58.5	237.0	325.5	1071.0	925.0	475.75	1026.75
Prot1534	Gene1534	0.0	0.0	0.0	0.0	0.0	0.0	0.0	0.0	214.0	13.0	192.0	279.0	2961.0	6378.0	8738.0	8259.0	0.0	0.0	0.0	0.0	0.0	0.0	0.0	0.0	0.0	603.0	893.0	7407.0	3031.0	5200.0	6560.0	4551.0
Prot1524	Gene1524	0.0	0.0	0.0	0.0	94.0	768.0	2197.0	7825.0	9550.0	3678.0	2148.0	1903.0	1417.0	117.0	0.0	0.0	0.0	0.0	0.0	171.0	321.0	2305.0	509.0	2324.0	7221.0	4791.0	876.0	1890.0	406.0	15.0	39.0	0.0	0.0	0.0	0.0	0.0	213.0	1244.0	2799.0	3063.0	7031.0	6137.0	5044.0	1241.0	436.0	17.0	0.0	0.0
Prot69	Gene69	1765.0	1588.0	4543.0	462.0	2979.0	46.0	0.0	0.0	0.0	0.0	0.0	0.0	0.0	0.0	0.0	0.0	2754.0	3518.0	2431.0	1894.0	643.0	922.0	0.0	0.0	0.0	0.0	0.0	0.0	0.0	0.0	0.0	0.0	17524.0	4629.0	2304.0	2342.0	892.0	85.0	148.0	0.0	0.0	0.0	0.0	0.0	0.0	0.0	0.0	0.0
Prot799	Gene799	0.0	0.0	0.0	0.0	0.0	0.0	0.0	0.0	29.0	96.0	2904.0	5865.0	11686.0	14738.0	9223.0	3102.0	0.0	0.0	0.0	0.0	0.0	0.0	0.0	0.0	0.0	1015.0	1353.0	6957.0	1510.0	10968.0	4719.0	9168.0	0.0	0.0	0.0	0.0	0.0	0.0	0.0	0.0	0.0	236.0	982.0	1030.0	10391.0	6148.0	12195.0	2614.0
Prot4020	Gene4020	4454.25	2153.5	575.25	649.75	1571.5	5573.25	3895.5	3906.25	6100.0	8256.5	7886.0	3339.5	1603.5	0.0	78.0	0.0	753.0	2746.75	4235.75	802.5	1647.25	2249.75	1719.0	1817.25	3755.75	7404.25	6082.25	760.0	81.0	18.5	149.5	0.0	5366.25	551.5	908.5	444.25	1231.25	2377.0	2832.5	2036.5	7298.0	1899.25	2930.0	5575.5	547.5	171.5	0.0	0.0
Prot252	Gene252	939.0	3500.0	18672.0	2019.0	10398.0	6533.0	1139.0	621.0	0.0	60.0	0.0	0.0	0.0	0.0	0.0	0.0	858.0	4164.0	6488.0	14239.0	6623.0	1499.0	3613.0	0.0	241.0	0.0	0.0	0.0	0.0	0.0	0.0	0.0	3551.0	6396.0	6196.0	6199.0	4304.0	3071.0	1594.0	1781.0	0.0	0.0	0.0	0.0	0.0	0.0	0.0	0.0
Prot924	Gene924	8424.0	5856.0	11525.0	3741.0	813.0	404.0	488.0	0.0	0.0	0.0	0.0	0.0	0.0	0.0	0.0	0.0	2079.0	548.0	3923.0	6030.0	650.0	1022.0	565.0	0.0	0.0	0.0	0.0	0.0	0.0	0.0	0.0	0.0	15857.0	8065.0	9382.0	10880.0	1176.0	1591.0	529.0	0.0	0.0	0.0	0.0	0.0	0.0	0.0	0.0	0.0
Prot1048	Gene1048	6067.0	18066.0	10233.0	888.0	232.0	752.0	0.0	103.0	135.0	0.0	0.0	0.0	0.0	0.0	0.0	0.0	5291.0	721.0	5856.0	787.0	357.0	2367.0	241.0	0.0	0.0	0.0	0.0	0.0	0.0	0.0	0.0	0.0	6020.0	12408.0	1720.0	2008.0	1639.0	59.0	68.0	245.0	0.0	0.0	0.0	0.0	0.0	0.0	0.0	0.0
Prot3459	Prot3459	0.0	0.0	0.0	0.0	0.0	0.0	0.0	232.5	2192.5	2554.0	3814.0	9579.0	9689.5	5981.5	6269.5	3747.5	0.0	0.0	0.0	0.0	0.0	223.0	0.0	498.5	2050.5	4342.0	1951.5	2379.0	5534.5	6878.0	3022.0	1931.5	0.0	0.0	0.0	0.0	0.0	0.0	0.0	196.0	120.0	5297.5	2781.0	3594.0	3577.5	3659.0	2645.0	2617.0
Prot937	Gene937	14411.0	358.0	1307.0	2882.0	1978.0	51.0	0.0	0.0	0.0	0.0	0.0	0.0	0.0	0.0	0.0	0.0	2253.0	5948.0	11221.0	1694.0	493.0	788.0	0.0	0.0	0.0	0.0	0.0	0.0	0.0	0.0	0.0	0.0	37802.0	8576.0	925.0	1205.0	239.0	203.0	0.0	0.0	0.0	0.0	0.0	0.0	0.0	0.0	0.0	0.0
Prot1882	Gene1882	0.0	0.0	0.0	0.0	0.0	0.0	0.0	0.0	0.0	64.0	1887.0	1014.0	4702.0	13390.0	3837.0	7980.0	0.0	0.0	0.0	0.0	0.0	0.0	0.0	0.0	0.0	318.0	539.0	593.0	5579.0	14250.0	6882.0	3732.0	0.0	0.0	0.0	0.0	0.0	0.0	0.0	0.0	0.0	317.0	2575.0	939.0	3455.0	3693.0	10721.0	1509.0
Prot1956	Gene1956	0.0	0.0	0.0	0.0	0.0	0.0	0.0	0.0	0.0	315.0	2386.0	4127.0	3212.0	13044.0	14250.0	9040.0	0.0	0.0	0.0	0.0	0.0	0.0	0.0	0.0	0.0	0.0	1971.0	4658.0	5219.0	2218.0	1794.0	320.0	0.0	0.0	0.0	0.0	0.0	0.0	0.0	0.0	47.0	583.0	430.0	4756.0	11556.0	28808.0	5985.0	2186.0
Prot2390	Prot2390	9902.25	4076.25	6531.0	2169.0	1115.25	655.5	305.75	88.25	444.5	847.25	400.0	1291.25	174.25	343.25	1450.25	163.5	8000.25	1428.75	2508.75	96.75	255.75	1071.0	0.0	155.0	2073.0	903.25	2445.75	2437.25	463.25	226.5	401.0	12.75	7854.0	3382.5	7259.25	1121.25	897.0	213.75	90.5	135.5	316.0	4078.75	485.75	3240.5	2391.25	1773.25	273.5	69.5
Prot3410	Prot3410	14.75	411.75	2256.0	3848.75	3428.25	1031.25	709.75	85.0	155.25	3774.0	6385.5	7890.75	2325.75	1188.0	76.5	29.25	306.0	1783.0	523.5	1130.0	302.5	1267.5	51.0	853.5	735.75	4473.0	2904.0	5358.75	2931.0	3669.75	386.25	189.75	396.75	1459.0	754.0	3205.0	4193.25	425.5	21.25	415.5	1635.5	2501.0	6306.0	5387.25	6069.75	9365.25	965.25	570.75
Prot1159	Gene1159	1706.0	109.0	3006.0	1938.0	5927.0	290.0	3591.0	1127.0	373.0	0.0	0.0	0.0	0.0	0.0	0.0	0.0	609.0	5203.0	2920.0	17003.0	12194.0	2936.0	1973.0	536.0	0.0	0.0	0.0	0.0	0.0	0.0	0.0	0.0	157.0	2509.0	11250.0	5463.0	6827.0	7503.0	509.0	573.0	0.0	0.0	0.0	0.0	0.0	0.0	0.0	0.0
Prot2196	Prot2196	0.0	0.0	0.0	0.0	0.0	0.0	194.0	948.5	735.0	2400.0	5205.0	5165.0	8197.5	7697.0	6675.5	4485.5	0.0	0.0	0.0	0.0	0.0	0.0	0.0	256.0	735.5	690.5	3495.0	3866.5	3831.0	6529.5	10859.0	1613.0	0.0	0.0	0.0	0.0	0.0	0.0	0.0	63.0	1869.0	2496.0	9566.0	4943.5	3313.5	4324.5	5116.5	5224.5
Prot906	Gene906	9859.0	3991.0	1693.0	3138.0	917.0	104.0	0.0	0.0	0.0	0.0	0.0	0.0	0.0	0.0	0.0	0.0	22830.0	5659.0	2514.0	470.0	317.0	218.0	0.0	0.0	0.0	0.0	0.0	0.0	0.0	0.0	0.0	0.0	1237.0	3193.0	972.0	1968.0	458.0	103.0	0.0	0.0	0.0	0.0	0.0	0.0	0.0	0.0	0.0	0.0
Prot1705	Gene1705	0.0	0.0	0.0	0.0	0.0	91.0	1926.0	2111.0	8475.0	1494.0	8089.0	9335.0	3127.0	0.0	0.0	0.0																	0.0	0.0	0.0	0.0	402.0	176.0	3212.0	4880.0	4253.0	10791.0	14268.0	3764.0	631.0	471.0	185.0	0.0
Prot3500	Prot3500	0.0	0.0	0.0	0.0	0.0	0.0	31.0	27.5	4152.5	1593.5	3012.5	9410.5	5960.0	9316.5	3156.0	4739.0	0.0	0.0	0.0	0.0	0.0	0.0	0.0	42.5	727.5	1431.5	5060.5	5797.5	8889.5	6849.5	3186.0	1748.5	0.0	0.0	0.0	0.0	0.0	0.0	90.5	386.0	315.0	5164.5	12631.0	11730.0	5883.5	11669.0	2401.5	3962.0
Prot2464	Prot2464	201.5	2835.5	964.5	1073.0	5593.0	2262.5	433.5	320.5	1114.0	4643.5	2752.5	4974.5	2248.0	2996.0	1200.0	569.5	1321.0	1930.0	7750.5	890.0	6161.5	1177.0	2168.5	429.5	619.5	510.0	3250.0	5091.5	3926.5	4111.5	1386.5	358.0	1438.5	445.0	5800.0	1033.5	4872.5	4147.5	414.5	940.5	602.0	1288.5	7806.5	1195.0	1308.0	155.5	1244.0	1162.5
Prot3721	Gene3721	7936.75	2161.5	7554.5	1362.0	765.0	1033.0	391.75	5.5	392.75	2231.25	1989.0	1348.75	2265.0	853.25	820.25	52.75	18904.75	4593.25	3909.5	1703.25	722.25	217.25	11.0	207.75	644.5	1276.75	3365.75	3517.5	893.25	1385.0	722.75	16.75	13276.25	3046.25	3070.75	244.25	549.25	270.0	147.75	138.5	577.75	1523.25	2084.5	1789.25	1016.25	1109.5	316.25	239.5
Prot3052	Prot3052	6.5	302.5	74.0	141.75	2635.75	572.75	2773.75	4364.0	617.0	1375.5	822.0	3261.75	1156.5	771.75	0.0	0.0	304.25	701.5	767.0	2035.75	2390.0	893.25	1373.75	5791.5	7224.5	135.25	9455.25	2791.5	507.75	151.5	0.0	0.0	860.25	583.25	320.5	2112.0	1923.75	1695.5	4107.0	3673.25	10281.5	13164.0	6794.25	1292.25	1586.25	80.25	0.0	0.0
Prot3726	Gene3726	10109.75	2647.5	279.0	803.0	1048.0	766.5	2717.75	780.25	247.25	110.75	687.75	375.25	1158.5	1874.0	1519.25	326.5																	601.5	4173.25	5075.5	1054.0	4360.5	254.25	1345.75	829.75	408.75	747.0	405.75	499.25	911.25	1234.5	828.0	389.75
Prot1636	Gene1636																	0.0	0.0	0.0	0.0	0.0	997.0	1170.0	4472.0	13928.0	4952.0	13903.0	2964.0	96.0	17.0	0.0	0.0	0.0	0.0	0.0	0.0	303.0	678.0	3348.0	6528.0	1801.0	591.0	8186.0	1124.0	2359.0	304.0	934.0	0.0
Prot542	Gene542	0.0	0.0	153.0	0.0	91.0	758.0	2552.0	2273.0	11884.0	2721.0	2352.0	1734.0	1502.0	0.0	0.0	0.0	0.0	0.0	0.0	693.0	204.0	724.0	1163.0	9743.0	1712.0	5884.0	2713.0	1716.0	139.0	0.0	0.0	0.0	0.0	0.0	0.0	112.0	199.0	2041.0	2281.0	10833.0	8411.0	9074.0	6158.0	4564.0	219.0	54.0	0.0	0.0
Prot2657	Prot2657	603.0	5444.0	4784.0	1354.5	4539.0	1144.5	1633.0	1089.5	3367.5	1847.5	2650.0	6410.5	1938.5	181.5	47.0	0.0	651.5	940.0	2884.0	5077.5	3490.0	1270.0	1094.0	2002.0	5821.0	4179.5	2503.5	2503.5	368.5	468.0	322.0	0.0	1273.0	603.5	4645.5	7570.5	3277.0	1701.0	1017.5	2385.0	4635.0	3508.5	883.0	1850.0	1997.0	107.0	0.0	0.0
Prot862	Gene862	0.0	0.0	0.0	0.0	0.0	0.0	0.0	0.0	0.0	485.0	415.0	3879.0	11789.0	1447.0	6021.0	8369.0	0.0	0.0	0.0	0.0	0.0	0.0	0.0	99.0	0.0	0.0	871.0	557.0	4505.0	5149.0	7529.0	4096.0	0.0	0.0	0.0	0.0	0.0	0.0	0.0	0.0	107.0	918.0	244.0	5837.0	3426.0	469.0	53.0	1694.0
Prot4051	Gene4051	824.5	287.75	566.75	1086.5	3356.25	3439.75	4494.25	1468.0	2939.5	4197.75	2893.5	1060.75	4570.25	3042.5	644.5	758.0	127.75	76.0	996.75	1123.75	1811.0	2899.75	1682.5	2525.75	2978.25	4071.75	3627.25	4510.5	3872.75	3995.0	111.5	140.5	225.75	120.25	1424.5	428.5	1867.75	3403.5	557.25	1778.5	2603.75	3517.5	5348.75	4679.75	4129.75	678.5	393.5	47.0
Prot493	Gene493	0.0	0.0	0.0	112.0	140.0	875.0	4271.0	4797.0	5474.0	1355.0	8491.0	2791.0	162.0	276.0	0.0	0.0	0.0	0.0	0.0	0.0	248.0	1699.0	6075.0	6789.0	10555.0	905.0	541.0	456.0	120.0	0.0	0.0	0.0	0.0	0.0	0.0	0.0	421.0	1744.0	5034.0	6434.0	953.0	2977.0	4111.0	735.0	1724.0	0.0	0.0	0.0
Prot2780	Prot2780	70.0	643.0	709.5	2980.0	2542.0	7414.0	9223.5	5503.0	5480.5	1257.0	2536.5	555.5	0.0	0.0	0.0	0.0	224.0	8.0	761.5	1984.5	2693.5	2569.0	8064.0	5329.5	2379.0	3195.5	843.5	141.0	498.0	0.0	0.0	0.0	56.5	212.0	1465.5	2561.5	416.0	3206.0	4267.5	1312.5	5830.0	3159.0	804.0	349.5	312.5	93.5	0.0	0.0
Prot918	Gene918	15921.0	2783.0	2917.0	2936.0	427.0	3.0	0.0	0.0	0.0	0.0	0.0	0.0	0.0	0.0	0.0	0.0	3950.0	5776.0	1355.0	5212.0	289.0	77.0	187.0	0.0	0.0	0.0	0.0	0.0	0.0	0.0	0.0	0.0
Prot1575	Gene1575	0.0	0.0	0.0	235.0	434.0	2330.0	4152.0	1717.0	3045.0	1940.0	4653.0	1885.0	8.0	0.0	0.0	0.0	0.0	15.0	0.0	0.0	461.0	968.0	727.0	585.0	7760.0	9401.0	1116.0	620.0	319.0	0.0	0.0	0.0	0.0	0.0	0.0	101.0	548.0	1662.0	1218.0	294.0	1622.0	5142.0	3961.0	678.0	382.0	366.0	0.0	0.0
Prot559	Gene559	0.0	0.0	0.0	0.0	72.0	590.0	979.0	3989.0	6455.0	12907.0	15298.0	9463.0	2936.0	117.0	159.0	0.0	0.0	0.0	0.0	0.0	0.0	912.0	1977.0	603.0	10948.0	10049.0	472.0	1464.0	364.0	121.0	0.0	245.0	0.0	0.0	0.0	0.0	0.0	0.0	1880.0	4563.0	2272.0	8785.0	945.0	3580.0	893.0	893.0	0.0	0.0
Prot3725	Gene3725	2875.75	4663.25	6099.5	2346.5	2467.0	604.25	139.0	932.0	1796.25	1170.25	2135.5	650.75	73.25	129.25	0.0	0.0	11997.0	3862.5	3124.75	1337.5	2291.25	1578.0	675.25	1136.0	2007.75	1192.0	2024.25	1382.75	109.0	59.75	0.0	67.0	14833.75	3593.25	3456.5	3137.0	1274.5	2854.0	194.0	1522.5	2907.0	5588.0	1391.0	866.0	678.75	196.25	0.0	0.0
Prot152	Gene152	4727.0	1054.0	6208.0	567.0	824.0	676.0	730.0	0.0	0.0	0.0	0.0	0.0	0.0	0.0	0.0	0.0	26948.0	4288.0	7706.0	2872.0	3976.0	697.0	266.0	0.0	0.0	0.0	0.0	0.0	0.0	0.0	0.0	0.0	5991.0	7804.0	7188.0	6571.0	984.0	154.0	0.0	49.0	0.0	0.0	0.0	0.0	0.0	0.0	0.0	0.0
Prot2041	Prot2041																	13956.5	11388.0	1659.5	3506.0	500.0	240.5	52.5	12.0	0.0	0.0	0.0	0.0	0.0	0.0	0.0	0.0	35921.0	8948.75	4439.25	419.25	276.0	597.25	105.5	0.0	0.0	0.0	0.0	0.0	0.0	0.0	0.0	0.0
Prot2920	Prot2920	0.0	0.0	0.0	64.5	87.0	729.5	829.0	2615.0	2775.5	3614.5	531.5	786.0	4870.0	3255.5	2859.0	3727.0	0.0	0.0	35.5	0.0	35.0	748.0	1310.5	3573.0	3091.0	6257.0	1044.0	3545.0	4730.0	1118.5	5750.0	2879.0	0.0	0.0	0.0	0.0	53.0	274.5	464.0	4973.5	4043.5	646.5	649.5	5285.5	7842.5	1194.5	5936.0	3171.0
Prot5	Gene5	8982.0	6893.0	1785.0	481.0	111.0	487.0	0.0	0.0	0.0	0.0	0.0	0.0	0.0	0.0	0.0	0.0	13242.0	1513.0	2895.0	912.0	1384.0	255.0	0.0	0.0	0.0	0.0	0.0	0.0	0.0	0.0	0.0	0.0	2584.0	4758.0	4837.0	3413.0	948.0	0.0	495.0	0.0	0.0	0.0	0.0	0.0	0.0	0.0	0.0	0.0
Prot2968	Prot2968	3979.5	3263.0	1278.0	240.5	2338.0	1594.5	1665.5	2785.5	56.5	59.5	1224.0	335.5	70.5	0.0	0.0	0.0	2394.0	1838.5	3729.0	632.0	1139.0	1236.0	4488.5	431.5	5752.0	2003.5	2605.0	535.0	421.5	37.5	0.0	0.0	12.0	956.0	1575.5	1616.5	775.5	166.0	1971.0	4927.5	381.0	1825.0	1029.5	489.0	93.5	117.5	0.0	0.0
Prot3376	Prot3376	461.0	398.5	3830.5	112.0	175.0	120.5	121.5	0.0	96.0	181.0	7620.0	1223.0	3745.5	2627.5	153.5	34.5	4594.0	2580.5	102.5	645.0	328.0	43.0	42.0	144.0	1533.0	1399.0	3083.5	8501.5	5969.0	2485.0	441.5	137.0	19663.5	1313.0	1856.0	415.5	494.5	449.0	0.0	197.0	913.5	2503.5	2737.0	2628.0	856.0	857.0	1490.0	229.0
Prot1823	Gene1823	0.0	0.0	0.0	0.0	226.0	668.0	1873.0	10826.0	8496.0	7347.0	3277.0	42.0	223.0	0.0	0.0	0.0	0.0	0.0	151.0	0.0	380.0	429.0	1818.0	1641.0	5940.0	6236.0	4609.0	1769.0	296.0	73.0	0.0	0.0	0.0	0.0	0.0	162.0	362.0	836.0	4134.0	5067.0	15890.0	7797.0	2945.0	1686.0	313.0	0.0	0.0	0.0
Prot687	Gene687	0.0	0.0	0.0	0.0	0.0	0.0	572.0	40.0	544.0	5080.0	11146.0	2319.0	11795.0	3663.0	1370.0	534.0	0.0	0.0	0.0	0.0	0.0	0.0	361.0	263.0	2966.0	3762.0	6731.0	579.0	2152.0	1969.0	829.0	478.0	0.0	0.0	0.0	0.0	0.0	0.0	0.0	382.0	2441.0	922.0	11698.0	11701.0	8804.0	3968.0	4119.0	0.0
Prot1716	Gene1716	0.0	0.0	0.0	0.0	84.0	93.0	1197.0	1068.0	3451.0	2876.0	7358.0	7789.0	1469.0	606.0	0.0	0.0	0.0	0.0	0.0	0.0	0.0	1075.0	1876.0	1696.0	8345.0	14168.0	9225.0	5980.0	4239.0	1022.0	0.0	304.0	0.0	0.0	0.0	0.0	0.0	154.0	120.0	3062.0	8884.0	2982.0	4957.0	4860.0	189.0	0.0	40.0	0.0
Prot1339	Gene1339																	0.0	248.0	5999.0	6653.0	1484.0	7116.0	7153.0	550.0	2649.0	34.0	323.0	197.0	0.0	0.0	0.0	0.0	432.0	302.0	2648.0	2780.0	7845.0	2870.0	6235.0	2719.0	476.0	944.0	69.0	0.0	0.0	0.0	0.0	0.0
Prot786	Gene786	0.0	0.0	0.0	0.0	0.0	0.0	0.0	0.0	0.0	335.0	505.0	6897.0	6409.0	4271.0	11063.0	5243.0	0.0	0.0	0.0	0.0	0.0	0.0	0.0	0.0	0.0	615.0	1045.0	1956.0	838.0	563.0	4549.0	6859.0	0.0	0.0	0.0	0.0	0.0	0.0	0.0	0.0	0.0	521.0	21.0	11949.0	2694.0	10332.0	456.0	4069.0
Prot422	Gene422	225.0	611.0	3581.0	5005.0	3518.0	3187.0	2421.0	1010.0	1907.0	1886.0	36.0	207.0	168.0	0.0	0.0	0.0	263.0	955.0	3158.0	274.0	2548.0	9400.0	6393.0	644.0	3517.0	266.0	392.0	0.0	169.0	0.0	0.0	0.0	366.0	715.0	756.0	3347.0	9774.0	13460.0	1279.0	8694.0	4402.0	214.0	140.0	0.0	0.0	0.0	0.0	0.0
Prot2525	Prot2525	3636.25	2550.5	8432.5	5464.5	7028.25	3278.75	5004.25	2328.75	228.5	34.75	181.0	20.0	0.0	0.0	0.0	0.0	2284.25	1540.5	2190.5	12291.75	8230.25	3464.0	2283.25	745.75	1447.0	303.5	95.5	0.0	0.0	0.0	0.0	0.0	715.25	3130.0	7638.5	6089.75	2110.75	5630.0	3695.25	1054.75	318.75	286.0	99.25	0.0	0.0	0.0	0.0	0.0
Prot913	Gene913	21758.0	8639.0	5103.0	2008.0	841.0	69.0	135.0	0.0	0.0	0.0	0.0	0.0	0.0	0.0	0.0	0.0	21786.0	6160.0	2889.0	1105.0	858.0	16.0	203.0	0.0	0.0	0.0	0.0	0.0	0.0	0.0	0.0	0.0	22065.0	1238.0	279.0	1672.0	173.0	0.0	0.0	298.0	0.0	0.0	0.0	0.0	0.0	0.0	0.0	0.0
Prot769	Gene769	0.0	0.0	0.0	0.0	0.0	0.0	558.0	37.0	986.0	6756.0	4095.0	7370.0	11832.0	9810.0	2152.0	728.0	0.0	0.0	0.0	0.0	0.0	0.0	130.0	12.0	1179.0	9179.0	9772.0	18791.0	5527.0	1953.0	3104.0	0.0	0.0	0.0	0.0	0.0	0.0	0.0	336.0	0.0	387.0	740.0	7495.0	5758.0	6305.0	6148.0	433.0	1221.0
Prot1779	Gene1779
Prot1157	Gene1157	6.0	6947.0	7441.0	5553.0	5218.0	6717.0	4368.0	0.0	0.0	0.0	0.0	0.0	0.0	0.0	0.0	0.0	659.0	4140.0	7962.0	5866.0	8611.0	6282.0	4502.0	91.0	0.0	0.0	0.0	0.0	0.0	0.0	0.0	0.0	2041.0	262.0	200.0	3778.0	8169.0	3032.0	3781.0	970.0	0.0	0.0	0.0	0.0	0.0	0.0	0.0	0.0
Prot3349	Prot3349	0.0	495.5	1517.5	3580.5	3616.5	1039.0	5436.0	1744.0	3245.5	6228.0	3555.5	2965.5	1484.5	2115.0	1169.5	393.0	311.0	503.0	329.0	1022.0	4200.5	1913.5	5229.0	1225.0	2865.0	914.0	4856.0	3021.0	3329.0	4350.0	2094.5	74.0	13.5	586.5	641.5	2170.0	3153.5	3979.5	289.5	2914.0	535.5	3189.5	70.5	1182.5	6705.5	1354.0	1292.0	343.0
Prot1397	Gene1397	895.0	241.0	1081.0	7558.0	6492.0	9167.0	1574.0	4180.0	3475.0	431.0	299.0	0.0	0.0	0.0	0.0	0.0	28.0	364.0	2991.0	13040.0	4942.0	3881.0	9955.0	2744.0	2872.0	546.0	642.0	602.0	0.0	0.0	0.0	0.0	322.0	513.0	3339.0	8080.0	12899.0	11401.0	9020.0	8046.0	6427.0	1081.0	0.0	0.0	0.0	0.0	0.0	0.0
Prot793	Gene793	0.0	0.0	0.0	0.0	0.0	0.0	0.0	0.0	205.0	80.0	736.0	1340.0	8283.0	19381.0	7305.0	4663.0																	0.0	0.0	0.0	0.0	0.0	0.0	0.0	0.0	0.0	77.0	2204.0	724.0	2388.0	2412.0	13269.0	4653.0
Prot1727	Gene1727	0.0	0.0	0.0	0.0	0.0	0.0	1129.0	5048.0	905.0	15649.0	2353.0	6690.0	1234.0	1148.0	0.0	0.0	0.0	0.0	0.0	250.0	0.0	507.0	358.0	1706.0	5306.0	16069.0	21923.0	4196.0	1995.0	1749.0	0.0	118.0
Prot2605	Prot2605
Prot1980	Gene1980	0.0	0.0	0.0	0.0	0.0	0.0	0.0	0.0	0.0	110.0	927.0	2162.0	1973.0	1176.0	3175.0	3524.0	0.0	0.0	0.0	0.0	0.0	0.0	0.0	0.0	0.0	79.0	243.0	14523.0	4007.0	6091.0	5561.0	2865.0	0.0	0.0	0.0	0.0	0.0	0.0	0.0	0.0	0.0	492.0	2260.0	9142.0	11501.0	8129.0	10595.0	11118.0
Prot3782	Gene3782	4111.25	4585.5	4194.75	1359.5	3368.0	1896.5	327.25	496.5	714.25	504.5	1511.75	3884.0	3841.5	605.75	89.0	151.75	15172.25	4107.25	778.5	2107.0	1947.75	1419.0	700.5	284.0	575.25	973.75	858.0	300.75	2540.25	1068.5	732.25	186.5
Prot3242	Prot3242	4519.5	507.5	2229.0	1836.5	204.5	105.0	47.5	357.5	1609.0	3625.5	7406.0	1122.5	2770.5	4501.0	333.0	1143.0	8454.0	2884.5	2235.5	232.5	1660.5	970.5	30.5	58.0	414.5	2005.0	4924.0	4911.0	834.5	3821.0	2119.0	519.0	5848.0	1698.0	1844.5	1621.5	833.5	235.0	54.5	311.0	848.0	1979.0	2057.5	708.5	6867.5	2073.5	408.5	175.5
Prot1261	Gene1261	2816.0	5568.0	218.0	6194.0	267.0	3141.0	643.0	103.0	62.0	0.0	0.0	0.0	0.0	0.0	0.0	0.0	2894.0	653.0	10366.0	10239.0	2974.0	3805.0	20.0	292.0	0.0	0.0	0.0	0.0	0.0	0.0	0.0	0.0	3079.0	8258.0	12969.0	5791.0	10330.0	7223.0	937.0	489.0	299.0	19.0	0.0	0.0	0.0	0.0	0.0	0.0
Prot2227	Prot2227																	15443.25	5258.25	1647.75	3411.0	1555.5	169.25	155.0	1165.5	3205.25	21.75	3369.25	138.25	819.25	142.0	25.0	0.0	21714.75	1497.75	2199.75	901.5	398.25	33.0	224.75	938.5	1808.0	2463.5	2499.0	708.5	162.5	63.75	60.25	0.0
Prot671	Gene671	0.0	0.0	0.0	0.0	0.0	109.0	0.0	223.0	1330.0	2755.0	2571.0	5487.0	5357.0	5427.0	1016.0	1263.0	0.0	0.0	0.0	0.0	0.0	0.0	236.0	666.0	1343.0	254.0	10719.0	4389.0	9289.0	8288.0	2482.0	739.0	0.0	0.0	0.0	0.0	0.0	0.0	0.0	233.0	1805.0	9278.0	15615.0	16670.0	5453.0	7684.0	742.0	1218.0
Prot660	Gene660	0.0	0.0	0.0	0.0	0.0	418.0	880.0	4068.0	8338.0	6088.0	5230.0	5120.0	5.0	620.0	0.0	0.0	0.0	0.0	0.0	0.0	0.0	557.0	794.0	5876.0	14460.0	3156.0	539.0	6134.0	832.0	42.0	131.0	0.0	0.0	0.0	0.0	0.0	469.0	611.0	339.0	2038.0	8211.0	8631.0	11279.0	5306.0	1032.0	0.0	0.0	0.0
Prot3165	Prot3165	0.0	0.0	0.0	0.0	146.0	549.5	1723.5	4928.0	10776.0	9018.0	6907.0	4097.5	1367.0	167.0	157.5	0.0	0.0	0.0	0.0	156.5	171.0	1296.0	3858.0	3564.5	9524.5	1477.0	3668.0	1239.5	1543.5	631.0	0.0	0.0	0.0	0.0	0.0	89.0	29.5	740.0	1371.0	4246.0	7429.0	3870.5	10401.5	1560.0	1073.5	395.5	0.0	0.0
Prot2393	Prot2393	10236.25	2637.0	3805.0	5287.5	2685.75	42.75	0.0	95.5	0.0	0.0	0.0	0.0	0.0	0.0	0.0	0.0	21750.25	5045.75	2934.5	3273.25	1296.5	425.0	0.0	152.25	0.0	0.0	0.0	0.0	0.0	0.0	0.0	0.0	18400.0	5152.25	9531.5	5553.5	999.0	124.75	181.5	0.0	0.0	0.0	0.0	0.0	0.0	0.0	0.0	0.0
Prot1767	Gene1767																	0.0	0.0	0.0	0.0	0.0	0.0	548.0	376.0	1095.0	1969.0	1221.0	5237.0	4402.0	7096.0	1050.0	209.0	0.0	0.0	0.0	0.0	0.0	0.0	315.0	359.0	540.0	4832.0	1585.0	4524.0	5052.0	2051.0	1902.0	1092.0
Prot2300	Prot2300	2920.5	4586.5	3048.0	1575.0	1760.5	590.0	3347.0	2051.5	5398.0	6459.5	1444.5	1319.0	109.0	0.0	0.0	0.0	4271.0	1922.0	3900.0	5233.0	2071.0	1999.5	1470.5	29.5	5448.0	2036.0	1706.5	511.0	2.0	0.0	0.0	0.0	4626.0	375.5	999.5	2062.0	1195.5	1124.5	122.0	2926.0	586.0	2686.5	1221.5	51.0	203.0	0.0	0.0	0.0
Prot2538	Prot2538	1080.0	1599.75	9226.5	15684.25	4347.5	1969.0	3860.0	953.5	246.0	1196.0	227.75	338.0	109.5	0.0	0.0	0.0	1821.75	2660.25	14826.75	7836.0	5413.25	2010.75	1826.75	1702.5	1855.25	1221.0	1832.25	251.75	177.0	0.0	0.0	0.0	1503.75	4022.25	3543.25	1198.75	4039.75	5015.0	1194.5	1255.75	1842.0	1802.75	985.25	116.25	107.5	0.0	0.0	0.0
Prot2580	Prot2580	10385.25	6253.25	4119.5	10594.75	5136.5	3821.0	823.75	1383.75	0.0	0.0	0.0	0.0	0.0	0.0	0.0	0.0	6790.75	6454.25	8846.5	10575.75	10920.25	2148.75	287.25	36.0	0.0	0.0	0.0	0.0	0.0	0.0	0.0	0.0	4587.25	2405.25	4803.25	2350.0	5205.0	3520.75	544.5	556.5	0.0	0.0	0.0	0.0	0.0	0.0	0.0	0.0
Prot298	Gene298	3319.0	5072.0	3752.0	10971.0	4866.0	8383.0	4465.0	167.0	0.0	0.0	0.0	0.0	0.0	0.0	0.0	0.0	1838.0	4214.0	2835.0	15738.0	3258.0	3096.0	1294.0	117.0	263.0	0.0	0.0	0.0	0.0	0.0	0.0	0.0	4506.0	7136.0	15531.0	162.0	3770.0	1435.0	5030.0	298.0	170.0	0.0	0.0	0.0	0.0	0.0	0.0	0.0
Prot1677	Gene1677	0.0	0.0	0.0	207.0	267.0	0.0	3035.0	419.0	1499.0	8799.0	3548.0	2562.0	368.0	1928.0	65.0	0.0	0.0	0.0	0.0	0.0	0.0	603.0	797.0	11596.0	3734.0	12198.0	11686.0	3101.0	6944.0	56.0	0.0	0.0	0.0	0.0	0.0	0.0	227.0	0.0	4871.0	2185.0	15290.0	2598.0	12098.0	6826.0	966.0	388.0	0.0	0.0
Prot4040	Gene4040	5645.25	1569.75	1612.5	1629.0	2438.0	2630.25	477.0	1600.5	4052.5	3702.5	2901.5	1211.5	807.5	0.0	75.0	0.0	1035.0	419.5	2643.25	1223.25	1035.75	658.5	1660.0	3087.75	4081.0	5536.5	7638.0	1169.5	1096.5	312.0	0.0	0.0	3127.75	649.0	5669.5	869.75	2202.0	676.0	703.75	3261.0	1221.0	2326.5	6231.0	136.0	400.0	116.0	106.0	0.0
Prot3318	Prot3318	0.0	0.0	0.0	0.0	50.0	0.0	470.5	1617.0	4187.5	8390.75	2321.25	5496.0	2066.25	457.25	3579.5	153.75	0.0	0.0	0.0	64.0	90.0	215.0	218.5	2054.5	1630.5	4304.5	5137.5	17080.25	6559.0	760.5	84.0	165.75	0.0	0.0	0.0	0.0	0.0	231.25	217.0	1282.5	4159.25	5314.75	13315.25	8647.25	5917.5	2362.5	2264.5	634.5
Prot1906	Gene1906	0.0	0.0	0.0	0.0	0.0	0.0	0.0	0.0	0.0	118.0	2265.0	3737.0	5190.0	2877.0	12714.0	6941.0	0.0	0.0	0.0	0.0	0.0	0.0	0.0	0.0	0.0	1122.0	2405.0	1560.0	2998.0	13447.0	8149.0	1719.0	0.0	0.0	0.0	0.0	0.0	0.0	0.0	0.0	0.0	0.0	876.0	190.0	1070.0	8611.0	3530.0	4401.0
Prot168	Gene168	16277.0	2095.0	7115.0	1479.0	693.0	61.0	105.0	0.0	0.0	0.0	0.0	0.0	0.0	0.0	0.0	0.0	5268.0	7294.0	707.0	454.0	1693.0	911.0	146.0	0.0	0.0	0.0	0.0	0.0	0.0	0.0	0.0	0.0	3385.0	217.0	4335.0	5593.0	714.0	250.0	482.0	0.0	0.0	0.0	0.0	0.0	0.0	0.0	0.0	0.0
Prot2828	Prot2828	0.0	0.0	66.0	0.0	340.5	738.0	1044.0	4109.25	3269.25	6384.25	695.0	1743.0	151.0	451.75	1041.25	166.0	0.0	0.0	0.0	0.0	107.25	1059.0	4479.0	927.75	4045.5	1725.0	3218.5	914.75	534.0	3784.0	2379.5	1847.25	0.0	0.0	0.0	163.5	318.0	567.75	1615.5	3922.5	4123.5	1504.75	2528.5	1455.5	1230.25	2138.0	1497.75	1782.25
Prot682	Gene682																	0.0	0.0	0.0	0.0	0.0	0.0	0.0	380.0	1122.0	3967.0	1951.0	11519.0	1493.0	2021.0	2472.0	1478.0	0.0	0.0	0.0	0.0	0.0	0.0	0.0	640.0	3702.0	6563.0	7006.0	7595.0	3594.0	1212.0	591.0	2211.0
Prot4006	Gene4006	2832.0	3062.25	2280.5	1567.25	1902.5	1261.75	4028.25	1799.25	1714.25	6398.75	3528.5	1798.25	1927.5	705.5	0.0	0.0	1650.75	812.0	1599.5	3492.75	4323.0	2306.25	3672.75	3263.0	5864.25	4431.25	5496.75	1896.0	954.5	31.0	21.0	0.0	1162.25	3253.5	1461.5	2482.5	878.25	4713.5	2660.75	1996.5	3867.0	1194.25	2293.75	4129.0	1058.0	452.5	0.0	43.0
Prot4129	Gene4129	0.0	0.0	0.0	0.0	73.0	63.25	520.25	627.0	916.0	1573.75	1778.5	1657.5	4937.25	5125.5	2866.5	6342.0	0.0	0.0	0.0	0.0	0.0	111.25	902.0	947.25	2489.5	3727.0	3956.25	7260.25	7022.75	6952.75	7510.0	498.0	0.0	0.0	0.0	0.0	0.0	0.0	197.0	1153.5	541.5	2812.25	3774.5	5981.25	2400.5	1963.25	1708.5	1175.75
Prot2313	Prot2313	521.5	950.5	618.0	1821.0	1118.5	137.5	705.0	4417.5	5876.0	5335.0	2807.0	3900.5	1215.5	271.0	72.5	0.0	9735.5	2596.0	1806.0	1356.5	332.0	320.0	884.5	1147.0	185.0	1432.0	6818.5	1640.0	866.0	67.5	63.5	0.0	8879.0	5431.5	521.5	1202.5	335.5	317.0	63.5	1352.5	3801.5	2703.5	1780.5	2038.5	1098.5	270.0	0.0	0.0
Prot3615	Prot3615	1195.75	1004.5	56.5	953.5	1206.0	1116.5	174.0	90.25	45.75	53.25	1904.25	440.25	40.5	5292.75	5130.75	3758.25																	500.5	818.75	1338.75	2518.5	1392.75	608.5	550.5	386.25	45.5	379.0	467.25	1761.75	3429.75	14553.75	2229.75	5940.75
Prot1631	Gene1631	0.0	0.0	0.0	0.0	201.0	357.0	910.0	5525.0	67.0	19546.0	18683.0	3049.0	37.0	876.0	128.0	0.0	0.0	0.0	0.0	0.0	0.0	415.0	1333.0	8803.0	1273.0	5484.0	7888.0	9874.0	1695.0	215.0	0.0	0.0	0.0	0.0	0.0	0.0	0.0	980.0	2.0	7970.0	1842.0	10478.0	1386.0	811.0	2110.0	0.0	125.0	0.0
Prot983	Gene983	27303.0	7133.0	1677.0	1267.0	698.0	156.0	78.0	0.0	0.0	0.0	0.0	0.0	0.0	0.0	0.0	0.0	28882.0	3908.0	7670.0	1166.0	896.0	0.0	0.0	0.0	0.0	0.0	0.0	0.0	0.0	0.0	0.0	0.0	36868.0	3607.0	455.0	4930.0	527.0	613.0	0.0	0.0	0.0	0.0	0.0	0.0	0.0	0.0	0.0	0.0
Prot3947	Gene3947	675.25	314.0	850.25	469.0	367.25	233.5	2188.25	2974.0	5007.0	1524.0	2135.75	3394.0	1890.0	281.75	452.0	24.5	3697.75	1178.5	2766.25	1041.0	810.75	268.5	3914.0	3612.5	3692.25	2349.75	4810.25	280.0	910.0	1214.5	238.0	56.25	1263.0	165.0	473.75	14.5	656.75	305.5	2424.5	565.5	2737.75	8662.75	2871.5	2724.0	1722.5	1262.75	530.75	163.0
Prot2943	Prot2943	430.5	2209.5	1217.5	1443.25	604.0	2463.5	2436.5	778.25	7273.5	3723.0	4575.0	71.25	81.75	130.5	0.0	0.0	517.25	661.25	1033.5	3651.25	540.75	2695.75	1808.25	7247.5	6045.0	3182.25	2862.0	117.0	393.0	383.25	0.0	0.0	332.0	1032.75	162.75	2410.5	1370.5	3551.75	2698.5	2695.5	183.0	6611.25	1641.0	93.75	314.25	0.0	0.0	0.0
Prot1495	Gene1495	0.0	0.0	0.0	83.0	27.0	2601.0	467.0	1297.0	3255.0	16664.0	5192.0	407.0	89.0	386.0	0.0	0.0	0.0	0.0	0.0	130.0	166.0	322.0	2552.0	3482.0	3848.0	5159.0	274.0	23.0	0.0	155.0	0.0	0.0	0.0	0.0	0.0	0.0	110.0	1945.0	464.0	7338.0	7735.0	2507.0	2212.0	717.0	378.0	211.0	0.0	0.0
Prot750	Gene750	0.0	0.0	0.0	0.0	0.0	0.0	341.0	320.0	1281.0	9964.0	6446.0	207.0	12414.0	976.0	2252.0	888.0	0.0	0.0	0.0	0.0	0.0	0.0	0.0	628.0	1025.0	4922.0	4733.0	7660.0	6125.0	4422.0	1397.0	597.0	0.0	0.0	0.0	0.0	0.0	0.0	0.0	797.0	3952.0	7797.0	1532.0	1860.0	22188.0	112.0	1473.0	1292.0
Prot551	Gene551	0.0	0.0	0.0	0.0	0.0	85.0	978.0	6595.0	11405.0	5738.0	15953.0	63.0	556.0	1300.0	0.0	0.0	0.0	0.0	0.0	0.0	0.0	148.0	2650.0	1949.0	3593.0	12375.0	13378.0	581.0	235.0	269.0	0.0	0.0	0.0	0.0	0.0	0.0	41.0	759.0	1318.0	5945.0	2591.0	6975.0	6834.0	6854.0	930.0	1006.0	52.0	0.0
Prot626	Gene626
[truncated: 2,754 more rows]
[truncated: 65 more columns]
