# Supplementary material for: C-COMPASS: a user-friendly neural network tool profiles cell compartments at protein and lipid levels
Source: Nat Methods. 2025 Dec 4;23(1):118–30. doi: 10.1038/s41592-025-02880-3 (PMC12791020; doi:10.1038/s41592-025-02880-3)
Supplement: Supplementary file 15 — Simulated total proteome dataset related to the fractionation. [file 41592_2025_2880_MOESM15_ESM.txt]

ProteinName	Con1_Rep1	Con1_Rep2	Con1_Rep3	RelativeRegulation_Con1	Con2_Rep1	Con2_Rep2	Con2_Rep3	RelativeRegulation_Con2
Prot1	9296.08824802444	9814.428006705344	10411.347322715432	1.223655483660799	11164.315909663517	10322.949067354057	10754.40585171919	1.223655483660799
Prot2	6238.68953512733	6151.978964604154	6589.885864778442	0.921390143610919	5993.144219033274	7104.365930674374	6468.156227034179	0.921390143610919
Prot3	29167.578509375817	30514.032232766727	31067.436470281118	4.328620908795339	33580.806064292716	30294.925003686167	33191.8297943668	4.328620908795339
Prot4	9733.078655649597	10587.501821451542	9510.083515572	1.0172480220836086	9680.318755101478	10322.066703546116	10034.99646881955	1.0172480220836086
Prot5	9075.379325927293	9972.238404033156	10565.773018443433	1.1176784181105495	8681.049849858626	8704.684086579116	9045.458295028533	1.1176784181105495
Prot6	7868.366304469077	8191.583269048899	8568.285485368508	0.8831865652045132	8644.634659309033	8260.984752470162	8171.990560827873	0.8831865652045132
Prot7	7814.370282045756	9157.351785163313	8842.789257091148	1.2688972195979038	9832.618982548142	9115.832999991548	8935.111401337714	1.2688972195979038
Prot8	2840.237133441354	2833.3846260619544	2574.5627921258974	0.30195764927455737	2672.376063819006	2780.855792353969	2976.9744485692195	0.30195764927455737
Prot9	6934.3668505753085	6898.46039517558	8019.745769693938	0.9667140674963336	7509.7423563349885	8147.170180402426	6969.259286783423	0.9667140674963336
Prot10	4966.1652086980885	6409.48454061223	5516.075379105366	0.7914972389644527	5877.914681938354	5947.077771936983	6227.507181579169	0.7914972389644527
Prot11	43907.54150456313	48373.77164131534	49051.89638646506	6.556455037235022	47592.57612466789	45406.324745775346	47392.90594237606	6.556455037235022
Prot12	52511.1915589125	52232.09118205175	51150.67871733671	5.408731853923018	51847.320199094276	46134.25914574762	56506.69944000218	5.408731853923018
Prot13	45013.19156642314	45554.40915792822	46566.66214282546	6.191504056888547	44456.417588919925	47286.17318563284	44564.846354207504	6.191504056888547
Prot14	8156.2158534130795	7645.485963761246	8864.794319045843	0.834603385205712	8158.108013563347	7803.241717820038	7692.85540890404	0.834603385205712
Prot15	9018.651261172601	9251.160169625164	8655.923552906166	1.0690073628256598	8750.910340559967	9478.590477894008	8310.335654918465	1.0690073628256598
Prot16	7776.651850724477	6840.147093912363	7706.483753604831	0.7448618645750581	7437.1219477268105	7620.219973491885	7072.642247174662	0.7448618645750581
Prot17	8808.946704811027	10198.348743971814	9459.842271362331	1.2629250146268323	10993.629489830677	9316.451556110957	9109.19985058605	1.2629250146268323
Prot18	11023.902457735934	10025.416388791766	10712.169991286715	1.1897104675471497	10102.26059631205	11197.283140611913	11644.191702271244	1.1897104675471497
Prot19	9058.50712895232	8958.99503723997	9256.456993788057	1.2103559169435396	9592.660796468885	9818.650947297901	8183.954132913038	1.2103559169435396
Prot20	9036.611295521308	8093.42806877523	8748.130150446317	1.0721603134377615	8420.062496713455	8435.022064485182	9013.20617851234	1.0721603134377615
Prot21	9158.105370145166	8216.280814946213	8596.497541426032	0.937089146091813	8610.86572034003	8125.517124822279	9167.406799424529	0.937089146091813
Prot22	7752.207063410414	8314.71347849376	8510.604071431191	0.8220895372108321	8113.509554322317	8296.050648794779	7720.694154307745	0.8220895372108321
Prot23	8446.868804272974	8795.949865950339	8433.576075376468	0.937862374527823	9209.662701633464	8069.157862457568	8258.447184044706	0.937862374527823
Prot24	11441.153620919704	11658.608849703685	11259.435587643733	1.2205513548560893	11226.667605254404	10998.10348851199	12131.005670931618	1.2205513548560893
Prot25	8342.72754078345	8504.185781467624	8538.222159388908	0.9296865473851987	8798.08774789468	8410.723946202103	7292.0921008827	0.9296865473851987
Prot26	8374.833357675509	9172.167548411646	9496.804761491532	0.9725037436162357	9306.280242926492	8570.868095929625	9028.408813841448	0.9725037436162357
Prot27	8950.150395217985	9134.008159312358	8827.751624245977	0.9965084315133456	9003.789163624377	8779.977154008788	8158.654085228908	0.9965084315133456
Prot28	4302.78251396362	4956.5697513470595	4891.095139338703	0.6490606124780209	4642.1915713138815	5240.426066824927	4215.562596950436	0.6490606124780209
Prot29	8715.940107760918	10003.85522480162	9256.496950826437	1.032781270537153	8972.981018463406	9290.83059412456	9527.807121107937	1.032781270537153
Prot30	6499.021205207221	6118.5210338109955	5861.352903312391	0.7505174021194254	5799.660464280047	5916.377103244457	6187.997644461468	0.7505174021194254
Prot31	7668.301779795378	7412.504181042974	7494.668586068158	1.0727499074860027	7843.138144450141	7757.135618407927	8169.874920448361	1.0727499074860027
Prot32	54904.052871045336	54749.524098346126	56805.07808478206	6.9271895955148395	47544.79623938623	56859.43708418708	52852.58457847083	6.9271895955148395
Prot33	9869.800396767152	9392.361198202729	9383.267644502346	1.0827711798010502	9941.592210049785	8220.20542611945	8712.828427244482	1.0827711798010502
Prot34	7144.349537240922	6709.226019981649	7050.35396513043	0.798511564143455	7374.579026732219	7353.310376590525	7710.071154009609	0.798511564143455
Prot35	19693.721828321854	20147.570736503963	17965.2596599177	2.415447815999751	16434.231670001318	20336.70507882845	20757.46214089446	2.415447815999751
Prot36	10721.781940316105	9960.082864482592	8282.012424856905	1.4028151717513533	8797.049135108366	9538.85494432467	9358.218248351077	1.4028151717513533
Prot37	9797.33416586083	9127.821037693517	8778.69325397804	1.134375760267982	9228.451762587541	10108.716047697419	8496.530709912531	1.134375760267982
Prot38	9507.269744215679	9050.65651749349	8878.560519967727	1.188845868965509	8505.8833424624	9703.924799770284	10078.628586461795	1.188845868965509
Prot39	7911.916145130929	7348.285122076195	6786.753690891837	0.9739021502238141	8434.084793283315	7940.055222628673	7575.303433503245	0.9739021502238141
Prot40	6731.82357471604	6753.497770775275	6668.833918048137	0.7168045278443556	6832.088199843746	6957.074818708286	7202.236740026734	0.7168045278443556
Prot41	8188.763127300368	9257.202522695361	8912.822375284919	1.0198805017224424	9258.403368274987	8576.480695454737	8605.706491120107	1.0198805017224424
Prot42	73330.4450283599	74095.95083504039	60660.054154772035	7.6617705145167125	61584.76906274717	68186.81964524403	66315.87217636255	7.6617705145167125
Prot43	64922.5451745686	56758.3730636154	60230.909650024514	6.296927788338402	53769.76598088215	57056.398300294415	59188.07991238009	6.296927788338402
Prot44	11951.328722666476	12566.636834602168	11065.248080512953	1.4076578673247737	11662.810594461622	11422.838828268337	11584.84417342097	1.4076578673247737
Prot45	5930.203495264707	5504.579846404584	5593.961209818758	0.5966219207671692	5333.1417229981025	5952.659354051817	5939.412352066029	0.5966219207671692
Prot46	8691.533664348151	9412.624202126295	8598.287080544442	0.893263871872508	8601.596420947113	8559.571679796365	7862.602393624107	0.893263871872508
Prot47	6282.9342191938995	7041.44681677034	6229.401339630617	0.7437076775683065	6739.732186923703	7296.557006082738	6282.712010742668	0.7437076775683065
Prot48	72617.31806993343	69327.72597667639	66992.98209342697	7.35182435250964	71024.75117338735	72873.34918375371	73095.1570424201	7.35182435250964
Prot49	8216.19095536961	8697.103351104306	8192.277534302524	0.9204913768686782	8232.853884685675	7739.190795102095	8657.942056136908	0.9204913768686782
Prot50	6406.221091594998	6436.520294514719	6104.07269606453	0.8204286329306494	6058.112929868655	6022.365486781862	6272.44563113816	0.8204286329306494
Prot51	9087.565107474675	9446.157202374643	8998.996258698493	0.9583828943346214	10525.691829428579	9294.88724362038	8848.397113861623	0.9583828943346214
Prot52	9534.459961317792	9688.272881707422	9862.304962753904	1.0601405462798301	9831.50170697386	10770.290781514917	9635.865485837438	1.0601405462798301
Prot53	24274.894626512945	22779.732586363836	26345.85658000546	3.024006840074606	25432.892734861518	26387.04343988496	27156.378739293512	3.024006840074606
Prot54	10485.833778732052	10285.37078838247	10184.833325711848	1.2225523058797882	10923.80799196329	11651.725766503343	9871.611972277211	1.2225523058797882
Prot55	12002.050263279923	11930.767705284286	13011.057360383755	1.3020855411762002	12802.834784066694	11830.232470118635	11960.250653251667	1.3020855411762002
Prot56	5825.854964832058	6111.8536372190065	6088.366637778061	0.6731294532309362	5518.462423992439	5731.459813391064	5766.84626474599	0.6731294532309362
Prot57	5856.874694143758	6223.881201808121	6817.348590085018	0.8077010775287752	6859.693928037671	6346.9668855754635	5981.885287388817	0.8077010775287752
Prot58	35296.83726027477	41224.85956374631	34840.20011906122	4.090130111774144	39773.82531268277	39493.60211693441	39235.084390282645	4.090130111774144
Prot59	7835.553803190308	7879.822389890719	8693.997753944615	1.022862796447206	7870.821015288301	7097.902120163565	7424.689380011095	1.022862796447206
Prot60	7296.745349875057	6638.338638923284	7679.32223118087	0.9961996887302039	7427.618865114251	8098.616943776064	7111.068272796949	0.9961996887302039
Prot61	8131.61829915689	9521.23237683525	8206.27664859228	1.1736551646471414	9715.880958216281	8090.641698973171	9138.458509623144	1.1736551646471414
Prot62	72617.91032028373	72922.43075379262	71783.69654778643	8.185740725525115	79055.10919617524	68162.7121502979	66452.72906043055	8.185740725525115
Prot63	8329.280763494233	8819.054466969705	9131.504760324233	1.022106692997106	9050.255500219922	7943.938617404008	10109.284710459036	1.022106692997106
Prot64	6616.215716409247	6195.091995294153	5559.305469564155	0.75543745011146	5812.696357315518	5638.692545979872	5725.678334120862	0.75543745011146
Prot65	8367.487089162749	8299.043426913033	7764.923728753158	0.9913330768462494	7110.078495859193	8283.571494037596	9002.569726922507	0.9913330768462494
Prot66	10076.288776644618	9021.526010097443	8047.118238721244	0.986839030712244	8042.832595095316	9919.679439852316	8609.589652193052	0.986839030712244
Prot67	7128.593710662251	6460.363192244575	6977.159976294257	0.9178553147117127	6187.900937079883	6132.435848016012	6306.345384676371	0.9178553147117127
Prot68	8213.81691117956	7263.936046026835	7907.693637737202	1.0770801035500515	9312.047269492894	9105.794065653776	8751.757356815671	1.0770801035500515
Prot69	6873.387356594472	6668.426682481541	6428.4423804752	0.9552859042762203	7252.9146860464425	7944.716239574485	7654.465394225287	0.9552859042762203
Prot70	9558.657824877715	11444.082265608342	11218.990188753447	1.260356584903985	11494.922959309803	10966.195249468921	11136.719740990893	1.260356584903985
Prot71	8416.348893812996	8161.245634042378	8193.200436813346	1.1463370977221943	7317.273273738595	8566.121769584675	7863.569888382393	1.1463370977221943
Prot72	65542.63111463275	75050.06181507578	74299.52660956046	7.331854206160915	70034.08935779858	67617.8942420381	71316.22438897085	7.331854206160915
Prot73	69218.65528009442	80173.40912783916	72854.76959475216	7.755283870767444	79361.6028560958	69612.81607800734	79627.72141610601	7.755283870767444
Prot74	69156.45800154854	69164.28344417276	84118.95598044973	8.832977808978864	73819.6970370989	76384.9345488385	76391.49108448655	8.832977808978864
Prot75	6488.57397014816	6954.261263433799	6652.072924009065	0.7729385237539187	7540.197583232571	7191.913012020526	7185.955097571188	0.7729385237539187
Prot76	7953.796963970728	8237.618243976118	8458.81680093632	0.9981621190841222	8297.760631172821	8027.366319965319	6784.149602641121	0.9981621190841222
Prot77	9878.332549064591	11399.030767580709	11655.245635898935	1.2464837497853107	11558.264878850487	10790.597592266975	12259.491339962415	1.2464837497853107
Prot78	6388.111252714556	7481.667669442457	6327.616716144972	0.9618698044898264	6733.478900688049	6457.296295099527	6663.369536801624	0.9618698044898264
Prot79	9142.544816090738	8330.881589715838	8711.885350728358	1.104235017855937	8857.839856001772	8035.891094226939	8766.32264725293	1.104235017855937
Prot80	5412.829578420144	5695.488356262082	4809.903403401824	0.6784517281848663	5732.2120663868045	5246.36960776627	5432.777748877191	0.6784517281848663
Prot81	46962.67553597582	42123.566289610986	46462.199422739024	4.931288342814814	45261.13504184	42316.81182173907	42416.08532825284	4.931288342814814
Prot82	8408.787337905378	7409.264922505999	7759.14820116527	1.1076956182007736	8695.151962010239	8681.666712711658	8458.589011055925	1.1076956182007736
Prot83	7627.31985542375	7244.265466236384	6481.97946114917	0.9170128017906998	7887.661994994789	6988.842749909426	7641.201497693398	0.9170128017906998
Prot84	10813.601071959409	11362.946400024399	12048.002223630663	1.254718840961319	10357.252057675494	11735.48137088966	10987.671106589278	1.254718840961319
Prot85	45669.55569432706	45110.40894060921	41049.6061180701	4.556286487796242	45404.42567590679	40183.64899865017	40029.17499819698	4.556286487796242
Prot86	9355.599571944798	9838.482575366057	8661.879078363756	1.0776437380813935	10825.538108094383	9931.99952258386	9217.973516520564	1.0776437380813935
Prot87	7592.885480049209	7114.753335539591	6993.483668618029	0.8663868235580544	6837.570436810527	6088.062675172753	6234.533275458828	0.8663868235580544
Prot88	7029.443959017861	7010.698318373341	7309.747159814785	0.9343964940987256	6489.5080753807015	6607.783040987072	6637.410409238956	0.9343964940987256
Prot89	6592.218096924557	7278.178059646482	6809.465593982271	0.8024428227886529	6765.918829005199	7467.89888028251	6171.903754185549	0.8024428227886529
Prot90	57796.10753758961	55573.41725475628	54964.0721779812	5.921678486926858	58735.466850017	54146.2048268589	61153.92732276923	5.921678486926858
Prot91	7865.635479081697	7245.990910492091	8261.188322557473	0.8644358387874075	8040.762000323205	8557.614756893914	7879.488172116053	0.8644358387874075
Prot92	8807.440237312787	8330.773862581293	8864.40408690681	0.9501945506042089	8868.44959584523	9043.716284769214	8881.193476049599	0.9501945506042089
Prot93	4985.7228815006265	4904.348859595436	4902.025547326879	0.5916034869130644	4820.0015730268005	5618.013512355772	4912.685053058943	0.5916034869130644
Prot94	6736.731983440228	6118.670654564325	6536.7807739935315	0.7651805892120348	7339.016713579671	6941.727325629967	7536.048800454478	0.7651805892120348
Prot95	5314.691980089724	5699.40620116091	5484.509959768453	0.7702592809177955	5214.908802485125	5852.551835220041	5532.965922062082	0.7702592809177955
Prot96	67541.2657544114	57231.45038969717	62684.64233677996	7.733145508866915	68398.72751991276	65037.73408435048	63742.99078689108	7.733145508866915
Prot97	9192.844564439547	10196.073353504647	9627.125865656393	0.9655482411927536	10048.324802342653	8995.650946708916	9566.282198743367	0.9655482411927536
Prot98	6697.071845279771	7203.729624638078	6823.985169612401	1.075273770503557	7507.797357511184	7975.2497149967285	8442.267244824367	1.075273770503557
Prot99	9496.836377993246	9831.044185483208	9407.58513207013	1.0540360172124683	9449.551226612999	9432.289853323637	9488.688910312389	1.0540360172124683
Prot100	7440.162504657929	7086.1159481529085	8331.366160168895	0.9615839697058453	8184.914555504885	7024.372931343507	7842.434745045739	0.9615839697058453
Prot101	3176.325683008899	3173.50134303032	3209.790297335805	0.4628911681775244	3554.7376164283296	3099.7664106449074	3319.031998590358	0.4628911681775244
Prot102	7410.060198258509	7044.322566960063	7818.855270479347	0.8739305397033033	7465.760214509258	7266.440789807013	7249.972388083398	0.8739305397033033
Prot103	81043.58083859924	79634.7096292401	83273.95833774275	9.23020653005988	76915.24208539666	81247.24267902288	92450.40621024513	9.23020653005988
Prot104	10956.03684887822	11302.510276445268	10712.979323053587	1.4036117857970223	9450.203529436687	11383.38101257438	9831.058766678281	1.4036117857970223
Prot105	65082.34339346923	62023.864353789664	59382.93915651027	6.586869638890183	58794.89718627918	60209.05982507221	58783.12841710102	6.586869638890183
Prot106	64509.94637350659	62144.19225667684	67205.90500294062	6.89702199777183	60475.312989751015	61873.180849243254	62896.47397363632	6.89702199777183
Prot107	11413.018665403597	12185.331319826768	11331.054507145082	1.1593173780572286	11699.145974750158	11391.07849312618	12039.706993137843	1.1593173780572286
Prot108	11607.822337065263	11486.158383824508	11666.092189070912	1.320117109769156	12728.737962862546	11655.960601651628	11850.692353333116	1.320117109769156
Prot109	10494.428173263192	10033.73398808087	9384.049944529463	1.2347858556075662	9698.019447237963	9407.37031169065	10965.79462098844	1.2347858556075662
Prot110	12425.91289793443	11263.456232536453	10661.340102068345	1.3089835947386619	10758.63848979684	11240.75918172026	11575.274134017576	1.3089835947386619
Prot111	8734.282402812636	8567.841108916007	9102.030585166052	1.0616197432082681	9325.852516498471	8540.616223939425	9031.520929821614	1.0616197432082681
Prot112	7879.9460780826685	7511.172309643862	7806.647332213335	1.1180849290056243	9345.845729365075	8663.274659787909	7630.4804247652455	1.1180849290056243
Prot113	28224.510194080092	29957.034012738826	27621.195857361006	3.286917281433478	28638.340076448992	28896.483782085503	29757.906421548847	3.286917281433478
Prot114	9012.274561105987	9166.852390026157	9194.280968708066	1.1363118608537741	8040.429198551905	9334.696336026485	8939.55090402962	1.1363118608537741
Prot115	5876.26882461863	5787.304188881505	6192.921967284903	0.6700330495869591	5610.9995520375705	5858.6198805254335	5975.314604857801	0.6700330495869591
Prot116	18139.995163851807	15774.776332673951	15685.94322328511	2.175792385428865	15110.013412127631	15497.74421060854	17791.11290221451	2.175792385428865
Prot117	8457.48284368409	7986.7298046064425	7257.690075710241	1.0349409869873079	8228.730962065949	8272.051048015433	7039.603357913261	1.0349409869873079
Prot118	6398.753979652949	7014.180458814698	6967.806300263494	0.7766355248813234	7349.910954319285	7444.506997237204	7260.545203040587	0.7766355248813234
Prot119	7976.123942498532	8109.261323357389	8711.395536892202	0.9731566719590544	8091.417132223432	8207.775330150314	7929.034317716385	0.9731566719590544
Prot120	9344.462375860088	7823.972923353054	8118.092395073131	1.0928358531386877	9393.15951494227	7612.18240765831	9584.61669219876	1.0928358531386877
Prot121	8999.295900803143	8892.103005823365	8274.639692353629	1.1005651437498412	8699.212671336274	9181.661816936234	8505.77569402117	1.1005651437498412
Prot122	11500.16424965797	11367.849768742224	12263.82611508218	1.2122128465309445	11743.840089114956	11350.099800117474	11186.960696026112	1.2122128465309445
Prot123	12227.8473655917	12737.051655805099	13407.61975361544	1.3166683523556015	11998.902496826613	12105.144829777173	14679.39759909245	1.3166683523556015
Prot124	13169.760592317247	12065.438570152104	12492.415025904875	1.4714843068901942	12310.274536897452	13171.70981462997	12898.696778198893	1.4714843068901942
Prot125	42308.999134260164	46344.08720347446	41911.69578590449	5.584284483232649	49183.27596311556	41266.62633773774	49407.066608740475	5.584284483232649
Prot126	9677.037973224706	8897.595855720701	10118.334555298137	1.3007557217710004	9704.177003866758	10647.964171939537	9793.473067575087	1.3007557217710004
Prot127	7483.22185520611	6669.102016663782	6074.213862663983	0.9383496423945903	6792.904626096139	6625.309831933219	6234.41762025547	0.9383496423945903
Prot128	9689.002511843415	9221.612982791114	10524.189326376798	0.9912761997386943	9496.051377748898	9498.431271870542	9338.544424172844	0.9912761997386943
Prot129	8576.867144625565	8973.425812798181	9764.633108102216	1.1917158764955702	9352.184804756584	8467.865604131563	9149.660658895842	1.1917158764955702
Prot130	7791.590054182312	8009.772942332507	7475.743617844128	1.072081453986324	7658.69989387471	9100.628269402341	8290.934477385732	1.072081453986324
Prot131	8127.223749767537	9257.002969084042	9427.112114080797	1.043089268240299	9363.613878897446	7658.134136370336	8841.101497895246	1.043089268240299
Prot132	9331.780777857855	8977.186188488082	8892.972839841626	0.9261265981885912	8854.484007271125	9075.023542652034	9371.701861794601	0.9261265981885912
Prot133	10299.944921648188	11026.235920771056	10644.787930744407	1.1919971906542002	9804.556793399543	9377.69481075653	9582.397450383285	1.1919971906542002
Prot134	9834.202325536298	9987.613364393468	9940.392968308503	1.1724624766174259	10521.890767714947	9605.3899242289	10511.049794058215	1.1724624766174259
Prot135	11437.320465697014	10549.26073395595	12057.922296415503	1.1737542986484815	10807.411898905728	10513.201616911496	10712.449951213232	1.1737542986484815
Prot136	8752.17870726953	9606.94560026942	8219.739798448925	0.9084231078167411	8248.719820023987	8194.521615205576	8329.067885158716	0.9084231078167411
Prot137	8973.348779649172	8267.601746755972	8411.926339619062	1.033527006545872	8778.740281466464	7960.350828841676	8877.626054846984	1.033527006545872
Prot138	6970.560691647006	6721.181537241989	7252.805596826151	0.9288963285127243	5777.126141668771	6078.294044171323	6119.193840783999	0.9288963285127243
Prot139	11189.460497950027	9859.06592341862	11599.075104869093	1.3125910289775142	11172.064100314148	10618.430190344525	9978.247059742851	1.3125910289775142
Prot140	8256.319224418043	8300.50245920302	8034.510199071516	1.0184067826987167	8037.342102375613	8113.709542920524	8141.5099505834105	1.0184067826987167
Prot141	69748.86739125132	73371.45780793238	71931.2350805844	9.033048272434748	74882.04677728475	75933.12687867922	68532.86402289229	9.033048272434748
Prot142	10113.702672983789	10395.664169097032	9922.683315331484	1.2248506195272055	8479.326211732352	10161.763628815253	9720.694841043543	1.2248506195272055
Prot143	24586.43524352087	23489.94812773357	20424.615384167446	3.1450197571015575	21288.723536286467	24223.99140272675	20501.155692440825	3.1450197571015575
Prot144	13810.9658415904	14495.28879763922	14497.803226604761	1.579790868844138	14797.694194101423	14259.51311665443	13803.918308477163	1.579790868844138
Prot145	8084.7742063865435	7134.192120189015	6940.707124699273	1.0174270574699884	8362.399612332536	7683.420350459115	7129.411727764009	1.0174270574699884
Prot146	9488.773853147542	9237.989994465233	10176.94706269484	0.9324709949133695	9254.53266095399	9540.205203822776	9328.660149926913	0.9324709949133695
Prot147	11165.01230630687	10638.47933203189	11112.994182786784	1.2020530051889091	10749.907283220866	11042.619011844727	12251.534511100504	1.2020530051889091
Prot148	9946.161535669702	11437.511912134105	10777.530417162636	1.186113006265215	10241.35487279426	10565.272746281089	10116.278072338737	1.186113006265215
Prot149	9274.702672572124	10482.847267094068	10027.283370982135	1.0250380469378684	9683.868121099085	10067.63497461273	10208.969283278771	1.0250380469378684
Prot150	7284.4061481861945	6825.927925454618	7281.115882788276	0.8086723091781836	8102.231815180243	8213.872220039464	7761.752972321503	0.8086723091781836
Prot151	12290.807277292322	12231.160750518571	12079.947155403097	1.2173908991012117	12638.44929561731	12838.656684327	11209.549647995946	1.2173908991012117
Prot152	6222.448811398981	6384.711705104121	6534.781916294823	0.6143342324423255	5760.952423685255	6200.630541737191	6297.253544109966	0.6143342324423255
Prot153	8065.178143959876	8625.260672943476	9433.576196288024	0.8969845078770073	9042.49893389817	7896.56355820137	8937.590052421368	0.8969845078770073
Prot154	12245.802496690441	11083.688027147611	11267.282054046758	1.2147879482758523	11061.35140706784	12146.072366681152	11728.294961472791	1.2147879482758523
Prot155	82192.05341805426	79129.45585804088	84584.13788131045	9.572758133578379	80130.49211571045	77825.58574872835	73948.95485484175	9.572758133578379
Prot156	4244.163035433242	3824.349664794585	4420.281391002392	0.5906995812986922	4072.7674201010927	4084.875911175046	3940.9144464022734	0.5906995812986922
Prot157	6293.916317990383	7013.643220599374	6099.61492438732	0.6986359095585977	6812.172938649392	6425.171877065733	6792.647758726696	0.6986359095585977
Prot158	7035.368912691059	7098.9509082148015	6919.268244012672	1.0163341262276704	7371.01274555252	7366.663242710349	7270.03367819116	1.0163341262276704
Prot159	6688.24147589668	7788.551259352845	7137.7109349858	0.8012707990391708	6835.807047365155	7295.559536135435	6636.636019267543	0.8012707990391708
Prot160	29201.60291296473	27240.123689747837	28129.02183861625	3.1483190901029405	29788.07822442762	29216.17375980513	28510.52104918693	3.1483190901029405
Prot161	6797.76294681527	8019.751439174942	6494.971459455945	0.8869388422552293	7171.193130587555	7253.877260881512	6615.959027770955	0.8869388422552293
Prot162	8139.139739258556	8620.50822808373	8808.27808793238	1.1727271837183826	8266.238044208169	8642.12818312719	7798.267534851628	1.1727271837183826
Prot163	6631.917746430276	7833.826860311723	7562.827749334235	0.9299150234980829	8002.042319715586	7346.338118607084	8804.374796441945	0.9299150234980829
Prot164	49767.978837143324	50829.60879760562	46431.55882117364	5.972945128664549	41292.156174760086	45322.429736763814	45776.400051012955	5.972945128664549
Prot165	10809.480412438133	10929.126775287676	10842.215880526288	1.1177680752699253	10750.257259524502	10097.548649744775	11243.231502639777	1.1177680752699253
Prot166	6562.1993273369735	6937.294942105756	6707.193866142403	0.9643786566674509	6950.667790868208	7950.891429857035	7558.382175177865	0.9643786566674509
Prot167	8612.894595393887	7135.5939704553075	7666.884402678415	0.9182827975958474	7307.408789863158	8584.642097104334	8141.270288257412	0.9182827975958474
Prot168	7495.897390524846	6749.826342485562	7800.91998397339	0.9438143576125462	7707.3507468577145	6673.717494966664	6766.098854643839	0.9438143576125462
Prot169	10457.114401080938	10230.679405334553	11246.363882643389	1.1660693461782856	10317.937527480017	10181.027745619032	10543.496530815673	1.1660693461782856
Prot170	8080.850038129604	8204.818695656424	8328.937689504457	0.8758038741877179	8657.220318887294	8980.87214762367	8609.20940898342	0.8758038741877179
Prot171	9256.524881718946	9287.650637297667	9092.915250774678	1.1350152119407153	9582.352889869157	10098.309343153202	8733.20646135251	1.1350152119407153
Prot172	10993.406935726427	11038.91418315815	11272.74000616007	1.0927481149233689	10780.312952960947	10577.030147820542	9148.168446814449	1.0927481149233689
Prot173	61779.20687977144	70115.98061865012	68151.78130887215	7.387064322024382	65340.37101089944	63138.84078643623	65031.64193872698	7.387064322024382
Prot174	72816.52834650235	63624.94814324988	66586.98549482493	7.629063922926505	68324.52128036272	69180.34448962897	72059.15144287817	7.629063922926505
Prot175	8590.578343573658	7270.122397826976	9873.45616977595	1.0357408568974433	8425.025214531772	8110.2816087767815	8019.24386530985	1.0357408568974433
Prot176	6196.676631532762	6025.823072787312	5206.115618009971	0.7520467668935581	5404.274533458673	5391.096634027334	5590.134713890292	0.7520467668935581
Prot177	10132.662911443254	9662.583605084305	10838.170906542944	1.1265425904921518	10565.208819850368	11536.604920377931	10898.35028938316	1.1265425904921518
Prot178	7145.149212599648	8311.25464743893	7948.457094626096	0.8466907497804197	8206.624107464044	8172.391311432314	7911.041809946336	0.8466907497804197
Prot179	7896.268964042589	6457.497578572912	7070.246418976363	0.9372755241305528	7894.178482527803	6774.304803639727	6606.825551205087	0.9372755241305528
Prot180	6797.852181484205	7784.227492351289	7873.700410767726	0.9149145335364166	6863.620876792438	7319.406701543639	6513.920246011578	0.9149145335364166
Prot181	5763.42402866447	5356.45657565995	5348.169941803754	0.8302530165200828	5349.898674237476	5696.376911043871	6184.016490700264	0.8302530165200828
Prot182	11482.41441429407	10955.095105758073	10819.642811987811	1.1803825939606867	10639.596800019921	10361.599454902416	11391.833725855713	1.1803825939606867
Prot183	7571.292416566365	7460.341879001913	7623.766917288243	1.0569839251124464	6999.037527141463	6620.349192647104	8018.266691713463	1.0569839251124464
Prot184	9675.869023523173	9535.199752853541	9463.272496305897	1.2106343057509301	8876.943105332039	9406.583071866116	9556.362059491406	1.2106343057509301
Prot185	7448.7214441560645	6623.961447218927	6550.697706782389	0.9442355233691363	7362.444821639514	7134.013898068698	7332.70005316255	0.9442355233691363
Prot186	9521.558475767262	9432.148706168038	10152.483521437016	1.0397120375066857	9570.254235824134	9378.617445776175	9719.086237246978	1.0397120375066857
Prot187	7971.491159233621	7918.450357086156	7194.441382299025	0.7988500509468655	7598.294175040877	8119.03725686102	7108.755874221527	0.7988500509468655
Prot188	67182.18838101931	54580.43371888769	62787.763131545216	7.699693138640108	64845.69519781472	58685.400898293745	58292.66386735404	7.699693138640108
Prot189	8373.688199705963	7891.266516259122	8129.333874309306	0.9704703235762848	8432.929386371454	7631.82299749046	7611.4009493659605	0.9704703235762848
Prot190	6319.310513727528	6288.049524273312	6113.520523863721	0.8384926818543931	6733.067121395026	7189.230518375209	6499.1963798591105	0.8384926818543931
Prot191	7348.865759517266	7255.692952983916	7703.547272729977	0.9425146909275374	6909.348117999387	7290.7965361758115	7975.627873375127	0.9425146909275374
Prot192	4993.294509945985	4734.305520706614	4366.527488414917	0.5370771554016812	4584.218238235954	4870.816560340972	4577.46118847254	0.5370771554016812
Prot193	60763.73530579775	64576.989557480934	60194.78984241266	7.778884842665759	54989.929319378265	60365.69658927081	53122.776812732634	7.778884842665759
Prot194	50099.0438017892	49986.024193870435	55862.49243163702	7.211273218145842	51423.0663542237	54541.35155945938	54822.938031440775	7.211273218145842
Prot195	6635.462908664602	6453.130386706841	6278.997200044495	0.6629648981985707	6135.76221002651	5889.219471769024	6345.363877611538	0.6629648981985707
Prot196	9237.134713789379	8601.032952882048	7756.406424567297	1.0730382074663438	8171.047889093139	9682.806659132915	7350.551561951496	1.0730382074663438
Prot197	11441.553070938498	10494.652025077075	11164.268697635716	1.2971980253421393	11091.927106489773	10877.739521709336	12088.24630422171	1.2971980253421393
Prot198	9840.751290544365	10022.962093328271	9434.288653509322	1.038715290562094	9269.972702808569	9185.99398187401	9536.244824980942	1.038715290562094
Prot199	11030.059122036959	9789.209333107137	10945.36651239779	1.160997036453209	10467.794991230707	9947.665023622654	10395.454094744167	1.160997036453209
Prot200	7326.382703729305	7522.838072041453	7132.140105245467	1.0292502922629223	7721.616053725121	8914.081598780955	7613.646329300471	1.0292502922629223
Prot201	7921.62912560395	7606.402173915627	7652.335906041534	0.901074332901528	6952.1643086942595	6858.397187735156	7944.573751375336	0.901074332901528
Prot202	7501.566556591048	7328.650273210666	7829.497128856359	0.7637145999451072	7423.861291098166	7640.177511534093	7983.951411824385	0.7637145999451072
Prot203	12309.316397328896	13096.370262557386	12337.17031987841	1.2910550688874374	14351.16828055928	12446.378251232945	11699.017384137473	1.2910550688874374
Prot204	33869.686547126	35076.00757414131	30122.616312594495	4.189356007961203	31610.808363051074	34084.306511621624	36461.82219685269	4.189356007961203
Prot205	8230.994343977805	7081.47207777292	7565.819817825053	0.9097480095545271	6806.292197303956	7555.871745936269	7400.166546011841	0.9097480095545271
Prot206	6544.761381043308	6472.839988601326	6649.558274410623	0.7877386014031584	7062.927589824417	6486.623750529339	6561.8017880261905	0.7877386014031584
Prot207	8803.835337693483	8032.182130803653	8536.640033556432	0.9544673411179971	9297.034800002326	9207.987232076794	9211.015821214021	0.9544673411179971
Prot208	7166.000277057069	7190.895813845236	7019.1008158142195	0.9603703079758105	7699.547200343897	7550.125349396426	6337.398604800603	0.9603703079758105
Prot209	3407.2414679331905	3977.1463105339503	3929.670975178312	0.4675068638573202	3886.667191804338	3645.136554312214	3816.4996969502618	0.4675068638573202
Prot210	11231.29742950141	10771.151699658138	11135.301926181015	1.0914045224048106	10965.860390503272	9764.91527788934	10260.007915364205	1.0914045224048106
Prot211	65235.44593480825	66262.84777210129	67565.94521057376	7.918617035405968	67354.56676078269	66837.32708738356	57686.26519293488	7.918617035405968
Prot212	7065.349847583771	7345.260581156079	7019.527972787549	0.752193932612865	7118.804035295021	7117.995300367232	6398.210702767231	0.752193932612865
Prot213	7491.536669991902	8546.363721253536	8020.544525560298	1.0957462565245295	8497.659263945565	8228.144712554116	8458.192976061348	1.0957462565245295
Prot214	54608.71264684656	56736.01051105022	56247.24949667868	6.2318624730883165	54039.38229805529	53259.641957105014	50981.39783761791	6.2318624730883165
Prot215	8578.689081974819	9597.256615629398	9601.477798047363	0.9463789829022542	9699.526984854287	8769.740586285247	9041.519430705544	0.9463789829022542
Prot216	9415.565534747582	8292.469353734523	7851.609627845072	1.1479630458366061	7312.4902291057115	8317.87907127142	8631.756416770797	1.1479630458366061
Prot217	3982.1208022409883	4309.805831346255	4295.732054371279	0.5876984963613296	3712.769065019329	3740.9576804998965	4915.165685400192	0.5876984963613296
Prot218	10123.51545458038	9924.33373281125	9074.00247200403	1.039690994561274	11171.651683505013	9947.896336911022	9983.665170777127	1.039690994561274
Prot219	80332.28536451302	77696.68374599282	89987.28584816998	9.70077124011385	72083.58777247556	82519.56796901768	86371.58893966099	9.70077124011385
Prot220	7067.785124617645	6990.9933749828715	7195.904253238324	0.8447469602078002	7483.643531700703	6471.324054874717	7297.133616250235	0.8447469602078002
Prot221	2909.212548404947	3158.9615176562934	2851.2612921503874	0.39944214375153764	2975.3701573890658	3052.12069353658	3184.0806622227387	0.39944214375153764
Prot222	7814.490614886552	7854.744076283908	7890.330217460843	0.9654322392672631	7235.73491392616	7884.644077431224	7737.170763916276	0.9654322392672631
Prot223	8335.79432780197	8166.390953830603	8299.877389387968	0.9452451564945611	8339.499686493382	8314.481505721893	7468.623039507593	0.9452451564945611
Prot224	9983.295573195895	9080.728327615983	8874.336858041484	1.1337645911694287	9025.121046014101	9534.65079772751	8912.481106237305	1.1337645911694287
Prot225	8722.06612154474	7678.616557590356	8878.559604180948	1.1787077645020065	9367.001591148262	10124.780795580067	7751.70212219676	1.1787077645020065
Prot226	8035.059128731123	7720.933336747271	7286.605422785087	0.9022639603218104	6946.131154143316	7820.900224549762	8157.153588612673	0.9022639603218104
Prot227	5923.186778277874	6337.209387289617	5857.418516653113	0.831672370166994	6891.592101674625	6905.81951308173	5697.27676452275	0.831672370166994
Prot228	6133.277716684162	5567.327018759739	5998.536559570822	0.711529627177666	5817.064489979503	5480.732350828935	6211.595195293505	0.711529627177666
Prot229	61003.79328893418	52780.4802662803	54034.52419083555	7.126963371131423	52141.111727493546	54625.10768710817	56493.45451059082	7.126963371131423
Prot230	5515.27732901516	5722.308269510082	5636.442325318694	0.7564727913477722	5339.393549982231	5205.241478038352	6011.24961046594	0.7564727913477722
Prot231	7019.407869298783	6346.193859562089	7270.520836065676	0.9445881857666185	7179.002622820175	7654.494905610622	7855.249736334994	0.9445881857666185
Prot232	4885.18659470668	5459.839803592815	5203.834360051742	0.7178426400402086	5043.319276289302	4978.988635676877	4644.89760998171	0.7178426400402086
Prot233	3454.3266591290776	3262.374842612092	3683.675059640677	0.471346965942933	3781.6140585987177	3545.585940564617	3811.6216126889553	0.471346965942933
Prot234	75110.11203968055	79819.78960164134	77336.16527950265	7.790988928484682	74363.13179940144	80806.74288208628	68933.50316852391	7.790988928484682
Prot235	12364.757063027717	12498.255624317946	12263.446248534121	1.4354639652134855	12244.425568373337	12735.966575938686	14019.543264122653	1.4354639652134855
Prot236	10134.113274726202	10816.702956930083	11125.198646940662	1.454018586328293	11804.063224017475	11198.059974341357	10262.376787896923	1.454018586328293
Prot237	54650.079228723735	55275.9584485639	60609.90280881686	6.167695450231129	58736.95770942462	61166.55447578245	57713.88451886236	6.167695450231129
Prot238	9141.492327869508	8194.387873109314	8577.97828115127	1.0596950276377752	8580.26691235456	8931.39665928181	9778.33380160029	1.0596950276377752
Prot239	8394.161635466788	8061.339202099068	8373.323669676738	0.8051040213924474	8191.80732318554	7945.650320116837	7792.276417314712	0.8051040213924474
Prot240	5970.179198443404	6198.432138750625	6333.506198077965	0.7987579262807303	5849.071072483043	5621.274138315083	6374.63910824258	0.7987579262807303
Prot241	9276.946232691467	10000.772533797375	8577.249782248618	0.9955652239542524	8946.828316401945	9504.613813098524	9703.123165490177	0.9955652239542524
Prot242	8943.345624442161	9418.708029402014	8633.231782373517	1.1273838039990176	9988.817644239354	8740.828094259377	8957.267148719455	1.1273838039990176
Prot243	8087.147185348304	7827.842943810044	8512.791532169542	0.9858480552484596	8990.285469893353	8897.078847218383	8426.016073261144	0.9858480552484596
Prot244	4991.410218983574	4384.5738342483455	4871.413345833681	0.6608871983416911	4934.548044851723	4926.998564716124	5436.552183216798	0.6608871983416911
Prot245	89523.01168181401	89039.25680822636	84916.73869965336	8.899643480961915	91358.83487131807	88175.67838090872	84997.4779178642	8.899643480961915
Prot246	9078.63040033472	8870.507830462459	8409.209580530298	0.9264435627809041	8345.798545602773	9101.642503078614	7748.547838186434	0.9264435627809041
Prot247	7544.0506837731855	6900.769463560109	7117.336248535105	0.9126360773015997	7306.950701967199	7281.763659536239	7503.56125661875	0.9126360773015997
Prot248	6411.007135756319	7013.799850823625	7096.065735835916	0.799209644126167	6895.3813952504715	6589.081290740948	7813.53494939439	0.799209644126167
Prot249	10123.278150312646	10912.28939581074	9262.221280184423	1.1899525101455073	9379.974142036242	9095.809124674788	9899.429277737434	1.1899525101455073
Prot250	10125.216444880023	10241.117261965219	9089.155200751722	1.342144910469653	9377.424192813669	9779.5824377663	9297.814874522695	1.342144910469653
Prot251	6098.240716717977	5829.224305711367	6193.936482842226	0.8201465993084605	6603.683835466721	5362.102086726312	6593.652615555637	0.8201465993084605
Prot252	6436.954245099804	6354.987492757377	6195.841261377446	0.8911206138106863	6549.157623138821	6176.371232203731	6382.848782133739	0.8911206138106863
Prot253	7046.859068560495	7326.983337896109	8051.651026915267	0.8395280029227608	8175.875931394101	7673.569744308291	7284.3550832350575	0.8395280029227608
Prot254	9350.300804078586	9541.985174951207	9327.846920580934	0.9229365899507209	8939.098400891235	9487.064050721969	9360.057493393875	0.9229365899507209
Prot255	7180.96855958103	6988.95179801949	8016.290923645751	0.8478909093134872	6970.991538892229	7872.248945518597	7892.885745004278	0.8478909093134872
Prot256	9838.121969568487	10034.29745669051	9972.855408358586	1.2531596922645416	8814.711049331483	9225.955948740884	9252.255007503769	1.2531596922645416
Prot257	4789.966491889758	5604.968763353138	5130.461046331957	0.7550579153453215	5553.346185731307	6172.316798044246	5589.080527426123	0.7550579153453215
Prot258	20845.666791053703	20049.373181171195	22859.637793081736	2.0893777984650947	19580.891346412543	20259.75103510272	20079.603153696247	2.0893777984650947
Prot259	7486.851532020448	8330.591323384871	8522.24422381388	1.0129615293130585	7734.475984168138	7296.000436012902	7704.7150045142935	1.0129615293130585
Prot260	34573.794458040255	32706.47550107121	38978.31797243266	4.268590914144635	35026.62833314892	33810.11183965402	35743.99425474062	4.268590914144635
Prot261	9274.185408235566	9857.694051448447	9702.488634649	1.087538527401675	9733.70099275444	9095.512875617993	9378.329677632659	1.087538527401675
Prot262	7443.618847495131	7203.591062304932	8235.079918119189	1.0011140216713206	7102.7771515191125	7714.162330265654	7167.093006443152	1.0011140216713206
Prot263	7708.916818332003	7873.116403567602	7407.333124107561	0.8513029748947459	7718.03214915475	8069.309784649821	6980.559910436923	0.8513029748947459
Prot264	12448.90003612524	12994.234034419622	13651.574746607894	1.447591532380176	13290.618676547274	12040.435334629165	13063.744378532283	1.447591532380176
Prot265	10561.745857757298	10589.604387011614	10203.021146716295	1.048861292339197	11077.703747046695	9355.616139363197	10160.82861051187	1.048861292339197
Prot266	10030.311331476607	10311.679244447581	9550.63678801482	1.2024736355038237	10322.116925447472	10289.412614429753	10076.705621002458	1.2024736355038237
Prot267	6450.0920209781	6312.119432149616	6532.3932710758945	0.8733117753167988	7028.665934591107	7009.794524376158	6098.507926767282	0.8733117753167988
Prot268	10714.723124745897	9591.355149685125	9556.150849216543	1.202624965691939	10311.730940844473	11137.511002422976	11192.255276254473	1.202624965691939
Prot269	5385.313590907055	5251.353880452301	5441.93528521215	0.5923500699651075	5666.854581634244	4893.168051971721	4852.896910028686	0.5923500699651075
Prot270	10918.92531373049	10531.040052064958	10920.171353287937	1.111871130076335	11194.98260366247	10780.471628848132	10842.33546656434	1.111871130076335
Prot271	5740.1469250613745	5520.446529482097	6206.268927659687	0.6500159176298517	4934.0399755448025	6060.235558503055	5372.466440115803	0.6500159176298517
Prot272	9136.660468036647	10312.576753788197	10187.14355192579	1.0093844942011843	9750.324964559546	9972.246433235092	9186.300305062206	1.0093844942011843
Prot273	6685.24570057755	7293.3692712366055	6816.545478527988	0.880005684994794	7026.333918045608	6662.61936500345	6271.49412461742	0.880005684994794
Prot274	9970.960302806065	8509.755823089972	9600.713484731941	1.0696491957267105	8474.453005743528	9432.330950154314	9316.440588106432	1.0696491957267105
Prot275	7618.1947505897315	7295.567303867676	7336.371769385635	0.8372372350885772	8342.223838770988	7076.121233726058	7599.607306811482	0.8372372350885772
Prot276	9763.735774939953	9431.683736641098	10388.526357655892	1.134715963669671	9389.725495967428	9127.172638991933	9722.554469092127	1.134715963669671
Prot277	7717.402504973086	8949.804327463055	8249.761502266676	0.9016782467640537	8491.095169991673	8175.445743045961	8250.032644867535	0.9016782467640537
Prot278	9111.762372878013	8756.489648730156	8686.520102706656	1.083087847479166	9637.686887757318	8946.974856180239	9323.187140023036	1.083087847479166
Prot279	56794.15367684349	60893.661734433364	56644.11934864073	7.699545084281595	59258.53427757828	65005.743037502034	60010.81024759686	7.699545084281595
Prot280	9475.602642008123	9366.054416048179	9583.807505743922	1.0189945773258313	10301.097777890644	10254.824877411416	10112.9771586219	1.0189945773258313
Prot281	23831.289369101567	26615.56895862969	27125.68877839376	3.46575102867499	25508.173173405095	23835.943073482245	26774.255922694898	3.46575102867499
Prot282	8489.374861977798	8086.139607826476	7024.200797528012	1.0388120571241508	8236.236585787696	9086.853158765734	8127.533813440192	1.0388120571241508
Prot283	8122.988952599548	8294.838439777273	8893.95397772046	1.093427212590662	8685.346815556826	7589.549059182451	8396.071756612459	1.093427212590662
Prot284	6283.299265987517	6241.069840581556	6414.191266573696	0.6911305295982333	6152.7616134011305	5714.058115873133	6092.465436672008	0.6911305295982333
Prot285	71648.64546606866	74394.99741664199	74923.61211998141	7.633521706575197	79524.72724626727	62002.81725408008	67757.52953424965	7.633521706575197
Prot286	10413.990734518266	9798.97277405012	10308.367400397048	1.0406796747996867	9444.22495980142	10419.039736714876	9810.80074250216	1.0406796747996867
Prot287	8944.399216887228	7669.323009770875	7979.690169363668	0.9283704693047077	7430.286306710861	7547.362654726483	7703.432722083171	0.9283704693047077
Prot288	9536.901850172093	9530.824144218792	9443.994937551808	0.9574181338479033	8822.925826906607	9948.518826223739	9077.635993935963	0.9574181338479033
Prot289	7483.013356109584	7351.111302979701	7594.199347352794	0.8828071900488893	7583.85440001261	7514.152877063805	7391.515346233397	0.8828071900488893
Prot290	7730.957184018486	8267.437392143522	7206.008626139022	0.8880715454044532	7834.414343205914	7652.378863915402	7814.184346260859	0.8880715454044532
Prot291	8916.008651215943	9010.82695327947	8595.963142999355	0.9368942243116065	7954.1191509230775	9113.269580928665	8549.626514233782	0.9368942243116065
Prot292	9153.412214732905	8581.117170750102	9829.258407325253	1.0032702442305617	8442.989365937243	8254.929554392464	9182.457673138455	1.0032702442305617
Prot293	6731.202871336503	6998.042632451404	7812.465371774935	0.9327538929708954	6894.952603268781	6864.050247116437	7422.180028539543	0.9327538929708954
Prot294	41464.04154935422	38307.283962384485	40334.76906646691	4.871080564380362	44415.13335670679	41081.367039360215	41726.943506111274	4.871080564380362
Prot295	9875.903133325754	9969.961510290297	10024.976532587158	1.1510819099776335	11388.750102419584	10724.39679701033	10758.309723259948	1.1510819099776335
Prot296	9230.823581650722	9663.174477472565	9367.445077147506	1.294358751464841	9384.781196374752	9755.212048778258	9175.680287850573	1.294358751464841
Prot297	7148.299007172766	7441.187716264707	6821.0199810734175	0.9345369751663816	7803.984411846073	8083.545851090331	7571.424386051671	0.9345369751663816
Prot298	6838.068445696782	7562.491572604322	6753.047465509451	0.9263046502819468	7093.706780302284	7710.985369700591	7242.257945159936	0.9263046502819468
Prot299	2364.8434346584418	2425.7923380468687	2427.0661262706863	0.27686309717972946	2415.7593631608443	2538.27345387643	2380.658465869679	0.27686309717972946
Prot300	11461.954808431425	10274.868802620555	10705.228903076715	1.1202060798688842	10842.535489764083	10667.666394029144	10537.897566561382	1.1202060798688842
Prot301	8110.182875827573	7826.766000293226	7843.122997955041	0.8837810803138115	8758.806956057324	8424.120986161586	9040.767670084495	0.8837810803138115
Prot302	9463.199369946642	10672.417314543187	9418.197858188649	1.0487732333198523	9698.978520874472	9851.144811662645	10080.298556708967	1.0487732333198523
Prot303	9033.71437049255	9517.459562451955	9507.976878733349	1.1434494731091014	9078.809737648939	7994.083386304184	8866.55276489233	1.1434494731091014
Prot304	8937.82061807111	8560.131984692605	9289.763477691611	0.9868648293320483	7997.8475508036345	9038.901837438227	9530.444900765522	0.9868648293320483
Prot305	7108.872509044815	7628.339794992973	8610.137063047447	0.9089556859137051	7139.7679705859255	7476.072254967458	7904.453957843656	0.9089556859137051
Prot306	10138.200378116164	11204.06967116524	11597.07511808392	1.1356038455247512	11160.958695697527	9694.464185344652	11368.238855351123	1.1356038455247512
Prot307	10568.59928614172	10079.826836929922	9413.120990238735	1.0810805862899673	9935.743364076467	8906.585420021398	8841.378394919488	1.0810805862899673
Prot308	11132.558107201854	10962.270752963057	10472.000674026918	1.1936565240102663	10158.071162312273	10810.061291368987	11875.961384277145	1.1936565240102663
Prot309	7184.797455276887	7852.660010907327	8868.794357585113	1.0036534553762166	7671.174932102611	8360.601729080889	8139.9847941759035	1.0036534553762166
Prot310	7454.37475379521	6647.5686286361315	7379.605936519427	0.983423578915447	7681.774398080541	8878.276175148983	7294.056406156184	0.983423578915447
Prot311	8831.854051358803	7174.717814150291	7215.998326406596	1.0429954092929183	7592.762771460129	7173.518915284537	7784.446507828396	1.0429954092929183
Prot312	11347.249852221385	10799.475416792733	11828.151197821297	1.116638017586642	11718.138747632736	11393.337583491177	10996.97520992209	1.116638017586642
Prot313	8199.34690652341	8337.78695246253	8770.525998434066	1.050260415521192	8802.313624089016	9342.406675976154	8732.88308400281	1.050260415521192
Prot314	7871.833560043093	8111.012628255594	8087.551330041891	0.9825947237278831	8826.21028661454	9798.865861485354	7875.622463520871	0.9825947237278831
Prot315	13731.276276211758	12845.650922910552	12736.368647042216	1.332678616377855	11968.827567141914	10847.22599957185	12983.666247929516	1.332678616377855
Prot316	67011.88934411529	68968.13976559133	66913.19563471396	7.951011450518973	61183.583176333384	76429.77853742527	70275.26366072883	7.951011450518973
Prot317	8014.222747835937	7462.268815409217	7185.4054184520555	0.9550175708505169	7224.450627730152	7321.762826730838	7461.465889549678	0.9550175708505169
Prot318	8720.676845856144	8214.203477003888	7709.820777355034	1.076237089292793	8070.035797997525	8767.064550875351	7456.463799932027	1.076237089292793
Prot319	6899.29864567212	7246.168899279303	7782.464106997791	0.7750224007774734	7238.535718034496	6634.513652084413	7712.501746815175	0.7750224007774734
Prot320	32026.578852944298	34095.15900869268	34710.82401133177	3.329755665592007	32281.164167431096	31478.77447663259	30572.891900815463	3.329755665592007
Prot321	9298.655735494067	10232.028912463029	10323.101537955023	1.1990851692628761	10598.44286202001	12007.470399110029	10991.036804511956	1.1990851692628761
Prot322	4963.429772781626	5076.54861603944	5303.589459190352	0.6860343866511298	5484.813695527071	4879.734633057791	5482.403390546401	0.6860343866511298
Prot323	8223.545455590129	7576.326747675081	7597.826017788385	1.025534710995424	7569.4485527342595	8107.284836294159	8240.598096982969	1.025534710995424
Prot324	8762.82737186952	8909.550495115776	8459.894888549206	1.128218577417149	8641.703214381067	8654.927642655186	9880.475444400705	1.128218577417149
Prot325	5297.342019344343	6515.594056487945	5754.557175932202	0.600628461177404	5816.730132169567	5460.416416787548	5863.948861290799	0.600628461177404
Prot326	7674.566047006942	6928.310053882793	7208.4199736390165	0.8395507773603762	6188.257119530548	6504.865115612234	6647.005770369767	0.8395507773603762
Prot327	9735.637480013553	9034.162831057869	9552.930981195348	1.0023150415774835	9880.613701354045	9797.266737887721	10021.075439636414	1.0023150415774835
Prot328	52619.44010050409	47726.27569317091	52106.288516499306	4.9511114380319805	50607.134653913956	47806.51760696042	44914.80881531576	4.9511114380319805
Prot329	10861.51071783858	11706.457784801432	10286.200222625102	1.2524512719462624	11769.443649989025	10938.29768138193	10279.400792335744	1.2524512719462624
Prot330	8467.334455010407	8166.0236371706405	8945.906258412197	1.166744026853752	8398.522196524344	9755.04732071468	7710.631048847592	1.166744026853752
Prot331	9703.473898977383	11291.767727056982	11545.949036760121	1.272990716785298	10268.160213454968	11252.189578764397	10122.191651437864	1.272990716785298
Prot332	6288.716364217304	6969.734493358352	6789.338513904243	0.7030191230130132	6628.540329242231	6811.324094233209	6032.831521097004	0.7030191230130132
Prot333	6084.100439343904	7088.763555495724	6705.78889076286	0.8609049598023872	6898.149957339563	6912.255068007471	7522.448197375788	0.8609049598023872
Prot334	11779.308568245513	12964.071936972025	12817.153480273628	1.3075883221344418	12502.8274067368	12695.152441205204	12101.437003140574	1.3075883221344418
Prot335	10402.866690283758	10683.255568040424	10623.33749562442	1.3604739502498857	10933.90160633048	10743.406636911292	9980.137938317912	1.3604739502498857
Prot336	54063.70532845688	61095.137725346496	65444.06068315875	7.871873788901748	58183.826494947316	54620.109877360155	56440.55051334647	7.871873788901748
Prot337	2074.465687455974	2442.7963664143276	2301.4002802099417	0.32956858504843617	2247.0230537929174	2166.3834374799435	2456.6534311364835	0.32956858504843617
Prot338	12023.47135010242	12487.505513118002	11229.634223845074	1.3717740893177435	11424.859075832032	11576.266395894727	11658.303841777646	1.3717740893177435
Prot339	9885.545827083473	10191.698039037348	9432.465153008954	1.1948092097701104	9392.573869482198	11073.189036082786	9861.707935713537	1.1948092097701104
Prot340	8162.938713562431	7773.492218986006	8754.227827700577	0.9481065488564513	8545.432207727466	8136.020473193625	7620.556028172206	0.9481065488564513
Prot341	46184.21692409275	46971.54026302229	45855.35620606247	5.32778976707805	46561.68029027561	46818.18292652737	45418.60012982963	5.32778976707805
Prot342	786.138169333642	859.9909768038265	710.6143020903554	0.1144936792464677	822.8703171146406	702.4388499017377	711.2721304744767	0.1144936792464677
Prot343	6878.107581480084	7696.362994643819	7426.59955989648	1.002287255348265	7108.287219826776	6330.698520924005	6874.740079049033	1.002287255348265
Prot344	7105.900476391676	7240.131247547761	7189.087052822572	0.9488436701268576	7988.772712415997	7506.45261300235	6253.398543392856	0.9488436701268576
Prot345	5091.651909756209	5005.981081594651	5905.0631816061095	0.6355854323666981	5643.669782541159	6158.074475417915	5940.361500959955	0.6355854323666981
Prot346	10661.777535262712	10630.913030412063	10990.845139114437	1.157260957508395	11393.412847062458	9998.277288884758	10771.73656946951	1.157260957508395
Prot347	6580.5247397789835	6121.523982384949	6890.504283115205	0.7474683682327437	6615.939843043073	7448.762115254785	6896.390922535108	0.7474683682327437
Prot348	7010.962254891071	7513.303402482259	6940.871913538378	0.8895125975829675	6669.0006224418175	7206.412867343666	7061.636157112272	0.8895125975829675
Prot349	11946.265381612751	12216.441799299662	12042.020782885049	1.3870336076017105	10620.33106885085	11009.515997199043	11761.79960434125	1.3870336076017105
Prot350	6994.391541094534	7431.528287893382	7093.976585709975	0.7436966890788428	7280.048260898266	6956.33148870857	7883.133900647877	0.7436966890788428
Prot351	9234.401743680197	9807.211451810967	9429.446958665243	1.0731738252410812	11076.500092821037	9902.85243758759	9995.688187813577	1.0731738252410812
Prot352	8623.115780651844	7812.229886513728	7866.554005386235	1.0019090534021704	7329.642882582524	8329.611151785144	7686.645853183828	1.0019090534021704
Prot353	7070.61811498761	6883.82196620155	6531.745034102095	0.8970137509772228	7352.5196465624285	7488.9251027041555	7370.685495137578	0.8970137509772228
Prot354	8440.9272806888	8905.03226502671	8690.774249880043	1.0583065853921987	8602.323970007868	8895.852221609775	8978.568583111895	1.0583065853921987
Prot355	9793.207709886956	9548.273139156761	9321.676823463366	1.0295418684801505	8240.551873214163	9979.391300817466	9686.742241617238	1.0295418684801505
Prot356	39713.749520232755	38735.867509662545	42606.72973247977	5.012842229469673	35396.107999916305	36513.1403118743	38750.56153282075	5.012842229469673
Prot357	42022.3668551669	46039.53601322401	44475.13353390027	4.698185824125374	50998.74576990798	41369.57559608241	47019.9364796667	4.698185824125374
Prot358	7410.8005025358725	7719.997914430938	6765.32328765052	0.8491344733004199	7226.596838928565	7109.619967323283	6428.678004451052	0.8491344733004199
Prot359	7243.332822489487	8452.871485154132	8080.097890862497	1.0552169702601524	9366.920311447804	7337.188413291301	9265.66612054264	1.0552169702601524
Prot360	7911.512504748767	6971.144913309815	6181.793807690623	0.8437667843114142	7278.78641964565	5695.825150596621	7903.29126060828	0.8437667843114142
Prot361	10533.014700275036	9388.070303712368	8571.242104555215	1.2157362635476465	9122.710076659074	9265.285035241885	9431.373217641287	1.2157362635476465
Prot362	6918.4091573043	7398.8919199436705	6740.635630309516	0.753352446296129	6714.781533956171	7215.31139334223	7271.088133658002	0.753352446296129
Prot363	6344.8061607436275	6804.789384174331	5860.763354565325	0.827463993820538	6510.789915546806	6495.471914374183	6597.591710994982	0.827463993820538
Prot364	9120.998944806948	9039.874242376969	9605.295758553522	1.127579730864894	8983.941764389563	8820.117492115514	8646.946215694737	1.127579730864894
Prot365	3562.6495575156678	3473.087948174022	3442.6006374492645	0.47038272184573604	3338.2414206423664	3443.0868569770905	3064.9065804537527	0.47038272184573604
Prot366	8256.314445651464	7312.852442817186	8979.235268332632	0.8169852164554114	7866.105778036367	7435.23546879562	7915.810782378155	0.8169852164554114
Prot367	8943.513072724723	9452.66926886144	9067.47390977948	1.2628858459128083	9882.48996206424	9455.725736339331	9343.467681122302	1.2628858459128083
Prot368	10192.600805322132	8691.904449669275	11539.885959335621	1.3107470798393408	9401.308549508401	10010.467089105043	10115.584149818702	1.3107470798393408
Prot369	6495.6758415356735	6785.662034050962	7117.681412075221	1.0096963369917635	6451.1408407733015	7436.5748449745315	6245.862409091987	1.0096963369917635
Prot370	60644.29543579763	62319.915491344895	61648.59860903387	6.307127969634607	59296.89458670337	65608.04202534005	56941.025337332656	6.307127969634607
Prot371	8877.680471546782	8453.139689984171	8820.375442502682	1.0157194741375104	8923.263306643465	9173.402494127145	8652.097466194458	1.0157194741375104
Prot372	7730.615916947043	6991.595645747128	7215.207779970417	1.010484293124433	7173.38520393444	6678.951796067178	7426.654431110404	1.010484293124433
Prot373	10184.124638147045	10518.674689589616	11730.253658914113	1.2776162692398916	11468.055987713818	10848.519239755602	10893.4483003472	1.2776162692398916
Prot374	12621.291034988379	10987.689380435018	11668.38432121495	1.2371556365516043	10988.465080698063	12626.916723257116	11499.634062125793	1.2371556365516043
Prot375	10802.66173848115	11273.589323185535	9610.175534604818	1.0923993524863402	11068.518898441685	11564.243982689033	9943.569340944796	1.0923993524863402
Prot376	4366.266957940496	4868.108762778187	4451.667672737339	0.5978085743687893	4469.194129524378	4756.338237743619	4916.177482474843	0.5978085743687893
Prot377	6964.6751595616015	7318.64810378895	7523.407577955945	0.7347792403787636	7464.402994163143	7698.141721949168	7487.6922809579155	0.7347792403787636
Prot378	93220.70674425329	84067.48297817625	96012.9094623084	9.445894696128692	100224.49547985145	89933.2350229092	84408.44106336287	9.445894696128692
Prot379	9844.876115564675	8621.211064655308	8549.793273467008	1.2397645566588635	9462.949175168616	8241.772293751277	8028.437200062116	1.2397645566588635
Prot380	9526.16697739644	9636.628711675168	10750.226934519942	1.3166273866605296	11128.78486362618	10604.713619952754	10632.116704286163	1.3166273866605296
Prot381	9852.850413648825	9443.2404146655	9533.377385426593	1.0977022026486172	9344.958380843114	9870.510455977583	9181.30965609319	1.0977022026486172
Prot382	6017.826231934571	5273.548864801463	5880.334689299635	0.7806534370015579	6116.600961010884	5816.437303109376	5619.8409904676455	0.7806534370015579
Prot383	5966.984724860968	6357.382848284044	7071.663296333316	0.7513858209515126	5924.470003046871	6468.565629370161	6433.018313931498	0.7513858209515126
Prot384	7591.872336117077	7530.246675476062	6755.911584958157	0.8310936874396149	7365.050485024084	7450.183066674491	7926.92948183541	0.8310936874396149
Prot385	90244.16889892056	98687.12764366799	87688.68111400284	9.171443528519884	92109.48303797137	93222.84355673654	90245.43151228067	9.171443528519884
Prot386	12071.495936777921	10878.89020475977	11757.573743721508	1.333570219142745	10882.556744769074	12026.19109073502	11911.711009288327	1.333570219142745
Prot387	69392.74364786803	62202.71919533504	77017.99419050489	9.048014142334484	71682.2446752967	67573.93348461148	74449.8187406167	9.048014142334484
Prot388	8889.36178318916	10009.00011814257	9344.022749146221	1.071055662606555	9810.375479993334	9357.600949810634	9139.383289425226	1.071055662606555
Prot389	5339.937770245004	5357.375158784656	4922.062805066332	0.6852231552535796	5195.938098889882	4801.087441837413	5367.355998980209	0.6852231552535796
Prot390	7206.376200303592	7192.602058991919	7112.715441825006	0.7584037933686049	7225.508221867773	7755.555003265881	7647.235917966715	0.7584037933686049
Prot391	7118.528111561315	7674.37265081065	7378.229915951478	0.9345724838808482	8463.879158300892	7861.872492606824	7499.100433939917	0.9345724838808482
Prot392	8300.90997303139	7501.941018150554	7877.002804190546	1.0479424505109196	8066.329305795506	7155.534385225671	8501.408568605022	1.0479424505109196
Prot393	6568.493462450357	6992.171502360905	6556.485891826875	0.6997729153100636	6504.176360306378	6639.9966678104065	6450.118901773567	0.6997729153100636
Prot394	8758.168126360364	9128.42141878774	9347.905363590286	1.0031610476821928	9428.94182842312	9645.038271725993	8534.345279288922	1.0031610476821928
Prot395	6708.321976720993	7700.259870944277	6346.554159880151	0.9704249795298554	7927.736879959168	6789.784270981055	7139.86409648282	0.9704249795298554
Prot396	72048.6987620664	67838.76127723996	75775.24552834526	8.13709226143828	69611.22348647348	69884.58767469584	67068.43157947013	8.13709226143828
Prot397	9207.739771093167	7381.0933858047665	7464.7301476937055	1.1002462236431283	8019.214167586163	8278.489191988072	8475.438080746022	1.1002462236431283
Prot398	6549.4485835232845	5735.407417003228	6464.759527005819	0.7936165930718689	6434.489399566412	6228.46429929196	5540.975045575815	0.7936165930718689
Prot399	6093.606987315111	6878.8582957184035	5781.913296731652	0.7120648880173005	7161.011611096213	5834.052979880597	6938.3630775190895	0.7120648880173005
Prot400	5342.192258757482	5187.4109509748705	5344.762169778835	0.7607349496196856	5065.443445663888	5525.222092295589	5300.790378349286	0.7607349496196856
Prot401	57982.62281996359	57882.183159982334	55854.69301623747	6.575548670338871	60616.786359806356	56581.06421584354	63367.0206187563	6.575548670338871
Prot402	6614.129986616599	6471.45123719596	6568.69955397916	0.8759861933128854	5985.691548376705	6407.270409812615	6161.59609210839	0.8759861933128854
Prot403	4469.822427459053	4835.841739209546	4002.7034301272265	0.6229752024575539	4176.613210042568	4285.369234041953	4558.090200599659	0.6229752024575539
Prot404	7441.456821723035	7736.48659597742	6908.9283431257145	0.9133828325075471	7711.882044817292	6746.471395225673	7234.880039103886	0.9133828325075471
Prot405	6762.977241194625	7348.093809585331	6998.076091369906	1.0333924692946173	8156.540796959686	7740.062817732368	6566.391309538416	1.0333924692946173
Prot406	9857.022644060422	8702.147690440815	9828.411481233632	1.0939871839108235	9314.942361181626	9172.599399019362	9090.320533988928	1.0939871839108235
Prot407	8288.975603575449	9200.630078694012	8484.31054714991	1.1398539268651455	8680.016896594192	8248.239336031807	10244.695635309534	1.1398539268651455
Prot408	8526.855055083473	8156.990135013744	8858.773340573664	0.9739671329583053	8342.324228829728	7966.438656147673	8350.093653277292	0.9739671329583053
Prot409	28524.525093190354	25869.88760311911	29044.976703650627	3.8755246057655506	30487.50488488066	29367.79654444238	28864.593222840685	3.8755246057655506
Prot410	6775.757579182666	7242.983129145612	7445.222629201128	1.015942718866581	7855.573671672722	7232.442181914807	7933.280505257615	1.015942718866581
Prot411	12145.531082293042	13397.490427148234	12284.298016413873	1.3223497482949442	12645.176974930027	11562.657546362305	13017.309305285364	1.3223497482949442
Prot412	14417.730935167569	15306.646492317537	13897.246450067058	1.6094702984578952	14059.53172151414	15254.069562447157	15401.347436497257	1.6094702984578952
Prot413	9377.817768009041	9178.370970557053	10173.642362293858	1.035476604886727	9397.992704490067	9394.143967502212	10398.306381466846	1.035476604886727
Prot414	8853.928692104642	8357.033187593956	8716.52075084744	1.0664144116337877	7717.666451872126	8140.205938721587	8839.504145294164	1.0664144116337877
Prot415	68990.28535271379	67288.19989726	78380.55686686802	8.360887049954153	72501.05120819676	72415.53705676094	76400.95920210872	8.360887049954153
Prot416	5898.231963913874	6682.450240237396	6448.78758135794	0.868090412931115	5615.678595881465	6056.75468776942	5712.49141268075	0.868090412931115
Prot417	9670.212626108645	9040.52629428464	9478.285000254074	1.1705411611974987	10649.00312099783	10420.755066368534	9874.177730070249	1.1705411611974987
Prot418	9784.947921790528	9458.301895273926	9004.068640792591	1.2635837619494676	8682.71165717358	8823.020892800872	9042.996219736207	1.2635837619494676
Prot419	5697.537657579606	5625.057203001257	5673.8870392683875	0.6917760263523182	5264.590375226147	4647.512185568822	5511.905836928109	0.6917760263523182
Prot420	7559.789770974739	7278.031531239305	7704.293956127281	0.8476178005741003	7731.952834274292	6810.073701299876	7746.392396992459	0.8476178005741003
Prot421	8421.464758482976	9051.479372545618	8570.939683123217	0.9842626118097806	8592.207623502049	8553.566561453252	8188.219250221302	0.9842626118097806
Prot422	10232.378120220006	9025.925513732647	10100.988231066054	1.16840042625291	10463.01118623451	10553.400752119082	10318.222191629415	1.16840042625291
Prot423	9439.821089320007	9477.47877380193	10093.721554490736	1.0287452499324303	8573.50543276828	9967.968149725128	9829.597200377884	1.0287452499324303
Prot424	5054.212631997961	5046.377016713909	5310.048082370806	0.6248968562137582	4890.144191906595	5771.094030341206	5430.387602803771	0.6248968562137582
Prot425	24021.9593993765	24826.63442585958	26077.274864499115	3.0203948361501824	26349.92636971191	28876.628525315362	24542.898563221184	3.0203948361501824
Prot426	11134.812526487087	10368.284859889714	10068.681025180253	1.068058858536798	10843.831135597447	10855.12242514887	9556.696058608351	1.068058858536798
Prot427	11539.331791630588	10385.8245061258	11529.711122257566	1.221538038786809	10992.004809974624	11490.547946387112	10424.307576036534	1.221538038786809
Prot428	5556.168409048407	5552.267377903085	5300.172509813708	0.5338708427086247	5334.188428761322	5256.869441562761	4618.839364000376	0.5338708427086247
Prot429	8272.295398616614	9481.498023631748	9476.107400923827	0.9993219427823047	7870.693875508043	8651.282341005366	8784.483109231729	0.9993219427823047
Prot430	10426.165376172956	10524.853641615011	9863.603934031575	1.0409191417952486	9472.03007223236	10664.590007391358	10605.442562933156	1.0409191417952486
Prot431	51872.53664573819	54356.10185222698	51459.87462846411	6.639927536551659	54186.659299898995	58414.75449409829	53233.91808487053	6.639927536551659
Prot432	13200.369673149136	12548.294570333275	13335.583774267778	1.3791689037904746	12717.759575620683	13257.09962599605	13535.36138226328	1.3791689037904746
Prot433	8038.2160409191165	9429.289499918636	8213.654014991622	1.0033429901671373	7507.321310651772	8676.872830226386	8244.419377828428	1.0033429901671373
Prot434	7865.3614134536	7721.225992563195	8472.412753279432	0.8981279743960838	7892.502700190687	7688.70250311111	7308.575861018658	0.8981279743960838
Prot435	8544.733450803977	8944.55461867593	8144.087563509465	1.0415037727769305	8380.52364661246	8366.416834146585	8272.080426137089	1.0415037727769305
Prot436	8456.878095551852	8747.109061748732	9656.78749019471	1.090097019506102	9340.35943785974	9161.770166303795	9248.836421012038	1.090097019506102
Prot437	10892.098767118605	10266.72153472595	10083.91228881757	1.0522670473450602	11234.926092463342	10174.478281616673	10233.736523075188	1.0522670473450602
Prot438	10047.21568886518	10051.576697615286	10120.241991717934	1.0475042436436046	10153.60308170127	9586.942762420465	9978.877687051416	1.0475042436436046
Prot439	7073.59145133587	7500.927830607763	7961.135654506351	0.9275712157825948	7669.40601761052	6715.178051612193	8036.813586044698	0.9275712157825948
Prot440	7188.9295407536665	8796.42046288225	7506.417722021488	0.9425069291797994	7927.79739452326	8234.890172745721	7855.96926355005	0.9425069291797994
Prot441	12444.067392152145	13609.661678975974	12444.242869247919	1.332949340338972	12643.1808213859	13183.179023392935	13209.609200737526	1.332949340338972
Prot442	7245.218811023516	8182.464149027379	7204.675648394654	0.9994904908913477	7812.757108860385	7364.378970543211	7220.67032219582	0.9994904908913477
Prot443	10777.756261417571	10975.357308517898	12148.555648036747	1.2563331183529933	11429.136905658876	10112.153868546982	11453.379780595329	1.2563331183529933
Prot444	8343.58909259439	7538.301611125037	8611.87909599857	0.9540299986544629	8015.80128757627	8329.491786602464	8975.298918033539	0.9540299986544629
Prot445	25258.431007561405	24750.21670932814	24749.82407450079	3.703291517804469	23795.56850752872	23649.69408379861	28466.351329354307	3.703291517804469
Prot446	20336.424520656947	21092.95833954342	20140.741629522956	2.8552854489504673	21648.293644361576	22513.717174259044	20083.643051464293	2.8552854489504673
Prot447	7138.775801157676	6746.25972874003	7745.55247159773	0.8818112877273419	6520.609084424033	5742.001412248372	5706.498889546973	0.8818112877273419
Prot448	13144.602296135288	12528.633820002393	13818.33863542336	1.3533303952282474	12865.105982536117	13103.352664931095	13106.937341748717	1.3533303952282474
Prot449	11607.928529246894	10559.66318842973	12047.536773440519	1.2178688364235657	11179.541744105858	11878.485312499999	11403.597690176204	1.2178688364235657
Prot450	10132.74290697271	11251.48075353943	11402.717062497311	1.0906953314163106	10787.08641343319	10598.480587584601	10091.452549820397	1.0906953314163106
Prot451	10481.742783006675	10731.717505404926	11450.31171643857	1.2660221972717505	10238.839119978786	11157.263891949879	9702.569965388593	1.2660221972717505
Prot452	9218.65441244937	8774.677343370464	8573.472575153171	1.0210227241625436	9181.916415478507	8879.38573709675	8952.856985972654	1.0210227241625436
Prot453	69572.65788415981	64909.480703724745	62155.95128106516	8.222203446836321	62065.661360496306	64890.01076297942	63911.90045806004	8.222203446836321
Prot454	10885.799102043342	10305.582279129781	11603.414128599077	1.1338474306675959	12135.346531126055	11176.059614271528	10469.97230440656	1.1338474306675959
Prot455	11240.661781469924	9988.153962152048	10607.939524728401	1.1992170561458455	9965.23818859348	11062.813777364932	10802.47510127659	1.1992170561458455
Prot456	24063.777099517385	24776.776556918616	24113.89709295474	2.593241315566339	25577.407905302323	23490.74908925023	26243.056293233152	2.593241315566339
Prot457	8683.51503822303	7582.955558746933	8875.099133673159	0.9035166450198306	8065.807875861107	7774.747937020071	8119.701421672185	0.9035166450198306
Prot458	67378.16151656181	71065.1076712499	70073.83645552886	7.0140571986917	62490.626249928704	67251.94429308805	65882.52231418746	7.0140571986917
Prot459	4632.671807830149	4332.80403126974	4674.766382585317	0.6565841907931769	5437.533899059174	5450.345345702016	4723.062324664805	0.6565841907931769
Prot460	81136.58014989577	90593.5321138978	87646.36891020113	9.385809771576126	97320.67093444365	87725.13003557471	87824.46124739642	9.385809771576126
Prot461	10244.881332921117	10164.044576517423	11124.168935091377	1.3471499314143014	10901.001233052184	11372.330523407009	11290.528429400134	1.3471499314143014
Prot462	7558.7119924835215	7824.947917600426	7106.6107959906685	0.8900404155359578	7703.927171853581	8240.781198012619	7681.428410983649	0.8900404155359578
Prot463	7582.727989709799	6997.384152491165	7250.845252289771	0.9989344938591476	6944.9291216220345	7875.257757606793	7720.884885610751	0.9989344938591476
Prot464	44402.663713334805	48562.14164437765	49841.60442800899	6.3384090128927175	48367.9313567284	46329.37859718094	42394.91816724439	6.3384090128927175
Prot465	11520.339354145333	10571.739369427656	10576.217715480494	1.2312773200660512	10866.20076236817	11486.04222989571	10857.32009026172	1.2312773200660512
Prot466	9823.638876205516	9156.509544376015	9113.685636708427	0.9834566486875858	10532.417498944234	9422.118359458802	9567.550622241377	0.9834566486875858
Prot467	7473.042807555324	7663.162366138474	6876.010678745354	0.9496860031656639	7081.705540526924	7623.118124087625	7330.976574848223	0.9496860031656639
Prot468	12484.46751628465	13370.188669518968	12327.582823718198	1.4072508036836793	13726.169736622855	12879.745172671148	12497.645527958419	1.4072508036836793
Prot469	9141.074188521308	9279.3976362859	9426.350593479801	0.9946867553038917	8548.350495675	8842.831720542723	9923.803504362908	0.9946867553038917
Prot470	9799.621663872624	10948.591860052757	9729.018608735481	1.2849985988736345	10599.292835458054	10327.573115747407	8797.236591693472	1.2849985988736345
Prot471	52523.49476544848	43729.4394459702	46743.424004533226	5.356950656734815	51353.28404410359	43916.60964618882	44920.18715768434	5.356950656734815
Prot472	5259.471359533863	5320.178024199247	5848.4946439086525	0.6536250240911914	5329.931414013393	5817.1230132159835	5307.2780674498235	0.6536250240911914
Prot473	68028.28217350996	71324.02590839798	75299.45940446566	7.8019060123989865	73376.92763152043	67374.88142658042	74405.73279558941	7.8019060123989865
Prot474	7037.484835875307	6691.566611437897	7513.973998529044	0.7103344844606692	6810.3693779170235	7266.635420318276	6855.803308678781	0.7103344844606692
Prot475	8517.356468951994	7955.836055704042	8250.538961343053	1.037634713396815	9411.001045351062	9437.936085563371	8836.61704885763	1.037634713396815
Prot476	6834.242013990586	6772.122497510027	7093.475554539044	0.8584267610783141	7142.721020965765	6849.491492566559	6661.318105904679	0.8584267610783141
Prot477	87318.78421334886	86702.38872322298	84390.85788564032	8.956485278879377	74456.43928794813	87188.12668865496	95971.35028817726	8.956485278879377
Prot478	9656.243114166447	10535.562301287462	10973.490610295199	1.1074470907635392	10148.659140888401	10601.805250230609	9754.115880989355	1.1074470907635392
Prot479	9290.11320049593	9789.781222550773	8984.121599238468	1.1223710866680983	9348.375181834284	9427.603834998901	8663.028821968119	1.1223710866680983
Prot480	71339.36306259676	68335.14732817006	69778.85523627246	7.734516418854943	63245.73396458232	59951.10555176618	65705.00653114804	7.734516418854943
Prot481	72357.83856495125	68455.62790677774	73897.18025712768	6.816979452679434	66727.51901242686	66284.3867581783	66886.28462864234	6.816979452679434
Prot482	6958.125083933294	6161.08515015988	6614.801657163008	0.8359952092382915	6828.740478244676	6861.120680790064	6061.180439171378	0.8359952092382915
Prot483	2374.198867620934	2478.6009115846728	2548.3997063558036	0.3075684648942335	2414.575968074745	2596.6675672996025	2337.7767846479337	0.3075684648942335
Prot484	59530.972263224074	56588.29788905792	59322.123742790565	6.911916497118926	58485.67392449706	54322.321229093235	57735.19138846568	6.911916497118926
Prot485	9930.594381216093	7833.470672934089	8890.383570105889	1.1108607329914577	8749.215656696364	8542.515569873462	8831.177579858484	1.1108607329914577
Prot486	9643.993817045142	8434.502575092953	9422.37114119313	0.9611832145541856	9011.225332314516	10149.133270398039	9213.644149721473	0.9611832145541856
Prot487	10095.413965301968	9029.346819579327	8159.770155476983	1.1463615643808343	8868.124617407835	9275.055890969898	10003.334083486448	1.1463615643808343
Prot488	12156.700920475925	12602.395119229095	11626.485786309595	1.3563997490947202	13735.150652475473	11943.25176574448	11840.575567497912	1.3563997490947202
Prot489	9233.82022015417	8710.257401623054	9183.24580115567	0.9549529540133103	8979.460990622176	9084.129937040829	8737.712790950474	0.9549529540133103
Prot490	11627.30289265751	11625.76874964674	11764.138561149406	1.168269267986413	12040.844984567048	11300.138013762977	13111.25586825587	1.168269267986413
Prot491	24547.55323795878	23099.03265320676	24338.384716579643	2.540748313977948	22974.399153260703	23950.11913721492	24836.145847545366	2.540748313977948
Prot492	9130.969931963551	10722.725743787772	9657.574655469998	1.3298215664250175	10116.566183595141	10046.028952662444	10925.964391125533	1.3298215664250175
Prot493	6313.105654087603	6629.759616144397	7359.182870596603	0.9168303493872532	7458.081867216114	6879.229460256223	6428.480445904086	0.9168303493872532
Prot494	8386.348630320335	8516.75655949871	8192.247197664236	0.9995760286959935	8614.101909331492	8469.276279175805	7638.388112087706	0.9995760286959935
Prot495	8988.432749635633	9533.64783424663	9563.69778531429	1.0201503622650359	9536.247029936516	9597.590607187127	9658.972864069217	1.0201503622650359
Prot496	10153.970447154894	9620.626638780577	8580.601547882336	1.1506586031328168	8993.070769105472	9831.61234802568	8892.946232191132	1.1506586031328168
Prot497	6772.5092440066655	6961.424856339434	7403.4962248982065	0.9560608858454045	7298.969653047166	6636.228583673776	7337.831304341791	0.9560608858454045
Prot498	10294.890462757121	9786.651142639641	7960.700904552749	1.10968498012932	9440.666133528684	9182.583798511048	8720.299660627163	1.10968498012932
Prot499	6764.6792230731435	5778.066687742986	6793.226033219053	0.9172211927111398	6287.699293993804	6895.761915409184	6845.76211983431	0.9172211927111398
Prot500	81338.78234590607	87776.71015421145	88499.69400780475	8.760340964988414	93123.15288104834	86158.97235166712	94421.7092565914	8.760340964988414
Prot501	9389.051551537023	9312.155040802689	8324.917551008748	1.2110924506494525	9399.660118622098	8764.708181671956	10566.455111078074	1.2110924506494525
Prot502	7635.250257710167	8143.058198627007	9056.278491061408	0.9881106690452693	8883.206442653192	8251.013682957764	8350.497473690291	0.9881106690452693
Prot503	7466.873957999426	7572.848581931204	8052.003058608119	0.9640125125842429	7100.605752076825	6450.7956255655845	7560.92287146902	0.9640125125842429
Prot504	5638.5357903313725	5820.597958301777	5678.841805911819	0.8231784517559676	5736.535039447611	6024.747383681451	6306.625928006867	0.8231784517559676
Prot505	1305.3756281178014	1387.1603575521854	1357.8805186634074	0.13536139929057395	1323.2147120394134	1237.0307157939217	1310.8547290627248	0.13536139929057395
Prot506	5956.110830345501	5727.499975643624	6172.7903540441575	0.6419386747368314	6011.643428164383	5852.021725944287	5441.851429762322	0.6419386747368314
Prot507	6507.270680902997	6388.194595916735	5999.75012714306	0.8758696659657877	6647.341726653933	5891.96910536087	6902.0485091858445	0.8758696659657877
Prot508	7571.7105739837725	7230.717697703113	6756.631268407391	0.7791024733780311	7279.034218475872	7813.622046374224	7495.780198631687	0.7791024733780311
Prot509	7448.79436297601	7508.318265454077	7581.755086116792	0.926829364024501	7600.393778996546	8753.429807645753	7147.408229697953	0.926829364024501
Prot510	7227.016728603953	6972.880609991166	7297.17132204864	0.8339011640763273	6572.4471683512265	7345.06900415066	7142.798102842769	0.8339011640763273
Prot511	8603.149743242677	7718.40890876385	8143.6934068511855	0.9318413151479072	7462.773106121651	9464.014457272235	8548.859796207082	0.9318413151479072
Prot512	67103.0764753902	67638.45030389074	64918.80178963756	8.662362760852789	63172.155755218104	67736.71307801541	63197.23780915609	8.662362760852789
Prot513	13228.087972174637	13902.84138502249	13595.87056080935	1.3508810885846496	12750.255742356527	13611.230822559804	12580.145368055793	1.3508810885846496
Prot514	53699.118881057504	64264.68734049813	59556.82846648025	6.200337047026726	61272.54181495217	56067.532166765355	63000.94780670486	6.200337047026726
Prot515	7211.552218631079	7080.354928942383	9084.298552257615	1.0262685024272444	8753.67217545834	7640.551692824148	8134.899044191032	1.0262685024272444
Prot516	7059.38127389031	6773.419539694261	6997.7689582436715	0.9124918745513162	6701.9038634115195	7295.39092642955	6784.269866932199	0.9124918745513162
Prot517	4994.0158571597485	4929.896923771592	4960.749158204113	0.5640236306133801	5144.097809673821	5045.2836253133355	4831.921889389631	0.5640236306133801
Prot518	7582.82414086133	7035.91172395486	7014.441793187181	0.8783258505903383	7975.56458981259	7703.057362072442	6844.538567720382	0.8783258505903383
Prot519	4221.390891676175	4566.158707016364	4599.425885365011	0.5692298605086605	4305.974158482954	4402.915859298137	4157.592926311741	0.5692298605086605
Prot520	12122.118499600188	13011.947423746318	12026.75332535042	1.4154304277771717	11677.74467058232	13557.410518830595	13518.529625029003	1.4154304277771717
Prot521	12241.547995302219	11521.399970642653	11643.793199249345	1.2421829728926341	12795.59979618105	12952.844654785757	12779.107086093196	1.2421829728926341
Prot522	6688.452330865563	6259.399239412371	6880.60338989401	0.7793572142941516	7150.297348592623	6368.834889609592	6357.774429682216	0.7793572142941516
Prot523	7451.996950334237	7058.578864774816	7938.149701751394	0.9603605241901172	7163.276367632819	6690.421581746834	8026.123213449231	0.9603605241901172
Prot524	7814.420964172312	7882.314625167492	8609.388388716505	1.1214022315376782	7425.575734547929	7694.123562168909	8658.475595420701	1.1214022315376782
Prot525	7135.309106476545	7301.963329398017	7122.273074144115	0.759604282962334	6815.625688180846	6897.139990320397	6784.466537838132	0.759604282962334
Prot526	9157.829852735944	9554.721787918525	9834.646328505261	1.2798239848451431	9672.118838098955	9169.452213249355	10862.40489663982	1.2798239848451431
Prot527	7298.593893658652	7015.871593508151	6590.398588205946	1.0165492732486952	7931.586544183308	7590.61510760326	7963.130607635991	1.0165492732486952
Prot528	68448.32626362513	63092.62970239613	68296.53789298805	6.748990393259068	67182.18233709624	69552.3386230066	72528.23021973627	6.748990393259068
Prot529	8603.237667418935	8344.820518459484	9543.152791389655	1.0431052976561268	10059.310458980932	9293.293530236277	9346.338046634251	1.0431052976561268
Prot530	7470.472301546554	8136.280213777161	8019.012639592317	1.0815777252670076	7424.211970052628	7925.478647855702	8019.834829412589	1.0815777252670076
Prot531	9623.609867422836	8703.133453898472	8119.842753966364	0.9304808951810922	7960.788733797708	8164.686321307095	8116.609158666215	0.9304808951810922
Prot532	9712.514710861204	10141.993556583338	9594.4726544845	1.253820609437355	9903.085683254321	9701.528239146655	10460.300076348609	1.253820609437355
Prot533	51560.36627578948	48308.15444836006	48604.940702633336	4.917716648473941	49173.65184474054	44102.78336342437	50056.8914951044	4.917716648473941
Prot534	9229.249289241396	9810.558868062657	8605.973369919942	0.9228805690089775	9272.139785256271	9184.562660447562	9577.980390495577	0.9228805690089775
Prot535	11423.69314056682	10172.352931481493	10534.697007589191	1.0536644606606638	9864.763675162787	10151.180679899047	9857.885999556891	1.0536644606606638
Prot536	5930.966106302025	6361.359493345603	6843.251853956295	0.840683805581034	6852.424964340978	7000.06452781066	6203.309001514067	0.840683805581034
Prot537	8665.571193560623	8877.989452729786	7953.023922240501	0.9625216794263806	8313.84601648925	7224.138232014449	8399.13568724974	0.9625216794263806
Prot538	9082.733243230206	8018.787494902512	8443.134611825044	0.8813002594728436	8308.510312237882	7703.850464844622	7991.118583636128	0.8813002594728436
Prot539	7814.205369403527	7880.065978725218	7170.604584062537	0.8160683608562207	8091.76409732375	7751.577572653148	8071.605578719643	0.8160683608562207
Prot540	38061.49792716409	39557.75335469232	37030.8979040565	4.665348509205482	36568.449313634235	35192.28213636314	40606.710160230745	4.665348509205482
Prot541	7035.08181871776	6557.911359223145	6689.85412359605	0.7714578343568165	6629.948441846423	5888.0745725731385	5966.78860527028	0.7714578343568165
Prot542	8364.203010973119	8893.799819502452	8041.058241795657	1.029186878235049	8275.76167202976	8231.52320826491	7953.372769677423	1.029186878235049
Prot543	65542.23641489341	67459.97331643893	68491.09589317787	7.998216648913362	75081.91748611411	67964.03637501848	65736.87574103987	7.998216648913362
Prot544	75237.76478404495	77821.5627752776	64210.93817900662	8.204328971417937	77951.24444587887	76830.74568324315	68874.9736568116	8.204328971417937
Prot545	11389.575542853234	12741.956927923131	13239.65412946688	1.3092828719375824	11863.064363728514	12923.08394560563	13331.994822433539	1.3092828719375824
Prot546	11902.703668434287	9854.392348417196	10877.687564355094	1.2090686534448691	10991.80313014448	11042.269728881107	11801.345820116196	1.2090686534448691
Prot547	9135.152822597496	9447.189591256794	10499.34231515714	1.1436758490440746	10376.866826857882	9865.551916286147	9060.938178103357	1.1436758490440746
Prot548	13351.648954040154	13633.081225605072	13977.680144651576	1.3229757262261557	12404.355939299845	13249.562980696977	13442.827175601204	1.3229757262261557
Prot549	8589.20159979357	8331.510996980716	8458.836244943848	1.1792183221003165	8051.8042044705235	8673.335815369828	7702.931532552148	1.1792183221003165
Prot550	11585.365095859313	9825.511583927106	12075.249599232233	1.3679124223793997	10765.994207170868	9681.427454825332	11353.098654826246	1.3679124223793997
Prot551	30470.31511461534	32042.955554970133	29702.31761369004	3.6165041593589837	32307.266706704024	29146.956987056903	25856.341888128893	3.6165041593589837
Prot552	6648.134402783466	6698.18223121411	6234.096933568114	0.7266140956795413	5993.6095795741685	6079.206491854455	6723.457231021464	0.7266140956795413
Prot553	10160.756674966013	10072.392974348248	8621.108982616985	1.3803412109367517	9845.496467862402	9633.309682719097	10419.81073139968	1.3803412109367517
Prot554	10746.080359277743	10472.645664031006	9387.359413809252	1.3344191458121237	10328.8093872056	9334.790166431994	10159.023297656735	1.3344191458121237
Prot555	7891.571786108123	7627.24532213895	6713.693608862493	1.0055358393338663	8217.721024524128	6552.1225395641895	7594.3446364519095	1.0055358393338663
Prot556	10549.244343088541	10552.738830394255	10645.509735024378	1.1749662383733026	10540.241011521324	9479.731481645533	10559.497919803385	1.1749662383733026
Prot557	39564.23344186551	40386.70686277955	44214.208671400906	5.023875288665074	41753.8397869704	39230.85126572602	36818.5420460794	5.023875288665074
Prot558	11495.433977359731	11133.098465979867	11101.639087563617	1.174841746903255	10231.971420420221	11062.570826391833	10955.625003844101	1.174841746903255
Prot559	9367.878849531999	10198.219389015498	9445.749452097869	1.0607666342903963	9372.749241301697	10451.694171505496	8652.546285439339	1.0607666342903963
Prot560	6109.850804876047	6422.0686764009115	6323.361580532738	0.6654850866606594	6613.214049209317	6091.3632599813745	5873.373676140402	0.6654850866606594
Prot561	8719.575578060541	8597.368066808107	8838.084866196437	1.210151022304247	8999.401188146923	7554.053173861149	8870.820523493194	1.210151022304247
Prot562	7663.091802643548	7912.7317841623035	8785.175147537486	1.1836719631530999	10119.068918794443	8808.031886939934	8723.73874131079	1.1836719631530999
Prot563	65351.64004675978	66154.8653369503	72544.9305547145	7.733661833875646	69584.96914527619	68269.08370531171	69740.819694553	7.733661833875646
Prot564	11210.050242376428	10179.52844776398	10893.110632264461	1.5469978141610758	11778.304849018423	11355.065333866109	10811.06684977811	1.5469978141610758
Prot565	6298.250046567644	6114.194614598	5367.05638322108	0.7477739139443359	6544.267236970735	5849.602526922577	6037.133558311242	0.7477739139443359
Prot566	7791.360725582548	8249.578673847058	6576.497255397726	0.8675162157111453	7220.0886782715315	8095.965060319779	7172.152762006552	0.8675162157111453
Prot567	8301.802542889725	7754.027532653663	8010.734570972316	0.9325589003391315	7048.9983283346	8191.638231184921	7653.962580438085	0.9325589003391315
Prot568	12514.503556104306	11800.796587082097	13210.586334418282	1.4892988161270306	11810.607579338704	11756.996652148178	11807.568178021556	1.4892988161270306
Prot569	10174.06583375798	10026.939501534516	9009.767261327597	1.2084884894894337	10835.654611117377	10520.547502901925	9669.777462443368	1.2084884894894337
Prot570	6717.668313398273	6277.69039224426	6237.734785540546	0.8156952906910925	6399.546594005294	6034.273537332097	6521.364423369835	0.8156952906910925
Prot571	9108.813992179053	9342.322769223538	8414.260718810427	1.182889132506564	8491.590499219215	9149.296821989594	9236.780521002347	1.182889132506564
Prot572	4021.708096558439	3832.412087418068	3551.4903666591085	0.45176309204149867	4342.110978753962	4355.287643521566	4455.732841054353	0.45176309204149867
Prot573	5085.570598609287	5788.044738996441	6334.880313146722	0.7176997762094333	5083.636708270697	5393.496015264563	5511.259392789476	0.7176997762094333
Prot574	5858.325891338199	5933.28920870335	5962.6388353428065	0.7313844690909337	5535.448015036716	6161.162970800093	6039.649880405193	0.7313844690909337
Prot575	6589.0812731788565	6895.598425124969	6928.183219267536	1.01890441902133	7008.421915553437	6753.893536357458	6725.042713768659	1.01890441902133
Prot576	9735.912236904554	10031.2594248825	11098.062121719959	1.4370128369726523	10630.581653460113	10298.27529213034	11478.701579111086	1.4370128369726523
Prot577	9333.49311981989	8129.415069250808	9486.658413054534	1.2080282886445803	8136.796920828297	8772.96804424945	8980.54331485774	1.2080282886445803
Prot578	10404.604232763557	9378.025782168856	9696.343936659756	1.3248366356726293	10973.478600730143	10384.176633137658	9405.527156646327	1.3248366356726293
Prot579	21823.3084475623	20778.115907296913	19641.90323444254	2.038216364442036	18891.542248635695	19497.826073270706	21242.198515105738	2.038216364442036
Prot580	8996.242448279865	8807.169503831561	9280.884258760441	0.968207375808722	8532.329341026967	8718.863743701186	8105.593205641633	0.968207375808722
Prot581	8898.746546021921	8793.213063422805	9240.731115084425	1.0572510109420863	8276.033884301525	7909.213144800658	8246.168476829913	1.0572510109420863
Prot582	4706.986571581373	5208.594223726686	5079.122774145883	0.6405596468217013	4955.367336716926	4446.113011075829	5234.223374275245	0.6405596468217013
Prot583	9163.432102976647	10222.05976086911	10290.848129355982	1.1873836860967475	11378.52327697187	8939.445885649024	10112.616018688523	1.1873836860967475
Prot584	46905.90860585732	45388.63288348369	49968.83794637004	6.223065851553663	40232.90917847436	52622.85642884853	48638.72634299662	6.223065851553663
Prot585	10978.555897502114	10771.044681022351	10825.367163982193	1.0863288702948701	11643.124289473768	9588.841647544696	10460.392509091333	1.0863288702948701
Prot586	8626.913485938796	8636.642234870555	8795.633554761373	1.1018637947278598	8111.882603667234	9883.42486689326	7972.258765093784	1.1018637947278598
Prot587	36709.29407146483	38819.21224757774	35902.65077055854	4.51821504128403	36682.45254624122	37681.28825079933	33560.79661395133	4.51821504128403
Prot588	10105.755211508475	7985.277578199132	8781.210014285227	1.169464051770627	8411.278432628102	8114.443178962343	8368.459872164416	1.169464051770627
Prot589	56645.05702837719	60369.44012506418	59817.90965975545	6.793900883838933	62347.61712705975	65448.75714536812	57440.141433772646	6.793900883838933
Prot590	9751.139796020585	10876.87714210873	9411.816351834503	1.0651289383048779	8553.76177654177	9082.611672046387	9930.211025013034	1.0651289383048779
Prot591	7847.0548148961625	7935.210691869925	8515.943347957107	0.8204113223666686	7854.850221107201	8229.156808968233	7986.021917893734	0.8204113223666686
Prot592	72893.76788491184	76468.34676775841	81066.6748243794	9.22115354570957	70726.38860756668	78875.1964464394	76730.89443616939	9.22115354570957
Prot593	10484.855245400482	9528.55905691023	10258.222213611474	1.1085762814569167	8809.63872974701	9416.695676374982	9815.098657546456	1.1085762814569167
Prot594	5241.680725802467	4995.141220947029	5644.610242799398	0.7292070233214866	5726.943929371908	5224.858352328203	5882.499845634062	0.7292070233214866
Prot595	8445.409522648975	8599.651315223511	8240.936282148905	1.011522475430336	7695.351334638209	8843.526888248649	8918.978971003658	1.011522475430336
Prot596	68200.38796886169	55505.13961110083	73115.01353534228	9.430394493472138	70547.61857658986	65608.48554253457	68224.93266918857	9.430394493472138
Prot597	6558.622133404023	6309.339905137791	6856.685344903144	0.7757476365294715	7381.141529466213	7234.934657636751	7077.802241942576	0.7757476365294715
Prot598	8815.395818054363	8899.609344846413	8200.08926632475	1.0756059575169248	9658.755008989936	8425.311709683847	8802.142866887893	1.0756059575169248
Prot599	9198.353129424158	9188.855079554753	9407.483987259853	1.136564705229573	9647.393846944657	9836.744423916216	9928.618217133857	1.136564705229573
Prot600	84824.77361528313	82741.15452902703	80697.56592896674	8.687396335375556	83431.79949927508	81091.1955017801	81036.34080497392	8.687396335375556
Prot601	10678.022384336218	11035.969217022168	9843.521048604505	1.189512580470339	10483.031094743372	10299.514916192818	10921.31486123326	1.189512580470339
Prot602	7701.697035353537	6914.677992399169	8039.354230218756	0.8634060694571319	8153.351172872495	7944.57652147095	8205.439341236877	0.8634060694571319
Prot603	8674.68124302928	8168.896659370788	9386.471453496395	1.0066225361488357	7703.016601354084	9071.47307427804	8444.38208989374	1.0066225361488357
Prot604	33274.1196657258	32614.821929504884	31365.790481438627	3.9915418681836576	28927.9610711003	28327.22442419215	27717.585798555105	3.9915418681836576
Prot605	4355.9119807442685	4279.220297613985	4974.84052087985	0.613290303455863	4356.861135284192	4190.614803706839	4410.326395124657	0.613290303455863
Prot606	8986.843609794476	8314.390995372441	9139.519202353958	1.0541788873804416	9378.429891032685	8413.088855057902	8275.146376588558	1.0541788873804416
Prot607	6915.350662787654	6542.401755362328	6199.349521090495	0.9071067835470642	6244.754124834553	6493.930889270012	6226.9595080700865	0.9071067835470642
Prot608	6969.120022518129	9273.68709913062	8999.702125528614	1.2121808216957406	8782.248348667963	7279.781254108092	8623.733239863694	1.2121808216957406
Prot609	6849.65117064336	6415.681616924755	6625.715064371824	0.8267806948428886	7189.417177685873	5823.745322289647	6884.255004038483	0.8267806948428886
Prot610	7762.329485773079	7415.857488338505	8317.126859100574	0.8331066393702313	6988.646207613164	7918.206669436825	8044.075681079557	0.8331066393702313
Prot611	10745.457275956858	10069.485964315132	10422.199758313713	1.1806379895899053	10416.294728320214	11012.322743358216	11620.613434213728	1.1806379895899053
Prot612	33088.42400107943	29591.672016098317	31032.101756926706	3.837252119382769	28276.89631694311	28264.3271125693	31565.846541700845	3.837252119382769
Prot613	10400.854234766792	9680.042119763875	9969.416574814646	1.0754678525709156	10010.766636697086	9806.576595476747	10397.581021712285	1.0754678525709156
Prot614	62238.1640995963	68388.89919420914	55229.1333559598	6.935752175436913	69212.64915444641	59661.545716542474	56159.859560652396	6.935752175436913
Prot615	6683.61148745808	7316.377614749211	7545.615405938899	1.027874561630399	8429.600523672852	7101.910105224139	8183.144617490961	1.027874561630399
Prot616	8503.077157162723	9664.458171498016	8440.584341785416	0.9341458255178925	8751.468047820123	9957.598436457534	8832.08788150146	0.9341458255178925
Prot617	9391.309759945154	9056.769916125568	9418.2040310612	1.1364328860701756	9059.260208464639	9424.124314531859	9218.63612971487	1.1364328860701756
Prot618	8344.076599996644	8148.556734921697	9513.896910122692	1.1773931295856532	9823.377096222112	8804.139394910928	9340.585669224758	1.1773931295856532
Prot619	9017.199840497982	10328.191850867708	9627.249346313456	1.1072511755655905	9389.115823121205	9201.013911141305	10685.772009069786	1.1072511755655905
Prot620	6473.73793315932	6749.413862917983	7125.700052090057	0.790383843454303	6619.8861347085485	6963.435700416496	6386.402254016827	0.790383843454303
Prot621	7623.120283121378	6828.635978094722	7637.999222335469	1.0473691407116406	7507.508239762818	7709.205903964542	7144.661191968771	1.0473691407116406
Prot622	7440.48739643202	8532.155246973585	7579.884249759874	0.93177749368972	7189.467191707023	7787.088075567823	6683.581878551266	0.93177749368972
Prot623	14269.975467482498	15420.512048056025	14816.701278845125	1.7437911831693713	13217.798247414994	14975.611680723641	13794.911778405707	1.7437911831693713
Prot624	5742.460439074465	5694.446488801175	5881.616255251278	0.8292223754066805	6031.250060743816	5944.493480686015	6585.479127739911	0.8292223754066805
Prot625	2246.2140011046863	2315.822506554171	2115.5653957695295	0.2304905283535291	2371.934733311465	1847.9758982976539	2179.3751654819844	0.2304905283535291
Prot626	7930.993559427913	7732.863189196129	7893.985968032299	0.9804800660259991	7216.1180975492125	7985.091458896937	8045.79295354808	0.9804800660259991
Prot627	7837.574225681238	8279.098196050893	7757.98352421284	0.8451932904234384	8682.240155862279	7754.860261276711	8782.119274566438	0.8451932904234384
Prot628	7386.9793968139475	6912.604263303019	7471.0161216201805	0.7332707621338029	6691.404305907809	6843.942084063581	7239.164819686082	0.7332707621338029
Prot629	8860.427234783921	7333.4889796550015	8710.337896883413	0.9611716419888521	8602.267972159374	7877.086011587315	8645.167601342479	0.9611716419888521
Prot630	45439.79372312317	46534.1400238646	44810.888612108145	4.824402725553559	42296.59618449461	44371.74816702801	45069.22104399228	4.824402725553559
Prot631	50218.89370771528	49249.04399084986	46382.93984811576	6.636814656435425	43470.84709317661	49435.46774227491	46127.028499739274	6.636814656435425
Prot632	9228.91261457479	10552.879884487123	9339.446438861152	0.9899144970230827	10779.205093562978	10343.137231811761	9598.78318734243	0.9899144970230827
Prot633	7865.730708044518	8307.29878437103	7598.043466595827	0.8547700671962585	8259.028521776683	7044.5185799646715	8121.58003430806	0.8547700671962585
Prot634	71508.6240785865	67065.9119181413	75494.0252605433	8.313504163444936	80297.95136867401	75334.9274965226	77405.99695895205	8.313504163444936
Prot635	10413.51722053179	10298.035656863272	9845.826218413995	1.0734146241592901	9558.282914397198	9917.369060757426	10198.337870746556	1.0734146241592901
Prot636	10119.144554830624	10730.848856077406	9109.223080060568	1.1794707510459517	8569.707563123518	9989.974467066633	9421.650244996574	1.1794707510459517
Prot637	7384.2437004266285	7613.544779133488	7656.489721848206	0.8269161751863998	7291.53330307352	6714.751610638714	7345.003417448467	0.8269161751863998
Prot638	11037.582104556459	10485.374290388234	11418.829001187683	1.2711152153983099	11470.734250025927	11791.350169277399	11367.83156616782	1.2711152153983099
Prot639	7432.804810654618	7139.360785267777	7192.91769165153	0.8476297369124971	6505.318605124259	7033.89127499163	7459.919181032983	0.8476297369124971
Prot640	27868.49030187929	29605.336795732506	28743.070721562926	3.5659043356028035	29233.89058421814	27596.770786459343	28735.11889415177	3.5659043356028035
Prot641	4329.705170759323	4785.675492821724	4799.960507870303	0.6290333452403136	4954.513913189334	4529.459790246731	4217.075344388391	0.6290333452403136
Prot642	5885.134792961867	5505.096058806245	5672.048603752071	0.660043629542308	4782.015639868379	4968.385483962679	5288.803523196793	0.660043629542308
Prot643	7674.500610259831	6309.386167613294	6828.116258956215	1.0461930366242822	7658.994747990054	7605.407825907771	7968.67621846511	1.0461930366242822
Prot644	6685.945557899895	7334.967441066549	6985.362443417006	0.9447357186821066	6034.2550853451885	6458.4272618577925	6927.7946585585205	0.9447357186821066
Prot645	9512.316997147343	9282.506744532116	8136.298804516433	1.140457641305357	8751.21386615209	9305.909798006129	8973.134748542905	1.140457641305357
Prot646	9829.096232849375	9409.676671716861	8601.1221320186	0.9739434769911299	10250.248652775206	9542.402025194413	9461.533111421188	0.9739434769911299
Prot647	11571.329881668371	11010.945153898776	11550.185710999247	1.2197883889969208	12698.381252485757	11041.058981415357	12093.284861773733	1.2197883889969208
Prot648	4123.693591616517	4258.551414503959	4047.726830669628	0.5726714703509831	3662.5153246083973	4107.9411734840505	3669.949748046742	0.5726714703509831
Prot649	5213.890234538313	5259.344245515561	5949.684053905522	0.5931604979983799	4958.727224862354	4914.730078757714	5642.207573088726	0.5931604979983799
Prot650	9241.61489824433	8820.636213537535	8806.243268931645	1.1397899420194617	9045.37990446661	9334.646381906765	9588.144807154376	1.1397899420194617
Prot651	11737.29122962099	11712.926167352796	11533.164805047127	1.1782500291792923	12072.638237202142	11000.840171562708	11981.111155396256	1.1782500291792923
Prot652	9670.338045063183	9228.212344867263	8421.129690294212	1.0382101017660703	8859.235373324724	8191.536105634337	9237.103112767525	1.0382101017660703
Prot653	11806.945134296393	11987.506566587746	11571.686822991762	1.2813662709391234	12049.15006171949	11877.902610202073	13278.29027256875	1.2813662709391234
Prot654	8637.670090590671	8359.867446443755	8748.541159793633	0.9159917563652892	9155.988090976682	9072.664579177099	9249.390909102109	0.9159917563652892
Prot655	38352.07224085975	33367.75185574617	38855.115936784874	3.906698866585033	39085.59177983996	37050.358728440144	38240.85139927582	3.906698866585033
Prot656	7315.076102533241	8104.000013849277	7560.212891554471	0.9096221207186869	7700.902665008649	7626.151463009151	7680.92064302664	0.9096221207186869
Prot657	6069.601297307705	6280.632670946096	5932.297341666837	0.7735505312668105	5951.526750992627	5845.094663279652	6043.145861326441	0.7735505312668105
Prot658	5902.638852961825	6626.513227957573	6143.046018888719	0.826340693381961	6586.05785531408	7176.312162342694	6276.412182010202	0.826340693381961
Prot659	76786.96484211025	88489.89511324157	81128.43494651551	9.376317225899447	81506.78720502334	87233.55506350269	83307.03450538554	9.376317225899447
Prot660	9989.385711064031	9997.291194157408	10490.061789970494	1.234571867219922	9473.850876168428	9326.836377136651	9608.598844130216	1.234571867219922
Prot661	7557.979880850052	8123.058140637879	7219.535496279661	1.0075841269862935	7569.9653579928745	7541.804143940564	7862.036363327152	1.0075841269862935
Prot662	10387.520240634285	10389.006067662891	9464.840738600811	1.0469650612009793	9190.03979560792	10059.530807381256	10096.943733929043	1.0469650612009793
Prot663	7873.733449276177	8036.8714784192025	7774.946184901206	1.0067838753312213	7756.392447780411	8434.362758753052	7989.996756752894	1.0067838753312213
Prot664	9078.577938084396	9654.214749800336	8954.45289950518	1.145234603371373	9347.126418099204	10380.310838417821	10465.042873922974	1.145234603371373
Prot665	19492.89914034524	19905.038847565622	20293.826171268345	2.987152628952946	21591.638019956154	23517.449631217634	22688.96863366946	2.987152628952946
Prot666	84176.17667414165	80082.03239945415	86228.12199639781	9.353125766809521	97625.97147199659	92995.32646490383	91157.76360316321	9.353125766809521
Prot667	9056.840969229943	8279.837700214603	8698.35529543582	0.8474028945158106	8121.221431312734	8665.091352603453	8011.1030066045605	0.8474028945158106
Prot668	7436.156136854254	7134.239310069576	6954.247390893658	1.0181247403646783	6598.869815655384	7328.668440874034	6708.20998637321	1.0181247403646783
Prot669	8689.639645696181	8611.622019955335	9647.275216963584	1.047546699423934	9287.743334227023	8338.17296445555	8548.070871537662	1.047546699423934
Prot670	6789.604845982975	6866.720306528131	7105.709727913062	0.8078896369654796	6740.81680102755	6155.468625733797	6802.930542378529	0.8078896369654796
Prot671	8182.253227352391	8608.061181431194	7875.141118473794	0.9151414278338985	8450.845461752158	7678.4682273873395	7396.147048978661	0.9151414278338985
Prot672	9493.847301452191	8879.069877634103	8343.80008956345	1.2381174937065746	9412.872695804466	8475.799435065292	8923.052829071283	1.2381174937065746
Prot673	8466.566952733687	9917.399260303777	8300.82214837811	0.957120039580189	8756.680705641302	9016.440967098324	8814.989302642121	0.957120039580189
Prot674	7674.323967159707	7356.464828336285	7858.657116622163	0.9659521955644929	6931.700416214947	6758.400542956264	7410.428454318143	0.9659521955644929
Prot675	8110.210790884409	7096.247465065428	8016.118164049014	0.7944428115434679	8063.9203983134485	7389.023048015018	7629.2716679968935	0.7944428115434679
Prot676	18079.013049282577	15794.93582098676	17080.831043084676	1.8850466808287027	16574.105197007164	15887.892647592766	14967.445325496907	1.8850466808287027
Prot677	68862.70322022047	62862.49182704199	64410.82147476451	9.623482488185665	65711.54060750696	70573.01218951248	66178.0300229134	9.623482488185665
Prot678	7338.165923476747	7450.835441598549	7802.564486706505	1.0220588682495466	7635.257803691255	7287.837980890554	7756.246827227888	1.0220588682495466
Prot679	61733.406467840694	65500.6655153686	65524.66680017153	8.420054091361353	66482.39801680236	63779.72515743822	69422.79936909866	8.420054091361353
Prot680	12468.634259466158	11864.973451691336	11145.712480877159	1.3593670945851368	11321.845965080278	11006.424890422546	12013.467776377916	1.3593670945851368
Prot681	9518.662662652483	9577.903254638135	9450.41243550681	1.031157951801254	9073.262683149032	10426.152810900396	10426.677513888762	1.031157951801254
Prot682	9503.259712504943	9564.785965878255	8691.278678723693	1.1714033297808257	8288.78659141446	9285.024921510812	8785.987036080254	1.1714033297808257
Prot683	10253.316939037653	9358.031232248852	9820.460745141047	1.3084830249397	11552.73934761024	11349.565558526017	10678.182395020232	1.3084830249397
Prot684	10961.13361129033	9576.018290362006	10483.334485278052	1.135352453638705	9934.743528272458	11390.58865909423	11286.549264103083	1.135352453638705
Prot685	9639.026023541497	9548.179821980708	8661.959866852787	1.0099703436875669	9017.697110506657	9348.756217353548	9136.600088942525	1.0099703436875669
Prot686	9135.86747662278	10700.001522969673	10975.118466767492	1.0819791760125894	10950.076795487112	11279.213834789454	11148.012407703587	1.0819791760125894
Prot687	8180.948344392478	8230.75783524958	7751.812136514092	0.9331837482683148	8382.210241359538	8025.23173084032	8071.567167984047	0.9331837482683148
Prot688	10526.237280404384	10009.559933710108	9784.860070235118	0.9946120737285928	9448.366092565646	10341.792505489437	10020.222706230803	0.9946120737285928
Prot689	12239.904575349581	11197.4870850302	12721.862511421588	1.2211121422706743	11326.02671785352	12212.077520553448	12505.402428503348	1.2211121422706743
Prot690	39739.493144169384	45516.76584282473	44041.976691881966	5.202780694137917	42700.540131990296	43832.422063778315	37973.35641298588	5.202780694137917
Prot691	5137.164169936661	4931.813044002656	5369.69345268861	0.6217681595793454	5343.73879050179	5481.6521286326	5327.269553156598	0.6217681595793454
Prot692	5966.466203167466	5887.542023428289	5822.780528362969	0.7958151059042566	5465.025024839607	5237.7899670163415	5248.739704116361	0.7958151059042566
Prot693	16080.588190637996	18323.84355923994	17422.079245291334	1.7255714855009128	16817.018531863003	17426.098171445865	17508.678401478217	1.7255714855009128
Prot694	8589.817819616148	9058.29864947941	9976.510323979419	1.0434087959054672	9454.005415248022	8979.018555024039	9077.991724484693	1.0434087959054672
Prot695	10467.940776768828	11080.154517694487	9843.170165338737	1.0411116570336916	10046.610497347256	9738.819629545475	9906.941082124182	1.0411116570336916
Prot696	16035.063160050979	14101.123560214879	15313.10602477289	1.5099775352540301	15663.352306073924	15472.324210394887	14069.96763270903	1.5099775352540301
Prot697	7074.37045760813	6769.267769125148	6762.800533285612	0.8800067472838549	7139.782152934385	6697.934843472605	6439.525970638033	0.8800067472838549
Prot698	82975.08464923233	92961.17208646965	82648.39229107516	9.301541717723016	89750.15208902852	94101.83088821442	85409.1204334049	9.301541717723016
Prot699	10093.13155611656	11565.124940469448	10018.622762587212	1.319865274992269	10504.735187312885	11282.772972620303	10980.944542404535	1.319865274992269
Prot700	10646.506475528684	10059.258755410021	11088.591198810645	1.1804343169038298	10179.315007757206	10947.335282404058	11058.605720013964	1.1804343169038298
Prot701	8016.2864675731	9125.47601620369	8849.24863577662	1.2449769888738482	9850.984389581736	8394.58602600138	9268.937712921326	1.2449769888738482
Prot702	8793.591142732948	8652.758753376178	8938.80836741122	0.8952537396325504	9227.79358295724	8849.11323351116	8657.760337620262	0.8952537396325504
Prot703	57798.17439744783	61553.51435148693	62426.87529210121	6.597190668493755	60811.26677193884	59908.82886459567	59854.87607921676	6.597190668493755
Prot704	11109.255384866385	9996.908326113022	12335.304827228238	1.1359901791034146	11192.539291510113	10672.503933840106	9820.872799496645	1.1359901791034146
Prot705	8785.906926096657	10168.121600370068	8354.055417664738	0.9448914216487799	8616.421149291113	9159.593792309899	8589.671971534337	0.9448914216487799
Prot706	8858.031448971242	7766.840825167143	8842.215439312675	0.9542501454712469	8225.184069958497	8048.5456464847075	8468.278282649915	0.9542501454712469
Prot707	7944.308203726658	7775.478375228338	8095.929787177175	0.8921053715056761	7390.244192271311	7489.762620858354	7197.348827704802	0.8921053715056761
Prot708	9819.512330182815	9868.987728063235	9317.685999683212	1.1320218327885359	9865.591848390583	10863.986973250598	9562.094014779677	1.1320218327885359
Prot709	8367.522913421224	8141.501616764912	8005.509855133726	0.8660144738640464	8199.134946081907	8677.18312126998	8417.443988937994	0.8660144738640464
Prot710	7725.101464037435	7142.151665831534	7501.6905514218315	1.0750430707494856	9163.178911067509	7328.03648688059	8097.34303492238	1.0750430707494856
Prot711	9564.807467053783	9100.272915133784	10301.364357134076	1.2519307548281766	9024.108848682326	8756.669015494912	9530.585903974488	1.2519307548281766
Prot712	38313.00460518664	38552.81531717957	42488.732244155006	4.294467929971583	42410.20641547799	41756.03102239442	43986.489268312216	4.294467929971583
Prot713	8451.46712215871	8000.589620990777	7300.403583011509	1.0066627263553931	7921.180442527595	7085.13820873058	7163.345683837143	1.0066627263553931
Prot714	7194.333694507941	7235.842793424987	6864.531482206775	0.7238312956860877	7016.510272031405	6739.470179013652	6977.195880230887	0.7238312956860877
Prot715	8623.86630738735	8552.112151245592	8440.5118808317	1.1142723371672807	7970.083422492433	8275.15393242877	8311.854621805054	1.1142723371672807
Prot716	62432.473342207886	58579.402524094934	58930.497756051765	7.2582878023198845	61156.759842506865	61778.527457994904	66165.14162492631	7.2582878023198845
Prot717	8940.357875980619	8916.15238474994	10241.643256764595	1.2887764311351633	9893.290460481066	9468.095039345508	10324.74920503892	1.2887764311351633
Prot718	11757.812861714105	12008.157259171232	11337.851648028876	1.3053366769057624	12082.191606786802	12391.148038521076	10840.745045050371	1.3053366769057624
Prot719	7580.202641613407	8380.457045465066	7397.674668562674	0.9133238252015403	7600.4905917038595	7385.93331628384	7634.5425856577085	0.9133238252015403
Prot720	10743.738049481733	10022.795701077053	9496.365332555317	0.9937281316915425	9416.760382804188	8193.637461514758	8839.465228584222	0.9937281316915425
Prot721	7185.965760617709	6261.531892158824	6347.281920331633	0.9166032754575392	5794.309608067311	6528.716870685542	6945.808189905294	0.9166032754575392
Prot722	8939.57533605338	10518.48538377691	8425.380816183986	1.299293581406053	9526.653474841782	10350.203119533566	9790.036143113772	1.299293581406053
Prot723	8600.290741583512	9236.626483150358	7838.689557312636	1.1630734055942953	8954.136129235834	8560.809668558646	8077.35526864452	1.1630734055942953
Prot724	7152.03093959428	7226.101403740729	7362.43936724705	0.9416618212033804	7332.900878587328	6897.369680214752	7492.068011243193	0.9416618212033804
Prot725	9313.825213026848	8555.273862049291	8896.88182990942	1.175471451017324	8518.154948433474	8223.288547662976	8153.076875900535	1.175471451017324
Prot726	7791.511519928556	8035.8354511159705	8357.441793021395	0.8943960150169645	7689.762648037349	7392.624852520089	7864.876780991062	0.8943960150169645
Prot727	56608.90006826677	65880.38182393419	62312.04995412354	7.8897455253063145	57072.52642452186	57076.56240457353	60515.78975134157	7.8897455253063145
Prot728	5498.079488309973	5872.962020349403	5857.006086402811	0.5636010476149278	5463.577091999428	5856.587248107947	5213.368404512197	0.5636010476149278
Prot729	9289.910232905613	9381.739359808846	10219.400966544848	1.2133187096866416	9661.72340191255	9159.856211985865	9226.806594471414	1.2133187096866416
Prot730	52970.71381505679	52358.94406711014	55823.39953149676	7.387330902403229	49668.479656074094	62455.65951278469	54827.83701346658	7.387330902403229
Prot731	70100.66483938969	67568.44502238216	63476.49204016008	8.689985280954511	71314.26360060023	63725.3795527164	78968.58325526731	8.689985280954511
Prot732	8474.593545186692	8801.497647446911	8540.453866657092	0.9916705554348577	8908.303897641908	9053.178484336742	9541.106034398743	0.9916705554348577
Prot733	7343.937562317859	7538.485438922906	7692.12216705147	0.8516668071826348	7702.797871715747	6619.773672995499	7207.4657107617495	0.8516668071826348
Prot734	9805.308740860746	10314.141933013396	9680.264707794751	0.9994681757625467	9666.682659925174	10124.54453857637	9329.708076475483	0.9994681757625467
Prot735	7105.419282211976	6679.206158769443	7240.2446880420885	0.9014241174645892	7137.858853030388	7219.344250646024	6450.815657270033	0.9014241174645892
Prot736	4849.245353201015	5473.364188045852	5853.355731845657	0.5490797112827699	5080.382555965207	5183.306135387615	5084.09343073217	0.5490797112827699
Prot737	6585.540826837316	6522.607217600578	6376.510654914848	0.7803897558760572	6515.193055480955	6272.318663291983	7067.982792636726	0.7803897558760572
Prot738	2565.802849349902	2870.44546447792	2681.909417153293	0.33021536102106014	2596.055001838828	2870.456671557601	2611.0177737339077	0.33021536102106014
Prot739	10340.073352583118	10679.115796994289	10494.570035385015	1.1272867656420251	10604.27587277889	10915.330243740547	9959.512407019838	1.1272867656420251
Prot740	12088.882427175453	9754.463543232898	9862.119615607404	1.2274954829889058	11493.388090493587	11103.5208113703	9507.440908313396	1.2274954829889058
Prot741	6803.450919065323	8690.987236469242	8018.073781393921	1.0379619424120528	9084.942681363898	8846.519151188195	8242.344050092193	1.0379619424120528
Prot742	4484.885563309295	4546.74713117649	4584.886094056814	0.5579281582678082	4361.773193009425	4482.36519402387	4412.906644169793	0.5579281582678082
Prot743	9049.709756712511	8057.815130462715	8675.875718344776	0.9248507293604626	8841.274605496781	8382.335492980385	8218.470652433114	0.9248507293604626
Prot744	9119.359637442287	10065.293021790272	8783.195463281576	1.2268800431817775	9086.079018278235	10589.175258075564	9320.018011644757	1.2268800431817775
Prot745	9431.834270860894	8768.18624515062	8967.97054411047	1.1277072654141311	9592.83972499149	9032.740363380348	8670.19924225408	1.1277072654141311
Prot746	19410.025851057493	19080.320429921616	20327.878265525713	2.0209396606514076	18170.818170966693	18963.820500016787	19020.3458631478	2.0209396606514076
Prot747	8368.317697638093	7418.998512874545	8593.711818854536	1.0803013715215382	7628.870172811387	6942.145022719874	7859.254652858963	1.0803013715215382
Prot748	7862.007212118722	8479.818289193587	7182.24758241684	0.9218761490937102	6879.13600277628	8100.477241327797	7742.091510955105	0.9218761490937102
Prot749	11543.381361010343	11020.777783945077	12245.218546964872	1.2267233097124184	12059.189406789988	12313.798774119827	11965.52706393104	1.2267233097124184
Prot750	8319.205398982585	8098.299928555221	8334.928143344549	0.9535713543913911	8883.406927767246	8671.004753380748	8815.779907271433	0.9535713543913911
Prot751	7402.343646873866	6992.393573725733	7231.583333867407	0.7047712445423915	7892.6915427745125	6849.302774741978	7228.235398553289	0.7047712445423915
Prot752	13286.119654741322	12336.909766164994	12802.385507165873	1.311130131340554	12432.94147140326	12951.873378056665	13198.328255026205	1.311130131340554
Prot753	10517.604435281175	9909.032858193694	10915.41828327689	1.0835266547586604	9889.643502828945	10406.894865519698	10042.518362724002	1.0835266547586604
Prot754	9032.386725212426	9809.68955453169	9274.276443607887	0.956985634109323	8902.658194556017	8745.137429213833	9256.716049317998	0.956985634109323
Prot755	9298.693986873772	10263.9206367287	9607.864713776076	1.322026286964507	10313.617631337513	10028.550707111097	9722.689342532536	1.322026286964507
Prot756	10527.367282268855	10368.778567575971	9826.789585730277	1.3532315893555416	10145.628694857343	9963.821964490377	9551.83460267273	1.3532315893555416
Prot757	8389.597912684849	8120.446034207407	8186.739623090573	0.8369551550138823	8792.259867934694	7311.155687880778	7773.242396931552	0.8369551550138823
Prot758	9978.096399031412	8931.924816731585	8975.378316135293	1.0759374193443065	8910.373962433923	8981.318059228832	9082.814619569823	1.0759374193443065
Prot759	8611.061863357416	8676.763553867946	8699.95295779999	1.057514232835387	8942.740117005325	8571.918056592713	9807.547314243242	1.057514232835387
Prot760	7420.432146945358	7560.234042177087	8316.075667684054	0.9655480544764669	7482.770108579254	8076.735881765221	8517.194554080861	0.9655480544764669
Prot761	7905.799237769891	8890.470497104245	8303.308286853688	0.8260353922236304	8154.680494657122	8199.686269645179	7433.517736022917	0.8260353922236304
Prot762	4041.6529657637398	4368.761508646102	4283.551367464153	0.5161415349762055	4553.915331966259	4066.4986105943617	4320.782817869004	0.5161415349762055
Prot763	12619.58527937552	13430.373841662984	12306.559853259621	1.3306277819862355	12844.417753605332	12288.422484709476	11670.534200854749	1.3306277819862355
Prot764	7141.643178746136	6693.21596895462	6720.459994853611	0.7329466032693108	6654.933840341816	7359.739859671956	6347.501428021244	0.7329466032693108
Prot765	11397.783730865776	9381.68137725492	10263.579912991729	1.2892439590614324	9600.126840093399	11021.094864327697	10796.41668109635	1.2892439590614324
Prot766	5475.887683002427	5412.022832674518	5441.630473277904	0.68067305557283	5014.631752839561	5566.0188308455445	5214.757765507383	0.68067305557283
Prot767	4347.865948648634	5086.920772762936	5220.79588561028	0.6032134426676299	4912.965749807509	5305.219093070914	4384.086721935335	0.6032134426676299
Prot768	7011.60223105784	7631.496241833867	6291.56658216992	0.8159772412293249	7161.630240534897	7370.295349418658	6790.884717972656	0.8159772412293249
Prot769	9672.741825332432	8380.9508304357	9896.271950591834	1.06031167654811	8218.55812331418	9810.289778500835	9219.44514856653	1.06031167654811
Prot770	11984.355278202169	12212.401417515792	11503.09334171746	1.1113265243401398	10279.360376565108	11552.522924123266	11690.419801943232	1.1113265243401398
Prot771	22392.81130639021	22715.27260335328	21221.820353697694	2.4862132067190736	22047.661112792346	22909.359691950707	22513.56276496341	2.4862132067190736
Prot772	6607.128137688415	6848.8449561046	6856.075804606544	0.8079150398847393	7103.104984304242	7114.766659921061	6493.258760191877	0.8079150398847393
Prot773	8450.121987828861	8647.718114058956	8905.712371581307	0.8708553830605301	7534.8757674544295	7957.57470740485	9217.596351767783	0.8708553830605301
Prot774	10540.999838069914	9920.652569086087	10195.030222183701	1.204001408748692	10345.226688133916	10116.486531724162	10308.969536224933	1.204001408748692
Prot775	9980.914161446364	10762.890506448184	11890.226827450422	1.4836517277657981	10188.542684745016	11541.063422112047	11333.731412731604	1.4836517277657981
Prot776	9421.325736458693	9954.11160042555	8962.315737514951	1.2014119372344165	8965.479097469257	8893.01651200616	9168.462365432622	1.2014119372344165
Prot777	5031.559223948672	5380.002978034437	5025.243052559123	0.6251366566587032	5022.754252883066	4963.5046770996105	4696.503833185862	0.6251366566587032
Prot778	10841.533628661438	10146.697548335618	10699.823603822326	1.1084726097685458	10129.573196034708	10246.955351547142	9787.144563122927	1.1084726097685458
Prot779	9659.745584956492	8599.314596603605	8603.364968387117	1.165572958373015	8915.354071087695	8437.33056026869	8681.878945516622	1.165572958373015
Prot780	7899.210909952256	8109.190163769381	9732.897678177596	1.2321000841287297	8978.155546326489	9619.272049353473	9055.757398280966	1.2321000841287297
Prot781	1345.275317343566	1188.841492815505	1242.0175147873633	0.15111168126162303	1361.3284877248977	1168.4306926469296	1260.0235964801461	0.15111168126162303
Prot782	7006.594381304934	6503.778637861218	6977.741260999057	0.7304579356356881	7213.388073979488	6946.838071624631	6462.60305107811	0.7304579356356881
Prot783	48967.592856065196	49785.91320721537	50373.709188375935	6.7812758332508425	52471.635566254605	50410.496660487785	52523.034331518385	6.7812758332508425
Prot784	5758.352938633046	6700.272785104139	6763.958754353752	0.9235875040761256	6410.038402751563	6097.671316473403	6264.833830476776	0.9235875040761256
Prot785	6815.334407792066	6592.741133669576	7658.718403227051	0.818152872496495	6362.333503553344	5855.47114154999	6733.494911458234	0.818152872496495
Prot786	9422.744251536928	10071.061388055487	10636.232784126763	1.0874420278951051	10099.770275302071	10831.943697231634	10331.74498647763	1.0874420278951051
Prot787	5203.958371569459	4497.318072058279	4715.658014497662	0.6022691084732272	4395.183498429378	4868.768251220522	4838.062198714846	0.6022691084732272
Prot788	20188.024719037978	21450.412876633363	22550.541468493586	2.2775735362226226	21041.346945968122	20939.05799352939	22279.291788453753	2.2775735362226226
Prot789	6900.196774016447	6694.612762967679	6320.5390139000265	0.8339998634410462	6513.189408750301	6311.729296230048	7016.821352746054	0.8339998634410462
Prot790	3304.38428867954	3695.969707702408	3483.569615728697	0.44858565543022355	3993.689358973704	3889.0804605571166	3398.87129945632	0.44858565543022355
Prot791	5945.923232552017	5187.266592301141	5506.993614047794	0.7662152656997536	6016.103593582834	5387.021648693323	5380.427852092556	0.7662152656997536
Prot792	6274.756095282281	5623.5810222735945	6265.1233297043	0.8324747892760711	6769.747313660215	5930.167095290888	5863.524437863356	0.8324747892760711
Prot793	6907.235511358053	7488.647197415962	7490.42841366547	0.8804522428157351	6915.810259333704	7656.590724318594	7483.71697499984	0.8804522428157351
Prot794	7604.1414404435445	8129.837900281132	7748.856998075321	1.0239819985217713	8312.19563601153	7099.435708393369	8148.031540060696	1.0239819985217713
Prot795	8345.10730392282	8888.033332279369	8854.413133391758	1.1834657585774897	9282.07423644803	8004.817964551416	9189.48740333012	1.1834657585774897
Prot796	10261.897759199335	10497.534960200443	10271.436706812554	1.1105549020356706	10046.801432627875	9794.32852935962	10844.768477338344	1.1105549020356706
Prot797	11795.538936615721	11159.636023890955	11312.388876876934	1.3554026747996546	11451.434532321598	10297.379356888257	10835.984912432326	1.3554026747996546
Prot798	5781.780403206879	5909.194330440418	5894.561331217489	0.8065983572821281	6591.27951915116	6285.3339527276985	6129.111323913865	0.8065983572821281
Prot799	9597.49578164797	9347.086719984654	8513.245175092861	1.241191754280174	9395.164527352757	9795.17991492188	10403.631236507845	1.241191754280174
Prot800	10335.909487712142	9623.049677909014	10059.699485662526	1.1778196637741514	9736.720747786316	9510.581023949759	10060.635850425819	1.1778196637741514
Prot801	64935.07574757899	61876.29171837124	60846.032325353866	7.500854410714339	71660.46723881259	65991.01844863554	62549.47851527795	7.500854410714339
Prot802	7230.850668011656	7180.831627221794	6854.60304668871	0.8556605680519374	7405.945484436403	7375.781570212062	6742.2104160763965	0.8556605680519374
Prot803	47899.67304257694	47201.962154453424	52641.08777232765	6.83800700552428	56529.86938549254	50318.33246190967	58100.43821281584	6.83800700552428
Prot804	9499.716116570995	10149.826293783573	10441.782105902603	1.0104323081585842	9405.412912833273	9822.120513493757	9762.652027089767	1.0104323081585842
Prot805	7747.250890188003	7773.96801265634	7585.550262261185	0.877219634790057	8153.58727429656	6849.887353175301	8128.587029679464	0.877219634790057
Prot806	7572.929686800514	9088.071278417485	8447.786498964002	1.013672814164319	8189.923323842887	8723.559577321961	8328.672767754006	1.013672814164319
Prot807	6940.38297102972	6982.716595191885	5944.410982779318	0.8158873918575128	7162.836902753532	6006.414420633113	6645.370041628376	0.8158873918575128
Prot808	10199.390212580505	10479.619907541295	10303.837649964522	1.319159043312705	8651.876357324869	9715.10871070823	8011.188737479539	1.319159043312705
Prot809	6716.159360226878	6609.765589825136	6535.810180927185	0.8557622320737959	6374.67490444126	6446.4855693920745	6215.952463047895	0.8557622320737959
Prot810	6708.728643723682	6085.898669095122	5740.520535130061	0.8156801187148239	5967.181237985186	5740.109885407657	6772.377687750335	0.8156801187148239
Prot811	10064.30348486157	7886.8636522666475	9913.700904752142	1.1225184957372454	9422.51279968087	9700.469913005887	9656.602706739695	1.1225184957372454
Prot812	7945.210554450967	9498.765617032806	8266.90901608823	0.9799583972236222	8143.323167761315	7515.544160244757	8183.175341342078	0.9799583972236222
Prot813	16216.845207496643	15821.94523862049	17561.732746829955	1.7161297504215074	15971.76895454674	13946.990217370298	16725.419813085133	1.7161297504215074
Prot814	6294.35265126431	6521.999412791698	6767.082655529246	0.9279541329558462	6513.103917399812	6323.262604952273	6216.781595962125	0.9279541329558462
Prot815	8767.447751454583	7878.193979367515	7726.176447802281	1.0342859404673714	8155.413656530351	6866.153591491865	8208.848015642636	1.0342859404673714
Prot816	10608.81297938994	10041.76909216966	11709.272509518722	1.0744663063526505	11091.152071260523	10502.829598579327	10298.88008886691	1.0744663063526505
Prot817	70709.56471545085	62378.04563619458	64486.23480659117	8.979465024136896	63007.2529407105	69154.37323230247	62021.27320936368	8.979465024136896
Prot818	55695.59840416805	63041.950362978154	54804.03108260281	7.7586207275684504	64736.974951846016	55988.66156097848	65462.05530360135	7.7586207275684504
Prot819	7785.687698466575	8105.93890611269	8206.242459264455	0.9531477644922399	7791.076757678525	7771.534594688843	7633.92962969931	0.9531477644922399
Prot820	44425.375656974844	43120.966419333774	43171.067280749136	5.358999382623096	43500.038131700785	40267.34059440919	47791.54990357294	5.358999382623096
Prot821	8231.665748746846	8375.678321343281	7777.281269159247	0.8561470786389234	7948.414067959567	8195.921350214792	8912.752383861734	0.8561470786389234
Prot822	8142.4020549929055	7642.8890306784215	8330.954614038174	0.9388916300688566	7343.518627819375	7506.526596530223	7495.861767034811	0.9388916300688566
Prot823	5606.307441145363	5811.819189535435	6076.781786912175	0.6792824581435979	6634.751242713899	5742.048209829564	6002.1250720396565	0.6792824581435979
Prot824	5370.331688512568	4906.1401933920415	4367.461695326427	0.711194559971368	4969.860274425753	5576.681647562292	4855.776256720865	0.711194559971368
Prot825	7784.084951659878	8455.64355439245	9005.838843357287	1.141422929667918	9167.102905754633	7974.417711824665	8606.46788370536	1.141422929667918
Prot826	48770.75014541636	47343.764883047996	54384.07888823768	5.949678431265102	48356.37085022179	52357.7784271039	53472.4440123829	5.949678431265102
Prot827	4260.051411220465	4645.6076953354095	4363.814058620618	0.5679332857477382	4649.109712594699	4486.802057099991	4488.801902593424	0.5679332857477382
Prot828	36396.93801863676	33566.151416456974	32410.46660004255	4.454846796684577	34973.89992277626	33004.67677318344	33363.9360823679	4.454846796684577
Prot829	6026.759435141674	6691.531304456932	6714.829237440865	0.8899122516241633	6405.397248589743	6285.600348574826	6798.262318921344	0.8899122516241633
Prot830	12610.77758267939	11917.575100908518	12355.697517321509	1.5305556471779922	12965.17298847837	11861.11420629149	12247.118274329101	1.5305556471779922
Prot831	62316.88127258955	67274.44351009766	64922.52098145699	8.384791607801416	74518.53156442758	70091.64349410622	80598.1809624305	8.384791607801416
Prot832	10474.69362506805	9295.775565225289	9356.37455971707	1.0473389800425374	10272.77143029955	10164.236214385652	9657.49910417704	1.0473389800425374
Prot833	7303.817659835668	6716.324714294975	6649.49255773534	0.9561030050644883	6436.182896234583	7441.289631039605	5551.6866288746205	0.9561030050644883
Prot834	9066.455430951835	8755.038904586152	9445.836813411945	1.108705685709212	8349.786924804042	9387.630531922401	8755.545469186942	1.108705685709212
Prot835	7816.577774315142	8825.225060307042	8133.1881110295035	1.0328557270906904	9356.16613545984	7715.723882454689	9016.917725037227	1.0328557270906904
Prot836	6445.071310314612	5321.304863653925	5739.5657127851555	0.7766330335643227	6100.385275934487	5812.986261970614	6307.065390157791	0.7766330335643227
Prot837	6968.509632065585	6702.46010570062	6658.7307470511105	0.7368278109387448	6209.756513665709	6546.054364292942	6579.581408763185	0.7368278109387448
Prot838	7014.586054412643	7633.122113181749	7629.635515245323	0.9363499170230949	8045.0426829407415	8119.426032613079	7560.793520976016	0.9363499170230949
Prot839	9108.009046824616	9529.94547688178	9024.077249692007	1.0333300410295654	9002.115109184258	9931.77083733085	8466.258330793593	1.0333300410295654
Prot840	7592.016679344785	7798.681400297871	8898.834136446545	0.9433699217597052	8416.917826821773	8696.254482193905	9049.415738684185	0.9433699217597052
Prot841	4480.242369972809	4601.663791412693	5067.549309850144	0.5697496705660068	4754.899127758401	4288.773677799499	4416.106359818463	0.5697496705660068
Prot842	9839.85900699998	10539.88291030779	9923.358567347175	1.091183762293684	8982.13939786802	9221.130374287226	10303.613933251034	1.091183762293684
Prot843	19222.422784235143	19924.875571258075	17618.69695143678	2.123760315921893	19827.243246808957	19032.108370251965	18999.530309940084	2.123760315921893
Prot844	6027.770477969859	4520.055797728017	5543.992575425115	0.7654718874377137	5905.07280039196	6315.212596714365	5259.302197704714	0.7654718874377137
Prot845	6233.298531957429	6354.253342423842	6569.900973176811	0.6609380969733851	5999.622403089777	6407.830160653856	6238.937334275094	0.6609380969733851
Prot846	6749.985675308206	6049.575726568615	6830.20958167797	0.8377416026819516	7517.021745132469	6348.748525489093	6805.7878947445915	0.8377416026819516
Prot847	8145.47884403713	9031.81455006045	8619.09388508521	1.009403055395481	8453.671158706631	8954.773415541074	9490.730901160428	1.009403055395481
Prot848	8094.136757756709	7068.115804346214	8876.279725160983	0.9806093359964216	7936.574083436053	7921.888082110916	7247.183126697468	0.9806093359964216
Prot849	52299.37564616835	53615.68574116521	47149.41932545767	6.65407379723216	53929.08373521542	50000.69104673495	48088.48952562343	6.65407379723216
Prot850	61927.666797854225	60634.79265485089	65108.80042145905	7.635254104567739	54598.59696361689	56668.55490858252	55519.91023745555	7.635254104567739
Prot851	12125.611144935874	11874.716232468361	10465.357238787781	1.3161470945092875	11809.759574965108	12108.262834953523	10605.262098443287	1.3161470945092875
Prot852	10983.956644122514	10706.358463930334	10816.0012767922	1.2466629817487782	11238.353487169612	10842.522938986105	10448.655150414224	1.2466629817487782
Prot853	76225.20979380264	74424.01625459862	71415.73854027512	7.3935130971701515	68184.61767278948	74458.48086197164	75377.56024784304	7.3935130971701515
Prot854	10725.160680310646	10435.098679728197	11647.67294528305	1.0499348309289915	9193.154311478134	10043.194583898206	9934.104538647643	1.0499348309289915
Prot855	8786.750269242164	8414.816506105795	8544.610927788512	1.0733241455990645	8026.215442714383	9187.28642736482	9140.44369767797	1.0733241455990645
Prot856	7252.936601427229	8208.992392300197	8312.658561865423	0.8046196187008762	7703.725009873951	8527.395613520695	7905.682195626698	0.8046196187008762
Prot857	7435.294372466654	6677.876119238962	7729.436881252258	0.8424726749360953	7783.372315784591	7322.729691306886	7971.585826244062	0.8424726749360953
Prot858	5561.89530214575	5529.862342604463	6016.358902872876	0.7903524139377586	6313.796492580238	5672.170621242913	5473.129136373349	0.7903524139377586
Prot859	88492.63194088521	92151.37557452776	95044.49981751619	9.004509836753806	81008.47406679312	98890.14710852318	92686.04461306518	9.004509836753806
Prot860	6387.363100296083	5942.699355069784	6279.700827437988	0.9211660111893134	6833.656604195509	6614.802000204668	7042.8831227583105	0.9211660111893134
Prot861	10610.429475087656	9641.041320125669	10806.209956876346	1.2375065807868115	9774.96049229737	10642.563331255426	10076.549414071675	1.2375065807868115
Prot862	7671.647242744449	8223.632036175584	8807.757242927464	1.1246562869474406	7043.543520152614	7153.026185392109	8127.62467636047	1.1246562869474406
Prot863	4317.1143238176455	4535.007845192166	4564.272762629529	0.5172076892052865	4917.144041874297	4134.918064124483	4463.115559479258	0.5172076892052865
Prot864	7200.951579006781	8670.198245034422	8923.842512444826	0.9422460018228302	8431.109730211716	8123.719578721764	8483.692149021143	0.9422460018228302
Prot865	7080.341056681335	9726.583087522713	7938.624358677658	1.1424925179334475	9066.684749336535	7573.89637214183	8381.63509006831	1.1424925179334475
Prot866	11094.887929971814	12141.923928405351	11496.638942390013	1.220079544797412	11559.05889404369	11377.339375160022	10229.836204569574	1.220079544797412
Prot867	7450.455952655822	6623.179110707082	6832.565860616198	0.8631128261653407	6518.591167850034	6918.500708372077	6530.834324613708	0.8631128261653407
Prot868	7548.052933275933	7623.691100744644	7728.65003991981	1.0494425956645377	6814.359093607863	7972.9673249915195	6365.465366220371	1.0494425956645377
Prot869	10334.004974632604	10377.308133997338	9398.863344826315	1.2502944884628948	10389.256247928384	10849.75401042448	10684.575028311236	1.2502944884628948
Prot870	9940.675475411173	9952.455510948203	8434.58158566742	1.176982021081279	8432.032129583084	9607.582307534709	10515.240764654685	1.176982021081279
Prot871	10443.789227620267	10570.971182730524	9620.786159189105	1.1219546669781455	10656.18162350501	9950.106073824792	9385.454725281845	1.1219546669781455
Prot872	8312.296955037244	8952.439155188807	8034.461644371261	0.9713290289936068	8519.490828702976	8320.649466148348	7168.339983892337	0.9713290289936068
Prot873	6068.894952628072	6515.873490781332	7074.483596051875	0.8762255048011085	7001.959701246638	6028.538429970382	7142.653969723286	0.8762255048011085
Prot874	7466.41136054567	7267.225469360761	7195.794515599271	1.0020015101949995	6363.716638623882	7478.975981684392	7401.12279168878	1.0020015101949995
Prot875	8118.033568640524	8409.689084809446	7473.131228266907	0.8451206646049364	7968.616874636394	8192.684187745952	8602.346943523302	0.8451206646049364
Prot876	10154.214556717297	8916.540448028907	9296.205340239161	0.968682417272491	9253.066314439597	9315.060100842222	9217.830062839468	0.968682417272491
Prot877	27849.74047679664	26315.843618436564	28537.72237578999	3.148035979626225	29616.29735181594	28747.324084487307	26854.76536980495	3.148035979626225
Prot878	12697.963597878857	10589.721837725529	10697.906881705016	1.280242440082187	11712.246760642862	10931.178066703198	10799.138494473096	1.280242440082187
Prot879	7940.531696103674	7509.670110843134	8045.807456274049	0.9188342422504456	8751.308451989291	8294.137388028468	7422.63010772159	0.9188342422504456
Prot880	5345.097645226955	5635.546889531459	5188.744154274983	0.6717552667066582	5076.896986795684	4896.14849274489	5376.258604800139	0.6717552667066582
Prot881	10455.182889306303	9860.245270770796	9936.103067560196	1.0252136425683842	9839.555978783977	10225.941508969305	10302.727541630846	1.0252136425683842
Prot882	12650.20280545357	12372.773855248584	10990.641661463023	1.269594196620871	12012.443125674612	11405.256582604054	11222.789373170768	1.269594196620871
Prot883	10800.794578273719	11506.547027278597	9339.575966832503	1.1153023955354997	11127.451191158718	10648.874298380264	10018.177037719632	1.1153023955354997
Prot884	6783.800207151538	7141.685620091355	7129.541714636311	0.8408683201743705	6282.137998104479	6717.096779717821	6906.059588230385	0.8408683201743705
Prot885	8076.261930668606	8446.54013862755	8393.138683046449	0.8994198344509675	7927.696408921226	9013.464339417202	8775.444106453233	0.8994198344509675
Prot886	40860.37349448056	38213.68683627293	43102.861255335236	4.444015140330829	38566.86299606954	39352.88186857916	37435.554736095495	4.444015140330829
Prot887	5138.681351910599	5328.7644496017565	5233.313732871253	0.7417588978016884	5107.773923804634	5266.745979766147	4806.186350335081	0.7417588978016884
Prot888	9303.748433693481	10140.512746874407	10196.321272390142	1.2835821655919057	9757.431505946544	8793.720521623758	10059.909427117183	1.2835821655919057
Prot889	12420.195046699953	11974.835156992927	11650.10941453833	1.3402138642061696	12302.089829005494	11475.587781983342	10270.677609705846	1.3402138642061696
Prot890	66641.49300995925	68125.80049519168	73666.94926313603	9.463184253959128	61812.908459534694	68092.14006904674	64379.98350720499	9.463184253959128
Prot891	89328.9127094029	78991.52444412916	90365.0279765009	9.5137821723054	85835.2948093719	83073.25524483761	80381.36931936488	9.5137821723054
Prot892	46197.84877060695	41604.257794223144	40762.2139125773	5.711499311261508	44940.52081653607	40924.00516267847	46168.2025566322	5.711499311261508
Prot893	6529.270981141368	6358.496271155078	5530.910594669932	0.9185727700100181	7671.9167619237805	6846.737180182288	6267.607480632155	0.9185727700100181
Prot894	10660.483311235583	10171.484258258788	10306.375494297296	1.0881176503132233	11315.857512183153	10420.671835852205	10009.047255010752	1.0881176503132233
Prot895	28009.798346180687	26886.472950240284	30188.198946192242	3.2241518519996375	26114.630242329844	27543.575778899125	28128.714990177803	3.2241518519996375
Prot896	12726.973036152067	11052.571838780917	10735.866865468437	1.2635059561371733	10924.40141860716	12367.372471295485	11232.420294791671	1.2635059561371733
Prot897	7679.3085001033005	8594.398619048688	8533.230319029746	0.9170269756934262	7632.527920150998	8076.744443367318	7106.146671147034	0.9170269756934262
Prot898	7857.184084384527	7272.81174803441	7582.970675737912	1.000060525556442	6691.199970941064	7068.055792014636	7089.275529495879	1.000060525556442
Prot899	10507.489605265218	10130.437848955604	9626.046420120154	1.0403624133256344	8950.813041440986	10130.767303962148	10520.935182015139	1.0403624133256344
Prot900	7045.8464516211	7551.041393061864	8099.63406633368	0.9837681012140868	7657.563294515217	6827.150905701982	6579.162600083051	0.9837681012140868
Prot901	6606.08968921098	6157.854527048921	6347.631574648618	0.7638399806747109	6184.446327625083	5957.138040318478	6021.280440105817	0.7638399806747109
Prot902	9044.61271159123	9086.180370131162	9752.365539602457	1.214608744287201	8787.007967005027	9287.63614621162	8672.378121699654	1.214608744287201
Prot903	9304.868530411157	9702.866124182727	9167.243206897052	1.0912369692348036	8534.60131269847	7835.140641225101	7805.526121169734	1.0912369692348036
Prot904	8544.814031575132	8000.449772148813	8434.037008319223	0.8705755583882875	8826.288094207393	8016.841379724544	8846.910622865687	0.8705755583882875
Prot905	5768.549294062312	5081.464733583882	4947.31211450841	0.5165368073299734	5367.283198933211	4880.156892866309	4864.18389538314	0.5165368073299734
Prot906	10916.641918432382	10943.276724203908	11591.848189974622	1.1349515102817296	11041.800357984563	11838.381437889584	10946.20055867707	1.1349515102817296
Prot907	10188.884910912973	10423.401755959612	10456.62633645844	1.2552796871693228	8943.805376571958	9270.056336985199	9629.684557244731	1.2552796871693228
Prot908	5535.711703063067	5252.481696991502	5334.41304557085	0.6508575047406316	5136.364536731247	5739.637146405595	5037.39585449146	0.6508575047406316
Prot909	1830.6562799755047	1609.3785708080677	1677.8584447276894	0.18990916364788363	1808.0976497116737	1766.7677880983515	1807.4548770251479	0.18990916364788363
Prot910	8877.694286566415	8130.120268327213	8877.728284120076	0.9822228622869591	9956.084159024958	9849.068339733076	7933.680710107532	0.9822228622869591
Prot911	11618.088413152575	11979.274560885984	12187.93478008774	1.2280247480214472	11246.298730164026	12324.436877967995	10869.613573258071	1.2280247480214472
Prot912	7654.878068526683	8564.289313068311	8464.257637193496	0.9345894980698317	8284.896037892244	8064.907208706038	8057.152886018607	0.9345894980698317
Prot913	7432.128044795887	7192.808192051207	7588.412478080381	0.8651398197608455	8501.760786240307	7833.153213930646	8226.970647720733	0.8651398197608455
Prot914	9149.504098394103	10082.521280095176	10168.168902833375	1.23543623036446	10233.2122715247	10025.310591330592	9275.187903818914	1.23543623036446
Prot915	13063.510272398864	11666.41696105335	12348.38927283724	1.3291400754343599	12441.082364980153	12350.87875209971	12315.382505506079	1.3291400754343599
Prot916	7223.005579290205	6866.438689834297	7041.544442794223	0.7942010893155145	6659.321175741709	6987.425201434744	6440.495349146093	0.7942010893155145
Prot917	78627.24419714477	72439.34804467752	64724.618487864376	9.908926554629415	76031.31604028825	72271.95454475521	64859.554132808196	9.908926554629415
Prot918	5425.933316193151	6297.811293112067	7668.007684429826	0.9158448517984675	7549.7888268490815	5856.28596639453	7000.251322950805	0.9158448517984675
Prot919	7564.729701353356	8633.74722611789	7168.021192673437	0.9679127137542746	8240.453248815276	7810.565601827188	8737.009928554477	0.9679127137542746
Prot920	9523.918137112847	10177.247395843871	9409.21006981004	1.092036571081977	10485.080746463322	10614.037966226011	9143.188536044723	1.092036571081977
Prot921	5005.528563378491	3984.0832707452437	5130.706895133248	0.7010422620348974	5077.118020223429	5274.126519096279	4667.868941715862	0.7010422620348974
Prot922	10612.780833739807	9933.478588694623	9608.06068883311	1.0512034011497704	9540.126498687083	10603.340494293892	9354.981742150381	1.0512034011497704
Prot923	7089.511191836962	7837.7527009560035	7551.762474361251	0.9297819153188626	7317.803278080744	6628.386601865205	7285.108519841332	0.9297819153188626
Prot924	7381.976538787672	7195.222589471475	7414.506537367603	0.8406821401421806	7113.793217121227	7380.836754647072	7090.420035244755	0.8406821401421806
Prot925	10101.139183484043	10734.217912522381	8626.74276102924	1.1452659577475266	9588.376747652192	10046.426639819114	10245.861573024169	1.1452659577475266
Prot926	7654.776070797291	8614.864901660507	7482.5803878725565	0.9542202418751633	8929.44157989031	7979.11582596452	8344.808704547979	0.9542202418751633
Prot927	9404.70258458417	9764.241794836642	10256.57016078324	1.1395542626042394	9454.278964052408	9534.377012084053	9163.011855934594	1.1395542626042394
Prot928	6586.441748090896	7648.33465418142	7468.197984847986	0.9364938203620321	7141.527327563092	7314.721957739855	7472.390777142735	0.9364938203620321
Prot929	24792.210525058817	22832.710806928466	22388.780580739494	3.213840765749558	23603.471789507035	22719.58651138091	22894.369807919033	3.213840765749558
Prot930	10694.652469370158	11091.25486160317	10465.424513215394	1.2028590039406213	12723.524816443483	11540.08546174279	10250.885679749077	1.2028590039406213
Prot931	11055.266507539618	11558.235689418265	12573.045420009354	1.524715495423507	12439.86272327249	13059.963938676301	12952.94629504211	1.524715495423507
Prot932	74624.66752144042	76556.99819889627	70131.53702053208	9.546646211029042	71304.7363381738	63805.77519108227	67717.3624338265	9.546646211029042
Prot933	8577.370193504797	9280.705013702795	8556.698303778709	1.1821368016406162	9239.141855423704	8472.126494752081	8234.756767336541	1.1821368016406162
Prot934	5972.183178753816	7020.897675809697	6793.2153087607385	0.9209438389604091	7175.442345172003	6669.289216355108	5342.088225160483	0.9209438389604091
Prot935	20195.209893104584	21986.47060096906	20178.437098281313	2.6692555130081757	19673.880449236567	19728.916725243846	19605.417349264626	2.6692555130081757
Prot936	7755.222502468602	7857.687475875633	8224.492314957686	0.9162559912174975	8690.743453358571	7677.977389163392	7319.821520932264	0.9162559912174975
Prot937	2474.7050514318794	2464.504867733923	2547.9555120434648	0.2887068166134196	2613.3803367585474	2699.4148237186077	2350.8159168281522	0.2887068166134196
Prot938	9339.804647317595	10057.20287004814	10935.490652440389	1.3290245511579688	8241.432646160813	10515.817898130344	9224.20142250805	1.3290245511579688
Prot939	9638.375292056435	8621.670694536422	8650.301329724485	1.1275584112826036	8863.695137027458	9197.923298657126	9612.034700518232	1.1275584112826036
Prot940	7789.358304588891	8596.136589609294	7305.2291478109655	0.9708245920630304	8573.96485971652	8393.445194475047	8139.481351849438	0.9708245920630304
Prot941	7121.899332885244	6803.162081634047	8152.27112128323	0.9477181933173776	7724.908717857082	7683.873689250199	8408.191871057183	0.9477181933173776
Prot942	10204.996935013938	10478.99651511989	9987.945275698514	1.3166782029917465	11372.299318937643	9713.267909075712	10236.474345083741	1.3166782029917465
Prot943	9992.136762192735	9333.1705823881	8940.548608307525	1.029578571345715	9058.182813151105	7939.1676278767	8765.242256137873	1.029578571345715
Prot944	54214.673962968875	49302.91476703672	52109.47945493024	7.0118535431039835	52711.14101400029	53223.85922210572	53443.35278979177	7.0118535431039835
Prot945	6123.108889555555	6004.21166702481	4825.622273352239	0.7600385560541719	5467.383485446787	5518.583390065787	5071.192461888266	0.7600385560541719
Prot946	9475.2165412169	9406.847206286648	8318.493088866986	1.0287963062607652	9020.77043781987	9163.552994029435	8014.69162173731	1.0287963062607652
Prot947	8740.749177108166	9456.49977419707	9525.86728740874	0.9582997159152401	9273.21025918066	8336.564214581012	10004.65843207905	0.9582997159152401
Prot948	6482.387652880248	7026.627426805495	7372.060639258887	0.9107552661686413	7129.755610121534	7236.225643520857	7064.885581636354	0.9107552661686413
Prot949	8350.603402965176	8972.086734823846	8056.70482080014	0.9366236950179243	8467.59181738646	9824.074090278767	8670.717828123934	0.9366236950179243
Prot950	80591.91664836311	74888.37644813946	76355.06673304045	9.628576340803347	75807.94676029621	72340.02454606132	74492.51455230321	9.628576340803347
Prot951	8928.489060229307	9365.08229675559	7956.584309825009	0.9016222426339053	8397.171917428905	8145.928648646238	9067.692271209724	0.9016222426339053
Prot952	50212.29342374237	46720.78648037661	45467.426646043634	5.599992049876501	44278.35552937404	40058.021573212616	41452.67034260869	5.599992049876501
Prot953	4622.079206224369	5196.682377724627	4853.149214395431	0.6061339625335017	5282.513175885391	4754.862551434376	5770.896209389108	0.6061339625335017
Prot954	11694.314272024763	11511.025638639418	12549.210123520976	1.225823523126755	11761.747963101338	11796.188439157675	11200.663999245495	1.225823523126755
Prot955	8175.012762327189	8484.84491685615	8912.605686229586	0.9528664217189362	8420.722486552386	7568.235812285512	7302.560511908144	0.9528664217189362
Prot956	7011.382414674412	6958.454391261741	7056.706761458335	0.8650662044706348	6574.983506029835	7022.021680713728	7374.790540928658	0.8650662044706348
Prot957	9932.452392894387	10612.619695317184	10167.079266461056	1.0425837089425287	10925.355941892265	10590.926807132468	10587.309380782968	1.0425837089425287
Prot958	10399.920812929458	10507.836241901376	10425.637898907997	1.2195097844121217	9094.145902941216	9427.589380957	10460.015716014837	1.2195097844121217
Prot959	15727.243563012587	15075.859148794822	16675.223644221045	2.078618250428254	14506.186666519445	14681.646109264437	16126.679506925653	2.078618250428254
Prot960	66438.39482971895	67286.41495692043	63005.866674755714	8.364892525130365	69226.02801729616	62107.16535703926	63188.83903754867	8.364892525130365
Prot961	10919.296806278673	10053.177207892502	9618.545615443694	1.1413025367548428	10401.76229449115	9813.401396086887	10290.822702364863	1.1413025367548428
Prot962	9850.86823775014	10504.333950516811	10122.472039153656	1.231001261702273	10831.265971155655	9886.189674613717	9998.579001072429	1.231001261702273
Prot963	9167.887779550158	9033.144929436707	8651.994772910406	1.31699527584725	10793.233274219732	9120.543359747702	8804.690972008657	1.31699527584725
Prot964	5177.824321525009	5105.61347846967	5477.822205548513	0.67695876035308	4663.518242490331	4669.382702087767	5670.464124183622	0.67695876035308
Prot965	6660.480397858213	7203.024739820745	6952.065818622348	0.9168216439023625	7250.3653835077785	7264.841352761032	7252.809572338767	0.9168216439023625
Prot966	10020.486412815237	10575.433354763825	9555.047784448889	1.1083655832547858	10050.62878247305	10192.524232251402	10668.098077151828	1.1083655832547858
Prot967	5939.355953035261	6063.106000206596	6493.4186381466825	0.6480297018148439	5845.714185468876	6359.627099923359	6280.022836246717	0.6480297018148439
Prot968	8591.372166670491	8415.764759946707	8036.516257801158	1.1135139655445425	7687.720339671722	7597.007555434465	8069.217699952925	1.1135139655445425
Prot969	10303.853281637908	9625.721603168397	10013.211882566957	1.035539647250976	11043.946715261378	10263.027709161506	11021.309320515562	1.035539647250976
Prot970	7910.086513167827	7381.005178164058	7656.142438738133	0.9273819575459351	7780.1445486568155	8072.976929898775	8218.35054228994	0.9273819575459351
Prot971	7714.064706809398	7359.187519791807	7435.458467575786	0.8407205302576288	7621.330992123522	7095.939069291136	7368.3951913570745	0.8407205302576288
Prot972	13380.703748812814	13475.118920834688	13760.040107344521	1.581887290353421	12597.692303899885	13758.212392456006	14404.710700838741	1.581887290353421
Prot973	12515.769031243462	10800.263929140636	13043.095039180724	1.631087914768344	13062.35781918532	13506.569922242366	12545.862016005585	1.631087914768344
Prot974	11103.456219287043	10509.168758653333	11921.972638756139	1.225119267387763	11430.024134435193	10686.236167024002	10671.79504386935	1.225119267387763
Prot975	11922.709043946916	10800.24209830344	11476.16164961332	1.187498108405117	11491.133694511653	11645.642926523406	11956.30776651218	1.187498108405117
Prot976	16251.910466853837	18326.849151617134	14122.885373418132	2.11110711883611	16700.00758263396	14391.337795033776	14114.399879653734	2.11110711883611
Prot977	11358.471820717654	11467.607145458374	11471.434623515228	1.2582084883252747	11618.101840220532	10330.278005291226	11141.292178857308	1.2582084883252747
Prot978	10358.722781513075	10701.30108269066	11074.403470173213	1.222480921577501	10237.257320932229	10529.447345885774	9106.060035696655	1.222480921577501
Prot979	8496.133084687839	8183.126695592158	8713.845216955091	0.9058710682741589	8490.277296602222	8390.083590173514	8937.004501877702	0.9058710682741589
Prot980	5829.488458034578	6226.955059352076	5975.623851535796	0.7511349873792497	6099.577869653034	6503.274940917335	5874.833810132834	0.7511349873792497
Prot981	28494.428401980378	29530.169548858164	29468.74623265867	3.353994316804277	30911.6510502844	30622.163572625737	27759.11968511138	3.353994316804277
Prot982	9621.469966882492	7947.178508268979	8556.0075922676	0.8198326201847083	8840.203473742056	7227.57975505798	7797.476852941815	0.8198326201847083
Prot983	8343.342726707358	7811.672313570864	8248.230282360933	0.8828618039892225	8173.672372377405	7545.443734661133	7880.797800967622	0.8828618039892225
Prot984	7221.334656096703	7334.298680255615	7262.532419251313	0.7742948372059364	7105.048061150166	7270.944824549287	7967.829715582109	0.7742948372059364
Prot985	8195.052485733268	8000.009885444112	7331.665174682161	0.9724363555289158	7275.686533484853	8762.807492965243	7499.239460802502	0.9724363555289158
Prot986	7502.693276145895	7302.746198304818	7129.728040498838	0.9775792790472471	7129.5242780780445	7250.460189632311	7289.663765004402	0.9775792790472471
Prot987	22627.913703480415	19913.738396453788	22692.823233701027	2.680847867406223	21836.143896010497	21582.27933890539	22289.960404200327	2.680847867406223
Prot988	10202.275729142822	10298.072078570187	10511.013147327374	1.0513913788850553	10111.556675190977	9622.147275047475	10346.141965456376	1.0513913788850553
Prot989	5916.322958421332	6092.397123269753	6067.949088469876	0.772128834613135	5565.025827540524	5863.436180875155	5758.859690981897	0.772128834613135
Prot990	61095.43184672512	67118.39985160732	66468.35670589638	8.092076262011012	64452.7646979214	58542.837253145764	58662.41227827027	8.092076262011012
Prot991	6475.768262212826	7250.493411131096	6628.3018255866	0.7847880954409254	6707.828009489745	6462.533878304318	5992.255178285367	0.7847880954409254
Prot992	6333.659493805463	7535.684118005391	7566.308626734311	1.0081556826591902	8187.3724680180285	6773.923076330481	7606.745035443191	1.0081556826591902
Prot993	9205.833993926622	8364.927748610238	8569.378789336923	1.122722729351224	9376.924658856458	9432.531429704859	9026.340260138883	1.122722729351224
Prot994	7763.562767865136	8463.908768064151	7620.062862544091	0.9312632057034226	7263.007292344433	7388.019201315662	7947.243951485921	0.9312632057034226
Prot995	5848.217324311855	6182.659756025396	5713.538444107533	0.8453813744514695	5134.105788363768	6324.458879151906	5958.880121389662	0.8453813744514695
Prot996	6597.260414812979	6691.3845119606785	7740.604439093841	0.8850106102098199	6570.82317430769	6586.788509376137	7377.023001515094	0.8850106102098199
Prot997	8267.33571972061	7418.191590207242	7252.516244594157	0.7582507793100048	7885.295796423928	6994.26517604	7265.409428424201	0.7582507793100048
Prot998	9053.43472216796	9955.151630249991	10083.192921297716	1.2445212064046622	9928.296319347292	10161.248869602721	8938.10819517548	1.2445212064046622
Prot999	11534.058985690837	9828.04899091394	11643.14013789279	1.1777833387604135	11032.315957983483	10635.838267885349	10890.89202436338	1.1777833387604135
Prot1000	9621.190130912943	10135.277633250307	10895.779504396562	1.240070974730721	10941.191673024003	9546.351771851947	10253.092568310618	1.240070974730721
Prot1001	9460.9449358794	9475.71816797119	9481.208653929785	1.0674867092100364	10302.959847856293	9983.919570121247	9967.416057182369	1.0674867092100364
Prot1002	20367.57628921906	20429.42319585644	18759.070979163625	2.563820448443646	19130.00618232934	21110.822212811843	18478.777256118196	2.563820448443646
Prot1003	8293.628384123367	7018.167707538498	8328.470413764535	1.0437977515617798	6873.925063451213	8144.283546614005	6722.875481857031	1.0437977515617798
Prot1004	7940.775716175563	8243.103581858742	8583.12432394331	1.166198665985849	8400.444454970064	7793.201871899882	8129.303810810985	1.166198665985849
Prot1005	61989.64507068177	65106.6364024541	62989.333648070926	8.283466839920514	63963.40767776133	62975.409109948574	58403.21540989186	8.283466839920514
Prot1006	11741.913082027913	10590.253144954493	10328.565826943423	1.280552292278337	10549.83096362401	11722.132130647735	11163.39268176804	1.280552292278337
Prot1007	4888.53922042247	4868.788806705908	4636.667964152154	0.5263339802237268	4723.221257934277	4935.641693104783	4694.756793653768	0.5263339802237268
Prot1008	11723.952046189821	10657.412695707231	11267.985425185	1.1902804348520477	10858.436293583649	11819.645663356996	12188.979098015196	1.1902804348520477
Prot1009	12673.577405691143	12307.534596573467	10651.809152199126	1.1625074713839816	11717.616075457627	11385.328733661643	11928.10676086934	1.1625074713839816
Prot1010	6789.76677114534	6694.031870358145	7152.902591964943	0.7158889733800506	6667.4716882868015	6635.741383536506	7189.052450391401	0.7158889733800506
Prot1011	11364.008052057769	10817.713700926319	11923.354044428079	1.3274344959971986	12234.553487138091	12858.699463541276	13531.78439988393	1.3274344959971986
Prot1012	11912.966776737017	12111.744918982076	11353.565778981596	1.2122541101557318	10879.189320335452	11520.88436928914	11783.072114999326	1.2122541101557318
Prot1013	9815.677861862823	9264.547013712841	10009.572923034635	1.1766119428203443	10061.46566135973	10011.091764413453	10425.700251423918	1.1766119428203443
Prot1014	6733.8424200894715	7488.371826238404	8168.45379076403	0.9029848332715533	7430.194517229016	7224.912490499609	7425.55054187788	0.9029848332715533
Prot1015	9289.680747571505	8626.667381509204	9232.001107765747	1.1481106807623007	9607.172880649417	8648.936053513202	9595.792320358605	1.1481106807623007
Prot1016	8051.9676156394335	7825.241683483158	8132.728233886485	0.9288153520564503	7583.242495525548	7836.4125520237785	7572.1480331384055	0.9288153520564503
Prot1017	6919.236578271335	6800.2182821513425	5604.288752345774	0.8062825422980655	6271.179953791509	5686.690366443231	5760.8454238893155	0.8062825422980655
Prot1018	5879.832245165335	5959.70315159532	5501.362149518795	0.66352099482762	5715.307546273159	5876.764070922671	6063.403769775547	0.66352099482762
Prot1019	43985.09737611411	42050.11096788806	41203.87096376944	5.053057154893625	42899.85010471787	44654.01234343889	41217.16165516792	5.053057154893625
Prot1020	8680.424904831174	8165.661710214945	9217.845286068909	0.881727937547143	8305.006083452543	8369.679100770254	7959.25136410426	0.881727937547143
Prot1021	10782.740159462024	10368.007536339996	10196.913249920062	1.0715790837002834	9215.79465764586	10209.614869216606	10011.321359351414	1.0715790837002834
Prot1022	11792.202631800485	12814.144418886402	13056.322707754722	1.5098321102443841	11201.936700466817	12381.73748270176	13677.47955124054	1.5098321102443841
Prot1023	6935.239373862832	7412.169855082086	7018.31761147413	0.9000913804176914	7158.403712529941	6212.028466430897	6911.241206714173	0.9000913804176914
Prot1024	9533.749086746942	10482.773957144955	9688.32761772504	1.0423132245400206	10302.224851508887	8895.564100041449	10715.754805269058	1.0423132245400206
Prot1025	11888.62494633662	11136.375203613738	11831.443072729935	1.3367125953777956	12816.27837307565	12069.83331198584	12486.335035532611	1.3367125953777956
Prot1026	9312.588252078715	9838.861332293216	10320.094520057333	1.0010427575642986	9055.502546249645	8861.831534324976	10233.9579322263	1.0010427575642986
Prot1027	8492.303982825844	8521.003459413392	7930.958405732581	0.8610587950565717	8789.056942941781	8546.468355395411	8104.579532364944	0.8610587950565717
Prot1028	10050.44955709206	10495.88102310675	9990.618546253096	1.1324558431370377	10010.025320805986	9366.262379015981	10464.64051411644	1.1324558431370377
Prot1029	7732.168651256694	8733.175175198992	8639.858648414005	0.9152558462128007	8223.011367382422	9114.788234213627	9077.243725788721	0.9152558462128007
Prot1030	8163.580892152594	8573.403984672923	8791.177893721895	0.8738896689992129	9176.171420863959	8584.542513348151	8215.727531120896	0.8738896689992129
Prot1031	7805.5818759541025	6646.945966425812	7246.080475638407	0.9186784138755923	7640.96427840275	7746.672282515239	6890.1063761543055	0.9186784138755923
Prot1032	7437.2796379398	7970.3222961864485	8124.029000895485	0.982688201213053	6904.314390135897	7916.198328457387	8080.185019933045	0.982688201213053
Prot1033	5460.483591332404	5489.499462600791	6082.672525078622	0.8226676476103615	6912.717667494338	6324.383724783093	6593.264287839199	0.8226676476103615
Prot1034	10869.024565128395	10389.306873616053	10429.074374024776	1.1901905849392058	9810.135905032137	9825.441793170043	9625.768953487875	1.1901905849392058
Prot1035	10096.838703523317	9364.722584055591	8239.24596707215	1.069139563901962	9655.12675440471	9152.350890008856	8806.707069148702	1.069139563901962
Prot1036	87612.73678295771	79323.25289432408	82105.57008089444	9.170952878073551	80601.07584723477	79036.93737864673	78168.01173553668	9.170952878073551
Prot1037	9483.155537226301	10337.170142069128	9960.979700716707	1.1228675635643341	9223.380484564525	10340.115124261094	9950.495820343462	1.1228675635643341
Prot1038	6695.760408370607	6846.708115913284	7212.5322226603885	0.944523525766326	7508.0584319421805	7189.466556162016	6776.289695707088	0.944523525766326
Prot1039	7246.973047821657	7520.907773376383	8005.322180741566	0.9168359546969413	7870.827997308366	7522.467042470329	7831.436462601664	0.9168359546969413
Prot1040	8557.721929861666	9108.510656778393	8437.470108405292	1.2141282751599936	8544.290544499532	7848.633488599101	7767.963664022627	1.2141282751599936
Prot1041	4086.5364538193558	4263.109123794944	4481.233328151886	0.43876019874713035	4378.832531488018	4167.703488635998	4319.394648113604	0.43876019874713035
Prot1042	38328.92009531523	41029.09610532011	41729.65522480138	4.368435028660335	40496.64546862358	41403.21640678305	40413.80370440733	4.368435028660335
Prot1043	8889.862896898223	9623.49854306495	7790.467593035266	1.2394646905341569	8515.008471905065	8940.134897982714	9254.247610664279	1.2394646905341569
Prot1044	7110.62711664475	7233.778520288656	7869.615568533227	0.8953232966854695	7761.802552527845	7549.470058668031	7270.129083977023	0.8953232966854695
Prot1045	8860.055065510225	8656.07158872636	8662.768843482632	1.0469735021250317	8286.478549025755	9495.22901255435	8411.884809981224	1.0469735021250317
Prot1046	7440.622431499904	7693.153780170596	7662.859645724821	0.8411468239830122	7774.691915055677	6913.225493593925	7758.640445407662	0.8411468239830122
Prot1047	7809.130130030806	8770.317920898939	8022.0616085742995	0.9275150167336585	7814.223960326101	8419.891928495299	8493.62384753188	0.9275150167336585
Prot1048	9115.73572609485	9361.796911248108	8974.894521928807	1.0232114296995294	8666.874417056468	8857.5518748226	9118.160114113047	1.0232114296995294
Prot1049	5786.537943926296	5316.535591330903	6114.801033168402	0.7596526386957637	5290.071130343109	5871.763463373948	5340.5858077427	0.7596526386957637
Prot1050	9821.218606115706	9280.394431864059	8102.426779615521	0.9231912293077218	9639.394257417169	8753.68766153578	8733.928369299125	0.9231912293077218
Prot1051	49474.3407236589	45621.57069428007	40241.56120342168	5.533175169783397	48789.01595222805	43987.58461617659	40462.10851441533	5.533175169783397
Prot1052	51227.52239723432	49712.55908302733	48947.16365011344	5.7039253164699275	52675.527176576026	53116.66442986822	53962.652189183675	5.7039253164699275
Prot1053	5573.294425108664	5748.143355307698	5846.498713090255	0.6465352350792122	5346.745613945633	5656.662022909908	5741.6852041806505	0.6465352350792122
Prot1054	10215.791413173643	9945.9355000421	9495.659564222778	1.1908447202609578	8643.92361481459	8997.828288770057	10398.444185318815	1.1908447202609578
Prot1055	9380.650516433148	8802.656998954786	8777.78381515821	0.8929783632855703	8793.34270700745	9635.414861475305	7845.974397204253	0.8929783632855703
Prot1056	8825.173890015021	8357.418830913479	8452.122906014856	1.062234578548223	9485.665163087955	8267.635146890052	8935.906274136285	1.062234578548223
Prot1057	10024.48664628145	10358.020391600623	10711.540590688366	1.1088885839421838	10599.967681935066	10017.79526769859	10574.36599424586	1.1088885839421838
Prot1058	8785.65927866781	9051.62577150773	9409.951878750442	1.0473976740779702	9792.543129716743	9972.968985394622	8724.479362643106	1.0473976740779702
Prot1059	8890.470276021124	9083.098763922262	9174.931439113101	0.9335229973730872	8557.332171443742	9873.008514973699	10355.950862261378	0.9335229973730872
Prot1060	57468.58296955094	55444.03291800747	61754.92571994963	5.86486004187981	59051.879972242685	55590.114812069914	57259.95331299559	5.86486004187981
Prot1061	77988.41951109891	69021.25979474094	73390.2105476751	7.866270379600994	71482.04380100782	71097.41821136809	71943.34411965069	7.866270379600994
Prot1062	10523.850578948639	10843.623784106872	9969.432486038899	1.152799658549055	11600.909618194439	10714.511258625766	10725.099682633943	1.152799658549055
Prot1063	8604.110108512854	8603.12162358454	8272.132333915983	1.1619495278383178	7853.271211373365	9271.288659677972	8643.469621488715	1.1619495278383178
Prot1064	12155.74930002548	11610.406079517208	12635.053619920547	1.4199710065952391	10628.492246193824	12791.891937185597	12906.981157642518	1.4199710065952391
Prot1065	40580.72731353438	34550.785005388374	37968.959828383086	4.787089491417637	37969.17662703037	36119.71787946999	37938.012595100416	4.787089491417637
Prot1066	21147.76954608019	19496.69382720306	19162.49834695496	2.095696429112726	19015.035095498522	18785.51668335448	18712.14992129864	2.095696429112726
Prot1067	8637.080668705225	7438.114952709434	8679.211381366205	0.8729397084793558	7306.886082672215	7901.24022798829	7770.861180265582	0.8729397084793558
Prot1068	4662.512473717443	4762.632935280333	3749.4539881086507	0.5509638364244345	4190.768095651708	4400.273244729088	4275.173052419405	0.5509638364244345
Prot1069	8914.217320160045	9173.488572181415	9737.775151054795	1.1503142221300522	9301.594975944672	9674.944263546451	9522.199603247289	1.1503142221300522
Prot1070	9809.533958891681	10253.255264546331	9675.22792144937	1.2369182154720557	9505.127673010044	9506.932882166437	9469.21482491471	1.2369182154720557
Prot1071	8298.566629185389	7922.805420922743	8185.126253698542	0.8718565685755509	7646.384651585385	7315.208260718504	8150.038486788981	0.8718565685755509
Prot1072	10392.534847698114	9650.854126968672	9234.673682858593	0.9975286375882797	9355.495390349619	10189.944180296176	9790.138153434198	0.9975286375882797
Prot1073	9125.250015365167	8302.38436530635	10397.287199847431	1.1729451074023904	9093.61699324229	9749.894127733518	9083.426263506328	1.1729451074023904
Prot1074	9659.130924955076	9100.342403403414	10205.731339368112	1.2061616883492	9795.297008698748	9240.036398448236	9499.523135037987	1.2061616883492
Prot1075	5595.608324876151	6107.3970468623575	5076.301075336509	0.7373126185377108	5543.705710493403	6080.922936719531	5660.384455603253	0.7373126185377108
Prot1076	7803.339274587815	7518.972048933917	7677.716401597871	0.9593067997205171	7464.755299725508	7760.953299264108	7031.184580343062	0.9593067997205171
Prot1077	7743.474163321669	6622.684689406926	7110.789350542008	0.900642646683939	6178.749479145221	7091.153340207885	6973.463312841597	0.900642646683939
Prot1078	57318.377284025104	57043.68023657341	62687.65207624195	6.304545571632222	65272.82721984809	65181.545492056815	68342.04935451495	6.304545571632222
Prot1079	10457.701142248772	12388.71343401897	11104.274123027975	1.2090529615873007	11787.759586937515	11085.57900974655	12104.058896404535	1.2090529615873007
Prot1080	6737.3694634083595	6193.776853521697	6547.105740838754	0.8951600266193876	6585.789362487247	6717.747813335255	5958.555105813806	0.8951600266193876
Prot1081	7289.126635447405	7166.447754138082	7897.954887060009	1.0761803484604353	8328.639047127013	7165.024787636097	6866.532140949552	1.0761803484604353
Prot1082	6467.872006817409	6351.782125858857	5481.43557940352	0.7717041264100828	6040.605318753265	5816.11197266207	6426.229940414202	0.7717041264100828
Prot1083	9579.964208249483	8912.265568613664	8073.612339558049	1.0041746205450262	8799.735779762284	9722.14406786737	9298.039927337188	1.0041746205450262
Prot1084	7417.015173328564	6824.930771144814	6843.192375422434	0.7319152182684563	7733.729972433685	7157.717531152107	7225.194665347172	0.7319152182684563
Prot1085	9928.596319200666	9727.057937645042	11179.49529345112	1.0529321776934768	8680.235386262188	10743.928087020207	10413.443254734068	1.0529321776934768
Prot1086	7312.437122868297	7961.18773596086	7476.8757769753465	0.8818293426770416	7047.224064089211	7710.016504408201	6936.917684858473	0.8818293426770416
Prot1087	95333.94833371506	75313.92898920676	86359.71914793593	8.558818942565841	77972.39371590597	87053.52578976615	82876.68508709596	8.558818942565841
Prot1088	30838.072851484965	25235.441213195576	33424.042118388876	3.984450038187427	31573.888205277468	27957.014386771916	31612.659238251887	3.984450038187427
Prot1089	8424.941170781667	9041.519586339069	8978.549170477414	1.1576660169301274	8055.7103367831305	8316.640430431064	8436.428112421892	1.1576660169301274
Prot1090	10773.679025667348	9455.749693433834	10955.325010632403	1.375216163211701	11542.487681914805	10215.393804195217	11142.733494637687	1.375216163211701
Prot1091	8093.304749779294	7487.923838427495	8175.832062614834	1.0317408703311497	7957.469109261603	7379.153105265149	7680.901208489166	1.0317408703311497
Prot1092	10040.322704003871	10902.035264668139	9674.522926091984	1.332614265299741	10144.982610675148	9946.60856851815	10963.402087432116	1.332614265299741
Prot1093	7009.68880124578	7114.604247013436	6966.998698885326	0.7527447501471156	6895.7280312238645	7264.1371101370705	6457.852275812303	0.7527447501471156
Prot1094	6768.185807673709	6287.726605358481	6980.742975850024	0.9034345091087206	6636.113435824816	5957.622934176667	6712.850651526696	0.9034345091087206
Prot1095	79032.19983926402	81598.88404568809	83553.5484342263	8.963273997653427	92036.73437892532	93156.04226586159	82261.02279043118	8.963273997653427
Prot1096	9982.95543539682	9191.979713100933	8435.22090338765	1.086454653709325	8535.786061342267	8974.70498109651	8500.427466357261	1.086454653709325
Prot1097	12116.88245959956	10849.44971718655	10433.853156890546	1.2653997772946788	11172.312811431319	11132.400346338365	11964.185935930489	1.2653997772946788
Prot1098	13318.346107239384	15349.716576343748	14539.6764202376	1.4342666064049725	13874.81667576489	15220.977410636322	15028.071832009513	1.4342666064049725
Prot1099	52594.600135902416	53818.75655578998	59689.290243280135	6.345069376419301	51570.1830643176	55231.45599204257	56776.91496772933	6.345069376419301
Prot1100	71718.67991258485	79909.54530377462	71482.89261933097	8.161160253706997	71655.46391753589	75550.08160682001	67384.1192235429	8.161160253706997
Prot1101	8074.915989627619	8286.288971563838	7983.151271583765	1.1020864813550357	8217.35322463807	8027.698946276655	8617.990407587886	1.1020864813550357
Prot1102	8145.672974549136	7796.042326284367	8063.344442697427	0.940129281417086	7419.467035709668	6685.563077597803	7768.828084819984	0.940129281417086
Prot1103	5991.003067007277	7055.962087749677	7313.401235797156	0.8684175360034532	6620.463589101088	7326.605786666975	7276.29920067041	0.8684175360034532
Prot1104	47743.4247184621	51896.62789567348	52965.89131725225	6.740797877405619	57586.308079520764	58665.958084519094	52929.79250497199	6.740797877405619
Prot1105	64285.10009689674	57683.12796426648	61053.150734887495	6.148254535503483	57987.282116065144	54306.72337081889	59709.320917678844	6.148254535503483
Prot1106	88512.25863641565	82270.75647416798	86425.33505276755	9.6295554799323	83988.83009914891	80293.02356794651	87810.12861494413	9.6295554799323
Prot1107	6704.166606788101	6451.162657181296	7198.439958283329	0.8912619081150996	5998.6200018242225	8030.063594446652	6880.989781863883	0.8912619081150996
Prot1108	4570.307964873763	5891.722013873144	5628.085232566489	0.8010118029740125	5715.807351103361	5849.235239892891	6010.654345210134	0.8010118029740125
Prot1109	10746.6985705524	11161.735926007252	10891.632841774957	1.2463090602953346	12164.672019121608	12010.973093247992	11129.049494125726	1.2463090602953346
Prot1110	7181.771472531405	6987.549300595416	7255.986758403192	0.8382789018334365	6939.263432209978	7478.471679273475	6672.658857357365	0.8382789018334365
Prot1111	7804.140260802044	7547.64288230615	7380.010780439114	0.8421950330482771	7864.04239830064	7133.11402947081	7859.188331159713	0.8421950330482771
Prot1112	13143.12811656192	14155.890338992996	14630.395238036988	1.3925583956146543	14269.01991905381	13756.083203659282	15679.575587148922	1.3925583956146543
Prot1113	9381.576160682882	9621.553931335464	10546.661258110933	1.0903797618820752	10234.505115403	9520.217692432148	10859.563082376024	1.0903797618820752
Prot1114	3457.8703986526334	3088.879042890391	2993.38443356849	0.45214174896906567	3292.2778171082423	3354.794570705404	3608.1852753061053	0.45214174896906567
Prot1115	37430.801607625835	40426.67038212008	43585.55128777731	5.696201868688914	35604.41321437518	41661.669523549164	38334.10771687896	5.696201868688914
Prot1116	10041.526504538118	9870.362150588198	10193.337299657693	1.0159777557950418	9897.362383583348	9892.664238311807	9704.112780142621	1.0159777557950418
Prot1117	8338.460493298988	8857.921509591935	9361.269307367284	1.000771216671038	8742.324277034691	8140.207937955203	8558.866054445105	1.000771216671038
Prot1118	7813.247929468828	8216.7666509331	7922.376486609204	0.887666473730664	8350.61391226485	7988.500006206161	8250.346716970307	0.887666473730664
Prot1119	7134.248669041498	7193.392778111088	7162.437887447608	0.7762071468427036	8255.618133035881	7381.24782903591	7970.593404637921	0.7762071468427036
Prot1120	6551.604650428039	6920.1269784818505	6829.9244856471205	0.8316351750526326	8102.037382084446	7235.514508275042	6900.542679628914	0.8316351750526326
Prot1121	7001.801242684869	5786.403584667244	6649.584838069195	0.889811873995563	6352.828571524483	7512.111390782402	6162.789550002376	0.889811873995563
Prot1122	6313.849110315624	6751.144194827837	7044.009560846736	0.8257098771459291	7006.436467326136	6855.391597163883	6116.251567708982	0.8257098771459291
Prot1123	5575.848013651894	5873.3357680941845	6190.3891289585135	0.7893655795498433	6044.063896188715	6077.6859071943845	5824.761734236749	0.7893655795498433
Prot1124	8706.95688774168	9382.978861580297	9558.82902307342	1.0882874886746754	9423.99612319131	9387.56300551275	9424.274486917097	1.0882874886746754
Prot1125	9169.900274873604	10350.211049876449	9541.764414682322	1.0390457366325478	9138.41969918077	9750.433763183646	9601.473839938926	1.0390457366325478
Prot1126	13112.586712404604	12682.693953425516	13901.693065405736	1.64426087599191	12660.272851720198	14027.304904198185	13839.032080714289	1.64426087599191
Prot1127	7221.42277356214	8601.555005255826	6971.740637505419	0.9441881514646668	8475.915563971468	8936.416437960384	8550.188990545623	0.9441881514646668
Prot1128	10029.855132452472	10437.183200438658	10397.33095294651	1.1257622843995267	10536.19231511715	10696.423559647174	9933.693981531127	1.1257622843995267
Prot1129	8565.890977627496	8977.20487304632	9292.92901426465	0.879555746328001	8088.152598122566	8514.62910729133	8815.0476595308	0.879555746328001
Prot1130	7659.689679903189	7872.04544488361	8194.93343477096	0.8675282848470282	7781.400038800835	8939.267974178782	7667.7492021676835	0.8675282848470282
Prot1131	6566.320916698612	7171.064163250701	7292.734302230028	0.9750973437901043	6610.215278648835	6381.81772593782	6382.044165382208	0.9750973437901043
Prot1132	7411.473992960464	8071.321377514453	7016.326759780045	0.8480509661138049	7489.870477034407	8118.77726801032	6887.198432944746	0.8480509661138049
Prot1133	12114.83715528675	13331.370338652448	13402.714386346428	1.3652449407222267	12618.694707220058	12430.966434180029	12925.209159864942	1.3652449407222267
Prot1134	83288.26244170315	83822.96840389815	83347.9722128161	9.090219361780335	99172.89034145272	92705.41461419385	92280.26728076408	9.090219361780335
Prot1135	78594.0757747581	78712.70984372102	72597.4013664211	8.903960538373111	76894.60203599361	69615.6662339068	79223.10427685356	8.903960538373111
Prot1136	10609.767831670699	8819.222076559396	9280.593503221313	1.3269580656956768	9319.041806710904	9326.49727064505	10167.24176996279	1.3269580656956768
Prot1137	8072.374396369404	8257.303907826265	8290.49133575238	1.0118915692836155	9082.401991415427	8444.62605514204	7989.608523242888	1.0118915692836155
Prot1138	8373.97550635659	9420.237568119312	9061.598131819812	1.108356676950618	9044.526234016506	8688.987669581438	8331.954874479827	1.108356676950618
Prot1139	8059.976923876605	6944.111968128895	7438.88033731093	0.8233659516984747	7778.710028145911	8239.62938070129	8025.6870497196405	0.8233659516984747
Prot1140	9194.197642662386	10276.538097671162	9152.686370821026	1.0368213540306854	8566.006675017117	8830.433524060054	8692.557614465026	1.0368213540306854
Prot1141	10137.336457414682	11108.257163736003	9882.90900390991	1.183449569281839	10274.128156824814	10512.951063608976	9896.09308419702	1.183449569281839
Prot1142	8183.824815992597	8112.35981187326	8042.134170313378	0.955630969673717	7411.11745209938	7883.7055446130735	8081.7699643076385	0.955630969673717
Prot1143	3306.006385706886	3113.7086313886607	3235.6281861254474	0.35466900836359816	3298.219840774667	3197.238301061355	3356.33072706558	0.35466900836359816
Prot1144	8137.458653396847	8005.504891382574	7426.396531539222	0.9339227126359577	6523.07121837639	7725.8706661368715	7873.290772204707	0.9339227126359577
Prot1145	5637.625548338889	5688.5053212073135	5966.005896697018	0.7188459167569801	5905.2820296528025	5596.444511154621	5833.83904621355	0.7188459167569801
Prot1146	76817.89676125227	72262.42480211881	79036.04423927411	8.4838303018787	85593.8667785509	79138.32001083903	76926.23187766322	8.4838303018787
Prot1147	13076.094858402868	14192.585057557748	15022.022730454737	1.7053163350973755	12975.756161108862	12871.369491833013	14214.081630282692	1.7053163350973755
Prot1148	44956.05794151252	50215.20473726098	44650.03603942845	5.136537698386596	45397.95326188576	42670.04604067657	45095.12659729572	5.136537698386596
Prot1149	9552.005270479192	9782.443979313957	10598.451168872663	1.1093770120290456	10631.754237570336	11252.23526051076	11750.396319108417	1.1093770120290456
Prot1150	7087.459674033203	7894.555888237076	8146.718100460938	1.0395512143723127	7444.643302561117	6837.821295311407	7320.077182788086	1.0395512143723127
Prot1151	11411.007501627191	12468.655370059723	11980.711717771232	1.4039632497362422	12140.404066574556	11952.711523599173	13375.937941864011	1.4039632497362422
Prot1152	6590.855036783017	5982.677637616693	5892.882630717581	0.7077713375750982	5893.72404353762	6129.680767946387	5531.988809272444	0.7077713375750982
Prot1153	6729.103042393552	6171.664276085837	6614.470768914794	0.700177648774782	5830.993558712634	5976.014891956878	6063.376117042523	0.700177648774782
Prot1154	8754.57625521162	7786.934183200078	7735.6487069503	1.053496209507357	7792.45395216376	7182.255157772238	7821.026697658752	1.053496209507357
Prot1155	41475.257899470875	41351.15144306135	39523.29507510998	5.180258032152502	44672.18219703578	39906.36283745134	43019.227385699494	5.180258032152502
Prot1156	8027.219275552063	7104.824283563583	8671.699362898114	0.8973307923652585	7430.925018147724	7725.369127964772	7407.72775435342	0.8973307923652585
Prot1157	11481.30202589975	10840.222388092978	10415.802109160773	1.1023607020266293	11413.284021710126	11627.22566435645	11303.384282184827	1.1023607020266293
Prot1158	32941.901806532274	39004.24250811093	37039.76517527198	4.538734896787728	35403.188100258274	38992.074067260815	33841.0741947472	4.538734896787728
Prot1159	7706.544172264324	7477.647695453317	7704.0201810090275	0.953199141079784	8019.915536213854	8934.179331288828	8024.855008647941	0.953199141079784
Prot1160	8823.698142363057	9258.651794508218	7824.115774778317	1.0819910578674081	8110.307607745863	8138.123469041063	8225.635729784337	1.0819910578674081
Prot1161	6468.473159035625	6783.707075016816	6779.244019342194	0.9203785688440982	7126.189790173595	6554.984784624267	7050.078681409808	0.9203785688440982
Prot1162	9179.85984411815	8763.827036123463	10093.972881414857	1.008718334007941	9380.505503963155	9404.842487244347	7962.931633010662	1.008718334007941
Prot1163	5195.849458429909	5633.132912711509	4960.02080732577	0.7440364302018316	4557.972318751357	4952.370780145719	5166.234793135137	0.7440364302018316
Prot1164	37763.81979607358	40739.2653332346	43438.55374164959	5.010417070128638	40553.3142250682	40616.62535077728	40447.3213249759	5.010417070128638
Prot1165	7253.561535865597	7337.415777481364	6766.108708659795	0.93558907427805	6990.376066647273	6481.211355000794	7333.639171179307	0.93558907427805
Prot1166	11414.566404223488	10143.123875407944	10103.524751411784	1.0616488622846412	10139.025491462819	10187.227698283941	10487.044569708196	1.0616488622846412
Prot1167	5541.248547073448	5544.070954631721	5357.993401817231	0.7383171163786122	5051.17570858513	5820.375156458439	5383.588771588631	0.7383171163786122
Prot1168	7882.304117327905	8251.106415559432	7546.730987963321	1.069804694161083	7057.11277882154	7757.419315438366	7056.585192411742	1.069804694161083
Prot1169	13419.384679680952	13449.422528306643	13559.985360137682	1.3457460004852917	13189.191964797083	12271.671038480945	14129.49016578502	1.3457460004852917
Prot1170	7360.7570379671	7626.841325491935	8081.7682451652545	0.966566005170804	7760.299256218235	7596.536088943078	7813.046824260913	0.966566005170804
Prot1171	9045.113809489008	8578.205493325468	9038.01624032863	0.9356884574930974	7942.997944904446	8449.265125593794	8407.68357479078	0.9356884574930974
Prot1172	5470.195539701263	5913.18754674391	5420.582896855181	0.5753735977921164	5777.858525086669	5823.958324699723	5677.25107284986	0.5753735977921164
Prot1173	5488.212377996185	5860.668332113758	6559.343140667257	0.7428618608453326	5588.850453081315	5856.496296121852	5733.056651765973	0.7428618608453326
Prot1174	7836.5856408063255	8005.193720722099	7697.666237178164	1.1004638557025075	8323.475240498687	7872.806021787255	8869.556901280195	1.1004638557025075
Prot1175	8677.829272102477	7917.12655217072	7921.285276266769	0.9008541485316052	7817.888013575279	8838.32926884992	8430.713080521326	0.9008541485316052
Prot1176	17580.866158022905	17571.584578026806	17289.60464277207	2.292959340745725	17484.338124793834	16917.4865366692	18328.748423085934	2.292959340745725
Prot1177	8238.413678522022	8185.096812663411	7327.736348377358	0.9018242078590163	8536.03320831629	7981.922528510602	7738.871080236411	0.9018242078590163
Prot1178	7391.852408751	7089.567751175253	8723.370497712624	1.0892869113500394	8352.609738338026	8515.19849475148	8070.518204133469	1.0892869113500394
Prot1179	8446.562821652267	7476.924298814515	7534.786301888722	1.0282604307580925	8225.51744055542	7827.016317856356	7983.507570819514	1.0282604307580925
Prot1180	5853.8931457755125	5969.071767310853	5307.57763151528	0.5887839541296296	5999.890694730752	5749.884188357862	5771.338146837847	0.5887839541296296
Prot1181	5243.608954806082	5654.900278309953	5954.56877792832	0.7896731950771336	5241.358622431189	5922.458443108467	5191.93653805203	0.7896731950771336
Prot1182	7417.496008764628	7561.669135685488	7218.303775104978	0.7517677524706999	6818.434901685066	7112.537531583275	7334.358053988237	0.7517677524706999
Prot1183	8760.442823695359	8424.642528518258	9436.195947586117	0.9802926174272462	9683.996277123279	9041.690071533381	8599.498905272363	0.9802926174272462
Prot1184	12052.565530502668	12587.994011550076	11496.169379925857	1.3393078499790267	9515.996432562368	11054.88808716716	11201.397106516128	1.3393078499790267
Prot1185	13561.733671344238	13483.986777462667	11961.130083835546	1.521434107830228	15037.39172024079	12611.483360010665	12764.001702389449	1.521434107830228
Prot1186	7686.674834167902	7476.8252135976	6718.570590683422	0.9191922188388957	7741.127717614095	6603.329926115127	7036.72026842692	0.9191922188388957
Prot1187	4944.479794180773	5718.538794940554	4364.099019065151	0.6807182171295973	3890.520599773413	4972.925248265284	4820.475956267056	0.6807182171295973
Prot1188	7398.788004322907	9102.558080417864	8302.77295716647	1.099291330694977	8217.203583605873	7576.053796795742	8507.065532994648	1.099291330694977
Prot1189	8531.107281497998	8927.000304595213	8195.427559952957	1.102572166050962	8256.409283055864	8880.588026525218	7578.680858674573	1.102572166050962
Prot1190	6900.890862465798	7610.796029377674	7473.58844212952	0.7902150389382803	7628.586654291814	6977.864048070738	7299.546112492564	0.7902150389382803
Prot1191	34040.10804767139	32119.092738998155	34319.857420937864	3.8356706618040923	30513.256342643686	35537.835040582395	34335.08716115905	3.8356706618040923
Prot1192	8599.895879732394	9102.08647388994	8779.147410154792	1.0510532354919433	8944.240598925795	8723.785960893178	8673.746844486825	1.0510532354919433
Prot1193	8713.440969522819	10299.709694020597	9133.039802809852	1.1846588241045146	10129.920689470233	9452.662022497463	10393.609533135847	1.1846588241045146
Prot1194	7231.616001784586	7513.330632168727	7871.540399569229	0.8420258210294833	7068.492925451292	7550.040275633108	7688.770489751284	0.8420258210294833
Prot1195	10513.492210959708	9785.35853745515	10269.568609976384	1.0563516930624721	10327.167426133161	10385.147491596657	9103.031071251105	1.0563516930624721
Prot1196	32888.75493044956	32339.350254363108	33265.09202547961	4.317871518468874	34015.592894482885	33539.93986743615	36222.027242977216	4.317871518468874
Prot1197	7356.618160463499	7963.595798934739	7791.877941992407	0.8630368235343785	8563.037357803056	7830.257842094418	7931.53561374594	0.8630368235343785
Prot1198	12220.862678513751	13067.966261516027	12605.286959019997	1.3204821143094925	11876.930516111606	12778.686853932782	11904.819746155765	1.3204821143094925
Prot1199	68511.2342321391	59865.06129785723	57239.60463732488	6.293756207203937	59197.94980895744	63190.044964790024	57981.723924288286	6.293756207203937
Prot1200	7920.451927025802	7998.697035096662	7541.732737125528	1.1082265890063574	8971.68326463307	8166.057353285321	8739.015134226987	1.1082265890063574
Prot1201	5371.546059022487	4644.31164558721	5064.523781992198	0.7006391934536884	4979.1571316528625	4724.3642149467605	4900.546845054817	0.7006391934536884
Prot1202	4606.441838359174	4747.378258259372	4239.830560400654	0.626572163912747	4544.708785820981	4736.102781167248	4560.784613571182	0.626572163912747
Prot1203	9682.628219085149	9029.428796019436	9757.180808327339	0.9631213501228595	9842.771600415434	9598.970818321186	8918.166440319512	0.9631213501228595
Prot1204	7852.519967646871	8137.217206463277	7310.106433174109	1.0390736144586796	8474.88286415077	7828.006796192432	7622.490600824974	1.0390736144586796
Prot1205	7631.202604423253	8354.57789434824	7719.702568555705	0.9735547424546916	7400.24736702775	7741.6930311010965	7827.721432408256	0.9735547424546916
Prot1206	5377.278697307584	5220.5243594464655	6462.808551445765	0.7041568866594246	5645.131156114232	6526.195491119542	5727.865513946271	0.7041568866594246
Prot1207	5920.584205138574	5954.172436177625	6096.922923257452	0.7502591555602911	6213.861586780994	5416.329277286104	6070.603376578323	0.7502591555602911
Prot1208	6229.964296242073	8154.6161176476435	7610.810797813141	1.0207119977637316	7794.923050064889	8921.974881410046	8729.598811581109	1.0207119977637316
Prot1209	5894.946975475678	5743.648614308791	5881.298411932266	0.6912836094575266	5503.580161045919	5479.465931470585	6441.111022350791	0.6912836094575266
Prot1210	7326.913451787434	7000.002761469573	7342.20856168678	0.8363116564258382	7075.584796503634	6894.65124309501	6975.134315401299	0.8363116564258382
Prot1211	5371.922785382408	5740.591378596303	6823.547710993136	0.695853309695732	6240.093225632472	5852.592762714904	5855.533006185648	0.695853309695732
Prot1212	8431.823337726793	8544.226322682056	7715.842089161573	0.9703785000345582	8186.946029898617	8549.967504388327	8959.852851250092	0.9703785000345582
Prot1213	7345.690687772204	7969.705903746996	7359.180235474623	1.0406511646641168	7312.309047480617	7556.483399474777	7019.113719567557	1.0406511646641168
Prot1214	17601.129447460393	18482.773258039208	19137.549864480923	1.8412547168780629	17647.806187365342	18586.493444084812	19320.35388976511	1.8412547168780629
Prot1215	52314.39375692151	50799.714492894505	57940.49478142523	7.106889040749491	48193.696385626616	56810.066048911096	54099.94026720927	7.106889040749491
Prot1216	6917.236039253692	6903.35732403292	6288.280390335895	0.7492656189824489	6096.531397652056	6621.115126000229	6386.517931060156	0.7492656189824489
Prot1217	6465.236919463185	6673.941064374218	6693.671990652756	0.7651857103408359	6257.120915789958	6159.284371994516	6444.154352099526	0.7651857103408359
Prot1218	10060.061832718762	9524.157114569955	8430.166313759499	1.202822365985445	10364.182940092502	10530.261601309569	9396.761767920989	1.202822365985445
Prot1219	7536.200376747084	7443.823201501798	8348.942900210212	1.1412576892217174	8442.065386855642	9204.62807994597	8445.350258854554	1.1412576892217174
Prot1220	6107.547983635894	6435.355650515212	5819.384047844544	0.7652784008621694	5599.6858614663	5330.694593726847	5816.585233271445	0.7652784008621694
Prot1221	29159.26948778624	31407.157288661776	30641.496478687637	3.0909744407061504	32120.647320825577	31048.23635382018	34439.88529974643	3.0909744407061504
Prot1222	8514.974885768774	8577.840836736146	7307.001068971917	0.9739716161563726	7622.310840449765	7954.554297761431	7695.188255360042	0.9739716161563726
Prot1223	32170.44080129587	33710.720212193206	34280.789873708396	3.6721744576090574	30658.527207269766	36158.17087073387	28357.386054943086	3.6721744576090574
Prot1224	10568.679452328906	10474.425312703961	11224.206134302793	1.1201870742971776	10561.072093441298	11472.476709075388	10896.133151867547	1.1201870742971776
Prot1225	4819.739301630391	4167.119328304302	5031.694971985387	0.6640109997797551	4862.860063988394	4415.353761804498	4607.9711513256625	0.6640109997797551
Prot1226	10922.210971357477	10603.578208146562	10043.196467903113	1.0998711478581997	10125.06875702295	10951.700058434504	9985.667287457005	1.0998711478581997
Prot1227	11013.131339326326	11067.028887291579	10408.507768503412	1.0994986588166211	11168.900479671209	11210.88779930282	10666.86524152245	1.0994986588166211
Prot1228	6589.652683750192	6399.742744649543	6553.553288603764	0.7311312664214695	6253.671770621367	6922.247040432436	6574.525222979709	0.7311312664214695
Prot1229	8369.31490094762	8007.423382446648	7367.498060385271	1.0024286178353599	8892.80046467887	7897.828097099528	9035.885602256189	1.0024286178353599
Prot1230	7333.011012304788	7135.961668834622	6289.687433959648	0.8476386614366181	7215.363348181716	6244.973705740381	7659.808311253615	0.8476386614366181
Prot1231	8217.89101368604	8409.237398383993	7516.066223532779	1.1133104758376782	7771.012531013981	7158.046206053369	8031.261875341588	1.1133104758376782
Prot1232	8753.512356496158	8437.427112487723	9448.295295280586	0.9626371806217545	8481.177896380228	9119.188873163363	7824.840590148354	0.9626371806217545
Prot1233	10731.673163752714	11387.09359133855	10953.726434037255	1.214755348543843	10288.971382623431	11105.000045684656	11020.419340489161	1.214755348543843
Prot1234	6270.992514674661	6614.440423026377	6726.619389887918	0.900590793119338	6800.421413752398	6160.828644481961	6917.99729964157	0.900590793119338
Prot1235	7612.204136239504	7196.351263573445	7852.372193392842	0.828937920289	7652.787607637718	6904.464883403676	7336.210456164458	0.828937920289
Prot1236	13451.144370377622	13368.047210825402	12315.951232098514	1.2859411892259816	12541.745925160552	12906.618291060577	12850.615511780405	1.2859411892259816
Prot1237	8747.804513342528	8690.909817135145	8595.805167316197	0.8956838753249268	8946.011270309404	8151.8111171867295	8196.523903252391	0.8956838753249268
Prot1238	7269.338387373019	7301.1708009195445	6957.888209116486	0.9604939156819237	7021.777166130606	7646.112749792495	7267.397015867258	0.9604939156819237
Prot1239	9389.981470520646	9242.609099344378	8994.408538378433	1.0298883107003518	10139.445101837102	8989.209156430208	9692.69168892969	1.0298883107003518
Prot1240	6436.215346192171	7222.319147249418	7308.483112248061	0.78787764554848	6621.5168081056045	6942.007406371625	6328.991627636054	0.78787764554848
Prot1241	7691.671089338644	7173.561400619769	7248.5263360718045	0.8055128665897107	7179.063426845509	7073.251663845773	7357.84693483837	0.8055128665897107
Prot1242	50218.43043774248	52937.32869046183	51259.6293438069	6.557560656946131	59716.035109691424	53398.40941265679	57366.270197808284	6.557560656946131
Prot1243	4971.347039860639	5233.997692402453	5263.613121394291	0.573816764169439	5441.607153394301	4788.8961958155805	5395.967017892692	0.573816764169439
Prot1244	50544.02231423128	45403.34746408295	44600.9105359728	4.762004999929702	50382.47830631059	43449.80282682107	50666.26373458495	4.762004999929702
Prot1245	15712.911147457706	15201.418064023808	15885.911316621286	1.630857078038906	16633.376961602426	15407.863030217302	16345.159871570693	1.630857078038906
Prot1246	8777.981429651623	7957.192587295179	8576.469512606498	1.036632657113116	9534.896123813221	10772.203519852861	7849.839805631342	1.036632657113116
Prot1247	7676.400142609946	7016.021678938163	6609.728693166758	1.0708149723935596	7860.6663253592415	7927.907000694854	7713.591808604978	1.0708149723935596
Prot1248	76227.76021249575	75497.10320359106	75502.28092172321	9.36646720287602	76348.94364944693	79454.96354059063	75338.47493240966	9.36646720287602
Prot1249	7980.084718719212	8117.913209375899	9026.18864662243	0.9541109019269347	8785.743726532066	7584.362608029303	8544.595656861706	0.9541109019269347
Prot1250	7898.025674861137	8574.937532085638	8467.589179251105	1.0908949120323486	8266.374771927367	8559.66592317989	7856.182981428788	1.0908949120323486
Prot1251	10953.766969263806	10170.74149864616	9651.92448140266	1.2465573334473588	10615.418758308782	10926.96422476857	10005.855914318026	1.2465573334473588
Prot1252	8982.564550012785	8650.029099531652	9331.274377056721	0.9189730526839293	8937.631382489215	9308.070119678232	8047.518627966203	0.9189730526839293
Prot1253	5185.625664491292	5955.693064764409	5599.215630270195	0.8025565940570508	5845.0278357402085	5892.973405061922	5762.494989824679	0.8025565940570508
Prot1254	10520.041508853747	11347.88441941289	10717.353245143924	1.2024671260712683	10720.261444732863	10985.856858447074	9798.91226634336	1.2024671260712683
Prot1255	7487.561204577799	7875.487212876037	6451.476874382767	1.032485064824217	7949.715479134216	7117.572207556148	7822.519671096252	1.032485064824217
Prot1256	8344.181089359425	8054.580510306672	8179.301343540235	0.8583885588120823	8155.09881498692	8319.185519150105	7860.874319467876	0.8583885588120823
Prot1257	8477.994947242443	7569.551400780936	8206.188313283623	1.1012724518475547	8822.546148272888	9182.39314341739	7711.113661236106	1.1012724518475547
Prot1258	11570.387081960784	9074.363685554556	10007.735591609977	1.1940652145969812	10666.685287459775	10818.99962857975	10356.501682844324	1.1940652145969812
Prot1259	5616.969545278559	5621.971959839159	5756.904292828292	0.7747129658080645	6765.548073136283	6697.380374803498	5518.784768284938	0.7747129658080645
Prot1260	5668.119106952321	5219.810433466911	5429.325185675756	0.6402130513415742	5785.959619995697	6026.711770398187	4949.319866528933	0.6402130513415742
Prot1261	8209.670124992455	7796.553866210344	8890.933443958269	1.1188396636070572	8655.610735049764	8140.126887382614	8110.609290064813	1.1188396636070572
Prot1262	7471.626116661092	8618.21279247281	7850.642852299269	0.920859846895332	6925.116110889414	7219.227534464473	7365.523761140696	0.920859846895332
Prot1263	10269.018911428702	11614.455070716336	10005.207541485346	1.3525374956396023	10593.41597087547	11568.91705799689	10889.697904181774	1.3525374956396023
Prot1264	2722.185502600729	2837.5401644785975	2688.2640824586015	0.3087543800784607	2601.8487236929986	2836.7938250410534	2739.2001424092678	0.3087543800784607
Prot1265	3393.0268762263195	2948.8831869370156	2996.3769441617983	0.30691210497635135	3068.100549010035	2988.848556000483	3316.09098845004	0.30691210497635135
Prot1266	6348.898256767032	7161.787645129697	6428.8470611937455	0.8778488650843645	5605.277516525514	6846.472370185242	6521.37472188177	0.8778488650843645
Prot1267	66360.04991837396	66967.12164576052	72963.68937320414	7.072981021992051	68147.48294261833	67618.9037420978	67720.0801761171	7.072981021992051
Prot1268	10399.932479878595	10908.92470297688	10463.680297043788	1.107979930917553	9063.364117122737	10992.544105496585	10314.402296636239	1.107979930917553
Prot1269	12197.728129334566	11993.872697671914	11693.164136075367	1.2974875402876054	12183.713729963463	11501.270190461402	10908.97805724252	1.2974875402876054
Prot1270	8714.798593886584	8420.56246425915	9110.43319700484	0.9383008698256303	8377.15742726235	8086.195994834319	8643.492350938273	0.9383008698256303
Prot1271	6506.519004367442	6952.01742492953	6601.8069474997665	0.7648768850147027	6654.747558987867	6928.601705415557	7246.7479039843365	0.7648768850147027
Prot1272	6902.03281461878	6913.056182021249	7095.192257059141	0.9010658110451863	7346.328135477094	7033.137072443434	7544.204775645523	0.9010658110451863
Prot1273	9648.502767639297	9894.824289403081	9915.354911065455	1.0669917475643478	8522.876159363243	9683.238052396806	9150.051234741357	1.0669917475643478
Prot1274	8840.42736699944	8615.319482993753	8867.641552117762	1.1696562588787858	9174.996106246166	8776.680864414408	8798.32740788116	1.1696562588787858
Prot1275	7424.946295473888	7556.5928680940215	8347.101196806261	0.996313410824432	6617.531197888458	7262.4162053635355	8371.7610505355	0.996313410824432
Prot1276	8139.594878469178	7086.945234281724	7545.6548833523875	0.872636484641177	7992.119197940683	7789.995024405542	7493.940756149616	0.872636484641177
Prot1277	6973.998023819557	8102.46073321163	7456.671680371146	0.9742543661276745	7072.515629668169	7761.739595186729	6694.454877407248	0.9742543661276745
Prot1278	20843.961918965888	18508.5597376833	19186.611240546605	2.6905240580108885	19180.83710987441	19729.37417293158	18960.762897986806	2.6905240580108885
Prot1279	17808.30627767441	19922.537618597646	17613.913877269857	2.1478605179994688	20163.744355018687	18682.45431125702	18408.251205731907	2.1478605179994688
Prot1280	7329.114196545769	7189.477499964267	7579.367718629495	1.0233999178480564	7986.016039580186	7192.959627860452	7177.652063803759	1.0233999178480564
Prot1281	7081.104105252956	7884.690973631556	8258.27002551924	1.077053810911909	7916.953047424548	8348.5345064039	8167.760051898833	1.077053810911909
Prot1282	8845.90092099345	7623.83456154343	9270.495843481214	1.0757213020717047	9079.567161799829	9215.232862788693	9455.437285490065	1.0757213020717047
Prot1283	11087.434029486316	12216.456073288286	11701.452370808009	1.3100869043197494	10536.6899302169	11330.896472417724	10806.87984701236	1.3100869043197494
Prot1284	8536.890013781702	9583.137606446253	9564.117829113371	0.9038316661177695	9376.451736165453	9176.621381261484	9482.211783877645	0.9038316661177695
Prot1285	30812.75592011805	34338.25063407868	31953.641933750117	3.507153540862004	30988.29730855003	31682.677763801003	32436.452472175224	3.507153540862004
Prot1286	6542.37891734478	6496.125439382697	5808.168972982491	0.6843517257010906	5805.0327778234305	6360.201931278203	6171.276025405483	0.6843517257010906
Prot1287	10037.489798544138	8399.69594841909	9538.15888385018	1.2196594077045357	9036.230149047398	7824.561470375668	8371.321283264335	1.2196594077045357
Prot1288	10979.50583819439	9762.843357867645	9089.152468819942	1.0773901013530647	10371.09012741974	8641.27105916915	9647.962050404123	1.0773901013530647
Prot1289	25429.653295003216	23166.571343950574	21808.231978434003	2.974277845001821	23657.15982347179	27239.41563941096	25297.08975704373	2.974277845001821
Prot1290	9636.895828128938	10298.218277194394	10434.193791961377	1.2138258922500975	9779.411471306299	10950.693790692167	10267.820346329285	1.2138258922500975
Prot1291	63254.491925180715	67319.3617903773	65132.085405511345	7.363737321347513	63137.83250791584	58217.25066493411	68155.95216507581	7.363737321347513
Prot1292	7161.688762447388	5787.94169099303	6178.018495412589	0.8654532795149187	5709.368635233629	6477.323982149126	6307.662488522956	0.8654532795149187
Prot1293	9626.418193548854	9941.704678924765	9276.253251642667	1.0659114062364339	9901.54847149019	9436.041007623806	9976.756560352205	1.0659114062364339
Prot1294	6424.145460260362	6172.410137909697	6112.563647322347	0.7758797334961326	6154.398650691419	6250.685008255216	6385.720525262344	0.7758797334961326
Prot1295	7827.71906851182	7784.8787507567995	7235.284952326145	0.7984496751325267	7297.701768855467	7366.765457912056	6722.151250709063	0.7984496751325267
Prot1296	10831.264546770724	11450.627959950589	10512.35426307483	1.1971674003941974	12380.212979830756	11119.847095701747	10907.696325274788	1.1971674003941974
Prot1297	12641.662312376662	12727.13026310617	12977.323471360032	1.277335046724525	13557.243972983417	14020.651600117544	12943.62288602392	1.277335046724525
Prot1298	40548.75986221287	40149.94639829551	43580.53909094388	4.426709059395379	41708.84117309025	37523.8503340783	38991.206298452445	4.426709059395379
Prot1299	68865.49091192077	63079.28913673754	70408.33003185563	8.484502077834373	66863.46878535308	69823.8016598521	69002.93212801647	8.484502077834373
Prot1300	9308.771002311525	8379.924662942383	9231.4933265853	1.0667366499200241	9275.503298103222	8527.45782545774	9671.754325061016	1.0667366499200241
Prot1301	9322.445842188412	8979.87183503308	9000.191107197617	0.9820742015524906	9788.855811116395	9047.002220958286	9313.58449692766	0.9820742015524906
Prot1302	11928.874947070384	11785.96478900267	12239.756554497628	1.2015656781339061	11237.745896680353	11592.980073344543	10840.45911240582	1.2015656781339061
Prot1303	9473.410337282028	9457.676144481246	9543.445620107697	0.9033588358708013	9474.59445312065	9625.311617795564	9249.393439872194	0.9033588358708013
Prot1304	50467.648150750814	61008.02475840198	58525.12699499517	6.9049228748870295	59672.710211431324	64500.7195002691	53809.75395990309	6.9049228748870295
Prot1305	9076.173349765239	8823.983730826203	9011.234939006705	0.9721560189269033	9306.748840345532	8880.323795811948	8524.68007789699	0.9721560189269033
Prot1306	20927.41952072176	20302.717256616823	22521.38912858704	2.6151046862505614	21629.60068522531	22243.24941665719	21171.596593477865	2.6151046862505614
Prot1307	8846.486620397076	9027.912745259493	8524.488016729605	0.962117771707159	9170.352457294302	8673.067343618022	8686.911492210042	0.962117771707159
Prot1308	7901.896514430874	7839.271128868593	8053.251646256631	0.8879789932974314	7718.54336200862	7735.176929784254	8262.030084232363	0.8879789932974314
Prot1309	9414.955144293728	9075.092258044058	9028.039719907956	1.0680124608170922	8736.946800201087	9158.70320888763	8568.29469649645	1.0680124608170922
Prot1310	9545.85208334957	9456.072148523283	8428.862356620053	0.9797252072455453	9365.372360571799	9759.58227533759	9122.713638871755	0.9797252072455453
Prot1311	9562.457079059595	9478.988619328504	11534.847821120284	1.261394786493868	10419.18135901649	9765.708621052856	9727.112127209282	1.261394786493868
Prot1312	8163.580181803963	8246.186291212303	7979.641393390423	1.1721761960633117	8441.462581173473	8936.280227381458	9036.742812001416	1.1721761960633117
Prot1313	7359.2900362478995	7337.498893364754	7402.006292951826	1.1029896376004489	7498.2430610848105	8334.821842521675	8221.760213432675	1.1029896376004489
Prot1314	7078.125160819484	8567.39803343261	8540.053505816137	0.9758788223128195	7078.002151969231	8144.400325570023	7809.781489318827	0.9758788223128195
Prot1315	9378.393361808321	10871.971207510758	11019.587689979719	1.0986573989203738	10045.926467515206	10016.838362834016	10846.13590446405	1.0986573989203738
Prot1316	7926.963432593406	8404.99178540844	7691.673972684199	1.0120353760884178	8249.474994028931	8111.772530948882	8083.940675288021	1.0120353760884178
Prot1317	41459.38416830195	41723.064535959056	44210.409441150325	5.154677087846822	46114.39899964578	40598.528960894175	39511.07146981725	5.154677087846822
Prot1318	7830.538015562955	8887.594748507343	8759.086643137687	0.8903002538390775	8806.38548367484	7719.146174109305	7650.738561107127	0.8903002538390775
Prot1319	5934.702696412739	5906.579030268687	5757.301956873185	0.7239662801623636	5885.344245934178	5992.687587048434	5921.373472692665	0.7239662801623636
Prot1320	9379.829160491652	7923.354014881073	8530.461643255456	1.244461824825215	8214.581704933007	9696.865761222398	8590.113408372888	1.244461824825215
Prot1321	5906.954824086309	5489.7452666320305	6967.819754563388	0.8157769732936175	5799.245652612032	5916.101338301576	5806.488732498883	0.8157769732936175
Prot1322	8665.589091807433	9569.545745002148	8964.645559964887	0.9038901114322756	8329.491627999343	8462.44285159008	8943.584441885148	0.9038901114322756
Prot1323	10430.34550247226	9667.028746414675	10357.342214544424	1.0440690783546673	9704.713855577713	10456.728981410086	10339.30343617598	1.0440690783546673
Prot1324	71919.21812398505	77134.66217734337	77967.44523010735	7.446905306898261	75475.76208131252	71680.55873561582	75497.1743092457	7.446905306898261
Prot1325	30048.079114971577	31897.89859765833	30622.147716219093	3.2302833853435167	32939.04371396072	30713.561351801105	32090.167078004255	3.2302833853435167
Prot1326	8990.277799768457	7274.193712479651	7321.717929212575	1.050807272712253	7233.749499069868	7020.369646727472	6432.142785304044	1.050807272712253
Prot1327	9700.06633793441	10683.11576364619	9997.96632929249	1.2610468620234605	9938.940640259243	10275.67733447297	10273.279840987941	1.2610468620234605
Prot1328	7513.808334134735	7088.13886519504	7274.186373580705	0.9190824980683694	7930.962384820207	8334.932634177512	7939.0353647654065	0.9190824980683694
Prot1329	11234.038633757238	10181.414588284222	11114.862718208078	1.1531552293158895	10689.918552783021	10711.267259534652	10108.612076115254	1.1531552293158895
Prot1330	10929.872714092613	11110.67882359862	10635.411095905118	1.096709960786519	10644.652510165763	10998.623335067328	10484.136345658606	1.096709960786519
Prot1331	5623.014522166084	6985.36901106587	6401.7178077052595	0.6850904389224333	6285.71839974405	6043.104183656994	6529.672142781114	0.6850904389224333
Prot1332	8195.066771614813	8230.071500525499	8437.54521098194	1.0909387611381482	9063.60611941832	9564.475232194525	8820.039557219918	1.0909387611381482
Prot1333	6347.515965948831	6267.508735716494	6247.706210787996	0.788715829475475	5804.238052369832	5191.30272910304	5480.427364154069	0.788715829475475
Prot1334	7570.57237079662	7461.119879243937	7604.44495366328	0.8049112049171819	6515.937898530013	6514.234950819478	7433.3913211447725	0.8049112049171819
Prot1335	5120.810019174327	5554.777214506756	4329.601579602604	0.6798294450022877	5044.018404378055	5358.922505164645	4463.662868470383	0.6798294450022877
Prot1336	7981.5408709292815	8006.295563191732	8146.712217125497	0.8478089221518529	7285.843229800151	7516.509626239975	7876.803421851052	0.8478089221518529
Prot1337	10227.815368835074	10192.108847611922	9936.350782655669	1.0428209594849622	9844.295563687025	8923.313212688727	10175.382541154746	1.0428209594849622
Prot1338	80490.39068720386	79555.95697086837	78247.33652452138	9.896130190882525	82712.70491159635	80144.93034710627	77567.99261896376	9.896130190882525
Prot1339	9669.810314944452	9146.994532680128	9008.65349241309	0.9936726600363828	9100.783283133873	8820.845723614524	10036.856420931608	0.9936726600363828
Prot1340	8648.900911481036	9042.746675881548	9347.464748368768	0.9652173600250674	9125.23336592363	9589.043195553795	8450.547474033896	0.9652173600250674
Prot1341	6683.160785743109	6527.87701809759	6938.857860404826	0.8581688511197758	6621.522974027524	7728.0134826069325	7602.337667399126	0.8581688511197758
Prot1342	10066.354839669122	10877.91357062846	9685.331462009091	1.0649196281203364	10815.292553195772	9850.34443439566	9678.155336165148	1.0649196281203364
Prot1343	10673.721341136836	10923.056822047532	10239.876396841526	1.1012300920130351	10727.990908994734	10570.15796038201	11229.983963206289	1.1012300920130351
Prot1344	38906.33523661347	33770.32620762016	44151.50562201216	5.2816313149468845	36004.25426672609	37172.716503591124	38574.59426203199	5.2816313149468845
Prot1345	12877.80523089396	14828.003930927169	13043.91335446306	1.4717054857823026	12927.422229456162	13117.81813234184	13499.344591598487	1.4717054857823026
Prot1346	7953.971947788399	8712.023366218848	8418.51669036137	0.9972275728466298	7684.352269026136	8401.221811546804	7623.99947446471	0.9972275728466298
Prot1347	8466.227042597273	7978.772158729747	8334.494641516572	1.1288134141850255	8441.66468832904	8501.713943678222	8676.055222899085	1.1288134141850255
Prot1348	9979.0004863063	8008.459167724332	8693.859877399993	0.9207250578106734	7884.353472863017	9186.149055833588	9189.647490280391	0.9207250578106734
Prot1349	6550.412212375319	5971.788778254993	5618.351434814798	0.6123015322967758	5690.575305859911	6195.105948009577	5801.089763685438	0.6123015322967758
Prot1350	7866.023950999706	8463.85466251686	7786.682004002626	1.0846264091952407	8160.211001426901	7409.393671403937	7695.2679603536835	1.0846264091952407
Prot1351	35927.74631392285	32490.004100667476	35496.07911239104	4.026988361944005	31151.467616669583	37026.33295429274	35494.9442225174	4.026988361944005
Prot1352	8988.290716279345	8977.622566990445	9212.860461811666	1.071731416506199	9565.99312594414	8585.464904826604	8721.73190922575	1.071731416506199
Prot1353	39315.00607966702	38989.07616233249	44692.030788551434	5.237131269862837	42536.19981255881	39847.95271518994	35171.51890776495	5.237131269862837
Prot1354	10255.030677169076	9945.112911586615	10406.358427705738	1.096070720770041	8978.559691801223	9836.077708823394	10482.779179576748	1.096070720770041
Prot1355	8438.477277313743	8907.92976523364	8885.90193492244	1.0701825403744751	8693.223136468729	8186.927698957093	8291.450043999246	1.0701825403744751
Prot1356	6490.00668407994	6716.4908682932855	6643.877908372807	0.7349745012068918	6899.147889145962	7312.112533085062	5826.457114693027	0.7349745012068918
Prot1357	8876.376838689564	9006.96551632538	8407.277096035863	0.8927714093914949	8692.850670275155	8347.209349761084	8469.53328146182	0.8927714093914949
Prot1358	11073.853042218201	11975.947637488007	11369.10590779928	1.4100338622504724	11160.2007074326	10542.305401374362	11279.382477915738	1.4100338622504724
Prot1359	8054.008452301197	7952.028164798794	7665.892526509723	1.0742899595989408	7535.864153291516	7943.005791198567	8569.588231032993	1.0742899595989408
Prot1360	8228.04007744524	9944.406403994622	8142.42612198348	1.0534706178143192	8278.39167936714	8180.503556493371	8395.510750659934	1.0534706178143192
Prot1361	7891.369177865378	8001.990573070519	8526.10402172094	1.2008024118217362	7457.163466794744	9184.43116561756	8316.641683504862	1.2008024118217362
Prot1362	5440.3318473528625	6087.426446580516	6052.464491324562	0.773361772473917	5642.961358104804	6738.016944601674	5815.75675445606	0.773361772473917
Prot1363	11814.259043147027	11598.34232684495	10632.687745956166	1.2542937026712262	11149.32142139285	12193.400186754172	11939.240557664576	1.2542937026712262
Prot1364	9141.288108873536	9723.59613686209	9226.376823280463	1.1001535261850122	9031.09674181661	10253.78414779307	9797.820580870437	1.1001535261850122
Prot1365	8873.985105408772	9617.246679840942	7902.04558104927	1.0769875181284951	8665.866610250923	8687.220826325092	7817.792667008919	1.0769875181284951
Prot1366	21848.37668016204	24194.10233263994	22675.825052786888	3.5466691526526835	22271.584939248147	24693.47115091202	25638.297773255767	3.5466691526526835
Prot1367	7900.658320567235	7930.646352991916	8683.729508113183	1.092857533415755	8622.673219913058	8574.002257882377	8915.483787699117	1.092857533415755
Prot1368	11295.093524347756	11253.399786902426	10652.22608145502	1.3252029583044362	10062.854859867377	11456.761676183109	11246.623467999383	1.3252029583044362
Prot1369	6191.825688989607	6013.93004562423	5771.649352050655	0.6354933155855012	5486.258765168169	5847.215016569107	5385.72144746393	0.6354933155855012
Prot1370	4053.8157595938383	3976.273183134572	4102.836024746967	0.6054971621239493	3715.512617901056	4349.6434016848625	4405.324026008835	0.6054971621239493
Prot1371	9519.107562258216	9711.92683319519	9020.773352625285	1.0163012412291856	10945.303014138244	9782.465768099351	8657.9613775384	1.0163012412291856
Prot1372	4787.89688608705	5141.620062282382	4656.491961497335	0.6834670069000471	4643.159580856801	5703.282778443656	4334.998362159733	0.6834670069000471
Prot1373	8823.108332177857	8022.156118569467	7332.46754210171	0.9336454258207505	8527.117371087128	8921.495703051083	8234.132027628175	0.9336454258207505
Prot1374	10930.162715800821	12402.437285458152	12053.138753267995	1.3770879469934263	10679.675083193535	12237.150960871006	11103.402840954283	1.3770879469934263
Prot1375	10972.818157422313	11522.192919903591	13539.002621295353	1.3671272854739338	11727.778259972547	11993.812364905649	11033.497460978904	1.3671272854739338
Prot1376	8789.850170994692	8284.528926376357	9372.113342511873	0.9768312411501928	8245.644345755794	9147.165425196557	8761.342511967061	0.9768312411501928
Prot1377	8748.109819322912	8974.77636075198	9143.084883260552	0.94974276684908	9089.701628023711	9198.105829890805	9188.312397030812	0.94974276684908
Prot1378	11135.704108753662	10136.01646036316	10115.39220811822	1.1108061394401836	10949.4188259656	10999.54565081447	10460.649724946328	1.1108061394401836
Prot1379	6941.206725273903	6773.775801567926	7742.336013440564	1.0008647971934088	6847.798511265289	8028.717722014374	7486.84344877316	1.0008647971934088
Prot1380	9302.200180489472	9957.13662286633	11094.342640885026	1.0553584364092787	9955.852228199708	10075.821892610064	10564.90634662415	1.0553584364092787
Prot1381	7160.33590886942	6635.165194981464	7161.876896957091	0.7097963506731317	6145.560609573668	6628.583118343901	6689.610957881775	0.7097963506731317
Prot1382	6810.250031034097	6795.615916748244	6488.961279131838	0.9259634601918134	6920.729368931077	6363.763103532367	6579.317161548765	0.9259634601918134
Prot1383	7984.536464964776	8525.753734171809	8385.80752033378	0.9064918879496702	8482.094490180305	8516.874797355249	8690.716419694973	0.9064918879496702
Prot1384	2971.6432183674606	2722.7898953560302	2798.966835936769	0.3159281213563825	3093.9699274841905	3186.2484241348748	2789.0620726871157	0.3159281213563825
Prot1385	7096.917148959926	8202.039263276729	8128.616277111536	0.929093008725543	7459.618218589306	7423.2380448214635	7143.215591558777	0.929093008725543
Prot1386	40759.875760540555	36970.906735877215	41700.190091343466	5.0619379781003095	37786.49350887969	39589.798346457676	40289.27299819119	5.0619379781003095
Prot1387	10306.936108232048	11109.214716909366	9977.330976571451	1.1226655840263413	10793.738365973555	10952.380947094389	10748.230561295457	1.1226655840263413
Prot1388	10039.618635852892	9715.324828383275	10427.451978367351	0.9936673565380493	10075.48582558305	10585.248369367464	9867.46931741953	0.9936673565380493
Prot1389	28692.52424946909	26920.22066756499	30679.288385198466	3.2901133411617263	29136.97750394392	30403.618535644644	28966.74733730662	3.2901133411617263
Prot1390	9111.180577721623	8391.107832787346	8487.53225415574	1.0915682585213113	8175.154373923093	7894.5842995660505	8274.508279018275	1.0915682585213113
Prot1391	9760.295145770015	9336.869396593624	10393.575408666484	1.2398464535031273	9819.22634864797	9631.842936725861	10779.299921881773	1.2398464535031273
Prot1392	20879.740504696263	19737.806087868248	21001.9556324904	2.2868742967486035	20507.815544044424	20251.360981247955	19421.869737553552	2.2868742967486035
Prot1393	11064.812892537217	10223.920358883128	10585.197848399084	1.404288145095074	11162.786757826896	10250.031125915739	11447.184533450436	1.404288145095074
Prot1394	8874.344539384354	8370.679981143072	9180.677058168172	1.1016474298770693	8149.189630252009	8536.231374176254	7511.692629512266	1.1016474298770693
Prot1395	10164.437878032682	10438.085108447412	11611.483688109824	1.121060372636674	9929.055108170418	10035.712080246461	10550.57472568494	1.121060372636674
Prot1396	7752.651989681592	8127.839161250128	8417.218841929578	0.9476221656769205	7682.051173863498	7911.76521996116	8110.578999447723	0.9476221656769205
Prot1397	11799.269299555883	10738.03102129505	11860.763176674242	1.4754835824945998	12493.93967788777	11891.165254557376	12229.431557899505	1.4754835824945998
Prot1398	8280.861615485132	9319.333065603318	8460.354773377841	1.012371440294921	8369.9386770325	9547.031966909448	8464.275332642968	1.012371440294921
Prot1399	64643.578562220064	66175.12437033025	67401.01535926333	6.801627507133813	64159.287731894256	65352.70733778998	66072.33289421655	6.801627507133813
Prot1400	9854.587365643609	11396.538103732146	10900.329550953642	1.087053182106102	10929.48490079813	10589.26445610083	11279.922753374321	1.087053182106102
Prot1401	33649.51084417399	33397.680803703064	34154.33973886898	3.782857131407346	33023.53597190053	35250.48615960245	33979.118555081164	3.782857131407346
Prot1402	7952.127118681218	7137.305869561414	7716.276990083762	1.0229857351781004	6478.789334796454	6997.661545328891	7446.308770515092	1.0229857351781004
Prot1403	7986.641789678297	7562.438607099907	7922.283672667543	0.9973399271474721	7375.078125776255	7729.98626438409	5900.342917129574	0.9973399271474721
Prot1404	7152.604843258031	6936.273894348445	6302.489645593604	0.9201322151894084	6621.725755199065	8026.193652618512	6553.999935956076	0.9201322151894084
Prot1405	8365.624494228206	7460.1353395736905	7853.819562047716	1.2274590970979131	8509.453327387913	8068.478367205361	8465.874295190282	1.2274590970979131
Prot1406	10021.150291966092	10444.171605962636	10222.558317514826	1.0707547245154905	10424.556215596373	10495.063052317402	10069.734852857822	1.0707547245154905
Prot1407	7892.153608843753	7958.456723053943	6506.3242679315845	0.9856848960938103	8180.526430735385	7586.1844940672245	7286.823550643322	0.9856848960938103
Prot1408	56343.847286213255	61642.91719223866	61292.739276873865	7.388280203686628	56571.91465478509	63839.392425462785	60724.579902350175	7.388280203686628
Prot1409	87868.06583645398	97885.64033216126	87417.00072335849	9.725345928971091	93542.52802704029	92113.81111045435	87841.88472002027	9.725345928971091
Prot1410	8474.492074140639	7604.532968606614	8057.060900175869	1.0745948805428591	8083.669657202272	7434.4656757618495	7819.580602668846	1.0745948805428591
Prot1411	8482.308339008792	8407.245653892955	8502.409597175953	0.8519749876905471	8026.062462213965	8522.66060827646	8192.632842664023	0.8519749876905471
Prot1412	9615.086513986122	10596.732103233531	10144.113154977715	1.2412285507588026	10025.205632326946	10458.530817911625	10077.595614487353	1.2412285507588026
Prot1413	9298.195788440971	9138.602972553954	8810.858343940732	1.1515775057119892	9159.904990447643	7903.548399882147	9546.855719606872	1.1515775057119892
Prot1414	9537.085336844697	8469.451663758158	8319.74082140989	1.1435907834503205	9300.101289276861	7664.999087584005	8444.638895488157	1.1435907834503205
Prot1415	9145.575930824976	9282.607557833988	8836.740355679394	1.0479715878631048	8339.345142683425	9252.582760134146	8498.845901903083	1.0479715878631048
Prot1416	7514.289405567389	5950.384714052399	6841.45275199511	0.7933534469659842	7321.266285784636	7136.651285791095	6792.213770509754	0.7933534469659842
Prot1417	9086.37172767664	10950.68428715262	10540.998173004235	1.0155044385270506	8950.145511992581	9205.341872901638	9371.066612383438	1.0155044385270506
Prot1418	9319.178528556486	9581.413766384861	8657.854070761618	1.064839940040146	8504.000762918105	9304.085495123047	9706.444047194425	1.064839940040146
Prot1419	48476.82854950624	48605.60874349924	49913.8661626544	5.049441936631806	51758.88250375684	46407.546947026436	45308.03582208116	5.049441936631806
Prot1420	80717.67496228966	78934.50075237663	75473.5242208007	7.6067878547227625	84379.22326294056	79691.7893267395	66571.40228362428	7.6067878547227625
Prot1421	7832.758926703255	7206.509625316852	7867.060465225179	1.1210794468637992	8748.058964238857	7897.748132389288	7737.745834599045	1.1210794468637992
Prot1422	16824.043137088323	16997.901812155887	16953.230099041946	2.002610391512018	16347.696163754712	15173.127119867893	16191.870149549652	2.002610391512018
Prot1423	19492.946315311307	19909.516939055702	18898.317174368207	2.200148193875108	19438.16440222862	18740.798993933844	19234.366791003427	2.200148193875108
Prot1424	8433.82943645768	8803.148289461968	7229.398097002461	0.8981920675499292	9250.464576699138	7624.978017869039	7711.480708639789	0.8981920675499292
Prot1425	29250.797271079686	32764.29891876013	29784.154742040897	4.071533857113014	30487.585891892828	29006.477107161307	30283.91719459719	4.071533857113014
Prot1426	10349.786283526326	11407.873979059596	9656.470270897114	1.3133051201585713	10040.627222771302	9637.33600316769	10321.877782911144	1.3133051201585713
Prot1427	9944.231518164881	9216.31490518344	10045.74488594293	1.2123609309337446	10522.86566826522	9793.07105812519	10034.75054087142	1.2123609309337446
Prot1428	8923.049773819364	7879.1806487834265	8914.42966975297	1.1376680822864464	8284.437192099967	8034.305509354183	8212.272703707704	1.1376680822864464
Prot1429	9828.45420345541	8575.427458101349	9598.48204897109	1.2881813174490757	8958.09734134303	10153.966657269753	9528.607244977919	1.2881813174490757
Prot1430	7884.605382637295	8956.157893533678	7395.864672094243	1.0462978510014906	8370.706833881275	8386.345337595307	7452.853502336648	1.0462978510014906
Prot1431	6878.646682875226	7449.614106859892	6861.508498127448	0.9878000733002362	7214.383320011012	7120.021327335773	7638.033768303079	0.9878000733002362
Prot1432	8223.064975335166	8095.579105138626	8389.010525278447	0.9148128505872344	8408.641674768527	8683.25665155809	8618.51694176174	0.9148128505872344
Prot1433	10518.500582959949	10276.779944199947	9874.75035666516	1.2864294448435025	9114.665437955438	10959.898184357819	10435.730734124742	1.2864294448435025
Prot1434	8154.370151396303	8083.483946647399	9022.194729059667	1.087557416928151	8181.697623018074	7732.512001626033	7782.432185167487	1.087557416928151
Prot1435	5863.44667510702	6551.069757764882	6485.577176718812	0.903043662141478	6617.280975925897	5904.815207204816	6108.191062320654	0.903043662141478
Prot1436	5869.818924092317	6206.344126991188	6267.395729687667	0.6910099518476851	6164.304649233889	5131.010926115279	6180.5647017380115	0.6910099518476851
Prot1437	13044.028124083308	13518.36582542208	12648.642675344237	1.5660643903270532	12024.66203726357	12836.702630129557	13571.172245617456	1.5660643903270532
Prot1438	8741.147980469224	8132.374805859804	8241.081994900473	1.0589345710622144	7450.547852623332	8816.192288511462	8695.685508618424	1.0589345710622144
Prot1439	7199.646388816145	6799.243361956033	6724.654120882327	0.7161366051466058	6977.49333876784	6347.831664898762	6655.655008948984	0.7161366051466058
Prot1440	8612.106746478012	7661.5509182861115	8638.231127303457	0.9600040407095219	7931.046436506137	8420.95732465293	7653.934314617679	0.9600040407095219
Prot1441	31269.28220382164	32996.66683405044	32077.78848424812	3.779976044772191	32938.22495897818	32191.214260269568	33215.694516311414	3.779976044772191
Prot1442	7600.311371747999	8813.831959158673	7664.101870756785	1.0628690718043128	8540.501641827	8498.011800245376	8140.564550865151	1.0628690718043128
Prot1443	4706.927747205358	5176.1198883626475	5634.489004446601	0.7395516644599655	5203.715916347247	5604.659562278472	5380.065285737617	0.7395516644599655
Prot1444	12290.000354782993	11117.308869840745	10557.183296239178	1.1855882609520636	10300.681597673147	12903.888388481193	11540.72653645227	1.1855882609520636
Prot1445	4575.3230577352315	4643.353531094577	4414.854423696166	0.5525214681700079	4136.788153599238	4656.05450261344	4292.542026146095	0.5525214681700079
Prot1446	46141.962539108266	42354.2803056068	44507.92980995263	5.554566153792419	47811.69256552827	38595.209536726135	45214.08913215722	5.554566153792419
Prot1447	9165.110816682452	8651.788423447062	9001.899243550413	0.905648607733649	8386.453311371473	8419.944470979255	7983.623980439223	0.905648607733649
Prot1448	5467.210378682097	5659.2890392161735	5563.386649565044	0.6199237144194889	5491.626291680921	5759.235275360134	5871.801717476851	0.6199237144194889
Prot1449	66810.88367823508	69517.59995785986	68711.11228420952	7.261600780290915	73011.38303595685	67828.80932952477	73691.25148782184	7.261600780290915
Prot1450	12450.306147673167	9888.912195477475	10885.223367292807	1.1130348440656652	11492.760710889112	10896.88213335378	10639.614099895944	1.1130348440656652
Prot1451	6450.350388033853	6903.739344141135	7149.595208287999	0.9006730645180553	7356.272835350624	6439.881332803138	6448.357816490054	0.9006730645180553
Prot1452	60065.296969307085	55018.357466872505	56438.77552583581	5.96044391659307	55208.514763845014	53052.013629203255	56732.87135905951	5.96044391659307
Prot1453	4522.986983210703	4517.210256811668	4789.2605417718905	0.5677007689020055	4545.399036339439	4555.861859704892	4405.180270968323	0.5677007689020055
Prot1454	5449.99964065633	4952.323119377295	4867.711535673355	0.741130260574937	5231.449600082781	5071.388394532141	4880.899908052365	0.741130260574937
Prot1455	6256.0369387257515	6249.35082701991	6224.185156606581	0.7237373589724536	5780.928237320744	6168.681104655674	6353.388829005305	0.7237373589724536
Prot1456	10751.900755951383	10843.416052638413	11381.075586576202	1.2455594273628328	11079.594926245543	10454.203765516573	11247.686609887702	1.2455594273628328
Prot1457	11484.996519774248	10431.495193494295	10091.373917606028	1.2743682537843624	10640.573104557308	10748.08747353555	11725.150516081401	1.2743682537843624
Prot1458	8262.921741942113	8838.307775851457	8903.486047766995	1.2107094055294327	7459.036514354248	8240.494499269396	8171.913570705814	1.2107094055294327
Prot1459	6685.279889315962	6872.37680560239	7174.33540117802	0.9128798791527224	8258.811896228608	7607.4027455114465	6995.7540779262945	0.9128798791527224
Prot1460	10697.8011776028	10637.032637384937	10078.68631846328	1.3448311090420553	9135.37418463834	10485.73882127769	10672.9140813231	1.3448311090420553
Prot1461	10516.036059873059	9775.947088481693	9947.873068507773	1.1566597624624968	9952.740035418436	9465.496994519017	9923.978785625513	1.1566597624624968
Prot1462	9679.531271602833	9844.75113462521	9513.7707115093	1.3537598387671392	9420.969061970176	9386.125224180034	9562.188538297052	1.3537598387671392
Prot1463	8810.72722692621	7542.212033166926	8357.447474405646	1.0441846872297025	8487.625068692436	7573.365890538855	8936.811064559943	1.0441846872297025
Prot1464	9701.506076531072	9892.937420863887	8437.277486997355	0.9729370859328643	9346.229425154883	9520.683341142349	8895.029210909124	0.9729370859328643
Prot1465	4959.286936056932	5212.162003266446	5476.966724357084	0.7390174515530703	5582.0802066875	5444.644266358178	5400.37124559496	0.7390174515530703
Prot1466	8743.998079481105	7974.74133445326	8439.97004399065	1.2781943694429572	9371.397936421872	8070.7850058574695	8968.398505267547	1.2781943694429572
Prot1467	12442.34943839148	12029.860612579767	11124.974837561069	1.1788369532219898	11119.908586507201	11868.576046043145	11366.989558051544	1.1788369532219898
Prot1468	48425.528160696165	50502.72311488843	48430.49245729347	5.125701538851965	51875.96065175158	50242.46704196805	47165.6517667693	5.125701538851965
Prot1469	70321.18954944499	75098.81252439831	80653.85079123852	8.062784443931202	82900.9755415006	67869.01022934998	78584.74101984923	8.062784443931202
Prot1470	6763.6556184311885	6476.492758692339	6264.798644515006	0.8808054896771909	6326.3610248945215	6828.808638282591	6362.99415994628	0.8808054896771909
Prot1471	8239.66091420906	8087.700078002704	7516.666729147548	0.8159442195340113	8110.619778630745	7867.7544043818525	7705.437773192282	0.8159442195340113
Prot1472	10148.380243881267	11117.846540685941	10643.254605214659	1.1793623322664597	11745.132920005231	10309.012022554562	10914.364206644403	1.1793623322664597
Prot1473	7641.404835720274	6796.010416552018	6796.854666233017	0.8230352695045101	7140.349162752004	6602.358010892446	6808.988031143393	0.8230352695045101
Prot1474	6548.403393885202	6765.630735299324	6051.673807710224	0.718403463719931	5936.945629409213	6652.619303848479	6911.422753729489	0.718403463719931
Prot1475	10648.68498490113	11442.57048469228	11902.268621961859	1.2375432537102644	11573.406148302374	11117.422644791248	11014.034350634227	1.2375432537102644
Prot1476	8225.12885404084	8297.636408169019	8069.941085039308	0.9640841664149933	8775.80959307519	8189.081420611002	8608.30966040527	0.9640841664149933
Prot1477	8194.09536085957	8020.842552128623	8041.015227031254	0.8866803919940794	7875.239481553118	7941.460131922805	7147.840599963761	0.8866803919940794
Prot1478	8507.281029262544	9485.982088214725	9267.876569599695	0.9855905908889525	9795.401033168671	8756.102494001918	8762.460725526706	0.9855905908889525
Prot1479	7544.967731834622	7146.661155376679	6959.069993703528	0.7899522570872168	8129.9597339813	7023.241621594498	7804.698920889927	0.7899522570872168
Prot1480	62025.189929347915	68954.66528270848	62075.23905234973	7.605801808555893	64629.80857485985	57274.85755524793	52306.63239627871	7.605801808555893
Prot1481	9262.8765562558	9439.761226875842	9924.970678898066	1.0548322925534248	9371.869999372231	9671.823517340628	8899.238493972895	1.0548322925534248
Prot1482	9202.732184974486	8695.200072072385	9046.791547281982	1.2140313087174341	10395.336342061923	8361.776479004444	9703.847670047966	1.2140313087174341
Prot1483	14552.349432804418	15549.982063892227	13184.713788995887	1.6077130175678407	12571.587227514347	13939.628477805287	14079.509112583153	1.6077130175678407
Prot1484	10217.640915264099	10603.30078394775	9218.564448043919	1.035610014490732	10454.215631908703	9706.84408494669	9351.778743926854	1.035610014490732
Prot1485	8232.861543166711	8441.395365465642	7969.243581908009	1.0159199363392506	8063.231193310282	8177.476022399066	8351.96153005839	1.0159199363392506
Prot1486	8374.538439067146	8508.343188065965	9453.616025786494	1.0151733582421072	8304.132321398456	8382.069645062958	8595.417634085368	1.0151733582421072
Prot1487	3421.8806046018885	3743.507857126036	3470.805954652496	0.512076860396509	4345.550498554061	3951.6466099276818	4083.067926349115	0.512076860396509
Prot1488	4972.052873203275	4477.067577371787	4568.424438042795	0.6009060902006511	4598.5221823985885	4052.6348969427636	4970.545051260075	0.6009060902006511
Prot1489	8182.623894966289	8102.447662950474	8004.47236708391	0.8948399627961926	8418.630960238424	8603.386605729358	9030.072706098694	0.8948399627961926
Prot1490	5943.7967888165795	6644.4347986668845	6083.118962920296	0.7833701812461137	6514.7778162390005	6110.408394380843	6900.068146921452	0.7833701812461137
Prot1491	5228.305508100982	5283.770635969285	4569.329803249871	0.5513697374465658	4719.687865594869	5091.084660859307	5372.539278056516	0.5513697374465658
Prot1492	5383.566180589411	7011.041834940433	6875.321148918457	0.8313651579675536	6899.743138544313	6349.262224494365	6413.090496774411	0.8313651579675536
Prot1493	9460.6026385595	10648.308025585655	10664.434642747608	1.1931471016008293	10450.192661194782	9680.99326570441	9333.967136500436	1.1931471016008293
Prot1494	4301.268113177208	3878.933710355536	4413.045255624749	0.4984872774233484	4444.4626507248895	4499.129186846755	4110.7946049694765	0.4984872774233484
Prot1495	6267.056123140937	5815.66965550584	6204.14537107946	0.7886683966227384	6567.818553846766	6131.133332268026	6116.337252824351	0.7886683966227384
Prot1496	10746.829373795403	9153.529797125528	9935.97408414881	1.1748732924082408	10254.025151427046	10320.996328614725	11047.213966483447	1.1748732924082408
Prot1497	8224.8645883492	8388.977758092544	8070.977916824595	1.0640017444379664	9220.771091679077	9982.357595439564	8993.670258815757	1.0640017444379664
Prot1498	52843.75700681696	64604.065362287	57233.30980727361	6.8653125138105375	60422.0844222251	51153.409317271195	51544.39311872373	6.8653125138105375
Prot1499	34547.821973963575	38451.34553418763	35128.59996903824	3.8342100226739295	35804.659186497156	40135.25603371435	36081.556855078736	3.8342100226739295
Prot1500	7991.811166654596	8264.68522173486	8152.374720083307	0.8577310793927871	8167.81681142804	7364.372528051063	7114.541516283847	0.8577310793927871
Prot1501	9327.736182971104	8531.539258124203	8307.898243022773	0.9768722384838422	9270.656499332947	9042.509257512338	9458.467057168777	0.9768722384838422
Prot1502	6320.451286317949	6288.857550518422	6683.87218955336	0.6983884949073431	6204.14671990568	6009.06226873067	5836.865356240064	0.6983884949073431
Prot1503	9577.210843032506	11846.011983491064	11358.442470180576	1.1554995994464985	11160.80446989134	10756.582413719705	11263.321411374996	1.1554995994464985
Prot1504	9419.177412173347	9022.301706611206	8710.48462955191	1.042781993173472	9699.959940733246	9043.511899975972	8855.448458935036	1.042781993173472
Prot1505	7967.696375449274	8513.257869614185	7721.578229263645	0.8564378077261243	8531.83121389871	7151.754803618154	7429.044413495237	0.8564378077261243
Prot1506	4708.436251637209	5212.836947335888	5019.783448709483	0.5480052065867143	4525.687528932515	4847.09331225845	5198.371185956764	0.5480052065867143
Prot1507	25156.633926576236	21659.90892488349	26753.481509430792	2.7720425740629215	25362.936073281384	20496.51218440531	24866.614287946253	2.7720425740629215
Prot1508	10891.777186877418	10554.267149787576	11872.23466796691	1.153281860427847	10995.727136874528	11258.987304206044	10148.55546477908	1.153281860427847
Prot1509	8705.826009619102	9289.747379773597	8225.720411116004	0.9299182553239419	8070.420500583465	8516.3557730736	8752.131382760113	0.9299182553239419
Prot1510	8997.677405733251	9410.51012457953	9917.887740588087	1.1123911739052927	9282.089142649183	8773.627294920201	9956.294386343696	1.1123911739052927
Prot1511	12269.161586876544	12468.171788139538	12561.375110776016	1.2663164899319845	13554.252857949608	11643.104447781905	11910.193343961064	1.2663164899319845
Prot1512	31486.736083922733	26175.506737828095	30009.948863927966	4.22792481798624	29730.217896018996	31325.541182957542	28016.159310980824	4.22792481798624
Prot1513	72315.2214762682	80089.85696391806	78575.42269304539	9.424076194982867	72951.52314689528	68600.638239252	78685.65443485684	9.424076194982867
Prot1514	6600.526198607125	6511.808287125833	5942.003457075761	0.727100058047061	6674.824169886085	6106.015556979957	6152.543807142133	0.727100058047061
Prot1515	8327.242757526432	9342.238268616156	9548.177937592785	1.2496355186584736	8436.535658279325	9391.293397736483	9714.544948948029	1.2496355186584736
Prot1516	7244.949415823403	6655.292135474878	6612.443116329366	0.7333266249532129	6881.710509158705	6984.221576170746	6462.35431693668	0.7333266249532129
Prot1517	11015.11581686222	9759.46873945351	10315.859958964633	1.1122356587869522	10050.72806629335	9642.324285636005	10671.127927507156	1.1122356587869522
Prot1518	6320.7813578203195	7052.594000562114	6601.091128743608	0.7613856370422061	6440.994198116617	6073.552649611645	6804.09039178395	0.7613856370422061
Prot1519	7022.202209918981	6993.1921721089875	6842.859417648065	0.8476650681367002	7318.811910724604	7339.880239948904	6224.639038080016	0.8476650681367002
Prot1520	5005.652586679266	5131.513059939004	4472.762744093993	0.6697325412193627	4957.006414384124	4929.053244037675	4797.688113834445	0.6697325412193627
Prot1521	7303.261556798187	7346.442641421728	7750.557768461847	0.8127624641672854	6807.650709292106	7226.499926259013	7439.898832420708	0.8127624641672854
Prot1522	7376.2386444844615	6701.9264933604145	6801.367729565832	0.7221422928924253	6866.262539884344	7286.7168684753	7116.593642663081	0.7221422928924253
Prot1523	7160.935016489304	7532.14659056253	7845.683095855499	0.8412935115683241	6710.057994926035	6960.138649389929	6560.510212415975	0.8412935115683241
Prot1524	10432.812532770004	10507.277544079298	10843.30234046834	1.388909084970478	10936.169898834783	10582.504652306752	13519.630828226747	1.388909084970478
Prot1525	10190.577883507003	10224.299291132518	11192.191349824981	1.0854851013958036	10526.874152249968	10069.689682305514	10197.724182970023	1.0854851013958036
Prot1526	9718.215820011133	10112.01707376894	10703.167400439233	1.1550730801258577	11057.714814389274	10699.582398382081	10525.27627748237	1.1550730801258577
Prot1527	9139.464714574557	8785.378921092204	9719.992067869905	1.0618486267980163	9281.538416732217	9565.873858174049	8876.70170002054	1.0618486267980163
Prot1528	7309.17399320669	7530.375477396457	8603.138058396356	0.8735647183811244	8125.440546604868	7986.434718072142	8047.129197027854	0.8735647183811244
Prot1529	7004.722886997757	7487.652422137659	7325.547101402363	0.7906471300771186	7217.43386484732	7615.41428017962	7912.766495031266	0.7906471300771186
Prot1530	7588.635672467015	7120.941511455689	6866.687296601642	0.8327100288029058	7370.911122415671	7148.09836065406	7255.192660561469	0.8327100288029058
Prot1531	5489.839301374077	6237.366672420819	5544.3370864423505	0.8979297449607954	6569.822814360715	6637.08987428312	6755.6450990156245	0.8979297449607954
Prot1532	5362.246576825138	5235.211888110318	4874.474016013867	0.533515709117696	5017.307667983985	4690.263978258099	4698.670031002221	0.533515709117696
Prot1533	12008.89992806297	10894.350773758033	12107.896727162808	1.2327236198921514	13710.160197314211	11770.206346864894	12337.179883893872	1.2327236198921514
Prot1534	33349.283230542314	34523.68403277567	33978.25707908664	3.6054683147069118	30960.592477032824	33404.102932356545	28869.736438082415	3.6054683147069118
Prot1535	24550.932354205364	25153.509236783953	21974.02155507136	2.853201623169246	22461.1344500257	26948.82243359736	24477.04396254606	2.853201623169246
Prot1536	11039.089855117807	10649.882820851013	10677.187454094215	1.149932474506103	10231.165561581389	10377.023753786478	10135.605244181885	1.149932474506103
Prot1537	13694.382192074288	12713.848155424354	12292.37729525463	1.356665271394787	11888.21698848121	12698.508001148493	13309.625469210769	1.356665271394787
Prot1538	7821.0811348030475	8605.85307910034	8443.765739936773	0.9853814067158081	8367.29284377719	8058.0821116909765	8118.829242903228	0.9853814067158081
Prot1539	7789.914218351612	7667.988230213737	8249.651987659649	0.819512374073605	8459.929007493249	8196.722682748774	8327.002630059313	0.819512374073605
Prot1540	7753.859300324452	7285.004293304605	7097.383589222078	0.8189343001620042	7556.689626077703	8210.969190002053	8017.61918411636	0.8189343001620042
Prot1541	9189.78984483311	7901.271919332153	8403.11462028888	1.0276261117952477	8961.830467328571	9138.409863395033	8481.51782048394	1.0276261117952477
Prot1542	7615.308471428881	8238.807798928094	6994.5044009693975	0.8920201749327356	7967.154282134464	7435.528684164741	7927.40605917425	0.8920201749327356
Prot1543	7049.05450017184	7204.671909029826	6542.041463838414	0.8891541804305234	6682.765338472478	6473.570675394339	6708.09598863027	0.8891541804305234
Prot1544	8371.260253300097	8527.664025220143	9164.971519794033	1.0567321364538718	7920.720593137215	7782.5163844733015	8330.7117579765	1.0567321364538718
Prot1545	5338.642794377424	5527.334035537062	5801.321641671832	0.6738118932588038	6061.808674045676	5834.182337797867	5340.7894578042315	0.6738118932588038
Prot1546	12677.237441806728	12243.6002411192	12400.363227025518	1.327768144548593	12144.43457077112	12419.896377070492	12743.271836954309	1.327768144548593
Prot1547	8669.439692658134	8937.71596790416	9110.83590773336	1.0295716500916585	8340.10645320568	8424.726005570103	8453.866303180446	1.0295716500916585
Prot1548	7447.72526733683	8374.988014164855	7844.893325938436	0.9465155056822043	8911.29088368803	8202.518338722371	7671.702518725999	0.9465155056822043
Prot1549	7109.094977636691	7119.741572159695	6313.15794999288	0.8787673779953858	6670.794146813837	6541.382241038746	7007.785108760403	0.8787673779953858
Prot1550	9002.162242507937	10307.722956332691	9118.83019340597	1.1730106505541247	9556.56871738619	8905.050427575185	10742.216594403464	1.1730106505541247
Prot1551	11877.612320334596	11160.167350131353	10416.751879374562	1.4373268461825712	10939.418085493104	11201.399599321921	10100.23057614427	1.4373268461825712
Prot1552	6114.662495348024	6937.2972478110105	6346.4276864309195	0.8290491357730234	6173.079675224752	6476.950561099693	6288.257295273301	0.8290491357730234
Prot1553	5507.393812062791	4528.2841384490985	5080.61409505946	0.6592219318089694	5473.842473501065	5664.988383548625	4790.699601546062	0.6592219318089694
Prot1554	8606.016182593468	8786.992594364614	8264.59093498375	1.0302044166560749	9428.685542749454	9590.70481835971	8990.863226197083	1.0302044166560749
Prot1555	5766.931627723623	5720.696746289204	5867.836166697272	0.6050797941777641	5532.88297451398	5774.549486576413	5465.634280489206	0.6050797941777641
Prot1556	5037.573089037572	5064.978334324296	5893.546007716766	0.6260230247633316	5170.126828435088	5040.028936055121	5757.637987685934	0.6260230247633316
Prot1557	9788.472569692081	10791.355209081827	10906.678392035623	1.131461697087675	11065.788861078385	11793.564408662063	11718.307012599587	1.131461697087675
Prot1558	8092.962471938582	9226.42349423092	8083.324898567189	0.9528164844245006	8408.242209789925	8098.320813832168	8917.090676402526	0.9528164844245006
Prot1559	59967.16934389974	66160.88666967337	73471.2675382506	9.289854319670912	69866.02803833433	55912.59939865199	65158.75665290246	9.289854319670912
Prot1560	11169.91970350181	11160.922194033745	12285.238528885626	1.2082373869221195	11900.533512996086	11760.282773268253	12221.013799989047	1.2082373869221195
Prot1561	12914.663428755517	12440.126234377225	11539.891599633109	1.2000876633714515	11669.810360344396	12647.067855792735	12004.480473912	1.2000876633714515
Prot1562	31907.179747954287	33020.15992394404	31799.53224297382	3.6609776101332123	31890.917187477495	32425.125149848234	31668.08831048316	3.6609776101332123
Prot1563	39387.368429232265	39404.973375829744	36314.85968307309	4.325788352283103	38139.040642917746	39416.5407721041	39181.277223704485	4.325788352283103
Prot1564	7593.123416026374	7895.158970501898	7348.906637606417	0.845154132223933	7081.774195116607	7450.42497532242	6800.7278068817595	0.845154132223933
Prot1565	5694.391436285348	5872.6405510950135	5810.155620763127	0.6170618495814448	5803.108039523682	5945.214679846749	6457.482068976784	0.6170618495814448
Prot1566	9274.11292317433	8704.213979476557	9139.243544910569	1.138343010411301	8664.42680209547	8394.942482285409	7846.2032348471585	1.138343010411301
Prot1567	7506.641014560898	6586.359718379827	6814.83481555117	0.8219599266161361	7413.156919539684	7026.065161459903	7326.9215513845365	0.8219599266161361
Prot1568	87868.33939568963	78846.95772969924	87226.79312663584	9.833010977391073	88914.21779738806	83621.13429876417	88490.71766091808	9.833010977391073
Prot1569	9883.516049558422	9120.488770200202	8835.607314169505	0.9839261334355357	9499.427510709482	9796.212212895924	9155.523392237852	0.9839261334355357
Prot1570	9936.81191739806	9100.647294906295	8958.408987264758	1.1459141884204842	9323.926066754108	9616.255710558924	9082.053881466509	1.1459141884204842
Prot1571	6394.4375825846155	7112.604715746661	7094.173799820131	1.012776987775406	7100.130005899934	7350.971452834571	7114.7877752434115	1.012776987775406
Prot1572	36612.55909548797	33142.94967669879	35548.31704260427	4.272928326134794	30642.10268816352	31764.870176891454	36965.60946365027	4.272928326134794
Prot1573	9120.040031838122	8024.666453181114	9131.266395302036	1.0892821540490716	8664.913633544653	8956.369387986993	9396.750002336206	1.0892821540490716
Prot1574	83528.53533241773	98987.14493780938	99733.3139264117	9.722268898134224	94612.36208077706	100746.18217036357	96350.40467409341	9.722268898134224
Prot1575	9639.105344504142	9533.496087049503	9811.797064130533	0.9802182987283451	8795.893261407153	9671.886229044894	9867.334790844237	0.9802182987283451
Prot1576	8492.343830440674	9560.449194150973	9171.674898790206	1.010171484801948	9536.947077611349	9126.554004620857	9013.867285825008	1.010171484801948
Prot1577	76155.92874329157	81763.43106714389	80428.75131105323	8.752368776784838	83088.8774313648	77996.94076977005	88451.8415208479	8.752368776784838
Prot1578	61080.076126408916	67969.98446714011	64591.721737487605	7.970215591664066	60004.06373793959	65398.62356686795	62342.120761201986	7.970215591664066
Prot1579	65972.95359237467	67162.56978975468	64533.19213322217	6.663418318991472	64455.47465313196	63434.07320222889	67020.02718784777	6.663418318991472
Prot1580	11092.040216492704	12910.847112152951	12135.089623931912	1.5679659042388456	12419.822768477987	12702.26015676822	14124.009553042106	1.5679659042388456
Prot1581	10051.115625233977	9415.541636103047	9998.406766474434	1.105509951466523	8870.466714808981	9806.890639920823	10115.146538397965	1.105509951466523
Prot1582	4583.495902869373	4612.6310919856405	4590.406287977166	0.5861989832402619	3938.379611741114	4385.539099553507	4234.435835801519	0.5861989832402619
Prot1583	11225.989424986647	10498.700844258483	10254.581858331483	1.2350693184571697	11984.035585759699	10902.416833673262	10983.628168261703	1.2350693184571697
Prot1584	8229.849768852024	8674.690965854203	9302.012870775172	0.9344711888304584	8677.313549427092	8774.768592639635	8204.216973095556	0.9344711888304584
Prot1585	9306.351608554096	8871.879335611371	7932.425214200271	1.120612615628139	8990.335858628678	8707.273891010736	9124.267216273582	1.120612615628139
Prot1586	15201.385116077106	14882.154758689763	15057.055638439666	1.5551479172356397	14775.4363106467	16047.655538662504	15510.900173587273	1.5551479172356397
Prot1587	10733.807917083981	10064.751825233272	10177.90527683966	1.1313771146887022	11238.066437483585	10689.177939803636	9713.21153505866	1.1313771146887022
Prot1588	8272.378831396087	7550.241666346852	8018.970024552067	0.958891843518917	8442.140063228113	8421.626057686986	8016.768494504692	0.958891843518917
Prot1589	9697.374428877833	10204.659492672989	11228.994474221698	1.1725501781905374	11096.627047228127	9589.782847066344	10124.573423426922	1.1725501781905374
Prot1590	11333.708608906496	10218.021830279858	10912.923056356994	1.163276714646311	10227.632361811013	10919.159881422958	10241.417153370745	1.163276714646311
Prot1591	5088.526191641919	4915.789590254389	5175.721313096929	0.6529545468767537	4899.652625424269	4795.544452952267	4827.393499150059	0.6529545468767537
Prot1592	67704.61976277061	62723.273712439775	61747.12075710309	7.3922918446413215	54970.225673941175	64628.86051421108	55785.957664740396	7.3922918446413215
Prot1593	9516.273655881465	8714.6835550534	9729.61835588185	1.0482225334626512	10115.011216276942	9000.064546227419	9236.625564573787	1.0482225334626512
Prot1594	9303.141187056124	9530.390300921492	9199.027214335125	1.0458502291816465	9963.481878298195	9870.046436047931	10277.306065817984	1.0458502291816465
Prot1595	8835.084804202055	8523.821600656658	7979.58486029298	0.917354388427117	8764.850471098054	8752.945946676115	8001.785616900538	0.917354388427117
Prot1596	9308.991913617929	9601.88653975139	9993.307062293308	1.0014419319307768	8908.670763776328	8882.853576128076	9664.747268121757	1.0014419319307768
Prot1597	8690.508908985932	8841.653514144122	8516.321378462264	1.0333526377929814	8234.08304638648	8921.761646613435	8334.534494078644	1.0333526377929814
Prot1598	9646.143538215962	9419.768912024569	9392.96927869395	1.0912454692842557	8280.901344721073	9419.884521573813	9254.605554138443	1.0912454692842557
Prot1599	9629.10306162988	9909.039988655642	9733.898065782794	1.2284950603335598	9531.423351664538	9482.834289523382	9305.948857685364	1.2284950603335598
Prot1600	11729.728906737317	10155.532911762355	10708.767198415277	1.0623360291306672	9130.260526661577	10172.4584282089	9644.602169053993	1.0623360291306672
Prot1601	7688.015663399176	8998.071200365908	7942.74840101215	1.004313845329048	8617.345608871716	8387.285155775713	8544.846306250256	1.004313845329048
Prot1602	60321.78833008885	68237.85695030158	64140.62546565873	7.0303973000986	68958.35252769513	62230.08836267976	58270.908456670826	7.0303973000986
Prot1603	8305.845813331009	7899.966067793613	8970.741788528601	0.9764531402328189	7881.018978733416	7683.165706894367	8169.455471298144	0.9764531402328189
Prot1604	4780.270147222572	5635.054836512913	6313.835922291633	0.7564335744648925	5246.455998817447	5292.363314471386	5978.801114810166	0.7564335744648925
Prot1605	9317.088035296254	9412.26530554033	9425.410541709016	1.1586174129757338	9922.648888315081	9100.245488191398	10132.683704307208	1.1586174129757338
Prot1606	10672.509462050233	10265.07826975353	9469.856157031494	1.028407802349878	9523.632452428072	9779.443992013716	10811.339638421869	1.028407802349878
Prot1607	8538.942681464798	8047.389451340353	6645.230710612263	0.919090864791074	8681.002704966028	8857.333736339626	8215.333262099446	0.919090864791074
Prot1608	8699.724373988012	9321.618577272699	9481.712488255533	1.0044272815961195	9286.853552526445	9418.148581289108	8330.633657622115	1.0044272815961195
Prot1609	7609.158908878483	7213.289486126445	7922.031163066996	0.8628047248691704	6965.360629224599	7777.4051912013965	7679.922816534963	0.8628047248691704
Prot1610	34193.964081629514	32802.74488973609	30466.95505349002	4.294558777294181	32847.826372126365	30431.166114547403	31510.16930198028	4.294558777294181
Prot1611	7612.960490081666	8330.379009600376	7633.115953849231	0.8357173912030273	8260.799485026684	7688.33237825271	7747.93914732076	0.8357173912030273
Prot1612	9243.684838417375	11290.782964161806	10063.858201779789	1.4231917266061456	10794.013200309102	10476.84319937334	9810.998314085844	1.4231917266061456
Prot1613	71778.4047224879	62724.34282250643	57419.45557198246	6.730823703736197	68633.03444240712	60588.11210481081	65860.21029602736	6.730823703736197
Prot1614	11132.475333449544	9673.736336362059	12709.382720335961	1.3068881043819285	10851.33650857824	11407.76086012879	10902.263820194226	1.3068881043819285
Prot1615	60130.13742151035	62919.111802645224	62627.05005078527	7.0448405018580855	61315.319338311245	58815.72498277314	61818.645308691106	7.0448405018580855
Prot1616	7831.443460108393	7629.942047523963	7626.238097600671	0.8840052870793574	7585.808164136817	7880.583208886515	8183.968439933135	0.8840052870793574
Prot1617	1376.6747397611769	1358.141280529406	1404.2851341050732	0.16795861963718683	1317.0922554531871	1349.9690044737574	1417.9451534287496	0.16795861963718683
Prot1618	5775.558222532979	5393.724381801181	5678.274934764655	0.7726189298943846	5521.724354969329	6101.693919724368	5815.505421302684	0.7726189298943846
Prot1619	7493.413984014948	7740.07494307057	7612.1346536390765	0.795721705201537	7530.925951162686	7288.26305239003	7338.504899508745	0.795721705201537
Prot1620	8452.0786527584	8895.452088265758	7618.322597015689	1.1325760511346115	8382.806790552433	8951.192770246254	8086.178611024785	1.1325760511346115
Prot1621	12108.95695063342	11146.512684800135	11881.2227308507	1.3347992853511899	10722.776444909488	11231.755608647998	11985.026873819115	1.3347992853511899
Prot1622	8168.461693707964	9187.534196214194	8690.987079198792	1.0475705478598296	7870.087497799308	9041.427335728598	9030.927735188929	1.0475705478598296
Prot1623	6809.070518064958	7540.178502233985	8851.654846880321	1.0299737181998554	7817.73806825677	7477.197762752021	8089.3687410547	1.0299737181998554
Prot1624	7976.377168789166	10283.121824294733	9534.268878575394	1.1563109544145458	7904.92914863986	9584.527540861767	9935.488901848857	1.1563109544145458
Prot1625	44445.750536135616	46109.20883664342	46290.96243411932	4.86759943536888	41540.93324264068	45737.36848548576	42663.56709144895	4.86759943536888
Prot1626	5721.002043774733	6582.886706246746	5974.42226251842	0.6275699771438952	5405.359454821898	5603.26059495197	5302.469299986986	0.6275699771438952
Prot1627	51847.64101706515	54245.13449099929	54080.05647176217	6.12899551990486	54692.5588866772	49093.40311513171	49659.48869590058	6.12899551990486
Prot1628	7707.282631126931	6823.002073078939	8072.55697619608	1.022434785189514	7786.433972192423	7693.885804967091	7300.510372161475	1.022434785189514
Prot1629	31439.986849830784	31634.117315342377	31291.932590645607	4.052863225558075	29563.89005373863	25147.748062338454	31136.165936729612	4.052863225558075
Prot1630	9974.377323391209	10722.461615671647	9458.958716305775	1.0523082902456204	10113.659447009064	10635.134584007159	10495.192064219447	1.0523082902456204
Prot1631	9395.208736787037	9814.344442955371	10400.214750833382	1.2339036598561282	10290.57117367201	10201.099836941023	9627.252909409468	1.2339036598561282
Prot1632	6637.6989168642995	7772.342477220993	6286.311325949713	0.9387501334287659	5794.342603219964	6518.802547111557	6759.838595908954	0.9387501334287659
Prot1633	8685.34947239438	8576.771178369843	9723.04044088902	1.0369574707440732	8632.08064608059	9900.233995909986	8728.589386676922	1.0369574707440732
Prot1634	8189.693054116729	8173.447606497304	8245.395685783029	1.1293154612847913	8401.235079282264	8442.173796297482	8953.31561200677	1.1293154612847913
Prot1635	6401.462192581075	7127.743619991501	7788.788324192234	0.8880133406485139	6464.774034331837	7252.045766676894	7392.635689398114	0.8880133406485139
Prot1636	9855.890892235482	10234.99373133281	10740.282965263039	1.2227809419269964	10544.065568778155	10091.317700630854	10816.432249662568	1.2227809419269964
Prot1637	10809.340732207704	9927.8200440588	11788.888305675719	1.2750658888523942	10859.447879713958	10959.359695915808	11969.277960290081	1.2750658888523942
Prot1638	6608.043891313557	7574.854154730642	6852.66258445214	0.7766896940450476	7316.116929402126	6708.834517044429	6682.689861476885	0.7766896940450476
Prot1639	10859.104528395403	9576.54799886878	9389.619254712257	1.0835379356708241	11174.592463763292	10283.208161488627	10444.103057352715	1.0835379356708241
Prot1640	11277.804527159093	12373.441600787984	12254.22304041398	1.288071980782148	12652.632730875614	12186.394785318684	11464.22483705948	1.288071980782148
Prot1641	7675.9573902102375	6976.438068197121	7387.171051415759	0.8775191328962787	7656.192898681901	6725.085964219764	7610.9061596833135	0.8775191328962787
Prot1642	7923.030912683323	8895.711896430765	9271.66049265406	1.1649279049509016	8666.83019283267	9881.547776121579	8772.535138904983	1.1649279049509016
Prot1643	40537.782236879626	48849.45657570528	47320.770074865206	6.2727345031138455	47196.667543557574	49077.48245172047	45210.81845939356	6.2727345031138455
Prot1644	10184.326430275178	7813.749212988802	9065.624602310882	1.1420596779177865	9798.352803070235	8934.695399569275	9018.22917880417	1.1420596779177865
Prot1645	12634.576808319163	11636.423007676472	11194.980537352738	1.5382174912191644	12087.651446448943	12751.883286927081	10370.266128127583	1.5382174912191644
Prot1646	6760.36674012994	6740.9407184161655	6718.23539995186	0.7579413920742637	6674.91720681436	6511.335731728909	7265.608287622947	0.7579413920742637
Prot1647	12351.769529801317	11972.477663188034	11469.95224028372	1.2178657808943067	12214.22298940667	11243.530747466928	11149.326562847933	1.2178657808943067
Prot1648	5721.896610862372	5607.646288083449	4969.1514956506435	0.7022680368200065	4719.70946469338	5403.708690060524	5161.52330709852	0.7022680368200065
Prot1649	7726.802321458406	6946.109081623324	6037.906653741171	0.9478051228156787	7572.897594433282	6946.974877500818	7339.388342703706	0.9478051228156787
Prot1650	9208.225465796753	9177.19532639695	9194.583775737265	0.9987491740313525	8207.660719991713	9034.898136856695	9350.691246516573	0.9987491740313525
Prot1651	8110.5845356639675	8747.34258092496	7444.100233193361	0.8292737440839861	7319.755838038692	8017.2465189064005	7649.854480958626	0.8292737440839861
Prot1652	9608.568833004374	9164.286690276083	9062.210938258762	1.0809043779630203	9838.294489423586	8656.373272990733	8245.08910909586	1.0809043779630203
Prot1653	7747.4807233346255	8556.345760531178	8222.710097112413	1.050458749704289	8506.281628230083	9079.16238585313	8034.808233601201	1.050458749704289
Prot1654	9701.560833100828	11011.040750319075	9620.81119796562	1.0922691424201167	10073.157974037584	10263.012671252869	10848.325588939611	1.0922691424201167
Prot1655	34015.73934483307	36674.67702859902	37083.01608427543	4.730864562871555	35508.32203243418	37769.57592776375	38341.720418941346	4.730864562871555
Prot1656	58735.533262066	64371.76422856226	60877.68218599919	7.633746453092713	67090.6002606412	65603.5362877497	62633.56803861804	7.633746453092713
Prot1657	6384.367828952292	6081.838826792683	6424.666155544098	0.7581144440871893	6939.068509640119	5971.447098070278	6123.346006452679	0.7581144440871893
Prot1658	9215.128465941101	9685.26836525191	9267.321106995092	1.084528675013853	10144.767634912821	10210.563233172461	9566.38806940925	1.084528675013853
Prot1659	8010.856302582217	8129.887759506451	8923.005292445305	0.9195363176491497	8199.343456381788	9002.854141460668	7532.180097561743	0.9195363176491497
Prot1660	10429.586409002139	11501.248809539029	11342.576328424137	1.1197219479007177	11208.08455446122	11707.171089792957	11316.337806250614	1.1197219479007177
Prot1661	9932.812953742827	9637.693420937214	10980.734111757873	1.063443273611781	10769.028888262868	9600.898596625331	10559.856719341276	1.063443273611781
Prot1662	8671.194145936402	8468.761658816646	9537.861993727187	0.9571116669377746	8050.830671559256	8159.152481058747	8901.65245274711	0.9571116669377746
Prot1663	10246.828362340877	9443.552692688201	10652.444216701464	1.1613912334182135	9384.748679896944	10597.979454688659	10107.299277963264	1.1613912334182135
Prot1664	10190.944480757904	9649.929016362767	10764.172645421546	1.0160441383255974	9717.06068081228	9365.07663271593	9478.4957822283	1.0160441383255974
Prot1665	7731.511448724497	8679.45733653852	8270.880784904348	0.841875102428443	8322.0800767109	8318.668774193862	7613.067508319908	0.841875102428443
Prot1666	60585.51393105931	58394.765806084455	60438.38807666099	6.526346291788918	58381.090314770154	62332.15598483717	66569.68784974611	6.526346291788918
Prot1667	104892.81529607286	84984.15739170749	95386.3212289105	9.79397096302372	95899.06536853644	95607.83577966099	90590.2537509469	9.79397096302372
Prot1668	10403.861554810654	9572.079500530537	10634.932141233929	1.0948957195608031	10399.061403167589	9810.998602572095	10096.355380450708	1.0948957195608031
Prot1669	6126.671046795564	6358.651997719102	6128.0294043742115	0.8268561373816234	6823.1475872314495	6916.186499846232	5678.014908566138	0.8268561373816234
Prot1670	6329.436758344214	5952.8617082558185	6953.747198385014	0.9046039399185629	5987.295036069742	6670.978993227185	7364.749738791466	0.9046039399185629
Prot1671	7796.141614441743	7708.034314402566	7209.858109374006	0.9550019479924206	7137.230575821918	7214.015608048423	7661.131434353705	0.9550019479924206
Prot1672	9683.762043254641	9623.149873095232	9973.199496540312	1.1259781938164606	9926.300205378746	9672.133472307367	9498.774258335301	1.1259781938164606
Prot1673	12137.488777563805	12193.720833581106	11598.839919617047	1.4640447218886892	11169.874923702755	11375.336086281482	12200.322993302336	1.4640447218886892
Prot1674	8359.62311433878	9180.154953325617	8593.432559536574	1.0458733962784192	8353.581420959994	8361.238906268012	9353.59313383013	1.0458733962784192
Prot1675	7894.6359577928315	7842.825082603144	8155.2468021678715	1.1348121005058913	9019.110440270308	8123.7871364137845	8492.384827960648	1.1348121005058913
Prot1676	15342.70299995062	14961.379281725483	14702.266537073003	1.4960067967623165	15338.982298318177	14206.600318066203	14189.783799297518	1.4960067967623165
Prot1677	7445.381654666583	7437.035496155238	7811.706965859958	0.9914118717903747	6266.209807977912	7416.310774904463	8019.958512165377	0.9914118717903747
Prot1678	9904.261021973442	9578.420550333372	10505.354353449513	1.0494631225717324	10021.591720842325	10310.991591646996	11156.90516150297	1.0494631225717324
Prot1679	8696.565749796498	9442.977749865775	8370.469439183593	0.9800163542611143	8840.145987259071	8563.486643950824	9033.97779899983	0.9800163542611143
Prot1680	9398.065762495595	8555.160920536928	9130.37058545169	0.97788815048098	8512.591135872899	9312.457935220657	9877.994506304109	0.97788815048098
Prot1681	7236.343511591135	7392.218704483341	7045.368646240817	0.8644651370324608	7309.783361206983	7322.1204532764805	7114.690066319145	0.8644651370324608
Prot1682	81159.28165426133	76162.55016191183	83110.40559048238	9.719891573484917	86232.83209609604	81223.84333707686	84583.3292456895	9.719891573484917
Prot1683	10481.675679126402	9487.744123664037	9753.490955718014	1.0664924955118302	9815.774824268332	9156.03718102268	9014.469762633016	1.0664924955118302
Prot1684	11033.057293799522	9897.748468287271	11212.400235076952	1.235571270207294	10075.438897779462	10463.810014658646	11376.580178514352	1.235571270207294
Prot1685	83589.46732983709	91817.67590799763	90705.7600755972	9.158583246083388	89007.01530834271	90668.60519214289	85143.2966736911	9.158583246083388
Prot1686	8277.342339909972	6918.537830259855	7774.260943261935	1.0706428391730878	7939.641970177884	7786.2778280785	8322.116505684988	1.0706428391730878
Prot1687	8004.127111498236	7754.729399622032	7987.531907568088	1.0693824748965957	8479.572649318729	7846.4410609042125	8732.285191161576	1.0693824748965957
Prot1688	11941.280221215184	11809.474232884811	11977.784259178721	1.3350980141380668	13566.001474875899	12268.60334019014	12343.882150616815	1.3350980141380668
Prot1689	11552.764941443036	10467.445344210917	11282.071380425159	1.179875503488251	10459.52967148628	9584.700739524438	10348.911190802712	1.179875503488251
Prot1690	7089.597931486122	6600.923055237553	6715.12450677194	0.9073211793080909	7213.45444961488	7333.221401653376	7143.223124366183	0.9073211793080909
Prot1691	6781.838536612694	6207.070621736789	5336.342833294387	0.8889205203827171	6034.501205728681	6153.1569982919045	6640.1611471033775	0.8889205203827171
Prot1692	9763.076267604318	9101.013288999406	8882.298937353531	1.1136278817626692	8715.425028313932	9074.480801476173	8722.555481536157	1.1136278817626692
Prot1693	8286.03339079039	9332.707767646598	8883.022768550487	0.9270446747728835	8580.247727071921	7572.600088244711	8919.433216604912	0.9270446747728835
Prot1694	70312.61222573342	67562.44823739435	70030.09022239783	8.052301536607935	68191.81869499394	74030.6673692746	61763.19045268275	8.052301536607935
Prot1695	5010.00689555279	4989.738589260536	5375.014465339193	0.7020796397710447	5324.57914380154	5183.70030443749	5159.23752198307	0.7020796397710447
Prot1696	5530.097111809719	6150.24176931548	5866.177618376098	0.6639568819588102	5184.029734507743	5466.002649426748	5707.251573383905	0.6639568819588102
Prot1697	75934.42790187385	70884.91585418364	68164.54932197716	8.664553109363997	72530.59679877946	71380.24602926716	71824.94933500045	8.664553109363997
Prot1698	8986.015968877487	8836.33826000598	8706.543032314397	0.9425336761594201	9739.793016934489	8439.401724526993	9828.632945606423	0.9425336761594201
Prot1699	8797.150314304969	8375.177630502794	8133.019766695624	1.1651439242444543	8354.293795638408	8376.929060611987	9075.325031349737	1.1651439242444543
Prot1700	9767.147720415815	9534.42204951591	10105.512130678237	1.1193851652298292	9240.22638960487	8716.946383149087	9207.479171937668	1.1193851652298292
Prot1701	9320.587021505262	9293.56660760592	10167.047898042714	1.0140782741953078	8954.67065191018	9483.463771683479	9125.061497427849	1.0140782741953078
Prot1702	7161.665412862564	8088.681565518589	7685.075824997048	0.9379673543653566	7246.189746691678	7370.918005275466	7893.2479272399705	0.9379673543653566
Prot1703	9526.501649116432	10159.431455059806	10389.399693121335	1.22369814481941	9766.79875411099	10220.8773805676	9415.562778449192	1.22369814481941
Prot1704	7710.281334757997	7386.854964711795	6639.902127062096	0.8640977051835527	7165.674377655466	6648.804166029798	7274.078571743234	0.8640977051835527
Prot1705	9421.071660576743	9816.83999635409	9254.635250461615	1.1074619989515118	9580.694161774352	8596.788685001738	9444.521160810335	1.1074619989515118
Prot1706	12489.021517170488	11573.312436645407	11812.57639621925	1.3086878645535887	11202.77175488425	11003.74786756328	12687.20560847582	1.3086878645535887
Prot1707	42157.33541178613	44960.50500273529	42761.996887456175	5.063525872668402	44254.98721659279	47386.297543019944	42425.080787012565	5.063525872668402
Prot1708	7006.398633131585	7864.914911362264	7866.158092031908	1.0274595677622953	7618.595235655106	8216.374766259405	7314.539870337304	1.0274595677622953
Prot1709	5970.634571761158	6093.608934686547	5857.329767911282	0.8618034406151622	5878.242450851528	5922.287686435104	5956.1309360305995	0.8618034406151622
Prot1710	7533.957567409333	7286.588936128732	8340.181755850297	1.0084096903090416	7877.47739984761	7354.4659256375835	8189.774105479823	1.0084096903090416
Prot1711	7367.522901086471	7433.459631703425	6889.542933080025	0.9349364112296714	6447.797431764912	7089.094782936709	6548.7473233369865	0.9349364112296714
Prot1712	92314.70647560296	102202.68659865113	101510.53932739406	9.683009753828989	85888.06020429247	91497.716790472	89985.025192001	9.683009753828989
Prot1713	10179.263831937036	9888.602369139819	9608.906615768226	1.403357188130709	10452.915820659919	9676.590893808127	9983.566279192362	1.403357188130709
Prot1714	11004.218710971823	12472.295821868067	13694.053840412027	1.7083869208892275	12096.289078417647	12530.876099844212	13874.844279104374	1.7083869208892275
Prot1715	10909.682190450694	11533.847444929492	11459.73211212788	1.3354213625682367	12706.65191876159	11254.151058668564	12089.100426022085	1.3354213625682367
Prot1716	11700.690514728309	11053.347659979609	9828.322438231977	1.2995736620201448	12299.448974797739	11343.051451721922	12210.215878677964	1.2995736620201448
Prot1717	7934.150806214298	8330.037824990746	7811.688306474154	0.9553840621178232	7758.9027503254465	7901.137420051257	9188.294139107453	0.9553840621178232
Prot1718	10697.395786312069	10349.900451184381	10449.545227575298	1.0169799383212388	10047.886583932503	9880.003898864812	10109.380273778064	1.0169799383212388
Prot1719	7929.835353008901	7295.592426134759	8158.856062079913	0.7620802365013463	7609.109914078564	7689.8219358844435	7720.87090001497	0.7620802365013463
Prot1720	9593.79763403641	10557.176955993018	9835.635298093375	1.174134286244732	9217.309502654498	10515.212515267029	10574.035688848851	1.174134286244732
Prot1721	11932.218563215505	11561.498128842306	10600.242209356102	1.181208317371861	10840.069754315275	10598.92017037512	10422.46314643587	1.181208317371861
Prot1722	9626.263953546119	9397.806980563008	10393.285876736958	1.0110728623122116	9835.901574516905	10169.605240208744	10716.02151833699	1.0110728623122116
Prot1723	8459.36341792963	9196.866450424071	7583.436967689484	1.2155897677130298	8618.704885049823	8782.43774002982	8465.809858780307	1.2155897677130298
Prot1724	5682.371415336037	5537.542383661845	6242.496227247778	0.7053492056094883	6308.072899192834	5955.737566420279	5549.277927140482	0.7053492056094883
Prot1725	4464.4439714227055	4723.939689987347	4620.7996569881425	0.6288931556821136	5102.3544589227	5190.275023048123	5099.088039679439	0.6288931556821136
Prot1726	8496.955238019586	7875.701845705188	9095.618362370597	1.0122885202002636	8166.91446018329	8540.614233402901	7948.281593353352	1.0122885202002636
Prot1727	8010.063552870588	8025.688362067863	8487.115950483823	0.944248913730882	8162.354613378614	7434.4198340237135	8092.381690078311	0.944248913730882
Prot1728	2040.8866510896191	2027.286757131354	2072.0040170643847	0.25646432181019096	2353.8835055241666	2227.453877263745	2177.1426130303907	0.25646432181019096
Prot1729	30807.19458973754	32516.750129669275	29888.4407662253	4.351195860506135	28449.36310373215	31425.87349711136	30935.77671454558	4.351195860506135
Prot1730	9605.750143277193	8800.993087387349	9457.220726899734	1.0348272149027802	8568.41108681786	9167.747479447773	9141.735131259873	1.0348272149027802
Prot1731	6307.248972688883	6393.538432786908	6185.449938079942	0.9022281078493237	6447.726926230924	6574.236148816637	5943.706119918361	0.9022281078493237
Prot1732	8369.908265494822	8987.193436713835	8499.384997509167	1.048502482419606	8179.733086150556	7589.324415929714	8265.789752680388	1.048502482419606
Prot1733	6312.046716349564	6471.3013571505535	6232.662044975496	0.7410604079938905	6544.535212761814	6298.970616010476	6637.215691056304	0.7410604079938905
Prot1734	5990.688395560163	6498.618438355659	6022.582254811633	0.6354922289710725	5701.765779440728	5132.0306834417615	6322.161462609164	0.6354922289710725
Prot1735	8901.584340383451	9113.482716647246	8539.692048629602	0.9518514002210745	8635.3049835277	10136.827245348755	9722.727265601778	0.9518514002210745
Prot1736	7187.400118500442	7481.91583867036	8307.31094636556	0.8353773655778969	7553.365707479289	7140.850882876777	6821.800438774931	0.8353773655778969
Prot1737	11908.788355887302	11884.871784504381	13176.177860776983	1.3205506010071106	12870.416922106166	12000.12071600089	12019.563635651326	1.3205506010071106
Prot1738	47052.17817811608	44099.99305009735	45430.50748509304	4.670558784117062	48103.782686723134	43812.15803120048	44215.51458961528	4.670558784117062
Prot1739	8287.731316230555	8384.796862921638	9075.04402228891	1.055374173720615	9768.610481447708	9071.421433509542	8119.234416996982	1.055374173720615
Prot1740	7960.55776964849	7654.72195132772	7547.341679908006	1.106571741717388	8550.727505776127	8277.693789476438	8278.928384816672	1.106571741717388
Prot1741	9785.559648458702	9431.842164808559	10048.026496008566	1.0670323069460006	9503.506037376716	10331.526020474164	9900.14110221911	1.0670323069460006
Prot1742	10286.569745739944	9931.280778586963	9660.717194248598	1.3026983360758433	9639.825942570607	11061.430716426346	11166.171624937593	1.3026983360758433
Prot1743	5291.9544697958745	4977.26292132076	5333.321889848591	0.7590966204027059	5159.86008725776	4890.5769453461635	5619.89243120443	0.7590966204027059
Prot1744	5160.889495224863	4480.990284013091	4644.650438713532	0.6257528262410166	4931.797427670457	4587.076782437515	4644.136021518701	0.6257528262410166
Prot1745	7948.345447112181	7862.388420127255	7195.175414165711	0.9399218954175986	8470.131610130504	8449.455371893631	7269.909447875378	0.9399218954175986
Prot1746	7868.197775672577	8748.710431026822	7908.910275532241	0.9931230870549624	8270.929292538322	8226.823459804977	8506.827689699712	0.9931230870549624
Prot1747	8810.28381599741	9335.431932924408	8311.683708284361	0.9997319389916254	8111.350183474696	8751.06004240733	8069.668017305429	0.9997319389916254
Prot1748	11644.698884548707	10349.564674082047	12157.645317251603	1.2411149182019674	11886.059828109972	9803.13017828794	10867.471842444931	1.2411149182019674
Prot1749	9079.617618290473	9649.794154735542	9876.384812960094	1.3936656712355189	9036.15788773474	9866.009103012857	11423.942730673883	1.3936656712355189
Prot1750	10978.213111863472	11103.177469167289	9778.627081597951	1.3044566942632612	11192.740687703495	10666.187393672148	10636.068356154829	1.3044566942632612
Prot1751	6686.03513897124	6363.407922145818	7043.88067304963	0.7064822436643647	6881.4917988100315	6082.914973420675	6917.895583709514	0.7064822436643647
Prot1752	8257.766610343164	8170.645348643515	8339.829297053582	0.8454751207821716	7306.027939405969	7785.491767408544	7574.551356560465	0.8454751207821716
Prot1753	10935.14655065115	10467.935933776733	10397.248701536779	1.0612037752047478	9871.444382615504	10125.507330189115	10759.137912728147	1.0612037752047478
Prot1754	7292.310923119841	6794.2950735329805	7649.173654263053	0.9126715088584972	7899.865263848817	6642.82135296882	7047.065433868507	0.9126715088584972
Prot1755	7985.471262470323	8166.5427315407715	8348.80322979163	0.9419514601174063	7277.691929558707	7945.657825199067	7157.482016525049	0.9419514601174063
Prot1756	8609.935544833123	7174.015555959291	8131.398272744567	1.0743307547983492	8916.13807516299	8007.791108241234	7660.231672054736	1.0743307547983492
Prot1757	11695.930487753953	10108.98160314616	11309.897766067148	1.2317417245771771	10605.25837927401	10912.420967948623	10853.110463751982	1.2317417245771771
Prot1758	7684.775596952327	7827.1708086609915	7428.6905425880595	0.934399008381398	7551.524442817232	6876.884479103141	7532.280565288076	0.934399008381398
Prot1759	7299.50736788261	7208.537103402407	7933.898040439752	0.904401704785105	7691.092492306168	7363.544571970398	7519.37111890389	0.904401704785105
Prot1760	6529.316844270009	6782.2501077531415	6083.206349526925	0.6770429087160097	6522.6575877066425	6232.587629910667	6891.310545134079	0.6770429087160097
Prot1761	11540.404780166995	11376.18679573358	11823.418851353668	1.14881866234734	11456.407039487782	11430.800795427644	11994.31916414298	1.14881866234734
Prot1762	6460.537767060818	6470.008517461262	6669.114542120917	0.8616634746749173	6107.741335784085	6495.691979370245	6202.859516877989	0.8616634746749173
Prot1763	26773.07718664399	28123.68760666277	21346.892378058445	3.1396687133464134	23635.282457976748	27130.280104399837	20826.778901071717	3.1396687133464134
Prot1764	6747.867892497626	8376.497616388478	8244.265252912863	1.1139954187609207	8147.295367853722	7920.920562283714	9344.593886730703	1.1139954187609207
Prot1765	24395.124419605814	26185.978951737783	23616.677951761714	2.5607396310917028	24919.562910816534	24761.81970732007	22407.01063785303	2.5607396310917028
Prot1766	12298.37229815092	12612.036630981485	12363.396251711556	1.3353450091220573	11235.977043057368	11907.818639006526	12497.960146475358	1.3353450091220573
Prot1767	6291.079620911431	6466.483218323877	6931.9331610290865	0.6855518724001632	6340.747344673207	5679.195780768055	5793.642225980546	0.6855518724001632
Prot1768	6993.143736795535	6385.025516361693	6750.196788217103	0.6840611861381447	6459.19445609147	6583.335301512683	7238.537843155085	0.6840611861381447
Prot1769	8616.50572440204	8141.287210567041	8501.642787959285	1.1299095207349443	9026.73115832026	8818.549966937597	9117.658845856064	1.1299095207349443
Prot1770	10903.22152738032	10867.849255226864	10999.21000904717	1.09688277123675	10547.985165497697	10703.675008629343	10400.962251953752	1.09688277123675
Prot1771	55975.29756881455	57127.29273606167	53205.34089908548	7.688777926158514	54236.973756044405	51278.91499034546	52814.15734850597	7.688777926158514
Prot1772	10143.308122553974	9880.323350855055	9878.782710402309	1.1161401125728647	10801.950057293929	9733.04585243543	9612.739105145873	1.1161401125728647
Prot1773	8889.337142249677	7961.874510333369	7154.810798021567	0.8521750754269655	8401.443737928974	8705.73470764799	8846.165973151818	0.8521750754269655
Prot1774	8375.786049590755	8180.020220668061	8115.6628968101195	0.8366082066380919	7148.643517411651	7823.0887989344465	7933.906318885445	0.8366082066380919
Prot1775	6485.121214968982	7655.863166083726	6550.3650901464825	0.9180261066036178	7286.785968767572	7026.970847546749	7078.734406103887	0.9180261066036178
Prot1776	53602.05766934961	50143.69661786184	60118.65560632075	6.59016440500553	55623.32260050408	54664.72054764535	58187.1664713347	6.59016440500553
Prot1777	18530.98432260136	18532.769033944216	17731.570635592576	2.549228861564708	20172.390832449564	21290.886499515087	19140.68805068072	2.549228861564708
Prot1778	24167.509552901138	23841.173643103022	24558.198602422766	2.9874721649342773	24996.327339617732	24188.521500307037	24594.587111528625	2.9874721649342773
Prot1779	8451.753687100885	8897.9857298725	9623.670585636528	1.0021160954142696	9157.458776086904	9264.74016921329	8531.694690404962	1.0021160954142696
Prot1780	8676.155901344318	9224.951237499163	9097.333269501938	1.1741560398606818	10356.963732411235	10255.15911583889	9927.885886239068	1.1741560398606818
Prot1781	6621.283187225114	6413.238242159565	5755.290241781598	0.8248394192521995	5598.587688402916	5555.710637640142	5675.529062704395	0.8248394192521995
Prot1782	8534.321071120608	8660.139984415157	8019.556812133567	0.9899606981489976	9016.999136333037	8445.853439219854	9245.49241932982	0.9899606981489976
Prot1783	9954.394706833045	9878.211084796427	11106.973285783894	1.0482833718932068	9944.73942225881	10096.254129843614	10422.336960445311	1.0482833718932068
Prot1784	7789.517595183987	7191.953095130782	6752.540554634183	0.8019877167971194	6937.134598252633	7139.955755547955	7620.36996291269	0.8019877167971194
Prot1785	10149.682865949422	9652.738326279852	9867.328705250626	1.0331590779012105	9371.42209520695	10415.222783278823	9583.131668511785	1.0331590779012105
Prot1786	8559.865374015186	8344.752831228892	8572.267601497895	0.9929475788642642	8095.467257534272	8018.812436267536	8562.99889338803	0.9929475788642642
Prot1787	11687.344390438413	12522.959109175903	12493.493820103737	1.6085276654922598	9838.833819656253	11295.266971825129	10507.277153346447	1.6085276654922598
Prot1788	79994.97551765836	77094.67560752922	69475.47023906265	9.309338440101541	78888.12496614126	80326.02724297749	80418.92973530565	9.309338440101541
Prot1789	8481.184669266911	7676.922095487453	8590.854508478562	1.0344684007586737	8921.540950250732	8314.841852376618	7715.740269993362	1.0344684007586737
Prot1790	7435.326140470692	8413.558448777942	8572.13340127994	0.9664286782434661	7582.095525437586	8825.79012655736	7960.827532868834	0.9664286782434661
Prot1791	9295.97258984398	8753.553201736107	8222.819505581305	1.2790446202151209	9671.461635171465	8127.334199652274	9437.594298494887	1.2790446202151209
Prot1792	10236.703075518315	9597.1711995623	9027.037142642934	1.1616089364731297	9831.074378770312	11135.926487744866	10607.693080069303	1.1616089364731297
Prot1793	10937.645413608561	10448.666152747399	11189.329548048227	1.1124625284414829	10290.35642880252	10887.186099939805	10782.931877376986	1.1124625284414829
Prot1794	7478.652075835151	8270.394559734877	8245.292187425426	0.9049138558510842	9309.97794111591	9041.39289710042	9294.169495797432	0.9049138558510842
Prot1795	10322.00981719623	10440.277665578686	12073.163153458698	1.498912329564444	11637.692650021581	9401.193959929891	10222.551297653023	1.498912329564444
Prot1796	6434.953394577444	6233.385119448325	6041.039295981325	0.7501820279708622	6234.6501211639315	6094.78686074446	6377.439843984029	0.7501820279708622
Prot1797	8570.34692390286	10161.517936348966	8641.528605345104	1.1197328837469287	8928.270100495782	8675.625384651887	9321.74503937253	1.1197328837469287
Prot1798	8428.668794617037	7983.961191556281	8440.905024029391	1.0046980225630997	9318.446015584637	9384.302289104584	8882.922056619489	1.0046980225630997
Prot1799	10877.768942163824	10732.605864260287	9741.047015974753	1.3837390584213654	9839.436575912421	8952.639297253652	8648.72602102314	1.3837390584213654
Prot1800	9997.933401874907	9404.698986235751	10147.586293603898	1.1369167673628275	10215.181610657659	10622.786829798153	10538.634153500941	1.1369167673628275
Prot1801	34012.23036540918	40710.75886118508	32791.59173641255	4.6468239333745265	35909.05419571087	34536.540016824125	36085.93643619974	4.6468239333745265
Prot1802	10208.046490476807	9229.39732860792	11461.286083714936	1.1408832462571155	9997.982793691994	9961.639198827086	9380.53805771104	1.1408832462571155
Prot1803	8085.444163588905	7684.525028457569	8215.3089148141	0.8974082669537577	7683.979573365974	6661.348399551919	7063.63696706275	0.8974082669537577
Prot1804	10787.136332596527	10495.775004583795	9656.253026901479	1.4571784882081118	10375.84114792159	9095.3009872939	10474.163344451028	1.4571784882081118
Prot1805	5635.365231234885	5642.8136105937065	6043.979338542429	0.8100052400690165	5670.894872592544	5945.255173223063	5738.772747691689	0.8100052400690165
Prot1806	7931.386405450249	7552.750705330334	7234.796689961977	0.9483050339235464	6792.349324007692	9113.989565318905	7841.417595751515	0.9483050339235464
Prot1807	12196.196884468094	12422.25654546681	11367.551528371383	1.3152909787096934	12556.437082768847	12526.140443488464	11981.347578880564	1.3152909787096934
Prot1808	13945.620552177128	13100.885045395122	12894.994708504777	1.6503802348816872	14866.483201970483	14200.993686649457	14923.386015568454	1.6503802348816872
Prot1809	8381.784670669938	8700.546453658179	8032.689658458394	0.9773978955168592	7789.957315160236	8764.693682620693	8668.890739000883	0.9773978955168592
Prot1810	4163.427172183075	4322.329841122675	4759.445757139517	0.5663463148809667	4063.9085844619826	4873.015386367222	4948.503830742444	0.5663463148809667
Prot1811	5055.884479494858	5755.719307674331	5885.053038102455	0.7255431470217288	5555.949441852567	5941.042488103954	6010.265815019635	0.7255431470217288
Prot1812	63280.856230365534	57531.02123159326	61972.69591960981	6.993379112241699	59083.6198647306	55564.1694519716	58417.68272051541	6.993379112241699
Prot1813	11623.152533949418	11438.066927120246	10975.647013540643	1.2305229496545826	11794.028838208369	10524.010500193055	10170.297857770774	1.2305229496545826
Prot1814	10345.47227678679	9033.361788806578	9308.482979085331	0.9972137202093403	8988.392895665509	9275.807055592697	9661.326839707352	0.9972137202093403
Prot1815	7354.707098418621	7040.125915648488	7379.118380183591	1.0186887986887907	6458.682287147731	6560.453507974678	7571.6527444066305	1.0186887986887907
Prot1816	11159.895286534238	12629.758096974138	12236.583778007505	1.349005668829447	11586.730907458761	11982.954475886532	12175.259011355847	1.349005668829447
Prot1817	23294.262995054025	26453.149867632936	23599.485744271522	2.9843796525583075	26330.56726025701	24189.94454742404	21826.153954004058	2.9843796525583075
Prot1818	978.5699299673142	1112.3344482515115	1067.2201346306715	0.13521510313157328	1066.5864245941987	1126.0747618463654	1056.0002838932637	0.13521510313157328
Prot1819	8568.629485698702	9006.312656986493	9377.98785288448	0.9277263518756551	8974.375869264482	9152.7441155646	9265.464502223318	0.9277263518756551
Prot1820	7490.518751172808	7599.4986370042	8046.22211214198	1.0342409028528734	7599.891667133092	7200.842979941758	7230.645074473588	1.0342409028528734
Prot1821	8743.18692561657	7433.077272071789	8697.541921678605	1.1411378947195017	8550.424563155158	6835.656249471684	8457.181224560834	1.1411378947195017
Prot1822	10073.523129029943	10238.697930209872	10289.442759235757	1.1705140122805784	9702.701880648714	10910.168162045728	11379.127215171067	1.1705140122805784
Prot1823	10776.364993777295	10360.128187103013	11329.799848326025	1.2965267397520848	10836.550756262877	11824.17189241862	11573.285716425675	1.2965267397520848
Prot1824	7849.347718685577	8817.062849401544	8838.83439369733	1.051009637776988	8467.281174016349	8984.251488776657	7345.9702263799545	1.051009637776988
Prot1825	11049.179557946181	11933.775171910045	11280.173250821257	1.165515968873338	10288.092008791065	11771.14177103472	11809.674267446097	1.165515968873338
Prot1826	11245.10433224615	9978.627455137443	10768.797458914834	1.082619889086379	10688.643996395273	10035.113160041437	10813.138000593151	1.082619889086379
Prot1827	5532.919609143633	5670.068116026553	5587.404804478923	0.6536198991476663	5593.541487705676	6317.223702423913	6012.361735302168	0.6536198991476663
Prot1828	8018.238736171856	7942.489419197029	8977.292250171005	1.078546341146312	8299.58900067387	8008.295346143631	7758.678645981988	1.078546341146312
Prot1829	8217.450169862488	8688.03873079751	7925.028380973291	0.981136040417348	8558.666457687037	8734.152287003255	8063.733079497061	0.981136040417348
Prot1830	8389.486813242811	8492.935104443113	8692.613839570206	0.9178073639501587	7765.7506231322695	8215.707729565811	7536.007513473719	0.9178073639501587
Prot1831	7883.697514228348	8102.904153985051	8782.286530431125	1.0730869305450526	8872.469796674226	9201.531563080129	9965.544729844401	1.0730869305450526
Prot1832	9046.616752779802	10014.840986852985	10017.008530714933	1.0250195637528963	10358.350032294697	9026.197928259124	9357.82363218837	1.0250195637528963
Prot1833	58188.00234201634	59751.725792710866	61510.61320605896	7.410927146326342	56465.62760893997	56780.16692595936	57293.994609204645	7.410927146326342
Prot1834	7301.060407639334	7564.679213534272	6206.913122840474	0.9526985658076002	7785.6826129122155	6683.8024631545395	7802.4534917765395	0.9526985658076002
Prot1835	9138.131142437476	8687.528129965807	9008.0958986369	1.1463063683914987	9645.733877522649	8462.975129239076	7750.7202510610905	1.1463063683914987
Prot1836	4330.3983622451915	3926.0042455601097	4286.926322703353	0.44987935918843835	4328.042965801634	4245.440483538728	4372.750698230133	0.44987935918843835
Prot1837	78032.82461522381	74094.21109597663	67012.40377232234	9.65895304528616	75251.26386895971	82411.21427207495	66401.62053669975	9.65895304528616
Prot1838	20334.587565224745	20884.62372501871	19074.276346402174	2.332004897653376	16755.18106053795	22223.677842747427	18712.897189000414	2.332004897653376
Prot1839	8686.976019612657	9617.906823372485	8996.531087100673	1.1989712711823983	9996.04390304077	10193.368483984897	9661.89579009958	1.1989712711823983
Prot1840	971.412430311516	1021.8131238147131	1065.1018746898942	0.1328473360377421	1015.7112116243682	986.7281758896694	1102.5503217918424	0.1328473360377421
Prot1841	10575.389238833632	12398.773030318654	11319.056740510538	1.353601289616284	9918.373275313252	11761.810278591582	12438.440197271953	1.353601289616284
Prot1842	82208.83450953304	84982.7309981556	78310.33193822819	9.557300025627123	88798.85289200608	84686.94302492474	85748.37172593492	9.557300025627123
Prot1843	8418.230887459918	8688.540988111283	8883.821227785353	0.9551882755570933	8392.770850639516	8023.975938689065	9423.146699885709	0.9551882755570933
Prot1844	6712.133392921891	6445.13202172258	6659.652637892132	0.7083926474679019	6171.291527685821	5949.826032043029	6372.349073853497	0.7083926474679019
Prot1845	8149.234399688045	7297.162851001263	7690.7035487919575	0.974004439264201	8373.790791904245	8871.120103602572	9126.96166861555	0.974004439264201
Prot1846	48418.668651995766	54144.09817441876	49889.242883705745	5.33259419333432	51027.77043143963	55014.65126965484	49350.05750092914	5.33259419333432
Prot1847	6961.116234841067	6687.654681822678	6614.3846289449075	0.7408685968323673	6237.797016906578	6987.194075612038	5731.931589871305	0.7408685968323673
Prot1848	9871.543403758902	8896.957315438724	8681.965718841657	1.006723754826628	10097.323222497818	9324.08252612097	8898.691351087455	1.006723754826628
Prot1849	9951.6300563113	10166.304816588801	10859.388928114859	1.055087053318216	10161.028571868841	10386.054890351677	10146.1671828685	1.055087053318216
Prot1850	6819.783559386043	6192.669851428453	6111.506743374348	0.7035901719600837	6755.0108909625715	6365.450196466856	6729.522470317817	0.7035901719600837
Prot1851	9925.124705106791	10250.247537915546	10859.568316985897	1.2601081362839988	10692.318312372448	11154.018301844713	9991.448935664803	1.2601081362839988
Prot1852	6028.820377244709	5497.579684764589	6479.393934738776	0.8587927689066619	6420.387106821723	5856.002692952402	6298.500343737144	0.8587927689066619
Prot1853	9476.652913957696	9980.715114486322	9245.214082962542	1.2618546324670825	7630.197208452421	9941.089192267902	9006.940038271268	1.2618546324670825
Prot1854	5052.837447486768	5436.478273404737	5332.616287072782	0.7351710302534191	4747.727402569693	5506.4676929437055	5625.391773936788	0.7351710302534191
Prot1855	12135.912211873987	11532.196764570903	11454.525720920421	1.211597500274864	12144.60263095845	11626.12357877564	11026.101619880408	1.211597500274864
Prot1856	6722.325861441187	6016.45324282703	6609.780981333848	0.8770081141097705	5798.69224630994	6888.183666194062	5645.726927329621	0.8770081141097705
Prot1857	9621.56900422838	9743.624142084942	8862.687366591554	1.00440632865975	9588.19862362141	9667.326741517942	9595.001889899577	1.00440632865975
Prot1858	8709.060618855054	8443.8695144944	8534.201953435422	0.8323579578216904	8418.912575946582	7916.863684728913	7910.63016585688	0.8323579578216904
Prot1859	16133.327334830119	15491.190824544296	14919.327647357984	1.5341480146643551	14609.136092931492	14693.301733261062	15414.126040656882	1.5341480146643551
Prot1860	5568.673020996228	5511.830323684482	5523.693060838897	0.7616982408548032	5533.446432085355	5937.146855345816	5640.74016588471	0.7616982408548032
Prot1861	8657.262437275993	8031.652134219419	9392.286275460589	1.035569487993413	7456.362179956341	8428.987789353945	7375.693848721774	1.035569487993413
Prot1862	3113.7701196530097	2855.60691431554	2734.8887205336423	0.295856290698533	2878.4201835715753	2647.793306500129	2962.7341806201725	0.295856290698533
Prot1863	7719.952002457374	8006.344133059309	8586.578451510388	0.941184067839472	7977.13495827182	8805.046942192825	8277.167485990463	0.941184067839472
Prot1864	6445.895207848461	6556.529990231552	6674.448738772304	0.8040708390856878	7021.293333778331	7022.142554500075	7189.028079227174	0.8040708390856878
Prot1865	58753.14154919685	51031.768105205985	61013.47385722625	6.432673541516893	54911.52833949582	56477.1697515799	55528.39508077565	6.432673541516893
Prot1866	8993.099113712466	8312.268085528347	9642.369339686118	0.900940176155905	8239.33241861639	8666.339920472552	9044.46712281603	0.900940176155905
Prot1867	9835.098660700047	10343.73872107754	9945.94848361636	1.42765487726447	10088.625721462084	11748.500876170314	9856.449843447343	1.42765487726447
Prot1868	45670.45204705839	44013.37165909614	45452.09587446835	4.720082466170515	47373.80267423754	43403.330297182474	44033.305077266705	4.720082466170515
Prot1869	8267.530705848521	8392.922174526866	8107.946392035089	0.9556549123572503	8894.540978671102	7940.681984327563	8620.44224386679	0.9556549123572503
Prot1870	9500.354342631623	9576.785844400909	9070.964210092357	1.1626092041761973	9014.62143691632	9445.125384204068	9229.195147034308	1.1626092041761973
Prot1871	9860.405156026733	9020.126256192954	9950.094564279781	1.2628337803551517	9262.433059938303	9910.715511571474	9554.600325629199	1.2628337803551517
Prot1872	12195.703989942833	12759.416302168174	13066.589159089477	1.2506098447112548	12079.338817931359	11231.826043385356	12843.945878131104	1.2506098447112548
Prot1873	8245.247810385259	7837.159876877249	8085.335868918564	0.8792293299860029	7457.938587419393	7050.450081602661	6880.368190403002	0.8792293299860029
Prot1874	6012.568667538864	6191.698402527824	6707.576930657238	0.7243952914424663	6175.112257177196	6841.290769507956	6369.813823550408	0.7243952914424663
Prot1875	8466.090800378182	7893.556358071341	8427.465503258438	0.9753599959688678	8149.422734133146	8569.843008356338	7692.870065920979	0.9753599959688678
Prot1876	8667.608403788407	8019.849994297019	8361.77925629699	1.1013671556934364	7571.499388229597	7383.672279697379	8186.047771127761	1.1013671556934364
Prot1877	8183.4407058329	7970.239380140615	8496.60908375639	0.9475834219106274	8760.371754366017	8191.350775963318	9156.570579101595	0.9475834219106274
Prot1878	10738.44350595706	9502.707124958917	9077.39563134772	1.0962799794548963	9396.22069352715	9906.442464975587	9602.642608855436	1.0962799794548963
Prot1879	8403.25060566687	8169.753751875842	8577.714456025597	0.835463912752898	8323.647858968003	8814.925146388172	8039.599539394985	0.835463912752898
Prot1880	9524.750362741273	8961.56438429933	7994.326542030024	0.9926693827960463	8882.81311310348	8091.483705320259	8367.703904081032	0.9926693827960463
Prot1881	85428.29293388476	84173.14741353237	81827.23811326064	8.973565198246733	77662.23670925562	78955.95017168864	79676.43592847434	8.973565198246733
Prot1882	9394.153609254128	11080.213475449324	10106.875298301342	1.2360356890623228	9899.264089419516	10505.594414661404	9482.34162637498	1.2360356890623228
Prot1883	76792.07561907175	79266.81387747497	84685.4252080875	9.27520416861299	78358.8418348154	79822.8631739173	83960.43593245509	9.27520416861299
Prot1884	10589.212409005551	9890.813784303042	9252.74157563537	1.2295530833100474	9109.242125104203	8879.407734000235	9198.68676712286	1.2295530833100474
Prot1885	88422.89526153765	92219.55816364962	83937.35356049996	8.858856789669955	85694.35044116493	90063.6339086119	83919.66567061986	8.858856789669955
Prot1886	8451.218397039407	8806.292174568927	8223.404480167888	1.0869642172835854	7725.517148342822	8124.731663960924	8747.360447847159	1.0869642172835854
Prot1887	9314.449536278462	10152.252680205122	9981.931195526768	1.0791253409978203	10014.246428091083	10372.338084360292	11466.090620125226	1.0791253409978203
Prot1888	95018.0623662224	97129.24502609175	103489.36176304136	9.911850231294444	92732.81005646595	90667.50852920466	102769.25837793297	9.911850231294444
Prot1889	38435.19282872978	42624.81193616378	38280.346825342174	4.026137072320217	36052.952725228264	40740.92295707975	40463.88516228423	4.026137072320217
Prot1890	10210.737057960934	9510.535439989397	10700.233715353233	1.105524486559239	10669.5488576074	9708.663306804108	9824.551019819572	1.105524486559239
Prot1891	6692.614632841492	7019.717210267485	7036.960384181346	1.0074794738529096	7797.497302115852	7757.670273279246	8151.376464963575	1.0074794738529096
Prot1892	9311.37241030036	8766.745579959152	9424.079499070831	1.0699859955451692	8156.960767595207	8772.230623303456	7700.582536979845	1.0699859955451692
Prot1893	8445.06006276034	7425.821400546979	7706.398643854572	0.8550385547941421	7975.192764444866	8653.86962439663	8341.889276574739	0.8550385547941421
Prot1894	5327.596372733031	6090.321729046285	6173.191944491481	0.6479839376108044	5892.5582749959885	5973.542391221354	5716.0948668161745	0.6479839376108044
Prot1895	7697.6973297835375	7412.571155806645	7838.927255071301	1.0664100113171262	8485.148884146613	8329.299914042698	8108.623408238514	1.0664100113171262
Prot1896	9384.631998997844	8844.129335531563	9022.675010370205	1.1426921007188633	8784.427116250215	9482.050232966341	9460.206089812464	1.1426921007188633
Prot1897	14921.904096467737	15668.705457916009	16216.678713883888	1.5452087994493697	15304.395699201212	15609.672652971176	15226.60185460158	1.5452087994493697
Prot1898	5625.844058701043	5034.82330366201	5259.992952656879	0.6163298997700929	5975.180954129216	5501.483565565803	5866.747597954914	0.6163298997700929
Prot1899	8464.963957637983	8161.376604863152	8334.50495361039	0.8146910705027315	8338.958474508734	8624.317412680004	8725.97823162034	0.8146910705027315
Prot1900	59845.406207921245	64319.09768474204	56169.75510183689	7.741371256856918	55813.5286337881	63433.74654751798	56817.491600033536	7.741371256856918
Prot1901	10650.775657962926	9922.584902999626	10014.634009355326	1.1224336049781116	11040.364838631724	11329.136341682331	12111.784330205586	1.1224336049781116
Prot1902	8458.963013443014	9271.875060545082	9484.71530295311	1.0264972424840866	8366.391252874182	8379.662088715872	8607.900645231663	1.0264972424840866
Prot1903	8111.72802959639	7833.363431236867	8224.813652780447	0.9420442207595506	7816.7265030292765	8050.033445966024	7388.1247585851115	0.9420442207595506
Prot1904	26706.94948865258	25799.799649651424	23971.58829383984	3.166673422993937	28116.7842965065	26742.786840344823	22274.484193365977	3.166673422993937
Prot1905	8572.440030361971	8410.933037703202	9341.541535033519	1.019110770537287	7768.3484411703475	8105.60029317837	9042.319697154982	1.019110770537287
Prot1906	7574.046233741431	8136.457615823415	7412.904633806615	1.0146906843755226	7700.268074981764	7839.647471220415	8100.489440923265	1.0146906843755226
Prot1907	3916.088993603515	4083.487204681289	4110.1669877668255	0.4029080173043377	3883.0476028066105	4060.691282725002	3855.4931475820263	0.4029080173043377
Prot1908	5636.4006815310295	6336.841316103294	6148.643856441018	0.755983964746993	6164.380453012126	6108.579517775986	6351.611236384159	0.755983964746993
Prot1909	10960.471371459867	12092.006748091404	11024.080638126708	1.1252087577652434	11028.807980707492	10424.65708774254	11303.343652007123	1.1252087577652434
Prot1910	7429.620751443426	8391.06805810649	8359.47332365633	0.9996514672140367	7368.518642351968	8157.83483578744	7559.048939068252	0.9996514672140367
Prot1911	6674.318874283629	6606.4620133592025	6901.771444085661	0.7345869806178068	6723.088786206252	6966.226284018652	6168.1675416758635	0.7345869806178068
Prot1912	7396.160972127817	7834.4759027553155	6648.80782887118	0.8255180480196218	7428.115858297465	7163.479138260145	7322.667288484678	0.8255180480196218
Prot1913	8938.634714721207	8332.70668971295	9253.2667454196	0.9530406429198325	8358.238019471768	8825.17020136844	7575.335981842251	0.9530406429198325
Prot1914	6741.529052127869	6151.92062177311	6128.902697755302	0.8023565644417536	6275.362979999723	6335.655691373728	6093.802783108212	0.8023565644417536
Prot1915	45383.57598346672	44642.59881766129	45582.34448124568	5.481939043813469	50967.71135293977	48869.205474386144	47196.72252647976	5.481939043813469
Prot1916	10983.14750434647	10843.778958654366	10440.561001337703	1.1272917404978877	11024.863809132223	11171.670392559508	10988.117640057095	1.1272917404978877
Prot1917	8335.224485757699	8302.069345762626	8551.247188396868	0.8874170367604172	7514.282894561333	8966.839382157243	8024.348510180552	0.8874170367604172
Prot1918	7757.715800585709	7796.157387904383	7703.306731588927	0.7647602826790447	6934.401836258187	7612.917088155379	7768.490401330247	0.7647602826790447
Prot1919	6988.587112059346	7707.976138290096	7539.0567646855925	0.8230368885547981	8109.65816134994	7615.716407111835	8166.571302724715	0.8230368885547981
Prot1920	9902.748888228318	8911.66359328629	8719.886790348039	1.071116463870898	8834.030307189234	9916.367698919312	10050.165743113708	1.071116463870898
Prot1921	9584.347644224537	9817.417034591404	7721.635580472377	1.1686619820663413	8218.486621728627	8348.575584571543	9389.096198142273	1.1686619820663413
Prot1922	6870.654470761567	7788.87878869568	7792.180092437659	0.8325757131864342	7203.773934736269	7178.519958997879	7455.502345985282	0.8325757131864342
Prot1923	6417.230380217135	6511.453002189495	6401.677063724803	0.823259960012273	6020.7499154384095	6134.915754928232	7040.4767146805725	0.823259960012273
Prot1924	8864.908178950061	8485.269819532557	8874.156944321416	0.9813541469902342	8208.62514732193	8339.645266618567	8892.503618854485	0.9813541469902342
Prot1925	36575.1573490724	35767.90320873933	33868.15966499808	4.073239481791165	34344.631049288095	36610.56448838907	32290.639094084036	4.073239481791165
Prot1926	19021.61307036777	17606.070187285	18225.548213502465	1.875663502157128	18071.69152790296	18565.54174176945	19320.328844745956	1.875663502157128
Prot1927	8778.835704475363	9182.564218001671	9156.982011085798	0.9341205864000788	8153.803739236105	9218.839284293257	8169.596313486874	0.9341205864000788
Prot1928	8656.888859539795	8848.241268481399	8247.203320660823	1.1244215187101922	8378.929978748622	9571.095311289286	7678.952685473849	1.1244215187101922
Prot1929	9410.346502154807	10420.841356227944	10449.820390247552	1.0996673990131018	9108.33536151644	10324.37002719751	10460.708034752255	1.0996673990131018
Prot1930	6459.407559416755	6553.604337395903	6766.668846925014	0.9090716702376307	6603.876147723229	6617.563231087532	7205.686094707496	0.9090716702376307
Prot1931	7149.54248205166	7719.760044886644	6317.464493607678	0.8803175201816701	6808.891833457795	6340.326959391474	6151.758701410728	0.8803175201816701
Prot1932	89377.33948025713	79362.69188602602	84330.63794717305	8.945785972930585	85485.24554811613	85912.38387251044	77072.66191422945	8.945785972930585
Prot1933	7576.8418273579255	7094.527781880557	7886.358072746464	0.9202033969521652	7124.391539345623	7179.097245795428	7762.110729235306	0.9202033969521652
Prot1934	6586.413499720508	6354.911874468763	6978.925510340408	0.841534080861306	6778.954489279861	7267.83489987358	6831.743611894156	0.841534080861306
Prot1935	26544.019246760712	25311.690751364145	26363.625351508545	3.1194179841716347	25096.25023827416	23046.425238915173	22914.60248815142	3.1194179841716347
Prot1936	7163.333392963533	7280.000553965214	6925.233241043226	0.8074502894301551	6744.858455153081	7660.8196970978925	7550.903883265902	0.8074502894301551
Prot1937	10042.648302587988	8837.834922266107	8860.867450447653	1.0980448832077023	7945.055011184475	8839.979984621927	7529.9697562718575	1.0980448832077023
Prot1938	8547.993024583293	9404.41712223344	9488.481561181525	1.155244831539411	8640.16827054383	8591.127852591198	9418.229155348912	1.155244831539411
Prot1939	34583.70976206421	38567.32276269207	41231.38618647894	3.98516636489955	37875.31115250328	34964.20644228943	32044.563481777688	3.98516636489955
Prot1940	23304.352173051746	25438.258650846165	26912.34032457076	2.7808192038024058	23644.139152562657	22617.100689937884	24225.645491060775	2.7808192038024058
Prot1941	51628.90856046672	52689.36889463258	50439.77110675965	7.490607526494725	58334.94775318184	60086.352074338865	53959.08950417392	7.490607526494725
Prot1942	7660.363437820581	8900.88574678533	8293.236978072055	0.9612978079073992	7697.361559092651	8453.288540811678	8563.518566828123	0.9612978079073992
Prot1943	6814.799765704039	7441.88779741794	7116.993476168697	0.8035554154190367	7291.373715395465	6991.918621155263	8004.726647992336	0.8035554154190367
Prot1944	18062.841163253783	18884.97852131403	17286.460525910494	1.9638020520276576	18128.189848464717	19878.003105175674	18659.572681396254	1.9638020520276576
Prot1945	41547.973914074544	36598.35118435211	38954.23510854274	3.9988429504467833	38095.60356295244	42322.83389307306	37938.442087952724	3.9988429504467833
Prot1946	7305.22609107386	7880.232322630271	7306.537548789083	1.0616904389347361	7139.871761535785	7375.039637296788	7799.384397634618	1.0616904389347361
Prot1947	6537.352658617961	7617.583706219901	6312.851211909443	0.9796174659518371	7249.908373817951	7191.716933148664	6916.753696281478	0.9796174659518371
Prot1948	7188.012578797858	6325.10763654419	5726.860265483421	0.8945951268711807	7030.890720217021	6440.8537261888905	6327.21679591378	0.8945951268711807
Prot1949	8904.181932568225	9024.17482895379	9677.010111474832	1.0246881339228275	8785.06605333273	8896.737399109816	9354.185266179144	1.0246881339228275
Prot1950	18216.09725905644	20526.145066262037	20457.65104166755	2.1242340862734785	19415.64654716793	18145.320212020306	19268.58184276196	2.1242340862734785
Prot1951	4367.270495136447	4366.377548973787	4427.231072552606	0.4741570827750833	4401.838557288875	4437.870652457072	4660.4272780680785	0.4741570827750833
Prot1952	6172.21962785472	6056.0322153813895	6739.691880043938	0.8494158206623151	5998.1602023627265	5786.749468781236	6450.651404706138	0.8494158206623151
Prot1953	11512.762162727651	12281.26898931126	10713.109748541614	1.3186324698030532	10588.647947014302	11891.407111407023	11559.22042367097	1.3186324698030532
Prot1954	10925.30549266219	10980.977821228505	10842.313805418844	1.153968160307783	9153.101278683765	10726.386379193575	9274.199500258192	1.153968160307783
Prot1955	7815.9423524279055	7535.121813559195	7334.734397849402	0.9243971768730258	8234.851375475508	8109.162640666462	8225.883346019255	0.9243971768730258
Prot1956	50237.79845707876	55894.0910861602	49864.985541994654	5.338886586287131	50114.85774700263	48898.839092034395	50439.92054389442	5.338886586287131
Prot1957	9647.782578655286	10123.136562377484	9281.074440789333	1.1746540474919198	8328.239629039159	9577.038888825758	9876.061858056177	1.1746540474919198
Prot1958	5471.252422032979	5617.851750144724	6229.113543306307	0.8179556175526497	5797.498735985565	5901.761254750127	5348.8257106192195	0.8179556175526497
Prot1959	8240.190088509218	7943.400560444308	9470.849754662897	0.9623709976003987	8614.603878075193	9091.118591158005	8841.473718268528	0.9623709976003987
Prot1960	8892.849220170629	9349.644783169564	9024.574437373738	1.114814413405604	9720.343838044024	10045.648493092847	9065.629838928598	1.114814413405604
Prot1961	9477.400831837089	10593.167885972072	10338.228076178026	1.0296337344352102	9812.226578866568	10660.26023279786	9752.880707072496	1.0296337344352102
Prot1962	7482.9771599900905	8072.092559466042	8478.813979721175	0.8570936922122654	7329.922345998626	6635.167351080127	6607.37282672658	0.8570936922122654
Prot1963	73066.68762269126	70118.47841755785	62090.54870942945	8.496930786809454	71675.87450307595	70481.82791179756	76230.21657679921	8.496930786809454
Prot1964	8548.329617402323	9338.461490119693	8886.517186556146	1.0305440986033605	8445.305867458346	9029.650101316027	9492.431114168747	1.0305440986033605
Prot1965	11690.602422291273	10907.001375879863	10600.057706427126	1.2259951037627972	10424.629941969957	11797.56396594039	9860.898123186937	1.2259951037627972
Prot1966	5871.583598751463	5680.940106438375	5490.561527144824	0.6973313556093919	6273.353091732647	6353.89138346539	6436.206895123645	0.6973313556093919
Prot1967	8739.535010031574	9165.755665135272	9082.697072817593	1.0519816625944767	7979.308346279409	7816.634022490707	8472.598909367893	1.0519816625944767
Prot1968	7399.293246359871	7450.857781542911	7333.985556431348	0.8256632915657789	8401.921383895344	7785.136468189666	8316.90961148916	0.8256632915657789
Prot1969	8349.636218804239	8713.654842771155	8782.74497542221	1.1580311763250422	9601.273358689337	8660.637208230608	8690.14868809008	1.1580311763250422
Prot1970	5997.514041340862	6115.190790455694	5214.970227033142	0.8194159654617738	5532.816622278728	5932.599577562821	5614.600064253374	0.8194159654617738
Prot1971	7246.7493234186595	6959.193741845586	7411.977000213985	0.9481139891602832	7026.600135131186	6479.688162156179	8007.799301210557	0.9481139891602832
Prot1972	73539.56127673242	74362.0174308839	69045.18853446102	8.694682378623256	73269.97302944303	65999.14050295965	72994.56784966278	8.694682378623256
Prot1973	7363.037690032449	7472.030395975756	7398.377986975752	0.7793994711399397	6767.071347199256	7144.9661269502985	7044.847158777573	0.7793994711399397
Prot1974	56184.62740513205	64499.98352415795	61613.82202575781	8.08572900036567	58133.531089158234	58581.93995275386	56531.187339514494	8.08572900036567
Prot1975	7247.9832887117	7464.280055641533	7033.038405148707	0.8781274531238753	7042.811381402904	7295.7302720854295	7414.42297939392	0.8781274531238753
Prot1976	6236.624876827186	5708.617373497715	6063.25447722009	0.728648417363315	5824.5339189115775	5905.969832721876	5932.896046424793	0.728648417363315
Prot1977	4792.384354684232	5188.1888164945485	5162.157485495794	0.5899454624933427	4970.5073658012	5512.2622526237865	5004.8760893521385	0.5899454624933427
Prot1978	34143.81464532526	36136.43367679874	32295.98533361623	3.365813451402528	32324.74693528881	32514.667200009408	31471.145708955442	3.365813451402528
Prot1979	11247.38910093551	10415.078779424199	9481.018612211647	1.2296089830475856	9500.934204681527	10335.669515759235	9763.815819641663	1.2296089830475856
Prot1980	8843.69963456664	8770.957423312257	9042.292617996196	0.9730621071769495	9557.374195607601	8547.69016205348	7832.695565477956	0.9730621071769495
Prot1981	9606.503448587027	8056.634896025799	8719.175964859905	0.9770060103301582	9303.871381391487	9753.485310066431	8676.612048459467	0.9770060103301582
Prot1982	10489.819190711643	9858.404619171368	10388.530428891232	1.1210690084961574	9847.573729385305	10424.665681632358	9983.227479321602	1.1210690084961574
Prot1983	8525.37161986312	9088.915833181241	9906.933574888973	0.9629700317691815	8385.532228046364	9164.881581210824	8872.371017730156	0.9629700317691815
Prot1984	9410.232266663019	9014.628465332436	7538.122390673659	0.9399043215292842	9142.051361010477	8090.407943402578	8499.896666462353	0.9399043215292842
Prot1985	9243.557761774235	9276.423276028167	9943.008103829932	1.190243451910759	10217.078640739699	8341.994452364648	9821.221393890643	1.190243451910759
Prot1986	9358.047637660138	8856.597677117097	9008.180455889951	1.2658337850529162	9192.01034565095	8284.539332734606	9030.296642214133	1.2658337850529162
Prot1987	10247.965681205607	10226.067784814682	9821.320020073546	1.0420971678943562	10004.699602982773	10129.977071533804	9922.548951883477	1.0420971678943562
Prot1988	8671.927479987915	8536.368100800275	8277.519855864157	0.8545316290534335	7965.851267023644	8213.505378068949	8024.207460742082	0.8545316290534335
Prot1989	5771.721129161473	7041.561291621821	6411.346085628883	0.8216628421644028	6424.2386779032	6208.579129603025	5761.415966485889	0.8216628421644028
Prot1990	9592.466219329452	10671.737875913048	9391.974326692518	1.0035975338933305	10706.558189659383	9121.26452013696	10314.55237788469	1.0035975338933305
Prot1991	11353.456984435132	10386.033148665048	10418.252850531126	1.1081847880551698	10740.650512337403	10894.639047940214	10115.528704630298	1.1081847880551698
Prot1992	8151.041703008923	9006.284262155896	6887.770378725626	1.014072000254807	8261.657501312917	7714.509920332129	7967.628944874111	1.014072000254807
Prot1993	22992.67097139369	25503.535658308552	25777.695991320594	3.083911425614985	24620.50123514607	24691.04834182272	21721.37443516201	3.083911425614985
Prot1994	66850.50014068988	65208.02354631515	71989.89542091155	6.920719732642522	61741.962230651436	58874.91386848894	67791.58941450623	6.920719732642522
Prot1995	19223.901102327334	20283.407267789233	21391.547815770013	2.1713264461861463	21799.94592078511	20631.739827777215	21805.03572878538	2.1713264461861463
Prot1996	8500.232099137422	8663.801194811445	8825.190632573427	0.9089160908540538	8688.106472497751	9042.700607196837	9225.475215194634	0.9089160908540538
Prot1997	41335.764726343106	47030.78761249913	45240.031989854666	4.8827902318184915	45313.66154117389	45851.27548635022	42666.723729685815	4.8827902318184915
Prot1998	4440.181931918334	4115.484647542467	4441.632274598466	0.5417185680179659	4029.399821667572	3989.599526487604	4548.075522016023	0.5417185680179659
Prot1999	84987.59434722259	73076.51191542696	80453.07374236797	9.099617006948215	82495.66332000295	83844.88674533971	81942.20930372318	9.099617006948215
[truncated: 2,134 more rows]
