# Supplementary material for: C-COMPASS: a user-friendly neural network tool profiles cell compartments at protein and lipid levels
Source: Nat Methods. 2025 Dec 4;23(1):118–30. doi: 10.1038/s41592-025-02880-3 (PMC12791020; doi:10.1038/s41592-025-02880-3)
Supplement: Supplementary file 16 — Simulated marker list for the fractionation. [file 41592_2025_2880_MOESM16_ESM.txt]

GeneName	Marker
Gene1	Compartment1
Gene2	Compartment1
Gene3	Compartment1
Gene4	Compartment1
Gene5	Compartment1
Gene6	Compartment1
Gene7	Compartment1
Gene8	Compartment1
Gene9	Compartment1
Gene10	Compartment1
Gene11	Compartment1
Gene12	Compartment1
Gene13	Compartment1
Gene14	Compartment1
Gene15	Compartment1
Gene16	Compartment1
Gene17	Compartment1
Gene18	Compartment1
Gene19	Compartment1
Gene20	Compartment1
Gene21	Compartment1
Gene22	Compartment1
Gene23	Compartment1
Gene24	Compartment1
Gene25	Compartment1
Gene26	Compartment1
Gene27	Compartment1
Gene28	Compartment1
Gene29	Compartment1
Gene30	Compartment1
Gene31	Compartment1
Gene32	Compartment1
Gene33	Compartment1
Gene34	Compartment1
Gene35	Compartment1
Gene36	Compartment1
Gene37	Compartment1
Gene38	Compartment1
Gene39	Compartment1
Gene40	Compartment1
Gene41	Compartment1
Gene42	Compartment1
Gene43	Compartment1
Gene44	Compartment1
Gene45	Compartment1
Gene46	Compartment1
Gene47	Compartment1
Gene48	Compartment1
Gene49	Compartment1
Gene50	Compartment1
Gene51	Compartment1
Gene52	Compartment1
Gene53	Compartment1
Gene54	Compartment1
Gene55	Compartment1
Gene56	Compartment1
Gene57	Compartment1
Gene58	Compartment1
Gene59	Compartment1
Gene60	Compartment1
Gene61	Compartment1
Gene62	Compartment1
Gene63	Compartment1
Gene64	Compartment1
Gene65	Compartment1
Gene66	Compartment1
Gene67	Compartment1
Gene68	Compartment1
Gene69	Compartment1
Gene70	Compartment1
Gene71	Compartment1
Gene72	Compartment1
Gene73	Compartment1
Gene74	Compartment1
Gene75	Compartment1
Gene76	Compartment1
Gene77	Compartment1
Gene78	Compartment1
Gene79	Compartment1
Gene80	Compartment1
Gene81	Compartment1
Gene82	Compartment1
Gene83	Compartment1
Gene84	Compartment1
Gene85	Compartment1
Gene86	Compartment1
Gene87	Compartment1
Gene88	Compartment1
Gene89	Compartment1
Gene90	Compartment1
Gene91	Compartment1
Gene92	Compartment1
Gene93	Compartment1
Gene94	Compartment1
Gene95	Compartment1
Gene96	Compartment1
Gene97	Compartment1
Gene98	Compartment1
Gene99	Compartment1
Gene100	Compartment1
Gene101	Compartment1
Gene102	Compartment1
Gene103	Compartment1
Gene104	Compartment1
Gene105	Compartment1
Gene106	Compartment1
Gene107	Compartment1
Gene108	Compartment1
Gene109	Compartment1
Gene110	Compartment1
Gene111	Compartment1
Gene112	Compartment1
Gene113	Compartment1
Gene114	Compartment1
Gene115	Compartment1
Gene116	Compartment1
Gene117	Compartment1
Gene118	Compartment1
Gene119	Compartment1
Gene120	Compartment1
Gene121	Compartment1
Gene122	Compartment1
Gene123	Compartment2
Gene124	Compartment2
Gene125	Compartment2
Gene126	Compartment2
Gene127	Compartment2
Gene128	Compartment2
Gene129	Compartment2
Gene130	Compartment2
Gene131	Compartment2
Gene132	Compartment2
Gene133	Compartment2
Gene134	Compartment2
Gene135	Compartment2
Gene136	Compartment2
Gene137	Compartment2
Gene138	Compartment2
Gene139	Compartment2
Gene140	Compartment2
Gene141	Compartment2
Gene142	Compartment2
Gene143	Compartment2
Gene144	Compartment2
Gene145	Compartment2
Gene146	Compartment2
Gene147	Compartment2
Gene148	Compartment2
Gene149	Compartment2
Gene150	Compartment2
Gene151	Compartment2
Gene152	Compartment2
Gene153	Compartment2
Gene154	Compartment2
Gene155	Compartment2
Gene156	Compartment2
Gene157	Compartment2
Gene158	Compartment2
Gene159	Compartment2
Gene160	Compartment2
Gene161	Compartment2
Gene162	Compartment2
Gene163	Compartment2
Gene164	Compartment2
Gene165	Compartment2
Gene166	Compartment2
Gene167	Compartment2
Gene168	Compartment2
Gene169	Compartment2
Gene170	Compartment2
Gene171	Compartment2
Gene172	Compartment2
Gene173	Compartment2
Gene174	Compartment2
Gene175	Compartment2
Gene176	Compartment2
Gene177	Compartment2
Gene178	Compartment2
Gene179	Compartment2
Gene180	Compartment2
Gene181	Compartment2
Gene182	Compartment2
Gene183	Compartment2
Gene184	Compartment2
Gene185	Compartment2
Gene186	Compartment2
Gene187	Compartment2
Gene188	Compartment2
Gene189	Compartment2
Gene190	Compartment2
Gene191	Compartment2
Gene192	Compartment2
Gene193	Compartment2
Gene194	Compartment2
Gene195	Compartment2
Gene196	Compartment2
Gene197	Compartment2
Gene198	Compartment3
Gene199	Compartment3
Gene200	Compartment3
Gene201	Compartment3
Gene202	Compartment3
Gene203	Compartment3
Gene204	Compartment3
Gene205	Compartment3
Gene206	Compartment3
Gene207	Compartment3
Gene208	Compartment3
Gene209	Compartment3
Gene210	Compartment3
Gene211	Compartment3
Gene212	Compartment3
Gene213	Compartment3
Gene214	Compartment3
Gene215	Compartment3
Gene216	Compartment3
Gene217	Compartment3
Gene218	Compartment3
Gene219	Compartment3
Gene220	Compartment3
Gene221	Compartment3
Gene222	Compartment3
Gene223	Compartment3
Gene224	Compartment3
Gene225	Compartment3
Gene226	Compartment3
Gene227	Compartment3
Gene228	Compartment3
Gene229	Compartment3
Gene230	Compartment3
Gene231	Compartment3
Gene232	Compartment3
Gene233	Compartment3
Gene234	Compartment3
Gene235	Compartment3
Gene236	Compartment3
Gene237	Compartment3
Gene238	Compartment3
Gene239	Compartment3
Gene240	Compartment3
Gene241	Compartment3
Gene242	Compartment3
Gene243	Compartment3
Gene244	Compartment3
Gene245	Compartment3
Gene246	Compartment3
Gene247	Compartment3
Gene248	Compartment3
Gene249	Compartment3
Gene250	Compartment3
Gene251	Compartment3
Gene252	Compartment3
Gene253	Compartment3
Gene254	Compartment3
Gene255	Compartment3
Gene256	Compartment3
Gene257	Compartment3
Gene258	Compartment3
Gene259	Compartment3
Gene260	Compartment3
Gene261	Compartment3
Gene262	Compartment3
Gene263	Compartment3
Gene264	Compartment3
Gene265	Compartment3
Gene266	Compartment3
Gene267	Compartment3
Gene268	Compartment3
Gene269	Compartment3
Gene270	Compartment3
Gene271	Compartment3
Gene272	Compartment3
Gene273	Compartment3
Gene274	Compartment3
Gene275	Compartment3
Gene276	Compartment3
Gene277	Compartment3
Gene278	Compartment3
Gene279	Compartment3
Gene280	Compartment3
Gene281	Compartment3
Gene282	Compartment3
Gene283	Compartment3
Gene284	Compartment3
Gene285	Compartment3
Gene286	Compartment3
Gene287	Compartment3
Gene288	Compartment3
Gene289	Compartment3
Gene290	Compartment3
Gene291	Compartment3
Gene292	Compartment3
Gene293	Compartment3
Gene294	Compartment3
Gene295	Compartment3
Gene296	Compartment3
Gene297	Compartment3
Gene298	Compartment3
Gene299	Compartment3
Gene300	Compartment3
Gene301	Compartment3
Gene302	Compartment3
Gene303	Compartment3
Gene304	Compartment3
Gene305	Compartment3
Gene306	Compartment3
Gene307	Compartment3
Gene308	Compartment3
Gene309	Compartment3
Gene310	Compartment3
Gene311	Compartment3
Gene312	Compartment3
Gene313	Compartment3
Gene314	Compartment3
Gene315	Compartment3
Gene316	Compartment4
Gene317	Compartment4
Gene318	Compartment4
Gene319	Compartment4
Gene320	Compartment4
Gene321	Compartment4
Gene322	Compartment4
Gene323	Compartment4
Gene324	Compartment4
Gene325	Compartment4
Gene326	Compartment4
Gene327	Compartment4
Gene328	Compartment4
Gene329	Compartment4
Gene330	Compartment4
Gene331	Compartment4
Gene332	Compartment4
Gene333	Compartment4
Gene334	Compartment4
Gene335	Compartment4
Gene336	Compartment4
Gene337	Compartment4
Gene338	Compartment4
Gene339	Compartment4
Gene340	Compartment4
Gene341	Compartment4
Gene342	Compartment4
Gene343	Compartment4
Gene344	Compartment4
Gene345	Compartment4
Gene346	Compartment4
Gene347	Compartment4
Gene348	Compartment4
Gene349	Compartment4
Gene350	Compartment4
Gene351	Compartment4
Gene352	Compartment4
Gene353	Compartment4
Gene354	Compartment4
Gene355	Compartment4
Gene356	Compartment4
Gene357	Compartment4
Gene358	Compartment4
Gene359	Compartment4
Gene360	Compartment4
Gene361	Compartment4
Gene362	Compartment4
Gene363	Compartment4
Gene364	Compartment4
Gene365	Compartment4
Gene366	Compartment4
Gene367	Compartment4
Gene368	Compartment4
Gene369	Compartment4
Gene370	Compartment4
Gene371	Compartment4
Gene372	Compartment4
Gene373	Compartment4
Gene374	Compartment4
Gene375	Compartment4
Gene376	Compartment4
Gene377	Compartment4
Gene378	Compartment4
Gene379	Compartment4
Gene380	Compartment4
Gene381	Compartment4
Gene382	Compartment4
Gene383	Compartment4
Gene384	Compartment4
Gene385	Compartment4
Gene386	Compartment4
Gene387	Compartment4
Gene388	Compartment4
Gene389	Compartment4
Gene390	Compartment4
Gene391	Compartment4
Gene392	Compartment4
Gene393	Compartment4
Gene394	Compartment4
Gene395	Compartment4
Gene396	Compartment4
Gene397	Compartment4
Gene398	Compartment4
Gene399	Compartment4
Gene400	Compartment4
Gene401	Compartment4
Gene402	Compartment4
Gene403	Compartment4
Gene404	Compartment4
Gene405	Compartment4
Gene406	Compartment4
Gene407	Compartment4
Gene408	Compartment4
Gene409	Compartment4
Gene410	Compartment4
Gene411	Compartment4
Gene412	Compartment4
Gene413	Compartment4
Gene414	Compartment4
Gene415	Compartment4
Gene416	Compartment4
Gene417	Compartment4
Gene418	Compartment4
Gene419	Compartment4
Gene420	Compartment4
Gene421	Compartment4
Gene422	Compartment4
Gene423	Compartment4
Gene424	Compartment4
Gene425	Compartment4
Gene426	Compartment4
Gene427	Compartment4
Gene428	Compartment4
Gene429	Compartment4
Gene430	Compartment4
Gene431	Compartment4
Gene432	Compartment4
Gene433	Compartment4
Gene434	Compartment4
Gene435	Compartment5
Gene436	Compartment5
Gene437	Compartment5
Gene438	Compartment5
Gene439	Compartment5
Gene440	Compartment5
Gene441	Compartment5
Gene442	Compartment5
Gene443	Compartment5
Gene444	Compartment5
Gene445	Compartment5
Gene446	Compartment5
Gene447	Compartment5
Gene448	Compartment5
Gene449	Compartment5
Gene450	Compartment5
Gene451	Compartment5
Gene452	Compartment5
Gene453	Compartment5
Gene454	Compartment5
Gene455	Compartment5
Gene456	Compartment5
Gene457	Compartment5
Gene458	Compartment5
Gene459	Compartment5
Gene460	Compartment5
Gene461	Compartment5
Gene462	Compartment5
Gene463	Compartment5
Gene464	Compartment5
Gene465	Compartment5
Gene466	Compartment5
Gene467	Compartment5
Gene468	Compartment5
Gene469	Compartment5
Gene470	Compartment5
Gene471	Compartment5
Gene472	Compartment5
Gene473	Compartment5
Gene474	Compartment5
Gene475	Compartment5
Gene476	Compartment5
Gene477	Compartment5
Gene478	Compartment5
Gene479	Compartment5
Gene480	Compartment5
Gene481	Compartment5
Gene482	Compartment5
Gene483	Compartment5
Gene484	Compartment5
Gene485	Compartment5
Gene486	Compartment5
Gene487	Compartment5
Gene488	Compartment5
Gene489	Compartment5
Gene490	Compartment5
Gene491	Compartment5
Gene492	Compartment5
Gene493	Compartment5
Gene494	Compartment5
Gene495	Compartment5
Gene496	Compartment5
Gene497	Compartment5
Gene498	Compartment5
Gene499	Compartment5
Gene500	Compartment5
Gene501	Compartment5
Gene502	Compartment5
Gene503	Compartment5
Gene504	Compartment5
Gene505	Compartment5
Gene506	Compartment5
Gene507	Compartment5
Gene508	Compartment5
Gene509	Compartment5
Gene510	Compartment5
Gene511	Compartment5
Gene512	Compartment5
Gene513	Compartment5
Gene514	Compartment5
Gene515	Compartment5
Gene516	Compartment5
Gene517	Compartment5
Gene518	Compartment5
Gene519	Compartment5
Gene520	Compartment5
Gene521	Compartment5
Gene522	Compartment5
Gene523	Compartment5
Gene524	Compartment5
Gene525	Compartment5
Gene526	Compartment5
Gene527	Compartment5
Gene528	Compartment5
Gene529	Compartment5
Gene530	Compartment5
Gene531	Compartment5
Gene532	Compartment5
Gene533	Compartment5
Gene534	Compartment5
Gene535	Compartment5
Gene536	Compartment5
Gene537	Compartment5
Gene538	Compartment5
Gene539	Compartment5
Gene540	Compartment5
Gene541	Compartment5
Gene542	Compartment5
Gene543	Compartment5
Gene544	Compartment5
Gene545	Compartment5
Gene546	Compartment5
Gene547	Compartment5
Gene548	Compartment5
Gene549	Compartment6
Gene550	Compartment6
Gene551	Compartment6
Gene552	Compartment6
Gene553	Compartment6
Gene554	Compartment6
Gene555	Compartment6
Gene556	Compartment6
Gene557	Compartment6
Gene558	Compartment6
Gene559	Compartment6
Gene560	Compartment6
Gene561	Compartment6
Gene562	Compartment6
Gene563	Compartment6
Gene564	Compartment6
Gene565	Compartment6
Gene566	Compartment6
Gene567	Compartment6
Gene568	Compartment6
Gene569	Compartment6
Gene570	Compartment6
Gene571	Compartment6
Gene572	Compartment6
Gene573	Compartment6
Gene574	Compartment6
Gene575	Compartment6
Gene576	Compartment6
Gene577	Compartment6
Gene578	Compartment6
Gene579	Compartment6
Gene580	Compartment6
Gene581	Compartment6
Gene582	Compartment6
Gene583	Compartment6
Gene584	Compartment6
Gene585	Compartment6
Gene586	Compartment6
Gene587	Compartment6
Gene588	Compartment6
Gene589	Compartment6
Gene590	Compartment6
Gene591	Compartment6
Gene592	Compartment6
Gene593	Compartment6
Gene594	Compartment6
Gene595	Compartment6
Gene596	Compartment6
Gene597	Compartment6
Gene598	Compartment6
Gene599	Compartment6
Gene600	Compartment6
Gene601	Compartment6
Gene602	Compartment6
Gene603	Compartment6
Gene604	Compartment6
Gene605	Compartment6
Gene606	Compartment6
Gene607	Compartment6
Gene608	Compartment6
Gene609	Compartment6
Gene610	Compartment6
Gene611	Compartment6
Gene612	Compartment6
Gene613	Compartment6
Gene614	Compartment6
Gene615	Compartment6
Gene616	Compartment6
Gene617	Compartment6
Gene618	Compartment6
Gene619	Compartment6
Gene620	Compartment6
Gene621	Compartment6
Gene622	Compartment6
Gene623	Compartment6
Gene624	Compartment6
Gene625	Compartment6
Gene626	Compartment6
Gene627	Compartment6
Gene628	Compartment6
Gene629	Compartment6
Gene630	Compartment6
Gene631	Compartment6
Gene632	Compartment6
Gene633	Compartment6
Gene634	Compartment6
Gene635	Compartment6
Gene636	Compartment6
Gene637	Compartment6
Gene638	Compartment6
Gene639	Compartment6
Gene640	Compartment6
Gene641	Compartment6
Gene642	Compartment6
Gene643	Compartment6
Gene644	Compartment6
Gene645	Compartment6
Gene646	Compartment6
Gene647	Compartment6
Gene648	Compartment6
Gene649	Compartment6
Gene650	Compartment6
Gene651	Compartment6
Gene652	Compartment6
Gene653	Compartment6
Gene654	Compartment6
Gene655	Compartment6
Gene656	Compartment6
Gene657	Compartment6
Gene658	Compartment6
Gene659	Compartment6
Gene660	Compartment6
Gene661	Compartment6
Gene662	Compartment6
Gene663	Compartment6
Gene664	Compartment7
Gene665	Compartment7
Gene666	Compartment7
Gene667	Compartment7
Gene668	Compartment7
Gene669	Compartment7
Gene670	Compartment7
Gene671	Compartment7
Gene672	Compartment7
Gene673	Compartment7
Gene674	Compartment7
Gene675	Compartment7
Gene676	Compartment7
Gene677	Compartment7
Gene678	Compartment7
Gene679	Compartment7
Gene680	Compartment7
Gene681	Compartment7
Gene682	Compartment7
Gene683	Compartment7
Gene684	Compartment7
Gene685	Compartment7
Gene686	Compartment7
Gene687	Compartment7
Gene688	Compartment7
Gene689	Compartment7
Gene690	Compartment7
Gene691	Compartment7
Gene692	Compartment7
Gene693	Compartment7
Gene694	Compartment7
Gene695	Compartment7
Gene696	Compartment7
Gene697	Compartment7
Gene698	Compartment7
Gene699	Compartment7
Gene700	Compartment7
Gene701	Compartment7
Gene702	Compartment7
Gene703	Compartment7
Gene704	Compartment7
Gene705	Compartment7
Gene706	Compartment7
Gene707	Compartment7
Gene708	Compartment7
Gene709	Compartment7
Gene710	Compartment7
Gene711	Compartment7
Gene712	Compartment7
Gene713	Compartment7
Gene714	Compartment7
Gene715	Compartment7
Gene716	Compartment7
Gene717	Compartment7
Gene718	Compartment7
Gene719	Compartment7
Gene720	Compartment7
Gene721	Compartment7
Gene722	Compartment7
Gene723	Compartment7
Gene724	Compartment7
Gene725	Compartment7
Gene726	Compartment7
Gene727	Compartment7
Gene728	Compartment7
Gene729	Compartment7
Gene730	Compartment7
Gene731	Compartment7
Gene732	Compartment7
Gene733	Compartment7
Gene734	Compartment7
Gene735	Compartment7
Gene736	Compartment7
Gene737	Compartment7
Gene738	Compartment7
Gene739	Compartment7
Gene740	Compartment7
Gene741	Compartment7
Gene742	Compartment7
Gene743	Compartment7
Gene744	Compartment7
Gene745	Compartment7
Gene746	Compartment7
Gene747	Compartment7
Gene748	Compartment7
Gene749	Compartment7
Gene750	Compartment7
Gene751	Compartment7
Gene752	Compartment7
Gene753	Compartment7
Gene754	Compartment7
Gene755	Compartment7
Gene756	Compartment7
Gene757	Compartment7
Gene758	Compartment7
Gene759	Compartment7
Gene760	Compartment7
Gene761	Compartment7
Gene762	Compartment7
Gene763	Compartment7
Gene764	Compartment7
Gene765	Compartment7
Gene766	Compartment7
Gene767	Compartment7
Gene768	Compartment7
Gene769	Compartment7
Gene770	Compartment7
Gene771	Compartment7
Gene772	Compartment7
Gene773	Compartment7
Gene774	Compartment7
Gene775	Compartment7
Gene776	Compartment8
Gene777	Compartment8
Gene778	Compartment8
Gene779	Compartment8
Gene780	Compartment8
Gene781	Compartment8
Gene782	Compartment8
Gene783	Compartment8
Gene784	Compartment8
Gene785	Compartment8
Gene786	Compartment8
Gene787	Compartment8
Gene788	Compartment8
Gene789	Compartment8
Gene790	Compartment8
Gene791	Compartment8
Gene792	Compartment8
Gene793	Compartment8
Gene794	Compartment8
Gene795	Compartment8
Gene796	Compartment8
Gene797	Compartment8
Gene798	Compartment8
Gene799	Compartment8
Gene800	Compartment8
Gene801	Compartment8
Gene802	Compartment8
Gene803	Compartment8
Gene804	Compartment8
Gene805	Compartment8
Gene806	Compartment8
Gene807	Compartment8
Gene808	Compartment8
Gene809	Compartment8
Gene810	Compartment8
Gene811	Compartment8
Gene812	Compartment8
Gene813	Compartment8
Gene814	Compartment8
Gene815	Compartment8
Gene816	Compartment8
Gene817	Compartment8
Gene818	Compartment8
Gene819	Compartment8
Gene820	Compartment8
Gene821	Compartment8
Gene822	Compartment8
Gene823	Compartment8
Gene824	Compartment8
Gene825	Compartment8
Gene826	Compartment8
Gene827	Compartment8
Gene828	Compartment8
Gene829	Compartment8
Gene830	Compartment8
Gene831	Compartment8
Gene832	Compartment8
Gene833	Compartment8
Gene834	Compartment8
Gene835	Compartment8
Gene836	Compartment8
Gene837	Compartment8
Gene838	Compartment8
Gene839	Compartment8
Gene840	Compartment8
Gene841	Compartment8
Gene842	Compartment8
Gene843	Compartment8
Gene844	Compartment8
Gene845	Compartment8
Gene846	Compartment8
Gene847	Compartment8
Gene848	Compartment8
Gene849	Compartment8
Gene850	Compartment8
Gene851	Compartment8
Gene852	Compartment8
Gene853	Compartment8
Gene854	Compartment8
Gene855	Compartment8
Gene856	Compartment8
Gene857	Compartment8
Gene858	Compartment8
Gene859	Compartment8
Gene860	Compartment8
Gene861	Compartment8
Gene862	Compartment8
Gene863	Compartment8
Gene864	Compartment8
Gene865	Compartment8
Gene866	Compartment8
Gene867	Compartment8
Gene868	Compartment8
Gene869	Compartment8
Gene870	Compartment8
Gene871	Compartment8
Gene872	Compartment8
Gene873	Compartment8
Gene874	Compartment8
Gene875	Compartment8
Gene876	Compartment8
Gene877	Compartment8
Gene878	Compartment8
Gene879	Compartment8
Gene880	Compartment8
Gene881	Compartment8
